# Supplementary material for: Defining potentially conserved RNA regulons of homologous zinc-finger RNA-binding proteins
Source: Genome Biol. 2011 Jan 13;12(1):R3. doi: 10.1186/gb-2011-12-1-r3 (PMC3091301; doi:10.1186/gb-2011-12-1-r3)
Supplement: Additional file 2 — List of Gis2p RNA targets. Columns indicate the following (from left to right): ORF; gene name; GO annotations; SAM-score; FDR; (GWW)4 repeat in the CDS; average log2 ratio and P-value of relative changes of mRNA levels upon GIS2 overexpression; average log2 ratio and P-value of relative changes of protein levels upon GIS2 overexpression. [file gb-2011-12-1-r3-S2.XLS]

## Sheet: Sheet1
SGD ID	Gene Name	GO process	GO function	GO compartment	SAM score	FDR SAM (%)	GWW4	OE mRNA log2	p-value mRNA OE	OE protein log2	p-value protein OE
YPR062W	FCY1	pyrimidine salvage*	cytosine deaminase activity	cytoplasm*	2.11528	0	1	-0.3375	0.183973	-0.189481	0.157083
YKL201C	MNN4	response to stress*	molecular_function	membrane	1.85683	0	1	-0.0975	0.800071
YMR235C	RNA1	protein import into nucleus*	Ran GTPase activator activity	nucleus*	1.8414	0		0.3625	0.014528	-0.0198667	0.953354
YLR435W	TSR2	ribosome biogenesis and assembly*	molecular_function	cytoplasm*	1.74541	0	1	-0.165	0.0204335
YLR055C	SPT8	positive regulation of transcription from RNA polymerase II promoter*	transcription cofactor activity*	nucleus*	1.71665	0	1	0.52	1
YML098W	TAF13	transcription initiation from RNA polymerase II promoter*	general RNA polymerase II transcription factor activity	nucleus*	1.71345	0		0.1	0.0642124
YNL151C	RPC31	transcription from RNA polymerase III promoter	DNA-directed RNA polymerase activity	DNA-directed RNA polymerase III complex	1.69011	0	1	-0.16	0.0826696
YFR033C	QCR6	aerobic respiration*	ubiquinol-cytochrome-c reductase activity	mitochondrion*	1.68416	0	1	0.6425	0.0158332
YHR089C	GAR1	ribosome biogenesis and assembly*	RNA binding	nucleolus*	1.6198	0		-0.0225	0.913226	-0.936786	0.046725
YDL007W	RPT2	ubiquitin-dependent protein catabolic process	ATPase activity*	nucleus*	1.61411	0		-0.3075	0.0274705	-0.324291	0.397081
YNL004W	HRB1	poly(A)+ mRNA export from nucleus	RNA binding	cytoplasm*	1.58117	0		-0.05	0.768837	-0.321928	1
YNL079C	TPM1	pseudohyphal growth*	actin lateral binding	cellular bud neck contractile ring*	1.58094	0		0.0425	0.0595765	0.20742	0.292215
YKL172W	EBP2	ribosome biogenesis and assembly*	molecular_function	nucleolus	1.57707	0	1	-0.1275	0.238314
YML012W	ERV25	ER to Golgi vesicle-mediated transport	molecular_function	ER to Golgi transport vesicle	1.56681	0		0.155	0.30838	0.34353	0.249369
YHR077C	NMD2	telomere maintenance*	protein binding	cytoplasm*	1.56308	0	1	-0.06	0.680249
YJL115W	ASF1	chromatin silencing at telomere*	histone binding	chromatin assembly complex	1.56243	0	1	0.723333	0.0158199
YLR218C	YLR218C	biological_process	molecular_function	cytoplasm*	1.56216	0		-0.28	0.159755
YCR047C	BUD23	cellular bud site selection	S-adenosylmethionine-dependent methyltransferase activity	cytoplasm*	1.55872	0		0.1775	0.190716
YKL117W	SBA1	protein folding*	chaperone binding	cytoplasm*	1.55541	0	1	0.385	0.013564	0.0239438	0.798535
YLR438C-A	LSM3	nuclear mRNA splicing, via spliceosome*	RNA binding	nucleolus*	1.54737	0		-0.075	0.669688
YNR036C	YNR036C	translation	structural constituent of ribosome	mitochondrion*	1.53098	0		0.4525	0.0556159
YGL019W	CKB1	protein amino acid phosphorylation*	protein kinase CK2 regulator activity	protein kinase CK2 complex	1.5274	0		0.2525	0.0598306
YGR034W	RPL26B	translation	structural constituent of ribosome*	cytosolic large ribosomal subunit (sensu Eukaryota)	1.51623	0		0.1575	0.00928258	-0.156643	0.198509
YKL160W	ELF1	RNA elongation from RNA polymerase II promoter*	RNA polymerase II transcription elongation factor activity	nucleus	1.51442	0		-0.1175	0.522515
YMR260C	TIF11	translational initiation	translation initiation factor activity	ribosome	1.50092	0	1	-0.2325	0.0927958
YBR256C	RIB5	riboflavin biosynthetic process	riboflavin synthase activity	soluble fraction	1.4995	0		0.0925	0.627716	-0.0144654	0.975541
YLR421C	RPN13	proteolysis	endopeptidase activity	proteasome regulatory particle, lid subcomplex (sensu Eukaryota)	1.49389	0		0.1425	0.68208	0.480358	0.355942
YER030W	CHZ1	chromatin remodeling	histone binding	nucleus*	1.49185	0	1	-0.2	0.280147	0.0310609	0.893002
YDR152W	GIR2	biological_process	molecular_function	cytoplasm	1.49093	0		-0.0533333	0.641511	-0.148982	0.431243
YDL014W	NOP1	ribosome biogenesis and assembly*	methyltransferase activity	nucleolus*	1.48625	0		-0.095	0.443433	-0.0866021	0.638941
YMR227C	TAF7	transcription initiation from RNA polymerase II promoter*	general RNA polymerase II transcription factor activity	nucleus*	1.47678	0	1	0.725	1
YHR131C	YHR131C	biological_process	molecular_function	cytoplasm	1.47652	0	1	0.42	1
YNL306W	MRPS18	translation	structural constituent of ribosome	mitochondrion*	1.47248	0		-0.015	0.939031
YGR215W	RSM27	translation	structural constituent of ribosome	mitochondrion*	1.4678	0	1	-0.275	0.0231524
YOR189W	IES4	biological_process	molecular_function	nucleus	1.46425	0		0.306667	0.161207
YER002W	NOP16	ribosomal large subunit biogenesis and assembly	molecular_function	nucleus*	1.46085	0	1	-0.13	0.21173
YCL010C	SGF29	histone acetylation	molecular_function	SAGA complex	1.44882	0	1	0.9875	0.01385
YDR363W-A	SEM1	telomere maintenance*	molecular_function	nucleus*	1.43204	0	1	-0.565	0.0347624	-0.665487	0.229148
YGR063C	SPT4	RNA elongation from RNA polymerase II promoter*	RNA polymerase II transcription elongation factor activity	nucleus*	1.4146	0		0.08	0.704329
YJL140W	RPB4	telomere maintenance*	DNA-directed RNA polymerase activity	cytoplasm*	1.41436	0	1	0.0675	0.732173
YML030W	YML030W	biological_process	molecular_function	mitochondrion	1.41184	0		-0.4025	0.0818469
YPR163C	TIF3	translational initiation	translation initiation factor activity	ribosome	1.40864	0	1	-0.115	0.166916	-0.224347	0.031723
YGR280C	PXR1	ribosome biogenesis and assembly*	molecular_function	nucleolus	1.39712	0	1	-0.0625	0.619769
YKL088W	YKL088W	response to salt stress*	purine nucleotide binding*	cytoplasm	1.39483	0	1	0.2525	0.0347417
YKR083C	DAD2	mitotic spindle organization and biogenesis in nucleus*	structural constituent of cytoskeleton	condensed nuclear chromosome kinetochore*	1.39216	0		-0.3375	0.0147777
YHR214W-A	n	n	n	n	1.39005	0		-0.19	0.290845
YLR129W	DIP2	ribosome biogenesis and assembly*	snoRNA binding	small nucleolar ribonucleoprotein complex	1.38576	0	1	-0.21	0.354688
YNL308C	KRI1	ribosome biogenesis and assembly	molecular_function	nucleolus	1.38394	0	1	-0.37	0.299401	-0.545099	0.0953
YNL162W	RPL42A	translation	structural constituent of ribosome	cytosolic large ribosomal subunit (sensu Eukaryota)	1.38278	0		0.2525	0.129319
YMR114C	YMR114C	biological_process	molecular_function	cytoplasm*	1.38211	0		0.235	0.14613
YAL035W	FUN12	translational initiation	GTPase activity*	mitochondrion*	1.37989	0	1	0.3375	0.107163	-0.221643	0.204209
YMR264W	CUE1	ER-associated protein catabolic process*	protein binding	mitochondrion*	1.37652	0		0.5075	0.00761398
YHR057C	CPR2	biological_process	peptidyl-prolyl cis-trans isomerase activity	cellular_component	1.37381	0		0.455	0.0134514	-0.242704	0.407671
YNL149C	PGA2	mitochondrion organization and biogenesis*	molecular_function	endoplasmic reticulum*	1.3732	0		0.1675	0.238929
YLL066C	YLL066C	biological_process	helicase activity	cellular_component	1.37176	0		0.83	0.00691227
YOR021C	YOR021C	ribosome biogenesis and assembly	molecular_function	cellular_component	1.35612	0		-0.5325	0.0470775	0.00956831	0.91856
YCL054W	SPB1	rRNA methylation*	rRNA (uridine-2'-O-)-methyltransferase activity*	nucleus*	1.35406	0	1	0.0575	0.58571
YLL008W	DRS1	ribosome biogenesis and assembly*	ATP-dependent RNA helicase activity	nucleolus	1.35376	0	1	-0.38	0.0763748	-0.220668	0.18381
YGR103W	NOP7	ribosome biogenesis and assembly*	molecular_function	nucleus*	1.35274	0	1	-0.4325	0.041451	-0.242059	0.145369
YDR447C	RPS17B	translation*	structural constituent of ribosome	cytosolic small ribosomal subunit (sensu Eukaryota)	1.34703	0		0.085	0.33518	-0.444118	0.064182
YDR281C	PHM6	response to drug	molecular_function	vacuole, cell cycle-correlated morphology	1.3464	0		-0.8325	0.0115993
YPR142C	n	n	n	n	1.33939	0		0.15	1
YFR004W	RPN11	ubiquitin-dependent protein catabolic process	endopeptidase activity	nucleus*	1.33838	0		0.07	0.5639	-0.255371	0.159199
YAL025C	MAK16	ribosome biogenesis and assembly*	molecular_function	nucleolus	1.33445	0		-0.1875	0.0922366
YAL064W-B	YAL064W-B	biological_process	molecular_function	cellular_component	1.33431	0		0.92	0.00686675
YPR134W	MSS18	Group I intron splicing	molecular_function	mitochondrion	1.3329	0		-0.7575	0.0298838
YNL090W	RHO2	cell wall organization and biogenesis*	GTPase activity*	intracellular	1.33183	0		-0.0825	0.313966
YPL140C	MKK2	protein amino acid phosphorylation*	MAP kinase kinase activity	intracellular	1.32833	0		0.1675	0.184303
YBL052C	SAS3	chromatin silencing at telomere*	H3/H4 histone acetyltransferase activity	NuA3 histone acetyltransferase complex	1.32649	0	1	-0.64	0.0119629
YNL002C	RLP7	ribosome biogenesis and assembly*	rRNA binding	nucleolus	1.32561	0	1	0.145	0.298731	-0.733368	0.1331
YDR173C	ARG82	response to drug*	phosphoinositide 3-kinase activity*	nucleus	1.32173	0	1	-0.5975	0.0423583
YGL029W	CGR1	ribosome biogenesis and assembly*	molecular_function	nucleolus	1.3192	0		-1.03	0.101796
YLR175W	CBF5	ribosome biogenesis and assembly*	pseudouridylate synthase activity	nucleolus*	1.31738	0		0.08	0.541746	0.0194596	0.828216
YCL011C	GBP2	telomere maintenance*	RNA binding*	nucleus	1.31161	0		0.4275	0.0315696	-0.559647	0.100267
YNL215W	IES2	biological_process	molecular_function	nucleus	1.30582	0	1	0.1275	0.585375
YLR406C	RPL31B	translation	structural constituent of ribosome	cytosolic large ribosomal subunit (sensu Eukaryota)	1.3054	0	1	-0.0825	0.600526
YKR072C	SIS2	G1/S transition of mitotic cell cycle*	phosphopantothenoylcysteine decarboxylase activity*	cytoplasm*	1.3039	0	1	0.2475	0.0997986
YJR094W-A	RPL43B	translation	structural constituent of ribosome	cytosolic large ribosomal subunit (sensu Eukaryota)	1.30358	0		0.53	0.107246	-0.226554	0.083527
YLR167W	RPS31	translation*	structural constituent of ribosome*	cytoplasm*	1.30312	0		0.04	0.662335	-0.402352	0.133696
YDR397C	NCB2	positive regulation of transcription from RNA polymerase II promoter*	transcription coactivator activity*	nucleus	1.3014	0		-0.165	0.321723
YOL038W	PRE6	ubiquitin-dependent protein catabolic process	endopeptidase activity	mitochondrion*	1.30088	0		0.0225	0.793797	0.0328101	0.940848
YPR204W	YPR204W	biological_process	DNA helicase activity	cellular_component	1.29972	0		0.6525	0.0303816
YPL081W	RPS9A	translation*	structural constituent of ribosome	cytoplasm*	1.29921	0		-0.1175	0.631282
ARS302	n	n	n	n	1.29534	0
YNL330C	RPD3	positive regulation of transcription from RNA polymerase II promoter*	histone deacetylase activity*	histone deacetylase complex*	1.29516	0	1	-0.0675	0.531739
YDL192W	ARF1	telomere maintenance*	GTPase activity	cytosol*	1.28851	0		-0.1425	0.518234	0.494916	0.127967
YAL036C	RBG1	ribosome biogenesis and assembly	GTP binding	cytoplasm	1.28516	0	1	0.0975	0.317924
YMR269W	TMA23	ribosomal small subunit biogenesis and assembly	molecular_function	nucleolus*	1.28239	0	1	-0.4375	0.0891187
YOR148C	SPP2	nuclear mRNA splicing, via spliceosome	molecular_function	spliceosome	1.27719	0		-0.1925	0.00561204
YDL240C-A	n	n	n	n	1.27642	0		-0.3225	0.0302145
YOR053W	n	n	n	n	1.27503	0		0.54	1
YFR034C	PHO4	phosphate metabolic process*	transcription factor activity	cytoplasm*	1.27256	0		0.845	0.00199923
YLR204W	QRI5	RNA processing	molecular_function	mitochondrion	1.27055	0		0.0875	0.566533
YKL129C	MYO3	cell wall organization and biogenesis*	microfilament motor activity	actin cortical patch	1.26691	0	1	-0.0866667	0.492822	0.5898	0.006381
YIL126W	STH1	RNA elongation from RNA polymerase II promoter*	ATPase activity*	RSC complex	1.26284	0	1	0.08	0.592656
YKL053W	n	n	n	n	1.26163	0		-0.22	1
YOR246C	YOR246C	biological_process	oxidoreductase activity	lipid particle	1.26049	0		0.4825	0.0333338
YER094C	PUP3	ubiquitin-dependent protein catabolic process	endopeptidase activity	proteasome core complex, beta-subunit complex (sensu Eukaryota)	1.26004	0		0.21	0.163316	-0.360029	0.29896
YER146W	LSM5	nuclear mRNA splicing, via spliceosome*	RNA binding*	nucleolus*	1.25804	0		0.18	0.128622	1.06959	0.028616
YIL177C	YIL177C	biological_process	helicase activity	cellular_component	1.25698	0		0.745	0.00472661
YGR296W	YRF1-3	telomere maintenance via recombination	DNA helicase activity	nucleus	1.25432	0		0.725	0.035823
YLR467W	YRF1-5	telomere maintenance via recombination	DNA helicase activity	nucleus	1.25431	0		0.7925	0.0111296
YDR087C	RRP1	ribosome biogenesis and assembly*	molecular_function	nucleus*	1.25293	0		-0.31	0.0658732
YPR100W	MRPL51	translation*	structural constituent of ribosome	mitochondrion*	1.24969	0		-0.06	0.511187
YIL169C	YIL169C	biological_process	molecular_function	cellular_component	1.24556	0		-1.0325	0.91613
YHR219W	YHR219W	biological_process	molecular_function	cellular_component	1.24468	0		0.8025	0.00961503
YGL002W	ERP6	secretory pathway	molecular_function	mitochondrion*	1.24306	0		0.0125	0.943114
YDL213C	NOP6	rRNA processing*	RNA binding	nucleolus	1.24306	0		-0.0625	0.432329
YBL107C	YBL107C	biological_process	molecular_function	cytoplasm	1.24237	0		0.2175	0.0207281
YOL155C	HPF1	cell wall organization and biogenesis	glucosidase activity	chitin- and beta-glucan-containing cell wall*	1.24235	0		0.1975	1
YBL036C	YBL036C	amino acid metabolic process	alanine racemase activity*	intracellular	1.242	0	1	-0.2225	0.364162	0.0285692	1
YHL050C	YHL050C	biological_process	helicase activity	cellular_component	1.2415	0		0.79	0.00363931
YIL138C	TPM2	actin filament organization*	actin lateral binding	cellular bud neck contractile ring*	1.23957	0		-0.3925	0.00379162	0.533819	0.027447
REP1	n	n	n	n	1.23879	0		0.6125	0.0572372
YDR365C	ESF1	ribosome biogenesis and assembly*	RNA binding	nucleus*	1.23869	0	1	0.175	0.412248
YPL263C	KEL3	biological_process	molecular_function	cytoplasm	1.23793	0	1	-0.04	0.665623	-0.288526	0.178962
YBR189W	RPS9B	translation*	structural constituent of ribosome	cytosolic small ribosomal subunit (sensu Eukaryota)*	1.23563	0		0.315	0.193495	-0.491792	0.06176
YKL196C	YKT6	vesicle fusion*	v-SNARE activity*	mitochondrion*	1.23549	0		-0.25	0.0774843	-0.25263	0.023813
YHL034C	SBP1	35S primary transcript processing	snoRNA binding	nucleolus	1.23364	0	1	-0.105	0.375433	0.149568	0.231385
YGR167W	CLC1	endocytosis*	structural molecule activity	clathrin vesicle coat	1.23304	0		-0.275	0.0620875	-0.00493035	0.73716
YFL023W	BUD27	cellular bud site selection	molecular_function	cytoplasm	1.23235	0	1	-0.215	0.171547
YEL066W	HPA3	histone acetylation	histone acetyltransferase activity	cytoplasm*	1.23063	0		-0.005	0.964933
YKR048C	NAP1	budding cell bud growth*	histone binding	cytoplasm*	1.22471	0	1	0.4975	0.0171655	-0.163761	0.05097
YBR187W	GDT1	ribosome biogenesis and assembly	molecular_function	vacuole, cell cycle-correlated morphology	1.22373	0	1	-0.21	0.234527
YBL046W	PSY4	response to drug*	protein phosphatase regulator activity	nucleus	1.22368	0	1	0.816667	0.0015126
YHR218W	YHR218W	biological_process	molecular_function	cellular_component	1.22	0		0.7725	0.00597048
YOR089C	VPS21	endocytosis*	GTPase activity	mitochondrion*	1.21977	0		-0.105	0.510598
YDL075W	RPL31A	translation	structural constituent of ribosome	cytosolic large ribosomal subunit (sensu Eukaryota)	1.21957	0		0.0025	0.98916	-0.127164	0.610944
YDR139C	RUB1	protein neddylation	protein tag	cytoplasm	1.21953	0
YLL039C	UBI4	sporulation (sensu Fungi)*	protein tag*	cytoplasm	1.21468	0		0.2675	0.308068
YFL068W	YFL068W	biological_process	molecular_function	cellular_component	1.21429	0		0.4	0.401628
YMR091C	NPL6	telomere maintenance*	DNA-dependent ATPase activity	nucleus*	1.21215	0	1	0.3	0.0740433
YJL184W	GON7	telomere maintenance*	chromatin DNA binding	nuclear chromatin*	1.21184	0		-0.2175	0.20862	0.924959	0.014242
YLR196W	PWP1	rRNA processing	molecular_function	cytoplasm*	1.21121	0	1	0.233333	0.262381
YMR241W	YHM2	mitochondrial genome maintenance*	DNA binding*	mitochondrion*	1.21102	0		0.42	0.0896192	-0.285286	0.077443
YMR172W	HOT1	regulation of transcription from RNA polymerase II promoter*	specific RNA polymerase II transcription factor activity	nuclear chromosome	1.21092	0	1	-0.46	0.0615439
YDR201W	SPC19	microtubule nucleation*	structural constituent of cytoskeleton	spindle pole body*	1.20902	0		-0.76	0.0186175
YJL148W	RPA34	ribosome biogenesis and assembly*	DNA-directed RNA polymerase activity	nucleus*	1.20881	0		-0.105	0.239917
YML133C	YML133C	biological_process	helicase activity	mitochondrion	1.20852	0		1.0675	0.00510886
YOR111W	YOR111W	biological_process	molecular_function	cellular_component	1.20502	0	1	0.09	0.66301
YPL090C	RPS6A	translation	structural constituent of ribosome	cytosolic small ribosomal subunit (sensu Eukaryota)*	1.20155	0		0.145	0.381616
YBR262C	FMP51	biological_process	molecular_function	mitochondrion	1.20133	0		-0.1825	0.12635
YLR466W	YRF1-4	telomere maintenance via recombination	DNA helicase activity	nucleus	1.20101	0		0.7625	0.017321
YKR042W	UTH1	mitochondrion organization and biogenesis*	molecular_function	chitin- and beta-glucan-containing cell wall*	1.20066	0		0.4525	0.000537276
YBL112C	YBL112C	biological_process	molecular_function	cellular_component	1.19113	0		0.5675	0.000810443
YIR022W	SEC11	protein targeting to ER*	signal peptidase activity	endoplasmic reticulum*	1.1911	0		0.2825	0.148603
YLR138W	NHA1	response to osmotic stress*	cation:cation antiporter activity*	plasma membrane	1.19025	0	1	0.52	0.0176431
YHR141C	RPL42B	translation	structural constituent of ribosome	cytosolic large ribosomal subunit (sensu Eukaryota)	1.18941	0		0.483333	0.154903
YCL056C	YCL056C	biological_process	molecular_function	cytoplasm	1.18773	0		0.5775	0.00399597
YAL042W	ERV46	ER to Golgi vesicle-mediated transport	molecular_function	integral to endoplasmic reticulum membrane*	1.1877	0		0.015	0.318932
YGL050W	TYW3	wybutosine biosynthetic process	molecular_function	cellular_component	1.1876	0		-0.28	0.132375
YLR051C	FCF2	35S primary transcript processing	molecular_function	nucleus*	1.1844	0	1	-0.0575	0.602217
YPL237W	SUI3	translational initiation	translation initiation factor activity	ribosome*	1.18076	0		-0.3625	0.0224171	-0.235451	0.216444
YBL113C	YBL113C	biological_process	helicase activity	cellular_component	1.17984	0		0.7925	0.00144969
YBR231C	SWC5	chromatin remodeling*	molecular_function	nucleus*	1.17797	0		0.26	0.13043
YNL089C	n	n	n	n	1.1778	0		-0.075	1
YOR078W	BUD21	telomere maintenance*	snoRNA binding	small nucleolar ribonucleoprotein complex	1.17634	0	1	-0.035	0.834736
YAL013W	DEP1	telomere maintenance*	histone deacetylase activity*	nucleus*	1.17485	0		0.843333	0.0191809
YDR083W	RRP8	telomere maintenance*	methyltransferase activity	nucleolus	1.17458	0		-0.32	0.00555433
YBR181C	RPS6B	translation	structural constituent of ribosome	cytoplasm*	1.17345	0		-0.025	0.861551	-0.0302369	0.774088
YMR239C	RNT1	ribosome biogenesis and assembly*	ribonuclease III activity	nucleolus*	1.16985	0	1	-0.265	1
YNR032C-A	HUB1	nuclear mRNA splicing, via spliceosome*	protein tag	mating projection	1.16745	0		-0.065	0.733355	0.000288481	0.999359
TEL16L	n	n	n	n	1.16703	0
YMR074C	YMR074C	biological_process	molecular_function	cytoplasm*	1.16617	0		-0.39	0.0271508	-0.346774	0.400106
YKL202W	n	n	n	n	1.16598	0		0.06	0.701679
YOL123W	HRP1	mRNA cleavage*	RNA binding	cytoplasm*	1.16412	0		-0.06	0.620842	-0.0364405	0.754242
YER190W	YRF1-2	telomere maintenance via recombination	DNA helicase activity	nucleus	1.1636	0		0.7225	0.0179343
YPR088C	SRP54	protein targeting to ER*	signal sequence binding	signal recognition particle, endoplasmic reticulum targeting	1.16314	0		0.185	0.266883
YJR112W	NNF1	chromosome segregation	molecular_function	kinetochore*	1.16289	0		0.265	0.165662
YGL023C	PIB2	vesicle-mediated transport	phosphatidylinositol binding	mitochondrion*	1.16195	0		0.1025	0.419135
YML124C	TUB3	mitotic sister chromatid segregation*	structural constituent of cytoskeleton	spindle pole body*	1.16161	0	1	0.0325	0.81509	-0.709445	0.135268
YKL018C-A	YKL018C-A	biological_process	molecular_function	cytoplasm	1.15975	0		-0.2725	0.087912
YDL126C	CDC48	ubiquitin-dependent protein catabolic process*	ATPase activity	nucleus*	1.15631	0	1	-0.03	0.88768	-0.274787	0.003141
YOL129W	VPS68	protein targeting to vacuole	molecular_function	mitochondrion*	1.1551	0	1	-0.0225	0.848368
REP2	n	n	n	n	1.15398	0		0.3125	0.0173982
YDR545W	YRF1-1	telomere maintenance via recombination	DNA helicase activity	nucleus	1.15363	0		0.7375	0.00895543
YDR429C	TIF35	translational initiation	translation initiation factor activity	eukaryotic translation initiation factor 3 complex	1.15296	0	1	-0.2525	0.0292832	0.0637131	0.769383
YOR396W	YRF1-8	biological_process	helicase activity	cellular_component	1.14971	0		0.7625	0.063664
YOR123C	LEO1	telomere maintenance*	RNA polymerase II transcription elongation factor activity	nucleus*	1.1496	0	1	0.425	0.0784203
YGL244W	RTF1	telomere maintenance*	RNA polymerase II transcription elongation factor activity	nucleus*	1.14951	0	1	0.4525	0.00577054
YML074C	FPR3	meiotic recombination checkpoint	peptidyl-prolyl cis-trans isomerase activity	nucleolus	1.14879	0	1	0.5975	0.00172163	-1.27101	0.18692
YEL077C	YEL077C	biological_process	helicase activity	cellular_component	1.14723	0		1	0.0118257
YMR071C	TVP18	vesicle-mediated transport	molecular_function	clathrin-coated vesicle*	1.14376	0		-0.1575	0.21603
YML010W	SPT5	RNA elongation from RNA polymerase II promoter*	RNA polymerase II transcription elongation factor activity	nucleus*	1.1421	0	1	0.2625	0.620185	-0.116005	0.741182
YLR025W	SNF7	telomere maintenance*	protein binding	cytoplasm*	1.14117	0	1	-0.0325	0.890373
YGR279C	SCW4	conjugation with cellular fusion	glucosidase activity	chitin- and beta-glucan-containing cell wall	1.14075	0		0.1325	0.512621	2.65487	0.039976
YNL206C	RTT106	chromatin silencing at telomere*	histone binding	nucleus	1.14021	0	1	-0.5475	0.29388	-0.624225	0.090053
YKL145W	RPT1	ubiquitin-dependent protein catabolic process	ATPase activity*	proteasome regulatory particle, base subcomplex (sensu Eukaryota)	1.13969	0		-0.21	0.333809	1.76553	1
YML093W	UTP14	ribosome biogenesis and assembly*	snoRNA binding	small nucleolar ribonucleoprotein complex	1.13745	0	1	0.183333	0.16116
YML079W	YML079W	biological_process	molecular_function	cytoplasm*	1.13719	0		-0.15	0.275546	-0.0531298	0.743859
YCR016W	YCR016W	ribosome biogenesis and assembly	molecular_function	nucleus*	1.1371	0	1	-0.455	0.627564
YCR051W	YCR051W	biological_process	molecular_function	cytoplasm*	1.13676	0		0.1825	0.0778682	-0.148171	0.373898
YLR079W	SIC1	G1/S transition of mitotic cell cycle*	cyclin-dependent protein kinase inhibitor activity	cytoplasm*	1.13438	0	1	0.17	1
YPR180W	AOS1	protein sumoylation	SUMO activating enzyme activity	nucleus	1.1333	0	1	-0.7175	0.0130896
YOR159C	SME1	nuclear mRNA splicing, via spliceosome	RNA splicing factor activity, transesterification mechanism	U4/U6 x U5 tri-snRNP complex*	1.13251	0		-0.2225	0.29297
YPR087W	n	n	n	n	1.13195	0		-0.205	1
YOR064C	YNG1	histone acetylation*	H3/H4 histone acetyltransferase activity*	NuA3 histone acetyltransferase complex	1.13172	0		0.193333	0.202254
YDL121C	YDL121C	biological_process	molecular_function	endoplasmic reticulum	1.13161	0	1	-0.45	0.00693911
YOR310C	NOP58	ribosome biogenesis and assembly*	molecular_function	small nucleolar ribonucleoprotein complex*	1.13127	0	1	0.055	0.556327	-0.0805173	0.492331
YER159C	BUR6	positive regulation of transcription from RNA polymerase II promoter*	transcription coactivator activity*	nucleus	1.12973	0		0.0375	0.805235
YER072W	VTC1	vacuole fusion, non-autophagic	molecular_function	intrinsic to vacuolar membrane	1.12874	0		0.2975	0.0114398
YGL208W	SIP2	protein amino acid phosphorylation*	AMP-activated protein kinase activity	cytoplasm*	1.12762	0		0.2775	0.0448136
YLR433C	CNA1	cell wall organization and biogenesis*	calcium-dependent protein serine/threonine phosphatase activity	cytoplasm*	1.12708	0		-0.00666667	0.968643
YBL018C	POP8	rRNA processing*	ribonuclease P activity*	ribonuclease MRP complex*	1.12524	0	1	-0.3225	0.0102661
YGL220W	YGL220W	biological_process	molecular_function	cytoplasm*	1.12467	0		0.0825	0.707437
YBR017C	KAP104	protein import into nucleus*	nuclear localization sequence binding	cytosol	1.12326	0	1	0.0775	0.593812	0.584963	1
YOR331C	n	n	n	n	1.12307	0
YKR073C	n	n	n	n	1.12307	0		0.39	0.0117922
YDR312W	SSF2	ribosome biogenesis and assembly*	rRNA binding	nucleolus	1.12224	0	1	-0.3425	0.00486857
YML063W	RPS1B	translation	structural constituent of ribosome	cytosolic small ribosomal subunit (sensu Eukaryota)	1.12156	0		-0.475	0.618533	-0.188693	0.139432
YKR081C	RPF2	ribosome biogenesis and assembly*	rRNA binding*	nucleolus	1.1209	0		-0.22	0.145376
YPL283C	YRF1-7	telomere maintenance via recombination	DNA helicase activity	nucleus*	1.11975	0		0.6975	0.0114288
YFR047C	BNA6	NAD biosynthetic process	nicotinate-nucleotide diphosphorylase (carboxylating) activity	cytoplasm*	1.11682	0		0.1075	0.137789
YGR275W	RTT102	RNA elongation from RNA polymerase II promoter*	molecular_function	nucleus*	1.11674	0		-0.12	0.161749
YDR196C	YDR196C	coenzyme A biosynthetic process	dephospho-CoA kinase activity	mitochondrion*	1.11612	0		-0.0133333	0.957263
YBL071C	n	n	n	n	1.11554	0
YFL066C	YFL066C	biological_process	molecular_function	cellular_component	1.11544	0		0.6875	0.00126779
YDR054C	CDC34	G1/S transition of mitotic cell cycle*	ubiquitin-protein ligase activity	cytoplasm*	1.1141	0		-0.0975	0.339139
YCR043C	YCR043C	biological_process	molecular_function	Golgi apparatus	1.11346	0		0.085	0.262171
YLR087C	CSF1	fermentation	molecular_function	mitochondrion	1.11305	0	1	-0.075	0.742884
YPR086W	SUA7	transcription initiation from RNA polymerase II promoter	general RNA polymerase II transcription factor activity	nucleoplasm	1.11278	0		0.0175	0.904536
YLR449W	FPR4	ribosome biogenesis and assembly*	peptidyl-prolyl cis-trans isomerase activity*	nucleus*	1.11142	0	1	0.1225	0.454358	-0.139419	0.184031
YOL077C	BRX1	ribosome biogenesis and assembly*	rRNA primary transcript binding*	nucleolus	1.11059	0		-0.08	0.567989	-0.118056	0.683614
YDL144C	YDL144C	biological_process	molecular_function	cytoplasm*	1.11039	0		-0.195	0.313979
YNL339C	YRF1-6	telomere maintenance via recombination	DNA helicase activity	nucleus	1.10934	0		0.93	0.00683374
YLR065C	YLR065C	biological_process	molecular_function	cellular_component	1.10898	0		-0.0675	0.339014
YDL008W	APC11	mitotic sister chromatid segregation*	protein binding*	anaphase-promoting complex	1.10855	0		-0.3275	0.0337453
YHR072W-A	NOP10	35S primary transcript processing*	RNA binding	small nucleolar ribonucleoprotein complex	1.10799	0		0.0575	0.435676
YML065W	ORC1	chromatin silencing at silent mating-type cassette*	ATPase activity*	pre-replicative complex*	1.10647	0		-0.47	1
YDR267C	CIA1	biological_process	molecular_function	cytoplasm*	1.10629	0		-0.375	0.023287
YDR299W	BFR2	ER to Golgi vesicle-mediated transport	molecular_function	nucleolus	1.10544	0	1	0.1475	0.297765
YOL016C	CMK2	protein amino acid phosphorylation*	calmodulin-dependent protein kinase activity	cytoplasm	1.10535	0		-0.5675	0.0571018
YJR067C	YAE1	biological_process	molecular_function	cytoplasm*	1.10386	0		-0.1075	0.286883
YBL006C	LDB7	telomere maintenance*	DNA-dependent ATPase activity	RSC complex	1.10321	0		0.515	0.0419952	0.678072	1
YBR268W	MRPL37	translation	structural constituent of ribosome	mitochondrion*	1.10165	0		0.105	0.289452	-0.505298	0.232724
YKL083W	n	n	n	n	1.10062	0
YBR009C	HHF1	chromatin assembly or disassembly	DNA binding	nuclear nucleosome	1.1002	0		0.5225	0.0563941	-0.322895	0.013043
YGL166W	CUP2	transcription initiation from RNA polymerase II promoter*	ligand-regulated transcription factor activity	nucleus	1.10017	0		0.075	0.63485
YPL211W	NIP7	ribosome biogenesis and assembly*	molecular_function	nucleolus*	1.09916	0		-0.0833333	0.563015
YDR002W	YRB1	ubiquitin-dependent protein catabolic process*	Ran GTPase binding	cytoplasm*	1.09834	0		0.1225	0.282124	0.477295	0.164666
YLR221C	RSA3	ribosomal large subunit assembly and maintenance	molecular_function	nucleolus*	1.09621	0		-0.115	0.472368
YDL092W	SRP14	protein targeting to ER*	signal sequence binding	signal recognition particle, endoplasmic reticulum targeting	1.09554	0		0.045	0.263522	2.52105	1
YKL050C	YKL050C	biological_process	molecular_function	cellular_component	1.09442	0		-0.18	0.117919
YNL024C	YNL024C	biological_process	S-adenosylmethionine-dependent methyltransferase activity	cytoplasm	1.09421	0		-0.54	0.0220001
YML108W	YML108W	biological_process	molecular_function	cytoplasm*	1.09197	0		-0.25	0.0891548
YJL225C	YJL225C	biological_process	helicase activity	cellular_component	1.0918	0		0.1325	0.575126
YBL111C	YBL111C	biological_process	molecular_function	cellular_component	1.09105	0		1.0425	0.00190402
YML014W	TRM9	response to stress*	tRNA (uridine) methyltransferase activity	cytoplasm*	1.09077	0		-0.155	0.320539
YCL035C	GRX1	response to oxidative stress*	thiol-disulfide exchange intermediate activity*	cytoplasm*	1.08891	0		-0.175	0.328178	0.663259	0.069002
YGL226W	YGL226W	biological_process	molecular_function	mitochondrion	1.08868	0		-0.18	0.0914123
YIL133C	RPL16A	translation	structural constituent of ribosome*	cytosolic large ribosomal subunit (sensu Eukaryota)	1.08863	0	1	0.275	0.155028	-0.199908	0.133188
YKL002W	DID4	protein retention in Golgi*	protein binding	cytoplasm*	1.08807	0		0.05	0.717777
YDR413C	n	n	n	n	1.08646	0		-0.15	0.703169
YPL181W	CTI6	histone deacetylation*	histone deacetylase activity*	nucleus*	1.08245	0	1	-0.0275	0.84556
YOR074C	CDC21	DNA-dependent DNA replication*	thymidylate synthase activity	nucleus	1.08236	0		0.13	0.410252	-0.915166	0.328547
YDR328C	SKP1	cytokinesis*	protein binding*	cytoplasm*	1.08227	0		-0.16	0.552405	0.259158	0.137224
YDL172C	n	n	n	n	1.08188	0		-0.2825	0.242765
YOL054W	PSH1	RNA elongation from RNA polymerase II promoter	molecular_function	nucleus	1.08125	0	1	-0.1275	0.547857
YNL208W	YNL208W	biological_process	molecular_function	mitochondrion*	1.08105	0		0.005	0.956742	0.471972	0.040919
YPR188C	MLC2	cytokinesis, contractile ring contraction	myosin II binding	cellular bud neck contractile ring	1.07988	0		-0.02	0.849117	1.29654	0.041539
YBR002C	RER2	ER to Golgi vesicle-mediated transport*	prenyltransferase activity*	endoplasmic reticulum	1.07917	0		0.31	0.115968
YLR431C	ATG23	protein targeting to vacuole*	molecular_function	extrinsic to membrane	1.07888	0		-0.5	0.0286938
YML064C	TEM1	regulation of exit from mitosis	protein binding*	spindle pole body	1.07813	0		-0.1275	0.0229206
YEL051W	VMA8	vacuolar acidification	hydrogen ion transporting ATPase activity, rotational mechanism	membrane of vacuole with cell cycle-correlated morphology*	1.07641	0		-0.33	0.00648307	1.08635	0.023797
YPL009C	YPL009C	biological_process	molecular_function	cytoplasm*	1.07471	0	1	0.225	0.0118438	-0.494109	1
YOL096C	COQ3	ubiquinone biosynthetic process	hexaprenyldihydroxybenzoate methyltransferase activity	mitochondrion*	1.07436	0		0.103333	0.65395
YAR068W	YAR068W	biological_process	molecular_function	cellular_component	1.07398	0		-0.14	0.38403
YPL146C	NOP53	ribosome biogenesis and assembly*	rRNA binding	nucleus*	1.07245	0	1	-0.2975	0.205669
YFL038C	YPT1	ER to Golgi vesicle-mediated transport*	GTPase activity	mitochondrion*	1.072	0		-0.26	0.0532143	-0.547099	0.053876
YCL059C	KRR1	ribosome biogenesis and assembly*	snoRNA binding	nucleolus*	1.06949	0	1	-0.0275	0.814372	-0.862496	1
YLR409C	UTP21	ribosome biogenesis and assembly*	snoRNA binding	nucleus*	1.06889	0	1	-0.26	0.213113
YMR233W	TRI1	biological_process	molecular_function	cytoplasm*	1.06877	0		-0.4325	0.0419421
YKL053C-A	MDM35	mitochondrion organization and biogenesis	molecular_function	cytoplasm*	1.06687	0		0.045	0.666944
YHR012W	VPS29	retrograde transport, endosome to Golgi	protein transporter activity	endosome*	1.06236	0		0.23	0.139581
YIL016W	SNL1	protein folding*	chaperone regulator activity	mitochondrion*	1.0583	0		0.366667	0.0759891	-0.679612	0.03917
YPL044C	n	n	n	n	1.05661	0		-0.315	0.071494
YOL112W	MSB4	actin filament organization	Rab GTPase activator activity	cellular bud tip*	1.05647	0	1	0.13	0.0773606
YNR057C	BIO4	biotin biosynthetic process	dethiobiotin synthase activity	cytoplasm	1.05553	0		0.2825	0.117802	1.18656	0.083808
YMR121C	RPL15B	translation	structural constituent of ribosome*	cytosolic large ribosomal subunit (sensu Eukaryota)	1.05301	0		-0.025	0.888881
YMR311C	GLC8	chromosome segregation*	enzyme activator activity	cytoplasm*	1.05106	0	1	-0.9575	0.0289419	0.167934	0.445306
YLL067C	YLL067C	biological_process	helicase activity	cellular_component	1.05	0		0.78	0.0627815
YDL184C	RPL41A	translation	structural constituent of ribosome	cytosolic large ribosomal subunit (sensu Eukaryota)	1.04864	0		0.6825	0.110761
YHR175W	CTR2	copper ion import*	copper uptake transporter activity*	membrane of vacuole with cell cycle-correlated morphology	1.04336	0		0.0225	0.845753
YBL091C	MAP2	proteolysis	methionyl aminopeptidase activity	cytoplasm	1.04335	0	1	-0.17	0.069572	-0.501026	0.102666
YLR441C	RPS1A	translation	structural constituent of ribosome	cytosolic small ribosomal subunit (sensu Eukaryota)	1.04161	0		-0.3025	0.719564	0.625069	0.083719
YPR103W	PRE2	ubiquitin-dependent protein catabolic process	endopeptidase activity	proteasome core complex, beta-subunit complex (sensu Eukaryota)	1.03908	0		-0.2125	0.0903488
YDR068W	DOS2	biological_process	molecular_function	cytoplasm	1.03831	0	1	-0.065	0.772876
YDR296W	MHR1	mitochondrial genome maintenance	transcription regulator activity	nucleus*	1.03805	0		0.08	0.631631
YKL028W	TFA1	transcription initiation from RNA polymerase II promoter	general RNA polymerase II transcription factor activity	mitochondrion*	1.03784	0	1	-0.2575	0.459101
YNL161W	CBK1	regulation of exit from mitosis*	protein kinase activity	cytoplasm*	1.03604	0		0.1025	0.498517
YML082W	YML082W	sulfur metabolic process	carbon-sulfur lyase activity	cytoplasm*	1.03466	0		-0.4875	0.11494
YLR068W	FYV7	processing of 20S pre-rRNA	molecular_function	nucleus*	1.03452	0		-0.75	0.0983343
YAL030W	SNC1	endocytosis*	v-SNARE activity	endosome*	1.0345	0		0.33	0.199073
YOR164C	YOR164C	biological_process	molecular_function	cytoplasm	1.03246	0		-0.0675	0.719793
YLR145W	RMP1	rRNA processing*	ribonuclease MRP activity	cytoplasm*	1.03123	0		-0.22	0.350396
YPR051W	MAK3	telomere maintenance*	peptide alpha-N-acetyltransferase activity	NatC complex	1.02988	0		0.1525	0.425892
YDR519W	FPR2	biological_process	peptidyl-prolyl cis-trans isomerase activity	endoplasmic reticulum membrane	1.02976	0		0.04	0.688297	0.14874	0.539187
YJL210W	PEX2	peroxisome organization and biogenesis	protein binding	peroxisomal membrane	1.0294	0		0.5875	0.0194636
YDR161W	YDR161W	ribosome biogenesis and assembly	molecular_function	cytoplasm*	1.02757	0		0.065	0.647761
YJL107C	YJL107C	biological_process	molecular_function	cellular_component	1.02621	0	1	0.4025	0.00948424
YMR194W	RPL36A	translation	structural constituent of ribosome*	cytosolic large ribosomal subunit (sensu Eukaryota)	1.02255	0		0.47	0.101244	-0.209497	0.088242
YKL052C	ASK1	mitotic spindle organization and biogenesis in nucleus*	structural constituent of cytoskeleton	condensed nuclear chromosome kinetochore*	1.02254	0		0.22	0.238202
YLR009W	RLP24	ribosome biogenesis and assembly*	molecular_function	nucleolus	1.02141	0		-0.1475	0.157892
YHR088W	RPF1	ribosome biogenesis and assembly*	rRNA primary transcript binding	nucleolus	1.02103	0		-0.16	0.223733
YGL164C	YRB30	biological_process	protein binding*	cytoplasm*	1.02007	0	1	0.2025	0.117271
YKL190W	CNB1	cell wall organization and biogenesis*	calcium ion binding*	cytoplasm*	1.01975	0		0.71	0.00303912	0.0241181	0.866573
YDR016C	DAD1	mitotic spindle organization and biogenesis in nucleus*	structural constituent of cytoskeleton	condensed nuclear chromosome kinetochore*	1.01946	0		0.2375	0.0848222
YMR188C	MRPS17	translation*	structural constituent of ribosome	mitochondrion*	1.01659	0		-0.165	0.110942
YMR244C-A	YMR244C-A	biological_process	molecular_function	cytoplasm*	1.01527	0		-0.29	0.136695
YNL061W	NOP2	ribosome biogenesis and assembly*	S-adenosylmethionine-dependent methyltransferase activity*	nucleolus	1.01449	0	1	0.16	0.252459	-0.203448	0.07895
YLL009C	COX17	cytochrome c oxidase complex assembly*	thioredoxin peroxidase activity*	mitochondrion*	1.01392	0		-1.2325	0.0130916	-0.0557696	0.70668
YKL061W	YKL061W	biological_process	molecular_function	endosome	1.01352	0	1	0.27	0.296617
YPL086C	ELP3	regulation of transcription from RNA polymerase II promoter*	histone acetyltransferase activity	cytoplasm*	1.01178	0		-0.09	0.722474
YGR007W	MUQ1	phosphatidylethanolamine biosynthetic process	ethanolamine-phosphate cytidylyltransferase activity	cytoplasm*	1.01123	0		0.16	0.00846616
YKL203C	TOR2	ribosome biogenesis and assembly*	protein binding*	mitochondrion*	1.00977	0	1	0.4175	0.018113
YKL005C	BYE1	negative regulation of transcription from RNA polymerase II promoter	methylated histone residue binding*	nucleus	1.0091	0		-0.113333	0.487314
YHR081W	LRP1	telomere maintenance*	molecular_function	nuclear exosome (RNase complex)	1.00892	0		-0.335	0.013626
YNL098C	RAS2	sporulation (sensu Fungi)*	GTPase activity	plasma membrane	1.00692	0		-0.3575	0.102752	-0.371345	0.062863
YPR082C	DIB1	nuclear mRNA splicing, via spliceosome	RNA splicing factor activity, transesterification mechanism	U4/U6 x U5 tri-snRNP complex*	1.00472	0		0.2625	0.00649941
YPL064C	CWC27	biological_process	molecular_function	spliceosome	1.00402	0		0.446667	0.0484241
YDL177C	YDL177C	biological_process	molecular_function	cellular_component	1.00285	0		0.145	0.162193
YFL046W	FMP32	biological_process	molecular_function	mitochondrion	1.00229	0		-0.1	0.29986
YMR216C	SKY1	response to drug*	protein kinase activity	cytoplasm	1.00228	0		0.0975	0.569628
YMR056C	AAC1	aerobic respiration*	ATP:ADP antiporter activity	mitochondrion*	1.00141	0		0.1125	0.503665
YHR060W	VMA22	protein complex assembly*	unfolded protein binding	endoplasmic reticulum membrane	1.00061	0		-0.6025	0.0394358
YMR044W	IOC4	chromatin remodeling	protein binding	ISW1 complex	1.00021	0	1	-0.0875	0.58651
YIL078W	THS1	translation	threonine-tRNA ligase activity	cytoplasm*	1.00009	0	1	-0.1625	0.11082	-0.325511	0.044885
YNL325C	FIG4	cellular morphogenesis during conjugation with cellular fusion	polyphosphoinositide phosphatase activity	membrane of vacuole with cell cycle-correlated morphology*	0.99648	0.134937	1	-1.0775	0.0308442
YKL116C	PRR1	MAPKKK cascade	receptor signaling protein serine/threonine kinase activity	cytoplasm	0.996252	0.134937		0.1675	0.265164
YPR050C	n	n	n	n	0.99442	0.134937
YPR017C	DSS4	secretory pathway	guanyl-nucleotide exchange factor activity*	membrane fraction*	0.993878	0.134937		0.02	0.734316
YBR005W	RCR1	cell wall organization and biogenesis*	molecular_function	integral to endoplasmic reticulum membrane	0.991895	0.134937		0.2525	0.20318
YORCDELTA25	n	n	n	n	0.99186	0.134937
YNL039W	BDP1	transcription initiation from RNA polymerase III promoter	RNA polymerase III transcription factor activity	transcription factor TFIIIB complex	0.989834	0.134937		-0.3675	0.032314
YML062C	MFT1	telomere maintenance*	nucleic acid binding	THO complex	0.989645	0.134937	1	-0.723333	0.0672424
YLR106C	MDN1	rRNA processing*	ATPase activity	nucleus*	0.989623	0.134937	1	-0.183333	0.202899	-0.132219	0.307858
YGR187C	HGH1	ribosome biogenesis and assembly	molecular_function	cytoplasm	0.988987	0.134937	1	-0.365	0.0500967
YNL112W	DBP2	35S primary transcript processing*	RNA helicase activity	cytoplasm*	0.987814	0.134937		-0.31	0.0417397	-0.317945	0.099865
YIL098C	FMC1	response to drug*	molecular_function	mitochondrion	0.986727	0.134937		-0.52	0.112726
YER067W	YER067W	biological_process	molecular_function	cytoplasm*	0.985693	0.134937	1	-0.4225	0.490112
YPR173C	VPS4	protein retention in Golgi*	ATPase activity	cytoplasm*	0.984423	0.134937		0.3775	0.0285563
YPL178W	CBC2	telomere maintenance*	RNA cap binding	commitment complex*	0.984262	0.134937		-0.3325	0.0208104
YEL044W	IES6	metabolic process	molecular_function	nucleus	0.983659	0.134937		0.3375	0.060119
YDL148C	NOP14	ribosome biogenesis and assembly*	snoRNA binding	mitochondrion*	0.982075	0.134937		-0.4475	0.152767
YML121W	GTR1	telomere maintenance*	GTPase activity	cytoplasm*	0.982064	0.134937		0.32	1
YNL153C	GIM3	tubulin folding	tubulin binding	cytoplasm*	0.981654	0.134937		0.185	0.0626007	-0.374943	0.482567
YPL217C	BMS1	35S primary transcript processing*	GTP binding	cytoplasm*	0.9806	0.134937	1	-0.345	0.0353615	-0.55564	0.081927
YFL067W	YFL067W	biological_process	molecular_function	cellular_component	0.979586	0.134937		0.675	0.0725369
YBR025C	OLA1	ATP catabolic process	ATPase activity	cytoplasm	0.978955	0.134937		-0.29	0.0160391	-0.104863	0.020976
YLR262C	YPT6	retrograde transport, endosome to Golgi*	GTPase activity	Golgi apparatus	0.977716	0.134937		-0.2675	0.0292469
YLR195C	NMT1	replicative cell aging*	glycylpeptide N-tetradecanoyltransferase activity	cytosol	0.976946	0.134937		-0.21	0.486993	-0.902452	0.009511
YER031C	YPT31	vesicle-mediated transport*	GTPase activity	mitochondrial outer membrane*	0.972828	0.134937		-0.2825	0.171792	-0.211257	0.128417
YBL001C	ECM15	cell wall organization and biogenesis	molecular_function	cytoplasm*	0.97249	0.134937		0.12	0.320585
YGR085C	RPL11B	translation*	structural constituent of ribosome	cytosolic large ribosomal subunit (sensu Eukaryota)	0.97153	0.134937		0.0575	0.692281	-0.264834	0.034862
YOR116C	RPO31	transcription from RNA polymerase III promoter	DNA-directed RNA polymerase activity	DNA-directed RNA polymerase III complex	0.968925	0.134937	1	0.0025	0.978455
YGR245C	SDA1	ribosome biogenesis and assembly*	molecular_function	nucleus	0.96787	0.134937	1	0.0075	0.970338
YOR309C	n	n	n	n	0.96705	0.134937		0.08	0.253188
YPR187W	RPO26	transcription from RNA polymerase II promoter*	DNA-directed RNA polymerase activity	DNA-directed RNA polymerase III complex*	0.962821	0.134937		-0.2275	0.0501516	-0.00981507	0.918124
YOR276W	CAF20	negative regulation of protein biosynthetic process	translation regulator activity	mRNA cap complex	0.961765	0.134937	1	-0.3025	0.00299544	-0.235468	0.136036
YGR272C	YGR272C	35S primary transcript processing	molecular_function	cytoplasm*	0.961163	0.134937		-0.425	0.12305
YLR126C	YLR126C	iron ion homeostasis*	molecular_function	cytoplasm	0.959832	0.134937		-0.01	1
YGL165C	n	n	n	n	0.959347	0.134937		0.5625	0.00328097
YOR194C	TOA1	transcription initiation from RNA polymerase II promoter	general RNA polymerase II transcription factor activity	transcription factor TFIIA complex	0.959262	0.134937		-0.33	0.0225853
YDR003W-A	YDR003W-A	biological_process	molecular_function	cellular_component	0.9583	0.134937		0.6475	0.00460038
YLR181C	VTA1	late endosome to vacuole transport	molecular_function	endosome*	0.957527	0.134937	1	-0.0725	0.677786
YNL255C	GIS2	intracellular signaling cascade	molecular_function	cytoplasm	0.957141	0.134937		5.0825	0.0013311	3.56133	0.007099
YPR043W	RPL43A	translation	structural constituent of ribosome	cytosolic large ribosomal subunit (sensu Eukaryota)	0.956031	0.134937		0.3725	0.150554
YER056C-A	RPL34A	translation	structural constituent of ribosome	cytosolic large ribosomal subunit (sensu Eukaryota)	0.953127	0.134937		-0.0825	0.417821	-0.52321	0.009182
YBR104W	YMC2	mitochondrial transport	organic acid transporter activity	mitochondrion	0.949411	0.134937		-0.1375	0.41145
YOL144W	NOP8	ribosome biogenesis and assembly*	molecular_function	nucleolus	0.948773	0.134937	1	0.025	0.770644
YNR041C	COQ2	ubiquinone biosynthetic process	4-hydroxybenzoate octaprenyltransferase activity	mitochondrion*	0.948496	0.134937		0.12	0.49571
YOR304W	ISW2	chromatin silencing at telomere*	ATPase activity	nucleus*	0.94826	0.134937	1	-0.67	0.0252769
YLR457C	NBP1	spindle pole body duplication in nuclear envelope	molecular_function	nucleus*	0.94709	0.134937		-0.0766667	0.406736
YKL216W	URA1	'de novo' pyrimidine base biosynthetic process	dihydroorotate dehydrogenase activity	cytoplasm*	0.947049	0.134937		-0.1775	0.208587	0.461304	0.022397
YGL106W	MLC1	cytokinesis*	myosin V binding*	cellular bud neck*	0.946155	0.134937		0.045	0.781852	0.833607	0.034318
YCR073W-A	SOL2	telomere maintenance*	molecular_function*	cytoplasm*	0.945755	0.134937		0.275	0.254003
YDR051C	YDR051C	biological_process	molecular_function	cytoplasm*	0.945198	0.134937		-0.155	0.128738	-0.231814	0.071162
YMR158C-A	YMR158C-A	biological_process	molecular_function	cellular_component	0.943248	0.134937		0.4275	0.282683
YAR062W	YAR062W	biological_process	molecular_function	cellular_component	0.939761	0.134937		0.7225	0.000511886
YOL071W	EMI5	sporulation (sensu Fungi)*	molecular_function	mitochondrion	0.939296	0.134937	1	-0.09	0.436153
YKL013C	ARC19	mitochondrion inheritance*	structural molecule activity	Arp2/3 protein complex	0.93855	0.134937		-0.34	0.00997896
YER127W	LCP5	ribosome biogenesis and assembly*	RNA binding	small nucleolar ribonucleoprotein complex*	0.938433	0.134937		-0.26	0.107332
YNL064C	YDJ1	response to drug*	unfolded protein binding*	cytosol*	0.937506	0.134937	1	0.0125	0.939768	-0.269028	0.004199
YNL173C	MDG1	pheromone-dependent signal transduction during conjugation with cellular fusion	molecular_function	plasma membrane	0.936316	0.134937		0.1025	0.544741	-0.207944	0.33378
YDR471W	RPL27B	translation	structural constituent of ribosome	cytosolic large ribosomal subunit (sensu Eukaryota)	0.935915	0.134937		0.125	0.0903312	0.0954595	0.227557
YJL077C	ICS3	biological_process	molecular_function	cellular_component	0.935572	0.134937		0.263333	0.46266
YNL099C	OCA1	response to oxidative stress	protein tyrosine phosphatase activity	cytoplasm	0.935421	0.134937	1	-0.2725	0.120521	-0.107502	0.896207
YBR247C	ENP1	ribosome biogenesis and assembly*	snoRNA binding	nucleus*	0.93514	0.134937		-0.0925	0.597809	0.176323	1
YCR035C	RRP43	35S primary transcript processing*	3'-5'-exoribonuclease activity	nuclear exosome (RNase complex)*	0.934866	0.134937		0.145	0.439531
YER058W	PET117	cytochrome c oxidase complex assembly	molecular_function	mitochondrion*	0.932532	0.134937		-0.07	1
YBL058W	SHP1	telomere maintenance*	protein phosphatase type 1 regulator activity	cytoplasm*	0.932224	0.134937	1	0.185	0.298453	-0.324546	0.101775
YLR029C	RPL15A	translation	structural constituent of ribosome*	cytosolic large ribosomal subunit (sensu Eukaryota)	0.931901	0.134937		-0.0575	0.920499	0.235158	0.083773
YGR163W	GTR2	telomere maintenance*	GTPase activity	cytoplasm*	0.931882	0.134937		-0.1425	0.38287
YHR130C	n	n	n	n	0.931744	0.134937		0.155	0.100501
YLR349W	n	n	n	n	0.931233	0.134937		-0.44	1
YEL076C-A	YEL076C-A	biological_process	molecular_function	cellular_component	0.931029	0.134937		0.49	0.235841
YIL127C	YIL127C	ribosome biogenesis and assembly	molecular_function	nucleolus	0.930982	0.134937		-0.375	0.00328097
YFR049W	YMR31	translation	structural constituent of ribosome	mitochondrion*	0.930629	0.134937		0.0625	0.618137
YOR007C	SGT2	response to heat	molecular_function	cytoplasm	0.929778	0.239954		0.025	0.726673	-0.115323	0.025754
YGR147C	NAT2	N-terminal peptidyl-methionine acetylation	peptide alpha-N-acetyltransferase activity	cytoplasm*	0.929562	0.239954		0.1875	0.187037
YFL017C	GNA1	UDP-N-acetylglucosamine biosynthetic process	glucosamine 6-phosphate N-acetyltransferase activity	cytoplasm*	0.92952	0.239954		0.325	0.0187046
YPR178W	PRP4	nuclear mRNA splicing, via spliceosome	RNA splicing factor activity, transesterification mechanism	U4/U6 x U5 tri-snRNP complex	0.929352	0.239954		-0.475	0.0448867
YHR083W	SAM35	protein import into mitochondrial outer membrane	protein binding	mitochondrion*	0.92916	0.239954		-0.16	0.00906938
YOR006C	YOR006C	biological_process	molecular_function	cytoplasm*	0.925394	0.239954		-0.19	0.474269
YDR289C	RTT103	transcription termination from Pol II promoter, RNA polymerase(A) coupled*	molecular_function	cellular_component	0.925035	0.239954	1	0.2125	0.338291
YPR023C	EAF3	DNA repair*	histone deacetylase activity*	NuA4 histone acetyltransferase complex*	0.924546	0.239954		0.385	0.0299067
YNL146C-A	YNL146C-A	biological_process	molecular_function	cellular_component	0.923286	0.239954		0.02	1
YML055W	SPC2	protein targeting to ER*	protein binding	signal peptidase complex	0.923001	0.239954		-0.0225	0.846198
YOR239W	ABP140	actin cytoskeleton organization and biogenesis	S-adenosylmethionine-dependent methyltransferase activity*	actin filament	0.92223	0.239954	1	-0.065	0.600747	-0.122155	0.354124
YNR033W	ABZ1	para-aminobenzoic acid metabolic process	4-amino-4-deoxychorismate synthase activity	cytoplasm	0.921332	0.239954		0.0675	0.547222
YLR384C	IKI3	regulation of transcription from RNA polymerase II promoter*	molecular_function	cytoplasm*	0.921077	0.239954	1	-0.1575	0.00515703	0.275512	0.059382
YDR098C	GRX3	response to oxidative stress*	thiol-disulfide exchange intermediate activity	nucleus	0.92099	0.239954		0.35	0.168903	-0.403354	0.137763
YPL240C	HSP82	response to stress*	unfolded protein binding*	cytoplasm	0.92069	0.239954		0.1	0.899696	0.381936	0.21663
YJL213W	YJL213W	biological_process	molecular_function	ribosome	0.91975	0.239954		-0.0675	0.838617
YDL133W	YDL133W	biological_process	molecular_function	cellular_component	0.91973	0.239954		-0.4975	0.0237636
YPR102C	RPL11A	translation*	structural constituent of ribosome	cytosolic large ribosomal subunit (sensu Eukaryota)	0.917602	0.239954		-0.0775	0.789646
YER092W	IES5	biological_process	molecular_function	nucleus	0.917481	0.239954		0.08	0.581659
YGL098W	USE1	ER to Golgi vesicle-mediated transport*	SNAP receptor activity	endoplasmic reticulum	0.917392	0.239954		0.553333	0.0146242
YNL290W	RFC3	mismatch repair*	ATPase activity*	nucleus*	0.916716	0.239954		0.34	0.198117
YDL143W	CCT4	protein folding*	unfolded protein binding	cytoplasm*	0.916437	0.239954		-0.035	0.811453	-0.259312	0.040597
YHL049C	YHL049C	biological_process	molecular_function	cellular_component	0.916123	0.239954		0.6525	0.0188627
YGL033W	HOP2	meiotic recombination*	protein binding*	condensed nuclear chromosome	0.915684	0.239954
YKR006C	MRPL13	translation	structural constituent of ribosome	mitochondrion*	0.915475	0.239954		0.345	0.0679909	-0.504308	0.01908
YLR346C	YLR346C	response to toxin	molecular_function	mitochondrion	0.915027	0.239954		0.36	1
YHR122W	YHR122W	transcription	molecular_function	cytoplasm*	0.913114	0.239954		-0.1675	0.176039
YLR074C	BUD20	ribosome biogenesis and assembly*	molecular_function	nucleus	0.912984	0.239954		-0.15	0.0961503
YPR174C	YPR174C	biological_process	molecular_function	nuclear envelope*	0.911364	0.239954		0.705	0.00618266
YML102W	CAC2	DNA repair*	transcription regulator activity	chromatin assembly complex*	0.911234	0.239954		0.505	1
YDR482C	CWC21	biological_process	molecular_function	spliceosome	0.911171	0.239954		-0.0475	0.753381
YPR037C	ERV2	protein thiol-disulfide exchange	thiol oxidase activity	microsome	0.910601	0.239954		-0.0966667	0.0769198
YMR142C	RPL13B	translation*	structural constituent of ribosome	cytosolic large ribosomal subunit (sensu Eukaryota)	0.910596	0.239954		0.29	0.323885
YPR110C	RPC40	ribosome biogenesis and assembly*	DNA-directed RNA polymerase activity	DNA-directed RNA polymerase III complex*	0.909837	0.239954				0.0618557	0.701622
YBL059C-A	YBL059C-A	biological_process	molecular_function	cytoplasm*	0.90905	0.239954		0.04	0.734846
YGR129W	SYF2	nuclear mRNA splicing, via spliceosome*	RNA splicing factor activity, transesterification mechanism	spliceosome	0.908422	0.239954		-0.585	0.0516608
YMR214W	SCJ1	protein folding*	chaperone binding	endoplasmic reticulum lumen	0.908103	0.239954		0.265	0.205775
YLR090W	XDJ1	telomere maintenance	chaperone regulator activity	nucleus*	0.907886	0.239954		0.535	0.0327423
YKL178C	STE3	pheromone-dependent signal transduction during conjugation with cellular fusion	mating-type a-factor pheromone receptor activity	integral to plasma membrane	0.907671	0.239954		-1.08667	0.0836694
YLR022C	SDO1	35S primary transcript processing*	molecular_function	cytoplasm*	0.907164	0.239954		-0.2775	0.0029091
YML008C	ERG6	ergosterol biosynthetic process	sterol 24-C-methyltransferase activity	mitochondrion*	0.907076	0.239954		-0.0475	0.551314	-0.103477	0.306235
YFR003C	YPI1	protein amino acid dephosphorylation*	protein phosphatase inhibitor activity	nucleus	0.906745	0.239954		0.0675	0.65398
YGL231C	YGL231C	biological_process	molecular_function	endoplasmic reticulum	0.906133	0.239954		-0.1225	0.307776
YJL176C	SWI3	chromatin remodeling	general RNA polymerase II transcription factor activity	SWI/SNF complex*	0.905619	0.239954	1	0.0975	0.582806
YLR105C	SEN2	tRNA splicing	tRNA-intron endonuclease activity	mitochondrion*	0.905287	0.239954		0.426667	0.221708
YBLCSIGMA1	n	n	n	n	0.904638	0.239954
YNL261W	ORC5	chromatin silencing at silent mating-type cassette*	ATPase activity*	pre-replicative complex*	0.904403	0.239954		-0.0575	0.371347
YIL158W	YIL158W	biological_process	molecular_function	vacuole, cell cycle-correlated morphology	0.904126	0.239954		-0.235	0.14613
YLR259C	HSP60	protein folding*	single-stranded DNA binding	mitochondrion*	0.90362	0.239954	1	0.0525	0.554305	-0.0239304	0.797498
YLL049W	LDB18	biological_process	molecular_function	cellular_component	0.902264	0.239954	1	-0.0175	0.892143
YCR036W	RBK1	D-ribose metabolic process	ATP binding*	cytoplasm*	0.902236	0.239954		0.46	0.0983436
YPL199C	YPL199C	biological_process	molecular_function	cytoplasm	0.902205	0.239954		0.3325	0.04279
YOL010W	RCL1	ribosome biogenesis and assembly*	molecular_function*	nucleolus	0.901454	0.268344		0.0925	0.228373
YFL064C	YFL064C	biological_process	molecular_function	cellular_component	0.901104	0.268344		0.45	0.00338531
YNR027W	BUD17	cellular bud site selection	molecular_function	cytoplasm*	0.900971	0.268344		-0.12	0.618547
YIL002W-A	YIL002W-A	biological_process	molecular_function	cellular_component	0.89945	0.268344		-0.1225	0.470911
YGR253C	PUP2	sporulation (sensu Fungi)*	endopeptidase activity	proteasome core complex, alpha-subunit complex (sensu Eukaryota)	0.898044	0.268344		0.2025	0.166849	-0.138157	0.128643
YBL090W	MRP21	translation*	structural constituent of ribosome	mitochondrion*	0.897898	0.268344		0.075	0.678231
YFL034W	YFL034W	biological_process	molecular_function	integral to membrane	0.896243	0.268344	1	-0.0075	0.951106
YDL209C	CWC2	nuclear mRNA splicing, via spliceosome	molecular_function	spliceosome	0.896105	0.268344		-0.13	0.644079
YOR206W	NOC2	ribosome biogenesis and assembly*	molecular_function	nucleus*	0.895535	0.268344	1	-0.335	0.161053
YDR056C	YDR056C	biological_process	molecular_function	endoplasmic reticulum*	0.894653	0.268344	1	-0.21	0.134085
YBL027W	RPL19B	translation	structural constituent of ribosome	cytosolic large ribosomal subunit (sensu Eukaryota)	0.893963	0.268344		0.285	0.130144	-0.719262	0.293847
YBR278W	DPB3	chromatin silencing at telomere*	epsilon DNA polymerase activity	replication fork*	0.893731	0.268344	1	-0.07	0.107816
YOR097C	YOR097C	biological_process	molecular_function	cellular_component	0.893476	0.268344		-0.2475	0.236243
YLR097C	HRT3	ubiquitin-dependent protein catabolic process	protein binding	ubiquitin ligase complex	0.891681	0.268344		-0.5775	0.0939758
YGR021W	YGR021W	biological_process	molecular_function	mitochondrion	0.891308	0.268344		0.123333	0.578537
YJL136C	RPS21B	translation	structural constituent of ribosome	cytosolic small ribosomal subunit (sensu Eukaryota)	0.890275	0.268344	1	-0.115	0.689369	-0.0494552	0.803773
YPL071C	YPL071C	biological_process	molecular_function	cytoplasm*	0.889053	0.268344		0.396667	0.221023
YNL162W-A	YNL162W-A	biological_process	molecular_function	cytoplasm*	0.888379	0.268344		0.37	0.0584492
YMR182C	RGM1	negative regulation of transcription from RNA polymerase II promoter	RNA polymerase II transcription factor activity	nucleus	0.888289	0.268344		0.0575	0.746483
YHR046C	INM1	inositol phosphate dephosphorylation	inositol-1(or 4)-monophosphatase activity	cytoplasm*	0.887038	0.268344		0.38	0.0849791
YFR001W	LOC1	ribosomal large subunit biogenesis and assembly*	mRNA binding	nucleus	0.882676	0.268344		-0.2825	0.0639265
YNL313C	YNL313C	karyogamy during conjugation with cellular fusion	molecular_function	cytoplasm*	0.882653	0.268344	1	-0.07	0.580138
YJL062W-A	YJL062W-A	biological_process	molecular_function	mitochondrion	0.882557	0.268344		0.875	0.0177109
YIL022W	TIM44	protein import into mitochondrial matrix	protein transporter activity	mitochondrion*	0.881937	0.268344		0.2475	0.183923	-0.196631	0.18747
YHR027C	RPN1	ubiquitin-dependent protein catabolic process	endopeptidase activity*	cytoplasm*	0.881645	0.268344	1	0.2925	0.243674	0.00730203	0.980158
YKL143W	LTV1	ribosome biogenesis and assembly*	molecular_function	cytoplasm*	0.881051	0.268344		-0.33	0.025922
YGR152C	RSR1	cellular bud site selection*	GTPase activity*	plasma membrane*	0.880122	0.268344		-0.4275	0.0520715
YDL152W	n	n	n	n	0.879565	0.268344		-0.2375	0.420093
YFR037C	RSC8	RNA elongation from RNA polymerase II promoter*	DNA-dependent ATPase activity	nucleus*	0.879002	0.268344		0.2175	0.0166741	-0.0838188	0.549879
YHL014C	YLF2	biological_process	GTP binding	mitochondrion	0.878584	0.268344		-0.1	0.230009
YPR152C	URN1	biological_process	molecular_function	nucleus	0.878501	0.268344		-0.185	0.269626
YLR021W	IRC25	biological_process	molecular_function	cellular_component	0.8763	0.268344		0.0466667	0.910356
YNL323W	LEM3	phospholipid translocation*	phospholipid-translocating ATPase activity	cytoplasm*	0.87542	0.268344	1	0.1375	0.319212
YDL115C	IWR1	meiosis*	molecular_function	cytoplasm*	0.875232	0.268344	1	0.2175	0.264478
YBR248C	HIS7	histidine biosynthetic process*	imidazoleglycerol-phosphate synthase activity	intracellular	0.875041	0.268344		0.295	0.0167827	-0.163521	0.223355
YIL062C	ARC15	mitochondrion inheritance*	structural molecule activity*	mitochondrial envelope*	0.874686	0.268344		0.0725	0.443213	0.367681	0.067209
YGL058W	RAD6	telomere maintenance*	ubiquitin-protein ligase activity	cytoplasm*	0.87415	0.268344	1	0.1175	0.0683861
YBR290W	BSD2	ubiquitin-dependent protein catabolic process*	protein binding	endoplasmic reticulum*	0.873681	0.268344		-0.445	0.0346125
YNL075W	IMP4	ribosome biogenesis and assembly*	rRNA primary transcript binding	small nucleolar ribonucleoprotein complex*	0.873313	0.268344	1	-0.135	0.121194
YHR039C-A	VMA10	vacuolar acidification*	hydrogen ion transporting ATPase activity, rotational mechanism	vacuolar proton-transporting V-type ATPase, V1 domain	0.872993	0.268344		0.0825	0.569759	0.128043	0.055442
YDL173W	YDL173W	biological_process	molecular_function	cytoplasm	0.872882	0.268344	1	-0.11	0.0213757
YLR463C	n	n	n	n	0.872734	0.268344		0.9625	0.0262478
YPR075C	OPY2	cell cycle arrest in response to pheromone*	molecular_function	cytoplasm*	0.872169	0.268344	1	-0.0275	0.739248
YER016W	BIM1	microtubule nucleation*	structural constituent of cytoskeleton	spindle pole body*	0.872061	0.268344		0.15	0.106168
YLR412W	YLR412W	biological_process	molecular_function	cytoplasm	0.871876	0.268344		0.1375	0.613125
YAL064C-A	YAL064C-A	biological_process	molecular_function	cellular_component	0.870491	0.268344		0.593333	0.0427617
YOR236W	DFR1	folic acid and derivative metabolic process	dihydrofolate reductase activity	cytosol	0.869952	0.268344		0.3325	0.00885824
YFR024C-A	LSB3	actin filament organization	molecular_function	cytoplasm*	0.8696	0.268344		-0.2475	0.0697982
YLR276C	DBP9	ribosome biogenesis and assembly*	ATP-dependent RNA helicase activity	nucleolus	0.868823	0.268344		-0.02	0.866962	-1.2863	1
YDR060W	MAK21	ribosome biogenesis and assembly*	molecular_function	Noc1p-Noc2p complex	0.868428	0.268344	1	-0.29	0.100807
YKL218C	SRY1	amino acid derivative catabolic process	threo-3-hydroxyaspartate ammonia-lyase activity*	cellular_component	0.867717	0.268344		0.296667	0.113934
YGR145W	ENP2	ribosome biogenesis and assembly*	molecular_function	nucleolus	0.867496	0.268344	1	-0.3525	0.0546743
YILWTY3-1	n	n	n	n	0.867146	0.268344
YDL029W	ARP2	actin filament organization*	structural constituent of cytoskeleton*	mitochondrion*	0.86698	0.268344		0.33	0.00576549	-0.198842	0.104741
YNL302C	RPS19B	translation*	structural constituent of ribosome	cytosolic small ribosomal subunit (sensu Eukaryota)	0.866859	0.268344		0.0475	0.778875	-0.385388	0.019362
YNR022C	MRPL50	translation	structural constituent of ribosome	mitochondrion*	0.865382	0.268344		-0.2825	0.154385
YOR130C	ORT1	arginine biosynthetic process*	L-ornithine transporter activity	mitochondrial envelope	0.864813	0.268344		-0.0225	0.90818
YDL051W	LHP1	tRNA processing	RNA binding	nucleus*	0.864245	0.268344		-0.3125	0.000618833	-0.0300096	0.771202
YIR035C	YIR035C	biological_process	molecular_function	cytoplasm	0.864077	0.268344	1	0.385	0.0041847
YOL149W	DCP1	mRNA catabolic process*	mRNA binding*	cytoplasmic mRNA processing body	0.862937	0.268344		-0.4375	0.00941059
YNL246W	VPS75	telomere maintenance*	histone binding	nucleus*	0.860381	0.268344		0.49	0.0982668
YML069W	POB3	RNA elongation from RNA polymerase II promoter*	chromatin binding	nucleus*	0.860259	0.268344	1	-0.085	0.567724	-0.180282	0.375091
YBR091C	MRS5	protein import into mitochondrial inner membrane	protein transporter activity	mitochondrion*	0.859833	0.268344		-0.156667	0.0989818
YOR042W	CUE5	biological_process	molecular_function	cytoplasm	0.859626	0.268344	1	-0.315	0.184882	-0.301739	0.414053
YJL123C	YJL123C	biological_process	molecular_function	cytoplasm*	0.859573	0.268344	1	0.335	0.114259	-0.206113	0.316696
YBR228W	SLX1	response to DNA damage stimulus*	5'-flap endonuclease activity	nucleus	0.859113	0.268344		0.72	0.0022595
YNL293W	MSB3	actin filament organization*	Rab GTPase activator activity	cellular bud tip*	0.857456	0.268344	1	-0.166667	0.537394
YDR031W	MIC14	biological_process	molecular_function	cytoplasm*	0.857208	0.268344		-0.02	0.948268	0.391005	0.196192
YOR054C	VHS3	G1/S transition of mitotic cell cycle*	phosphopantothenoylcysteine decarboxylase activity*	cellular_component	0.856707	0.268344	1	-0.035	0.903478
YJL033W	HCA4	ribosome biogenesis and assembly*	ATP-dependent RNA helicase activity	nucleolus	0.856588	0.268344	1	-0.4225	0.0355173
YPL079W	RPL21B	translation	structural constituent of ribosome	cytosolic large ribosomal subunit (sensu Eukaryota)	0.856565	0.268344		0.165	0.382871
YGR105W	VMA21	protein complex assembly	molecular_function	endoplasmic reticulum membrane	0.855393	0.268344		0.11	0.100743
YKL181W	PRS1	histidine biosynthetic process*	ribose phosphate diphosphokinase activity	cytoplasm	0.854832	0.268344		-0.0675	0.646904	-0.121476	0.451811
YNL052W	COX5A	mitochondrial electron transport, cytochrome c to oxygen	cytochrome-c oxidase activity	mitochondrion*	0.85424	0.268344		0.26	0.118127	-0.319309	0.045115
YOR174W	MED4	transcription from RNA polymerase II promoter	RNA polymerase II transcription mediator activity	mediator complex	0.852648	0.268344	1	-0.11	0.0413617
YOL080C	REX4	rRNA processing*	3'-5' exonuclease activity	nucleus*	0.852367	0.268344		0.106667	1
YDL247W-A	n	n	n	n	0.852051	0.331468		-0.28	0.0229699
YMR028W	TAP42	signal transduction	protein binding	cellular_component	0.85105	0.331468		0.225	1
YBL038W	MRPL16	translation	structural constituent of ribosome*	mitochondrion*	0.849945	0.331468		-0.015	0.916388
YEL075C	YEL075C	biological_process	molecular_function	cellular_component	0.849241	0.331468		0.7025	0.00703036
YPR132W	RPS23B	translation*	structural constituent of ribosome	cytosolic small ribosomal subunit (sensu Eukaryota)	0.84883	0.331468		0.265	0.107483
YLR314C	CDC3	cell wall organization and biogenesis*	structural constituent of cytoskeleton*	prospore membrane*	0.848749	0.331468		-0.256667	0.122902	-0.17955	0.025068
YLR056W	ERG3	endocytosis*	C-5 sterol desaturase activity	endoplasmic reticulum	0.848179	0.331468		-0.3175	0.17071
YDL201W	TRM8	ribosome biogenesis and assembly*	protein binding*	nucleus	0.848165	0.331468		0.02	0.822078
YFL005W	SEC4	cytokinesis*	GTPase activity	mitochondrion*	0.847045	0.331468		-0.325	0.00440627	-0.599462	1
YOR223W	YOR223W	biological_process	molecular_function	cellular_component	0.846313	0.331468		0.22	1
YDL107W	MSS2	protein complex assembly*	protein transporter activity	mitochondrial inner membrane	0.84521	0.331468		0.49	0.0301618
YDL137W	ARF2	ER to Golgi vesicle-mediated transport*	GTPase activity	cytosol*	0.844306	0.331468		-0.3275	0.19336	0.289463	0.022738
YBL021C	HAP3	transcription*	transcriptional activator activity	nucleus*	0.843975	0.331468		-0.6125	0.0284398
YBL033C	RIB1	response to drug*	cyclohydrolase activity	cytoplasm*	0.843321	0.331468		-0.19	0.048897
YDL002C	NHP10	chromatin remodeling	molecular_function	nucleus*	0.842381	0.331468		-0.08	0.563859
YNL148C	ALF1	post-chaperonin tubulin folding pathway*	microtubule binding*	cytoplasm*	0.842189	0.331468		0.443333	0.17566
YPR101W	SNT309	nuclear mRNA splicing, via spliceosome	protein binding*	spliceosome	0.841532	0.331468		0.1025	0.698091
YLR289W	GUF1	biological_process	GTPase activity	mitochondrion	0.841232	0.331468		-0.19	1
YOR173W	DCS2	deadenylation-dependent decapping	m7G(5')pppN diphosphatase activity	cytoplasm*	0.840734	0.331468	1	-0.045	1
YOR277C	n	n	n	n	0.840346	0.331468		-0.6725	0.00240971
YPL043W	NOP4	ribosome biogenesis and assembly*	RNA binding	nucleolus	0.840287	0.331468	1	-0.3425	0.0565527
YIL148W	RPL40A	translation*	structural constituent of ribosome*	cytosolic large ribosomal subunit (sensu Eukaryota)	0.838294	0.331468		0.5525	0.107045	0.852872	0.016248
YHL013C	OTU2	biological_process	molecular_function	cytoplasm*	0.837913	0.331468		-0.263333	0.0105656
YNL014W	HEF3	translational elongation	ATPase activity*	cytosolic ribosome (sensu Eukaryota)	0.836771	0.331468		-1.5775	0.0439716
YNL030W	HHF2	chromatin assembly or disassembly	DNA binding	nuclear nucleosome	0.833646	0.331468		0.5325	0.0641183
YKL087C	CYT2	cytochrome c-heme linkage	holocytochrome-c synthase activity	mitochondrion*	0.833611	0.331468		-0.9525	0.0440794
YER134C	YER134C	biological_process	molecular_function	cytoplasm*	0.833217	0.331468		0.1	0.297921
YHR213W	YHR213W	biological_process	molecular_function	cellular_component	0.832447	0.331468		0.645	0.00201546
YJR002W	MPP10	ribosome biogenesis and assembly*	molecular_function	nucleus*	0.832365	0.331468	1	0.0975	0.175136	-0.407508	0.043272
YMR255W	GFD1	mRNA export from nucleus	molecular_function	cytoplasm*	0.831785	0.331468		-0.0425	0.857874
YGR050C	n	n	n	n	0.831534	0.331468		-0.265	1
YOR283W	YOR283W	biological_process	molecular_function	cytoplasm*	0.831309	0.331468	1	-0.2825	0.00342718
YDR188W	CCT6	protein folding*	unfolded protein binding	cytoplasm*	0.831308	0.331468	1	-0.2325	0.163253	-0.494958	0.077391
YLR099W-A	YLR099W-A	biological_process	molecular_function	cellular_component	0.830911	0.331468		0.065	0.708288
YOR039W	CKB2	protein amino acid phosphorylation*	protein kinase CK2 regulator activity	protein kinase CK2 complex	0.830875	0.331468		0.24	0.437424	0.180689	0.141933
YER102W	RPS8B	translation	structural constituent of ribosome	cytosolic small ribosomal subunit (sensu Eukaryota)	0.830008	0.331468		-0.055	0.496975
YPR056W	TFB4	transcription initiation from RNA polymerase II promoter*	general RNA polymerase II transcription factor activity	holo TFIIH complex	0.829964	0.331468		0.0075	0.937962
YER029C	SMB1	nuclear mRNA splicing, via spliceosome	RNA splicing factor activity, transesterification mechanism	U4/U6 x U5 tri-snRNP complex*	0.829371	0.331468		-0.0975	0.551662
YGR186W	TFG1	transcription initiation from RNA polymerase II promoter	general RNA polymerase II transcription factor activity	transcription factor TFIIF complex	0.829188	0.331468	1	0.425	0.0476299
YLR257W	YLR257W	biological_process	molecular_function	cytoplasm	0.829035	0.331468		0.2925	0.252411	-0.251539	0
YFL004W	VTC2	vacuole fusion, non-autophagic*	molecular_function	vacuolar membrane	0.827765	0.506325	1	-0.0225	0.588702
YJR088C	YJR088C	biological_process	molecular_function	endoplasmic reticulum	0.825939	0.506325		-0.1925	0.157904	-0.000278521	0.999603
YLR170C	APS1	vesicle-mediated transport*	clathrin binding	AP-1 adaptor complex	0.825651	0.506325		0.3175	0.0321539
YBL050W	SEC17	ER to Golgi vesicle-mediated transport*	soluble NSF attachment protein activity	peripheral to membrane of membrane fraction	0.825552	0.506325		-0.0425	0.825381	-0.220163	0.259488
YMR193W	MRPL24	translation	structural constituent of ribosome	mitochondrion*	0.82286	0.506325	1	-0.415	0.0177316
YOR357C	SNX3	protein localization	protein binding*	cytosol	0.821991	0.506325		-0.1625	0.305999
YMR206W	YMR206W	biological_process	molecular_function	cellular_component	0.821322	0.506325		0.355	0.152111
YNL038W	GPI15	GPI anchor biosynthetic process	UDP-glycosyltransferase activity	glycosylphosphatidylinositol-N-acetylglucosaminyltransferase (GPI-GnT) complex	0.821144	0.506325		0.155	1
YKR012C	n	n	n	n	0.819888	0.506325		0.23	0.496699
YNR051C	BRE5	protein deubiquitination	molecular_function	cytoplasm	0.819712	0.506325	1	0.45	0.0206282
YKL142W	MRP8	translation	structural constituent of ribosome	mitochondrial ribosome	0.819703	0.506325		-0.215	0.0662338	0.164035	0.444041
YLR419W	YLR419W	biological_process	molecular_function	cytoplasm*	0.819507	0.506325		-0.075	0.600742
YPL249C-A	RPL36B	translation	structural constituent of ribosome*	cytosolic large ribosomal subunit (sensu Eukaryota)	0.819335	0.506325		0.4275	0.135018
YLR376C	PSY3	error-free DNA repair	molecular_function	cytoplasm*	0.817632	0.506325		-0.1375	0.332461
YNR007C	ATG3	protein targeting to vacuole*	APG8 conjugating enzyme activity	cytoplasm*	0.817136	0.506325	1	-0.1875	0.458462
YOR210W	RPB10	transcription from RNA polymerase II promoter*	DNA-directed RNA polymerase activity	DNA-directed RNA polymerase III complex*	0.816926	0.506325		-0.03	0.611406
YER023W	PRO3	proline biosynthetic process	pyrroline-5-carboxylate reductase activity	cytoplasm	0.816742	0.506325		0.1675	0.139176	-0.181104	0.223532
YER163C	YER163C	biological_process	molecular_function	cytoplasm*	0.816659	0.506325		-0.273333	0.188794
YGR115C	n	n	n	n	0.816132	0.506325
YLR137W	YLR137W	biological_process	molecular_function	cellular_component	0.815784	0.506325	1	-0.71	1
YKL023W	YKL023W	biological_process	molecular_function	cytoplasm	0.815489	0.506325		0.25	0.307668
YGR179C	OKP1	chromosome segregation	protein binding	condensed nuclear chromosome kinetochore*	0.814794	0.506325		-0.085	0.695371
YER091C-A	n	n	n	n	0.813691	0.506325		0.7725	0.0260456
YNL163C	RIA1	ribosomal large subunit biogenesis and assembly*	GTPase activity	cytoplasm	0.812359	0.506325	1	-0.2375	0.173413
YDL151C	n	n	n	n	0.812155	0.506325		0.0866667	0.836098
YGR142W	BTN2	retrograde transport, endosome to Golgi*	protein binding	cytosol*	0.812139	0.506325	1	-0.0175	0.882854
YEL018W	EAF5	DNA repair	molecular_function	nucleus*	0.811773	0.506325		-0.695	0.163948
YJL197W	UBP12	biological_process	ubiquitin-specific protease activity	cytoplasm*	0.811515	0.506325	1	-0.0875	0.364154
YMR046W-A	n	n	n	n	0.811233	0.506325		0.4875	0.04677
YCR057C	PWP2	ribosome biogenesis and assembly*	snoRNA binding	cytoplasm*	0.811173	0.506325	1	-0.26	0.161162
YIL052C	RPL34B	translation*	structural constituent of ribosome	cytosolic large ribosomal subunit (sensu Eukaryota)	0.810656	0.506325		0.35	0.0840805
YJR072C	NPA3	biological_process	ATPase activity	cytoplasm	0.810279	0.506325		-0.1125	0.236325	-0.477485	0.022116
YIR025W	MND2	mitotic sister chromatid segregation*	molecular_function	nucleus*	0.809251	0.506325		0.03	1
YKR047W	n	n	n	n	0.807025	0.506325		0.085	0.811798
YKR043C	YKR043C	biological_process	molecular_function	cytoplasm*	0.806813	0.506325		0.1625	0.199908	-0.28727	0.115729
YKR007W	MEH1	vacuolar acidification*	molecular_function	membrane of vacuole with cell cycle-correlated morphology*	0.806614	0.506325		-0.1025	0.477766
YKL213C	DOA1	ubiquitin-dependent protein catabolic process*	ubiquitin binding	cytoplasm*	0.806522	0.506325		0.06	0.00913261	0.150563	0.444913
YHR196W	UTP9	ribosome biogenesis and assembly*	snoRNA binding	nucleus*	0.8052	0.506325	1	-0.0366667	0.786034	-0.21355	0.40433
YGR081C	SLX9	rRNA processing	snoRNA binding	nucleus*	0.804549	0.506325		-0.105	0.509122
YGR031W	YGR031W	biological_process	molecular_function	mitochondrion	0.80397	0.506325		0.21	0.440405
YKL040C	NFU1	iron ion homeostasis	molecular_function	mitochondrion*	0.803409	0.506325	1	-0.1425	0.302331
YMR300C	ADE4	'de novo' IMP biosynthetic process*	amidophosphoribosyltransferase activity	cytoplasm	0.802989	0.620105		0.23	0.0546078	-0.713119	1
YDR034C-A	YDR034C-A	biological_process	molecular_function	cellular_component	0.802813	0.620105		-0.285	1
YKL033W-A	YKL033W-A	biological_process	molecular_function	cellular_component	0.802788	0.620105		0.1675	0.497665	-0.34651	0.003978
YIR024C	YIR024C	biological_process	molecular_function	mitochondrion	0.802464	0.620105		-0.5825	0.149809
YCR076C	YCR076C	biological_process	molecular_function	cellular_component	0.801792	0.620105		0.753333	0.0334994
YPL207W	TYW1	wybutosine biosynthetic process	molecular_function	endoplasmic reticulum	0.80167	0.620105	1	0.28	0.206082	-0.152003	1
YOL088C	MPD2	protein folding	protein disulfide isomerase activity*	endoplasmic reticulum	0.800999	0.620105		0.32	0.170059
YLR046C	YLR046C	biological_process	molecular_function	integral to membrane	0.799119	0.620105		0.51	0.0108536
YER055C	HIS1	histidine biosynthetic process	ATP phosphoribosyltransferase activity	intracellular	0.799094	0.620105		0.66	0.00385636	0.0565835	1
YPL158C	YPL158C	biological_process	molecular_function	cellular bud neck	0.798274	0.620105	1	0.266667	0.0121198
YBR046C	ZTA1	biological_process	molecular_function	cytoplasm*	0.797846	0.620105		0.025	0.884047	-0.19861	0.530108
YML099C	ARG81	arginine metabolic process*	transcription cofactor activity	nucleus	0.797783	0.620105	1	0.2875	0.0977186
YIL075C	RPN2	ubiquitin-dependent protein catabolic process	endopeptidase activity*	nucleus*	0.797778	0.620105		0.1025	0.679074	-0.0471667	0.563537
YLR462W	YLR462W	biological_process	molecular_function	cellular_component	0.797523	0.620105		0.5675	0.0222386
YLR464W	YLR464W	biological_process	molecular_function	cellular_component	0.796773	0.620105		0.6625	0.0553452
YNL175C	NOP13	ribosome biogenesis and assembly	RNA binding	nucleolus*	0.796612	0.620105		-0.2925	0.10373
YCR083W	TRX3	response to oxidative stress	thiol-disulfide exchange intermediate activity	mitochondrion	0.796159	0.620105		0.085	0.430479
YHR010W	RPL27A	translation	structural constituent of ribosome	cytosolic large ribosomal subunit (sensu Eukaryota)	0.796042	0.620105		0.21	0.0242012
YGL247W	BRR6	mRNA export from nucleus*	molecular_function	nuclear envelope	0.793657	0.620105		-0.3	0.034099
YPL047W	SGF11	regulation of transcription from RNA polymerase II promoter*	molecular_function	nucleus*	0.793044	0.620105		0.05	0.63465
YPR202W	YPR202W	biological_process	molecular_function	cellular_component	0.79193	0.620105		-0.1225	0.358543
YLR261C	n	n	n	n	0.791094	0.620105		0.06	0.770356
YML129C	COX14	aerobic respiration*	molecular_function	mitochondrion*	0.790988	0.620105		-0.12	0.260321
YOR369C	RPS12	translation	structural constituent of ribosome	cytosolic small ribosomal subunit (sensu Eukaryota)	0.790803	0.620105		0.0775	0.529847	0.0407098	0.520833
YPR002C-A	n	n	n	n	0.790767	0.620105		0.31	0.548453
YLR003C	YLR003C	ribosome biogenesis and assembly*	molecular_function	nucleus	0.790321	0.620105		-0.3575	0.0133353
YPL138C	SPP1	chromatin silencing at telomere*	methylated histone residue binding*	COMPASS complex	0.7899	0.620105	1	0.0733333	0.784252
YBL072C	RPS8A	translation	structural constituent of ribosome	cytosolic small ribosomal subunit (sensu Eukaryota)	0.789873	0.620105		0.2975	0.0636619	0.177468	0.116216
YHR191C	CTF8	telomere maintenance*	molecular_function	DNA replication factor C complex	0.789364	0.620105		-0.025	0.881008
YKL075C	YKL075C	response to drug	molecular_function	cytoplasm	0.789356	0.620105	1	-0.445	1
YPR137W	RRP9	35S primary transcript processing*	snoRNA binding	small nucleolar ribonucleoprotein complex*	0.789129	0.620105		-0.0425	0.65461
YPR143W	RRP15	ribosome biogenesis and assembly*	molecular_function	nucleus*	0.788963	0.620105	1	-0.39	0.126052
YCL048W	SPS22	cell wall organization and biogenesis*	molecular_function	plasma membrane	0.787652	0.620105		-0.12	1
YGR220C	MRPL9	translation*	structural constituent of ribosome*	mitochondrion*	0.786889	0.620105		-0.005	0.975079
YLR198C	n	n	n	n	0.785714	0.620105
YKL154W	SRP102	protein targeting to ER*	GTPase activity*	integral to endoplasmic reticulum membrane*	0.785141	0.620105		0.015	0.936098
YMR236W	TAF9	transcription initiation from RNA polymerase II promoter*	general RNA polymerase II transcription factor activity	SAGA complex*	0.785033	0.620105		0.3225	0.13421
YGR051C	n	n	n	n	0.784303	0.620105
YBL067C	UBP13	biological_process	ubiquitin-specific protease activity	cellular_component	0.78423	0.620105	1	-0.3325	0.318382
YGL108C	YGL108C	biological_process	molecular_function	cellular_component	0.783875	0.620105		-0.1925	0.229892
YNL260C	YNL260C	biological_process	molecular_function	cytoplasm*	0.782646	0.620105		-0.0075	0.96085
YGR174C	CBP4	protein complex assembly	molecular_function	mitochondrion*	0.781038	0.620105		0.2975	0.111726
YBR103W	SIF2	chromatin silencing at telomere*	transcription corepressor activity*	nucleus*	0.779862	0.754429		0.165	0.410771
YML017W	PSP2	biological_process	molecular_function	cytoplasm	0.779817	0.754429		0.1125	0.092363	-0.204633	0.607804
YHR058C	MED6	transcription from RNA polymerase II promoter	RNA polymerase II transcription mediator activity	mediator complex*	0.779745	0.754429		-0.1	1
YOR091W	TMA46	ribosome biogenesis and assembly	molecular_function	cytoplasm*	0.77956	0.754429		0.04	0.654665	-0.321928	1
YMR153W	NUP53	mRNA export from nucleus*	structural molecule activity	nuclear pore	0.779393	0.754429		-0.2275	0.0631262
YKR026C	GCN3	regulation of translational initiation	translation initiation factor activity*	guanyl-nucleotide exchange factor complex*	0.778388	0.754429		0.74	0.00351007	0.0285692	1
YLL034C	RIX7	ribosomal large subunit export from nucleus	ATPase activity	nucleus*	0.778381	0.754429		-0.273333	1
YKL195W	MIA40	protein targeting*	molecular_function	mitochondrion*	0.777442	0.754429		-0.485	0.0396702
TEL13L	n	n	n	n	0.777023	0.754429
YDR245W	MNN10	actin filament organization*	alpha-1,6-mannosyltransferase activity	alpha-1,6-mannosyltransferase complex	0.776548	0.754429	1	-0.2275	0.153324
YEL075W-A	n	n	n	n	0.776133	0.754429		0.205	0.284269
YGL188C-A	YGL188C-A	biological_process	molecular_function	cellular_component	0.774474	0.754429		-0.0425	0.833307
YMR125W	STO1	telomere maintenance*	mRNA binding	commitment complex*	0.774376	0.754429	1	-0.1875	0.0597271	-0.547014	0.053575
YFL028C	CAF16	regulation of transcription, DNA-dependent	ATPase activity	cytoplasm*	0.774268	0.754429		-0.2275	0.118256
YBR084C-A	RPL19A	translation	structural constituent of ribosome	cytosolic large ribosomal subunit (sensu Eukaryota)	0.771935	0.754429		0.2175	0.198753
YDR361C	BCP1	protein export from nucleus*	molecular_function	cytoplasm*	0.771027	0.754429		-0.3075	0.0117266
YHR068W	DYS1	hypusine biosynthetic process from peptidyl-lysine	transferase activity, transferring alkyl or aryl (other than methyl) groups	cytoplasm	0.77069	0.754429		-0.1725	0.0465721	-0.19881	0.106818
YCR097W	HMRA1	regulation of transcription, mating-type specific	transcription corepressor activity	nucleus	0.770464	0.754429		-0.37	0.235083
YHR193C	EGD2	cotranslational protein folding	unfolded protein binding	nascent polypeptide-associated complex	0.769654	0.754429		0.0825	0.569037	0.364305	0.031328
YMR131C	RRB1	ribosome biogenesis and assembly	molecular_function	nucleolus	0.768676	0.754429	1	-0.365	0.0362863	-0.348259	0.024099
YLR447C	VMA6	vacuolar acidification*	hydrogen ion transporting ATPase activity, rotational mechanism	vacuolar membrane*	0.768603	0.754429		-0.1225	0.429366	-0.254351	0.324803
YBR164C	ARL1	protein targeting to vacuole*	GTPase activity	Golgi apparatus*	0.768099	0.754429		-0.1725	0.128911
YKR020W	VPS51	protein targeting to vacuole*	protein binding	Golgi apparatus*	0.767702	0.754429		-0.34	0.274891
YKR062W	TFA2	transcription initiation from RNA polymerase II promoter	general RNA polymerase II transcription factor activity	transcription factor TFIIE complex	0.767078	0.754429		-0.04	0.811578
YCR087C-A	LUG1	biological_process	molecular_function	nucleolus	0.767034	0.754429		0.19	0.201132
YMR317W	YMR317W	biological_process	molecular_function	cellular_component	0.76685	0.754429		0.115	0.681068
YBR162W-A	YSY6	protein secretion	molecular_function	endoplasmic reticulum	0.766456	0.754429		0.015	0.928836
YOR020W-A	YOR020W-A	biological_process	molecular_function	mitochondrion	0.766096	0.754429		-0.0325	0.81216
YLL038C	ENT4	endocytosis*	clathrin binding	actin cortical patch	0.765914	0.754429		0.126667	0.223357
YJR057W	CDC8	DNA repair*	thymidylate kinase activity*	cytoplasm*	0.765886	0.754429		-0.1525	0.364003
YCR020C-A	MAK31	telomere maintenance*	peptide alpha-N-acetyltransferase activity	NatC complex	0.765126	0.754429		-0.1025	0.334661
YOR168W	GLN4	glutaminyl-tRNA aminoacylation	glutamine-tRNA ligase activity	cytoplasm	0.765009	0.754429	1	-0.1025	0.581598	-0.183657	0.156507
YKL114C	APN1	telomere maintenance*	DNA-(apurinic or apyrimidinic site) lyase activity*	nucleus*	0.76486	0.754429		-0.2275	0.132311
YER133W	GLC7	35S primary transcript processing*	protein phosphatase type 1 activity	nucleolus*	0.764164	0.754429		0.195	0.176202	-0.551694	0.040731
YCR004C	YCP4	biological_process	electron carrier activity	cytoplasm*	0.763453	0.754429		0.2875	0.182963	-0.394202	0.039448
YJR014W	TMA22	biological_process	RNA binding	cytoplasm*	0.762345	0.754429		0.085	0.654874	-0.314154	0.056466
YPL170W	DAP1	regulation of ergosterol biosynthetic process	heme binding	membrane	0.762148	0.754429		-0.005	0.980493
YAL061W	BDH2	biological_process	oxidoreductase activity, acting on the CH-OH group of donors, NAD or NADP as acceptor	cytoplasm*	0.761804	0.754429		-0.775	0.147261
YML009W-B	n	n	n	n	0.761102	0.754429		0.0333333	0.931759
YJR144W	MGM101	DNA repair*	DNA binding	mitochondrion*	0.759818	0.754429		-0.085	0.410978	0.330978	0.218732
YNL022C	YNL022C	ribosome biogenesis and assembly	molecular_function	nucleus	0.759788	0.754429		0.165	0.0151217
YPL020C	ULP1	G2/M transition of mitotic cell cycle*	cysteine-type peptidase activity*	nuclear pore*	0.759776	0.754429	1	-0.785	0.041303
YJR058C	APS2	vesicle-mediated transport	molecular_function	AP-2 adaptor complex	0.759745	0.754429		0.13	0.587026
YBR150C	TBS1	biological_process	molecular_function	cytoplasm*	0.75905	0.754429	1	-0.12	1
YBR167C	POP7	rRNA processing*	ribonuclease P activity*	ribonuclease MRP complex*	0.759048	0.754429	1	-0.4125	0.173556
YNL136W	EAF7	DNA repair*	molecular_function	nucleus*	0.758387	0.754429	1	0.2875	0.107682
YBR127C	VMA2	vacuolar acidification*	hydrogen ion transporting ATPase activity, rotational mechanism	cytoplasm*	0.757842	0.754429	1	0.29	0.223951	-0.265963	0.05484
YCL033C	YCL033C	response to oxidative stress	protein-methionine-R-oxide reductase activity	cellular_component	0.757085	1.07853		0.1225	0.410897
YAL009W	SPO7	sporulation (sensu Fungi)*	phosphoprotein phosphatase activity	integral to membrane*	0.756995	1.07853		0.3025	0.0368433
YIL021W	RPB3	transcription from RNA polymerase II promoter	DNA-directed RNA polymerase activity	DNA-directed RNA polymerase II, core complex	0.755865	1.07853		-0.37	0.0490521	-0.399058	0.148863
YLR250W	SSP120	protein secretion	molecular_function	cytoplasm	0.754956	1.07853	1	0.0633333	0.365608	-0.0892673	1
YJL077W-B	YJL077W-B	biological_process	molecular_function	cellular_component	0.754275	1.07853		1.1925	0.043299
YGR268C	HUA1	actin cortical patch assembly	molecular_function	cytoplasm	0.753624	1.07853		0.33	0.00558244
YBR237W	PRP5	U2-type nuclear mRNA branch site recognition	RNA splicing factor activity, transesterification mechanism*	spliceosome	0.75352	1.07853	1	-0.12	1
YPR044C	n	n	n	n	0.753112	1.07853
YDR286C	YDR286C	biological_process	molecular_function	cellular_component	0.752257	1.07853		0.26	0.0845676
YBR261C	YBR261C	biological_process	S-adenosylmethionine-dependent methyltransferase activity	cytoplasm	0.751438	1.07853		0.58	0.0312681
YOR298C-A	MBF1	positive regulation of transcription from RNA polymerase II promoter	transcription coactivator activity	nucleus*	0.751289	1.07853		0.1675	0.314597	-0.0364477	0.837234
YJR097W	JJJ3	peptidyl-diphthamide biosynthetic process from peptidyl-histidine	molecular_function	cytoplasm*	0.751104	1.07853		-0.276667	0.511249
YDR308C	SRB7	transcription from RNA polymerase II promoter	RNA polymerase II transcription mediator activity	mediator complex	0.7507	1.07853		-0.6725	0.055688
YBL076C	ILS1	translation	isoleucine-tRNA ligase activity	cytosol	0.74979	1.07853		-0.0475	0.595549	-0.16281	0.004377
YIL004C	BET1	ER to Golgi vesicle-mediated transport*	v-SNARE activity	endoplasmic reticulum membrane*	0.748861	1.07853		-0.0733333	0.203024
YCR071C	IMG2	translation*	structural constituent of ribosome	mitochondrion*	0.748684	1.07853		-0.1025	0.487671
YDL133C-A	RPL41B	translation	structural constituent of ribosome	cytosolic large ribosomal subunit (sensu Eukaryota)	0.74865	1.07853		0.7075	0.0916574
YIL008W	URM1	response to drug*	protein tag	cytoplasm*	0.747684	1.07853		-0.75	0.0370106	0.834899	0.032048
YIR017C	MET28	response to drug*	DNA binding*	nucleus	0.746866	1.07853		-0.493333	0.239554
YPR203W	YPR203W	biological_process	molecular_function	cellular_component	0.746664	1.07853		0.5325	0.0224137
YKL156W	RPS27A	translation	structural constituent of ribosome	cytoplasm*	0.74596	1.07853		0.705	0.0329126
YNL178W	RPS3	translation*	structural constituent of ribosome	cytosolic small ribosomal subunit (sensu Eukaryota)*	0.745002	1.07853	1	0.055	0.782402	-0.241213	0.133519
YGR151C	n	n	n	n	0.744891	1.07853		-0.213333	0.199374
YOL143C	RIB4	riboflavin biosynthetic process	6,7-dimethyl-8-ribityllumazine synthase activity	cytoplasm*	0.743761	1.07853		0.165	0.256972	2.69319	0.058562
YMR286W	MRPL33	translation	structural constituent of ribosome	mitochondrion*	0.743635	1.07853		0.0375	0.82703
YDR381W	YRA1	mRNA export from nucleus	RNA binding	transcription export complex	0.743272	1.07853		0.1225	0.310431	0.348245	0.004309
YER017C	AFG3	translation*	ATPase activity*	mitochondrion*	0.742727	1.07853		-0.095	0.525371
YLR061W	RPL22A	translation	structural constituent of ribosome	cytosolic large ribosomal subunit (sensu Eukaryota)	0.74226	1.07853		0.215	0.096731	-0.382162	0.094384
YOR381W	FRE3	iron ion homeostasis*	ferric-chelate reductase activity	plasma membrane*	0.742073	1.07853		-0.19	0.180586
YOL046C	n	n	n	n	0.741699	1.07853		-0.51	0.105355
YLR251W	SYM1	ethanol metabolic process	molecular_function	mitochondrion*	0.741449	1.07853		-0.34	0.246118
YBR279W	PAF1	telomere maintenance*	RNA polymerase II transcription elongation factor activity	nucleus*	0.740648	1.07853	1	-0.3725	0.00126285
YGL133W	ITC1	chromatin silencing at telomere*	molecular_function	chromatin accessibility complex	0.740162	1.07853	1	1.15	1	-0.625083	0.013131
YPL196W	OXR1	response to oxidative stress	molecular_function	mitochondrion	0.740153	1.07853		-0.1375	0.527386
YJL178C	ATG27	autophagy*	protein kinase regulator activity	mitochondrion*	0.739663	1.07853		0.1075	0.616945
YKL144C	RPC25	transcription from RNA polymerase III promoter	DNA-directed RNA polymerase activity	DNA-directed RNA polymerase III complex	0.739173	1.07853		-0.1525	0.141076
YPR167C	MET16	response to drug*	phosphoadenylyl-sulfate reductase (thioredoxin) activity	cytoplasm*	0.7391	1.07853		-0.0166667	0.67925
YKR014C	YPT52	endocytosis*	GTPase activity	late endosome	0.736707	1.07853		0.0875	0.125603	-0.660129	0.048448
YGR277C	YGR277C	coenzyme A biosynthetic process	pantetheine-phosphate adenylyltransferase activity	cytoplasm*	0.735075	1.2181		0.593333	0.015748
YNL110C	NOP15	ribosome biogenesis and assembly*	molecular_function	nucleus*	0.734698	1.2181	1	-0.2825	0.123944	-0.468935	0.051617
YNL274C	GOR1	metabolic process*	oxidoreductase activity, acting on the CH-OH group of donors, NAD or NADP as acceptor*	cytoplasm*	0.734197	1.2181		-0.27	0.226103	-0.295842	0.183123
YER148W	SPT15	transcription from RNA polymerase II promoter*	DNA binding*	nucleus*	0.734167	1.2181		-0.2875	0.293357	0.757023	1
YLR007W	NSE1	DNA repair*	molecular_function	nucleus*	0.733961	1.2181		-0.16	0.361869
YJL012C	VTC4	vacuole fusion, non-autophagic	molecular_function	intrinsic to vacuolar membrane	0.733784	1.2181		0.09	0.560859
YLR075W	RPL10	translation*	structural constituent of ribosome	cytosolic large ribosomal subunit (sensu Eukaryota)	0.731874	1.2181		0.1725	0.435399	0.994316	0.037398
YPR001W	CIT3	tricarboxylic acid cycle*	citrate (Si)-synthase activity	mitochondrion*	0.731393	1.2181		0.2125	0.0522532
YFR018C	YFR018C	biological_process	molecular_function	cellular_component	0.731126	1.2181		0.2325	0.10377
YER186C	YER186C	biological_process	molecular_function	cellular_component	0.730367	1.2181		0.36	0.0181497
YOR234C	RPL33B	translation	structural constituent of ribosome	cytosolic large ribosomal subunit (sensu Eukaryota)	0.729403	1.2181		0.4025	0.128181	-0.585964	0.189947
YOR095C	RKI1	ribosome biogenesis and assembly*	ribose-5-phosphate isomerase activity	cytoplasm*	0.729387	1.2181		0.1325	0.243068	0.0457864	0.429502
YIL017C	VID28	response to drug*	molecular_function	cytoplasm*	0.728745	1.2181	1	0.015	1
YNL165W	YNL165W	biological_process	molecular_function	cellular_component	0.728395	1.2181		-0.03	0.886396
YJR050W	ISY1	nuclear mRNA splicing, via spliceosome	RNA splicing factor activity, transesterification mechanism	spliceosome	0.72784	1.2181	1	-0.0725	0.558021
YDR378C	LSM6	nuclear mRNA splicing, via spliceosome*	RNA binding*	nucleolus*	0.72764	1.2181		-0.0125	0.924321	-0.430119	0.06135
YDR162C	NBP2	response to heat*	molecular_function	cytoplasm*	0.727084	1.2181		-0.43	0.366874
YHR040W	BCD1	snoRNA metabolic process	nucleic acid binding	cytoplasm*	0.727052	1.2181		0.405	0.0539512
YOR117W	RPT5	ubiquitin-dependent protein catabolic process	ATPase activity*	proteasome regulatory particle, base subcomplex (sensu Eukaryota)	0.726664	1.2181		6.93889e-18	1	-0.365963	0.014171
YDR287W	YDR287W	inositol phosphate dephosphorylation	inositol-1(or 4)-monophosphatase activity	cellular_component	0.726266	1.2181		0.0375	0.66412
YPR112C	MRD1	35S primary transcript processing	snoRNA binding*	nucleolus	0.724938	1.2181	1	-0.2275	0.439132
YJL124C	LSM1	mRNA catabolic process*	RNA binding*	cytoplasmic mRNA processing body*	0.724673	1.2181		0.0875	0.419118
YDL150W	RPC53	transcription from RNA polymerase III promoter	DNA-directed RNA polymerase activity	DNA-directed RNA polymerase III complex	0.724075	1.2181	1	-0.3025	0.547548
YDR452W	PPN1	polyphosphate metabolic process	endopolyphosphatase activity	vacuolar membrane	0.722166	1.2181		0.0375	0.743505
YNL113W	RPC19	ribosome biogenesis and assembly*	DNA-directed RNA polymerase activity	DNA-directed RNA polymerase III complex*	0.72139	1.2181	1	0.03	0.767125	-0.197456	0.600415
YFR015C	GSY1	glycogen biosynthetic process	glycogen (starch) synthase activity	cytoplasm*	0.721342	1.2181		-0.765	0.180437	-0.415037	1
YNL069C	RPL16B	translation	structural constituent of ribosome*	cytosolic large ribosomal subunit (sensu Eukaryota)	0.720167	1.2181	1	0.56	0.752295	-0.274786	0.169025
YMR048W	CSM3	mitotic sister chromatid cohesion*	molecular_function	nucleus	0.719864	1.2181		-0.205	0.25747
YOR104W	PIN2	biological_process	molecular_function	cellular_component	0.719696	1.2181		-0.2075	0.367124
YHR028C	DAP2	protein processing	dipeptidyl-peptidase and tripeptidyl-peptidase activity	membrane of vacuole with cell cycle-correlated morphology	0.719371	1.2181	1	-0.075	0.0304663
YDL122W	UBP1	protein deubiquitination	ubiquitin-specific protease activity	cytoplasm*	0.718911	1.2181	1	-0.2275	0.377171
YBR090C	YBR090C	biological_process	molecular_function	cytoplasm*	0.718858	1.2181		-0.2375	0.904394
YOR179C	SYC1	transcription termination from Pol II promoter, RNA polymerase(A) coupled*	RNA binding	nucleus*	0.718569	1.2181		-0.366667	0.176947
YGL091C	NBP35	iron-sulfur cluster assembly	ATPase activity*	cytoplasm*	0.718531	1.2181		-0.503333	0.438902
YDL208W	NHP2	35S primary transcript processing*	snoRNA binding	small nucleolar ribonucleoprotein complex	0.718077	1.2181		-0.0625	0.486145
YMR128W	ECM16	ribosome biogenesis and assembly*	RNA helicase activity	mitochondrion*	0.717896	1.2181	1	-0.3625	0.0178379	-0.103251	0.730892
YCL034W	LSB5	endocytosis*	molecular_function	cell cortex	0.717585	1.2181		0.605	0.0345054
YPL067C	YPL067C	biological_process	molecular_function	cytoplasm	0.717296	1.2181		0.6425	0.00629152
YKL138C	MRPL31	translation	structural constituent of ribosome	mitochondrial large ribosomal subunit	0.716841	1.2181		-0.14	0.112192
YBR121C	GRS1	transcription termination*	glycine-tRNA ligase activity	cytoplasm*	0.716806	1.2181		-0.22	0.143579	-0.057643	0.658847
YIR004W	DJP1	protein import into peroxisome matrix	chaperone binding	cytosol	0.716713	1.2181		-0.00666667	0.945807
YER189W	YER189W	biological_process	molecular_function	cellular_component	0.715911	1.2181		0.653333	0.0244046
YGR033C	TIM21	protein import into mitochondrial matrix	molecular_function	mitochondrion*	0.715857	1.2181		-0.0525	0.722589
YPL213W	LEA1	telomere maintenance*	RNA splicing factor activity, transesterification mechanism	cytoplasm*	0.715422	1.2181		-0.705	0.027648
YNL102W	POL1	DNA replication*	alpha DNA polymerase activity	mitochondrion*	0.715038	1.2181	1	-0.2	0.30242
YER180C-A	SLO1	protein targeting to vacuole	small GTPase regulator activity	cytoplasm	0.714776	1.2181		-0.233333	0.158396
YDL153C	SAS10	ribosome biogenesis and assembly*	snoRNA binding	nucleus*	0.714673	1.60091	1	-0.0375	0.797961
YBR267W	REI1	ribosome biogenesis and assembly*	molecular_function	cytoplasm*	0.713985	1.60091	1	-0.1925	0.365001
YGR252W	GCN5	histone acetylation*	transcription coactivator activity*	SAGA complex*	0.713858	1.60091		0.12	0.360852
YDR023W	SES1	seryl-tRNA aminoacylation	serine-tRNA ligase activity	cytoplasm	0.713713	1.60091		-0.2325	0.12569	-0.155321	0.457784
YAL060W	BDH1	glucose catabolic process to butanediol	(R,R)-butanediol dehydrogenase activity	cytoplasm	0.712494	1.60091	1	0.1875	0.275089	-0.114626	0.750404
YJL104W	PAM16	protein import into mitochondrial matrix	protein binding*	mitochondrion*	0.712121	1.60091		-0.515	0.0717197
YKL039W	PTM1	biological_process	molecular_function	cellular_component	0.71208	1.60091	1	0.2325	0.0268662
YDR430C	CYM1	proteolysis	metalloendopeptidase activity	mitochondrion*	0.711677	1.60091	1	-0.2025	0.108375	0.536053	1
YDL147W	RPN5	ubiquitin-dependent protein catabolic process	molecular_function	proteasome regulatory particle, lid subcomplex (sensu Eukaryota)	0.711652	1.60091		-0.245	0.127313	-0.418125	0.024583
YNR062C	YNR062C	biological_process	molecular_function	integral to membrane	0.710536	1.60091		-0.506667	0.0853657
YDR113C	PDS1	mitotic sister chromatid segregation*	protein binding	nucleus*	0.709712	1.60091		-0.635	0.167778
YER006W	NUG1	ribosome biogenesis and assembly*	GTPase activity	nucleus*	0.708928	1.60091	1	-0.0775	0.393851	-0.126953	0.108163
YHL020C	OPI1	telomere maintenance*	transcription corepressor activity	nucleus*	0.707475	1.60091		0.1875	0.0284368
YKL137W	YKL137W	biological_process	molecular_function	cellular_component	0.706359	1.60091		-0.295	0.019602	-0.68966	1
YJL111W	CCT7	protein folding*	unfolded protein binding	cytoplasm*	0.706234	1.60091		0.1775	0.397674	-0.472282	0.066211
YPL028W	ERG10	ergosterol biosynthetic process	acetyl-CoA C-acetyltransferase activity	cytosol	0.704956	1.60091		0.265	0.0189693	-0.0598491	0.586642
YKL012W	PRP40	nuclear mRNA splicing, via spliceosome	RNA binding	snRNP U1	0.703289	1.60091		-0.0275	0.883595
YJL144W	YJL144W	response to desiccation	molecular_function	cytoplasm	0.703084	1.60091		0.395	1
YLR351C	NIT3	biological_process	hydrolase activity, acting on carbon-nitrogen (but not peptide) bonds	cytoplasm*	0.702898	1.60091		-0.2925	0.215836	0.352497	0.436952
YPL134C	ODC1	mitochondrial transport	organic acid transporter activity*	mitochondrion*	0.702124	1.60091		0.31	0.0149692	-0.317895	0.195963
YEL001C	IRC22	biological_process	molecular_function	endoplasmic reticulum	0.702096	1.60091		-0.0075	0.944999
YHL006C	SHU1	error-free DNA repair	molecular_function	nucleus	0.701256	1.60091		-0.215	1
YFR011C	YFR011C	biological_process	molecular_function	cytoplasm*	0.700936	1.60091		-0.0125	0.934269	0.229856	0.020206
YDL219W	DTD1	translation*	D-tyrosyl-tRNA(Tyr) deacylase activity	cytoplasm	0.700929	1.60091		-0.3625	0.159596
YML088W	UFO1	ubiquitin-dependent protein catabolic process*	protein binding*	cytoplasm*	0.700743	1.60091	1	0.173333	0.095618
YPL238C	n	n	n	n	0.699031	1.60091		0.4	1
YGR251W	YGR251W	35S primary transcript processing	molecular_function	nucleus*	0.698559	1.60091		-0.2125	0.163618
YBL025W	RRN10	transcription from RNA polymerase I promoter	RNA polymerase I transcription factor activity*	RNA polymerase I upstream activating factor complex	0.698404	1.60091		0.463333	0.313587
YLR398C	SKI2	mRNA catabolic process*	RNA helicase activity*	cytoplasm*	0.698179	1.60091		-0.0075	0.80062
YGR233C	PHO81	phosphate metabolic process	cyclin-dependent protein kinase inhibitor activity	cytoplasm*	0.698141	1.60091	1	-0.2475	0.138079
YDL098C	SNU23	nuclear mRNA splicing, via spliceosome	RNA splicing factor activity, transesterification mechanism	U4/U6 x U5 tri-snRNP complex	0.697925	1.60091		-0.08	0.70383
YOR269W	PAC1	nuclear migration, microtubule-mediated	molecular_function	cytoplasm*	0.696718	1.60091		-0.1825	0.0921152
YDR190C	RVB1	regulation of transcription from RNA polymerase II promoter*	ATPase activity*	nucleus*	0.69662	1.60091		-0.195	0.223482	-0.284688	0.068543
YER161C	SPT2	RNA elongation from RNA polymerase II promoter*	DNA binding*	nucleus	0.694159	1.77903	1	-0.19	0.0969625
YDR172W	SUP35	mRNA catabolic process, deadenylation-dependent decay*	translation release factor activity	cytosol*	0.694047	1.77903	1	-0.33	0.028424	-0.3142	0.056392
YBR269C	FMP21	biological_process	molecular_function	mitochondrion	0.693474	1.77903		0.433333	0.0736002	0.252091	0.308506
YMR108W	ILV2	branched chain family amino acid biosynthetic process	acetolactate synthase activity*	mitochondrion*	0.693197	1.77903		0.2775	0.00174633	-0.123579	0.215505
YBR207W	FTH1	endocytosis*	iron ion transporter activity	membrane of vacuole with cell cycle-correlated morphology	0.692873	1.77903	1	-0.1175	0.222754
YMR159C	ATG16	autophagy	molecular_function	membrane fraction*	0.69217	1.77903		0.22	0.354994
YML113W	DAT1	negative regulation of transcription from RNA polymerase II promoter	AT DNA binding	nucleus	0.691611	1.77903		0.4575	0.0189564
YLL011W	SOF1	processing of 20S pre-rRNA	molecular_function	nucleolus*	0.690244	1.77903		-0.1425	0.192949
YDR140W	MTQ2	peptidyl-glutamine methylation	S-adenosylmethionine-dependent methyltransferase activity*	cytoplasm*	0.690168	1.77903		0.1375	0.545441
YNL231C	PDR16	response to drug*	phosphatidylinositol transporter activity	cytoplasm*	0.688384	1.77903		0.19	0.0356088	1.0635	1
YKL082C	RRP14	ribosome biogenesis and assembly*	molecular_function	nucleolus*	0.68808	1.77903	1	-0.295	0.166527
YLR168C	YLR168C	biological_process	molecular_function	mitochondrion	0.686704	1.77903		0.256667	0.00468936
YGL211W	NCS6	response to drug*	molecular_function	mitochondrion	0.686602	1.77903		0.3325	0.520355
YNL032W	SIW14	telomere maintenance*	protein tyrosine phosphatase activity	cytoplasm	0.685779	1.77903		-0.1325	0.469164
YMR263W	SAP30	telomere maintenance*	histone deacetylase activity	histone deacetylase complex*	0.685371	1.77903		-0.2475	0.14538
YPL139C	UME1	histone deacetylation*	histone deacetylase activity*	nucleus*	0.685012	1.77903		-0.06	0.618725
YBR062C	YBR062C	biological_process	molecular_function	cellular_component	0.684158	1.77903		-0.215	0.34783
YHR132W-A	IGO2	biological_process	molecular_function	cytoplasm*	0.683355	1.77903		-0.26	0.249806
YJL122W	ALB1	ribosome biogenesis and assembly*	molecular_function	cytoplasm*	0.682071	1.77903		-0.0775	0.11821
YKL064W	MNR2	magnesium ion transport	magnesium ion transporter activity	membrane	0.68107	1.77903	1	0.095	0.501473
YKR022C	NTR2	nuclear mRNA splicing, via spliceosome*	molecular_function	cytoplasm*	0.680588	1.77903		0.23	1
YOL133W	HRT1	G1/S transition of mitotic cell cycle*	ubiquitin-protein ligase activity	cytoplasm*	0.680212	1.77903	1	0.375	0.0986682	0.232054	0.24974
YGR188C	BUB1	protein amino acid phosphorylation*	protein binding*	nucleus*	0.679699	1.77903		-0.37	1
YBL071W-A	KTI11	tRNA modification*	molecular_function	cytoplasm*	0.679611	1.77903		0.6325	0.0370719
YDR086C	SSS1	SRP-dependent cotranslational protein targeting to membrane, translocation*	protein transporter activity	endoplasmic reticulum membrane*	0.679482	1.77903		0.2	0.14157	-0.546212	0.018511
YGL048C	RPT6	ubiquitin-dependent protein catabolic process	ATPase activity*	nucleus*	0.679236	1.77903		0.0775	0.369258	-0.148077	0.080762
YOR332W	VMA4	vacuolar acidification	hydrogen ion transporting ATPase activity, rotational mechanism	membrane of vacuole with cell cycle-correlated morphology*	0.679072	1.77903		-0.265	0.246356	0.174153	0.090003
YNL007C	SIS1	protein folding*	unfolded protein binding*	cytosolic small ribosomal subunit (sensu Eukaryota)	0.678847	1.77903		0.0225	0.714904	-0.188996	0.14355
YLR188W	MDL1	oligopeptide transport	ATPase activity*	mitochondrion*	0.678081	1.77903		0.383333	0.0332721
YML054C	CYB2	electron transport	L-lactate dehydrogenase (cytochrome) activity	mitochondrion*	0.677017	1.77903		0.243333	0.16521
YPL061W	ALD6	acetate biosynthetic process	3-chloroallyl aldehyde dehydrogenase activity	cytoplasm*	0.676932	1.77903	1	0.215	0.206813	-0.0751096	0.200561
YNL333W	SNZ2	thiamin biosynthetic process*	protein binding	cellular_component	0.676424	1.77903		0.18	0.344461
YGR169C-A	YGR169C-A	biological_process	molecular_function	cellular_component	0.675883	1.77903		-0.4825	0.114981
YKL125W	RRN3	transcription from RNA polymerase I promoter	RNA polymerase I transcription factor activity	RNA polymerase I transcription factor complex	0.674437	1.77903	1	-0.1225	0.612697
YNL050C	YNL050C	biological_process	molecular_function	cellular_component	0.674132	2.19586	1	-0.06	0.703198
YPL160W	CDC60	leucyl-tRNA aminoacylation	leucine-tRNA ligase activity	cytoplasm	0.67366	2.19586	1	0.0125	0.925654	-0.254038	0.144346
YGL210W	YPT32	vesicle-mediated transport*	GTPase activity	mitochondrial outer membrane*	0.673273	2.19586		-0.0425	0.698401
YOR209C	NPT1	chromatin silencing at telomere*	nicotinate phosphoribosyltransferase activity	nucleus	0.673144	2.19586		-0.1325	0.405035	-0.452424	0.032736
YGR203W	YGR203W	biological_process	protein tyrosine phosphatase activity*	cytoplasm*	0.673105	2.19586		-0.0125	0.89466
YBR171W	SEC66	filamentous growth*	protein transporter activity	endoplasmic reticulum membrane*	0.672724	2.19586		-0.015	0.875083
YELCDELTA4	n	n	n	n	0.672163	2.19586
YNL063W	MTQ1	biological_process	S-adenosylmethionine-dependent methyltransferase activity	mitochondrion	0.67181	2.19586		0.1725	0.229646
YHR211W	FLO5	flocculation via cell wall protein-carbohydrate interaction	mannose binding	chitin- and beta-glucan-containing cell wall	0.671775	2.19586		0.8075	1
YAR066W	YAR066W	biological_process	molecular_function	cellular_component	0.671721	2.19586		0.7975	0.00809059
YOL032W	OPI10	inositol metabolic process	molecular_function	cytoplasm*	0.671198	2.19586	1	0.085	1
YDR269C	n	n	n	n	0.670957	2.19586		-0.23	1
YPL038W-A	YPL038W-A	biological_process	molecular_function	cellular_component	0.669418	2.19586		0.146667	1
YPR126C	n	n	n	n	0.669042	2.19586		0.215	1
YER126C	NSA2	ribosome biogenesis and assembly*	molecular_function	nucleus*	0.668437	2.19586		-0.6475	0.0122626
YMR168C	CEP3	mitotic spindle checkpoint	DNA bending activity*	condensed nuclear chromosome kinetochore*	0.667234	2.19586		-0.5525	0.0387571
YBR264C	YPT10	Golgi organization and biogenesis	GTPase activity*	cytoplasm	0.667234	2.19586		0.4925	0.0117364
YLR048W	RPS0B	translation*	structural constituent of ribosome	cytosolic small ribosomal subunit (sensu Eukaryota)	0.667226	2.19586	1	0.18	0.31242
YPL110C	GDE1	glycerophospholipid catabolic process	glycerophosphocholine phosphodiesterase activity	cytoplasm*	0.666782	2.19586	1	-0.04	0.752248	-0.452424	0.143304
YKRCDELTA8	n	n	n	n	0.666395	2.19586
YNL144C	YNL144C	biological_process	molecular_function	mitochondrion	0.666333	2.19586	1	-0.415	0.0426749
YKR068C	BET3	ER to Golgi vesicle-mediated transport	Ras guanyl-nucleotide exchange factor activity*	Golgi apparatus*	0.665655	2.19586		-0.06	0.43161
YLR117C	CLF1	nuclear mRNA splicing, via spliceosome*	protein binding	chromatin	0.665599	2.19586		-0.4125	0.465053
YPR189W	SKI3	mRNA catabolic process*	translation repressor activity	cytoplasm*	0.665107	2.19586	1	-0.1175	0.533404
YNL024C-A	YNL024C-A	biological_process	molecular_function	cellular_component	0.664905	2.19586		0.76	0.000353534
YCL036W	GFD2	biological_process	molecular_function	cellular_component	0.664539	2.19586		0.0825	0.349774
YDR300C	PRO1	telomere maintenance*	glutamate 5-kinase activity	cytoplasm	0.662919	2.19586		-0.1725	0.297261	-0.0178612	0.822503
YDR423C	CAD1	positive regulation of transcription from RNA polymerase II promoter*	RNA polymerase II transcription factor activity	cytoplasm*	0.662798	2.19586		0.1	0.586552
YCR018C-A	n	n	n	n	0.66263	2.19586		0.535	0.0397148
YPL190C	NAB3	regulation of transcription from RNA polymerase II promoter*	poly(A) binding	nucleus	0.662303	2.19586	1	-0.2125	0.194848	-0.0450612	0.79682
YPL266W	DIM1	ribosome biogenesis and assembly*	rRNA (adenine-N6,N6-)-dimethyltransferase activity	nucleolus	0.660288	2.19586		-0.505	0.000608246
YOL121C	RPS19A	translation*	structural constituent of ribosome	cytosolic small ribosomal subunit (sensu Eukaryota)	0.65828	2.19586		0.2125	0.435641
YDR346C	SVF1	response to oxidative stress	molecular_function	cytoplasm*	0.658211	2.19586	1	0.215	0.152547	-0.0518232	0.736796
YLR100W	ERG27	ergosterol biosynthetic process	3-keto sterol reductase activity	endoplasmic reticulum*	0.658203	2.19586		0.1225	0.486481	0.229856	0.111946
YGL212W	VAM7	telomere maintenance*	phosphatidylinositol 3-phosphate binding*	membrane of vacuole with cell cycle-correlated morphology	0.657039	2.19586		0.04	0.784378
YHR020W	YHR020W	tRNA aminoacylation for protein translation	proline-tRNA ligase activity	ribosome	0.656519	2.19586		0.34	0.0844098	-0.276507	0.03404
YMR201C	RAD14	nucleotide-excision repair, DNA damage recognition	damaged DNA binding*	nucleus*	0.656228	2.19586	1	-0.085	0.776457
YMR319C	FET4	copper ion import*	iron ion transporter activity*	plasma membrane*	0.655961	2.19586		-0.435	1
YNL229C	URE2	telomere maintenance*	transcription corepressor activity*	cytosol*	0.655735	2.19586		-0.0475	0.770816
YPL157W	TGS1	ribosome biogenesis and assembly*	RNA methyltransferase activity	nucleolus	0.654509	2.83965		0.21	0.40973
YPL225W	YPL225W	biological_process	molecular_function	cytoplasm*	0.654331	2.83965		-0.285	0.17735	0.328573	0.058645
YHR026W	PPA1	response to drug*	hydrogen ion transporting ATPase activity, rotational mechanism	integral to membrane*	0.654219	2.83965		0.1525	0.161668
YBR023C	CHS3	spore wall assembly (sensu Fungi)*	chitin synthase activity	cytoplasm*	0.654098	2.83965	1	0.2975	0.116701
YBR129C	OPY1	conjugation with cellular fusion	molecular_function	cytoplasm*	0.653714	2.83965	1	0.325	0.0349974
YDR395W	SXM1	mRNA export from nucleus*	protein carrier activity	nucleus	0.653007	2.83965	1	0.075	0.706372	-0.407205	0.084692
YLR387C	REH1	biological_process*	molecular_function	cytoplasm	0.652988	2.83965	1	-0.106667	0.661333
YDR392W	SPT3	sporulation (sensu Fungi)*	transcription cofactor activity	SAGA complex*	0.652038	2.83965		0.34	1
YAL059W	ECM1	cell wall organization and biogenesis*	molecular_function	nucleus*	0.651801	2.83965	1	-0.1475	0.0375296
YPL239W	YAR1	response to oxidative stress*	molecular_function	cytoplasm	0.651691	2.83965	1	-0.18	0.243011	-0.0463759	0.762003
YMR273C	ZDS1	mRNA export from nucleus*	protein binding	cytoplasm*	0.651355	2.83965		-0.47	0.0525387
YNL282W	POP3	rRNA processing*	ribonuclease P activity*	ribonuclease MRP complex*	0.651158	2.83965		0.465	0.0565693
YOR252W	TMA16	biological_process	molecular_function	nucleus*	0.65047	2.83965		0.5325	0.0709841
YOL106W	n	n	n	n	0.650428	2.83965		0.176667	0.330507
YBL075C	SSA3	response to stress*	ATPase activity*	cytosol	0.650126	2.83965		0.04	0.8602
YCR027C	RHB1	retrograde transport, endosome to Golgi*	GTPase activity	extrinsic to plasma membrane	0.649714	2.83965		0.0325	0.890353
YGR148C	RPL24B	translation	structural constituent of ribosome*	cytosolic large ribosomal subunit (sensu Eukaryota)	0.649053	2.83965	1	0.18	0.229582
YOR265W	RBL2	microtubule cytoskeleton organization and biogenesis*	tubulin binding*	cytoplasm	0.648896	2.83965		-0.5275	0.015822	0.823667	0.459061
YNR001C	CIT1	tricarboxylic acid cycle*	citrate (Si)-synthase activity	mitochondrion*	0.648546	2.83965		0.3725	0.0403427	0.288658	0.349483
YLR197W	SIK1	ribosome biogenesis and assembly*	molecular_function	nucleus*	0.647183	2.83965	1	-0.3375	0.0600283	-0.384087	0.007303
YOR327C	SNC2	telomere maintenance*	v-SNARE activity	endosome*	0.646943	2.83965		-0.2225	0.0776941	-0.289953	0.186766
YKL059C	MPE1	mRNA cleavage*	RNA binding	mRNA cleavage and polyadenylation specificity factor complex	0.646749	2.83965		0.0233333	0.877644
YNR030W	ALG12	protein amino acid glycosylation*	alpha-1,6-mannosyltransferase activity	endoplasmic reticulum	0.645476	2.83965		0.0375	0.546203
YBR255C-A	YBR255C-A	biological_process	molecular_function	cellular_component	0.6452	2.83965		0.295	0.254055
YKR095W	MLP1	mRNA export from nucleus*	ribonucleoprotein binding	nuclear envelope*	0.644782	2.83965		-0.265	0.00790138
YOL093W	TRM10	tRNA methylation	tRNA (guanine) methyltransferase activity	cytoplasm*	0.643844	2.83965		-0.1	0.523629
YJR024C	YJR024C	biological_process	molecular_function	cytoplasm	0.642411	2.83965		0.246667	0.21919
YGR141W	VPS62	protein targeting to vacuole	molecular_function	cellular_component	0.641854	2.83965		-0.145	0.439274
YPR133C	SPN1	RNA elongation from RNA polymerase II promoter	RNA polymerase II transcription elongation factor activity	transcription elongation factor complex	0.641236	2.83965		-0.253333	0.169287	-0.428989	0.008269
YMR207C	HFA1	fatty acid biosynthetic process	acetyl-CoA carboxylase activity	mitochondrion	0.640689	2.83965	1	-0.1725	0.263438	0.142556	0.461387
YLR151C	PCD1	biological_process	pyrophosphatase activity	peroxisome	0.640634	2.83965		0.19	1
YPL094C	SEC62	posttranslational protein targeting to membrane	protein binding*	endoplasmic reticulum membrane*	0.640428	2.83965		0.03	0.848481
YDL130W	RPP1B	translational elongation*	structural constituent of ribosome	cytosolic large ribosomal subunit (sensu Eukaryota)	0.64042	2.83965		0.7325	0.0141202	0.273103	0.095771
YAL003W	EFB1	translational elongation	translation elongation factor activity	ribosome*	0.639522	2.83965	1	0.225	0.296793	0.0345462	0.896391
YGL103W	RPL28	translation	structural constituent of ribosome*	nucleus*	0.639406	2.83965		0.11	0.639899	0.441875	0.230821
YDR187C	n	n	n	n	0.638997	2.83965		0.905	0.00209728
YJL155C	FBP26	glucose metabolic process	fructose-2,6-bisphosphate 2-phosphatase activity*	cytosol	0.638944	2.83965	1	0.276667	0.229398
YDR211W	GCD6	regulation of translational initiation	translation initiation factor activity*	guanyl-nucleotide exchange factor complex*	0.638341	2.83965	1	-0.33	0.0243323	-1.30192	0.103073
YGR153W	YGR153W	biological_process	molecular_function	cellular_component	0.638194	2.83965		-0.215	1
YBR271W	YBR271W	ribosome biogenesis and assembly	S-adenosylmethionine-dependent methyltransferase activity	cytoplasm	0.637388	2.83965	1	-0.0175	0.842357
YOR141C	ARP8	chromatin remodeling*	ATP-dependent 5' to 3' DNA helicase activity	nucleus*	0.635256	3.37644	1	-0.125	0.11931
YNL224C	SQS1	biological_process	molecular_function	cytoplasm*	0.634967	3.37644	1	-0.05	0.807645
YOL026C	MIM1	protein complex assembly*	molecular_function	mitochondrial outer membrane*	0.63481	3.37644		0.0225	0.858595
YAL015C	NTG1	DNA repair*	DNA-(apurinic or apyrimidinic site) lyase activity*	nucleus*	0.634629	3.37644		0.2175	0.050027
YOR115C	TRS33	ER to Golgi vesicle-mediated transport	molecular_function	TRAPP complex	0.634618	3.37644		-0.53	1
YAL034W-A	MTW1	chromosome segregation	molecular_function	spindle pole*	0.634481	3.37644		0.196667	0.0780124
YMR184W	ADD37	ER-associated protein catabolic process	molecular_function	cytoplasm	0.634036	3.37644		-0.1675	0.0959178
YCL007C	n	n	n	n	0.633508	3.37644
YLR249W	YEF3	translational elongation*	translation elongation factor activity	ribosome	0.633457	3.37644	1	0.0675	0.62166	0.0746883	0.063983
YGR261C	APL6	vesicle-mediated transport*	molecular_function	AP-3 adaptor complex	0.632835	3.37644		0.1075	0.423192
YHR087W	YHR087W	RNA metabolic process	molecular_function	cytoplasm*	0.632272	3.37644		-0.535	0.204209
YKL159C	RCN1	calcium-mediated signaling	calcium-dependent protein serine/threonine phosphatase regulator activity	calcineurin complex	0.631656	3.37644		-0.57	0.0695169
YKL184W	SPE1	pantothenate biosynthetic process*	ornithine decarboxylase activity	cytoplasm	0.631108	3.37644		0.0325	0.86112
YOR232W	MGE1	protein import into mitochondrial matrix	unfolded protein binding	mitochondrion*	0.630638	3.37644		-0.485	0.00453744	0.061502	0.566884
YCR020W-B	HTL1	telomere maintenance*	chromatin binding	RSC complex	0.630325	3.37644		0.425	0.217654	-4.80899e-07	0.999999
YBL010C	YBL010C	biological_process	molecular_function	clathrin-coated vesicle	0.630158	3.37644		0.1275	0.163183
YGR024C	THG1	tRNA modification	tRNA guanylyltransferase activity	cytoplasm*	0.630027	3.37644		-0.15	0.575604
YDR462W	MRPL28	translation	structural constituent of ribosome	mitochondrion*	0.629974	3.37644		-0.0325	0.874071
YNL220W	ADE12	telomere maintenance*	DNA replication origin binding*	cytoplasm	0.62968	3.37644	1	-0.0175	0.916745	-0.29854	0.007332
YGR116W	SPT6	RNA elongation from RNA polymerase II promoter*	RNA polymerase II transcription elongation factor activity	nucleus*	0.629346	3.37644	1	-0.115	0.459906	0.0840643	1
YNL245C	CWC25	nuclear mRNA splicing, via spliceosome	molecular_function	spliceosome	0.629052	3.37644		0.3575	0.119485
YBR152W	SPP381	nuclear mRNA splicing, via spliceosome*	protein binding*	U4/U6 x U5 tri-snRNP complex	0.628708	3.37644		-0.155	0.305662
YGR240C-A	YGR240C-A	biological_process	molecular_function	cellular_component	0.626489	3.37644		0.19	1
YPL091W	GLR1	response to oxidative stress	glutathione-disulfide reductase activity	cytoplasm*	0.625614	3.37644	1	0.145	0.605537	0.0236115	0.950145
YGR232W	NAS6	proteolysis	molecular_function	proteasome regulatory particle (sensu Eukaryota)	0.625554	3.37644		-0.0325	0.552389	0.073008	0.304376
YPL099C	FMP14	biological_process	molecular_function	mitochondrion	0.62494	3.37644		-0.325	0.090797
YOL002C	IZH2	response to toxin*	protein binding*	plasma membrane*	0.624875	3.37644		0.315	0.0141942
YGR135W	PRE9	ubiquitin-dependent protein catabolic process*	endopeptidase activity	proteasome core complex, alpha-subunit complex (sensu Eukaryota)	0.623697	3.37644		-0.0625	0.714342	-0.515657	0.073891
YBR252W	DUT1	pyrimidine deoxyribonucleoside triphosphate catabolic process	dUTP diphosphatase activity	cytoplasm*	0.623528	3.37644		0.09	0.453611
YEL076C	YEL076C	biological_process	molecular_function	cellular_component	0.622942	3.37644		0.7825	0.0571849
YER095W	RAD51	meiotic recombination*	DNA-dependent ATPase activity*	nuclear chromosome*	0.622252	3.37644		0.2675	0.0474754
YDR465C	RMT2	ribosome biogenesis and assembly*	protein-arginine N-methyltransferase activity	cytoplasm*	0.621904	3.37644		-0.2525	0.364051
YKR038C	KAE1	telomere maintenance*	chromatin DNA binding	cytoplasm*	0.621834	3.37644		0.0675	0.183866
YLR411W	CTR3	copper ion import	copper uptake transporter activity	integral to plasma membrane	0.62152	3.37644		0.01	1
YGR285C	ZUO1	protein folding*	unfolded protein binding	cytoplasm*	0.620689	3.37644		0.38	0.00309649	-0.235322	0.021492
YGR017W	YGR017W	biological_process	molecular_function	cytoplasm*	0.619786	3.37644		-0.34	0.278288
YDR398W	UTP5	ribosome biogenesis and assembly*	snoRNA binding	small nucleolar ribonucleoprotein complex	0.619695	4.28218	1	-0.25	0.221064
YKR025W	RPC37	transcription from RNA polymerase III promoter	DNA-directed RNA polymerase activity	DNA-directed RNA polymerase III complex	0.619549	4.28218		0.3675	0.165021
YIL114C	POR2	ion transport	voltage-gated ion-selective channel activity	mitochondrion*	0.618837	4.28218		0.1675	0.213273
YCR060W	TAH1	protein folding	chaperone binding	cytoplasm*	0.618464	4.28218		-0.14	0.150633
YOL006C	TOP1	regulation of transcription from RNA polymerase II promoter*	DNA topoisomerase type I activity	nucleus*	0.617452	4.28218	1	0.243333	0.131875
YNR029C	YNR029C	biological_process	molecular_function	cytoplasm	0.617437	4.28218	1	0.0825	0.59965
YDL082W	RPL13A	translation	structural constituent of ribosome	cytosolic large ribosomal subunit (sensu Eukaryota)	0.61714	4.28218		0.2875	0.131463	0.132828	0.54025
YHR005C-A	MRS11	protein import into mitochondrial inner membrane	unfolded protein binding*	mitochondrion*	0.616967	4.28218		-0.21	0.115455	0.201472	0.330336
YNL056W	OCA2	biological_process	molecular_function	cytoplasm	0.616866	4.28218		0.453333	0.0180441
YDR433W	n	n	n	n	0.616844	4.28218		0.125	0.0532594
YHL025W	SNF6	chromatin remodeling	general RNA polymerase II transcription factor activity	SWI/SNF complex*	0.616652	4.28218		0.075	0.665666
YMR161W	HLJ1	protein folding*	ATPase stimulator activity*	endoplasmic reticulum*	0.616626	4.28218		-0.185	0.190178
YJR069C	HAM1	DNA repair*	nucleoside-triphosphate diphosphatase activity	cytoplasm*	0.616612	4.28218		0.13	0.24397	0.292105	0.476194
YBR266C	n	n	n	n	0.615804	4.28218
YER036C	ARB1	ribosome biogenesis and assembly*	ATPase activity, uncoupled	cytoplasm*	0.614635	4.28218	1	-0.015	0.949233	-0.166835	0.160408
YNL225C	CNM67	microtubule nucleation*	structural constituent of cytoskeleton	spindle pole body*	0.613775	4.28218		0.25	0.244042
YHR195W	NVJ1	microautophagy	protein binding	nuclear envelope	0.613772	4.28218		0.306667	0.394291
YGL198W	YIP4	vesicle-mediated transport	Rab GTPase binding	Golgi apparatus	0.612743	4.28218		0.5575	0.0279748	-0.476878	0.092311
YDL236W	PHO13	protein amino acid dephosphorylation*	alkaline phosphatase activity*	cytoplasm*	0.612106	4.28218		0.205	0.104488
YOR040W	GLO4	telomere maintenance*	hydroxyacylglutathione hydrolase activity	mitochondrion*	0.612067	4.28218		0.545	1
YBR175W	SWD3	telomere maintenance*	histone lysine N-methyltransferase activity (H3-K4 specific)	COMPASS complex	0.61149	4.28218		-0.38	0.0746744
YMR022W	QRI8	ER-associated protein catabolic process*	ubiquitin-protein ligase activity	endoplasmic reticulum	0.610722	4.28218		0.1525	0.33738
YORWDELTA17	n	n	n	n	0.609097	4.28218
YBR141C	YBR141C	biological_process	molecular_function	nucleolus	0.607803	4.28218		0.2825	0.0373829
YER073W	ALD5	electron transport*	3-chloroallyl aldehyde dehydrogenase activity	mitochondrion	0.606931	4.28218	1	0.1525	0.363497	-0.22388	0.019313
YDR257C	SET7	biological_process	molecular_function	nucleus	0.606076	4.28218	1	-0.1175	0.789471
YJR123W	RPS5	translation	structural constituent of ribosome	cytosolic small ribosomal subunit (sensu Eukaryota)	0.605756	4.28218	1	0.095	0.289951	0.0325208	0.429104
YDR070C	FMP16	biological_process	molecular_function	mitochondrion	0.605276	4.28218		-0.133333	0.608857
YPR148C	YPR148C	biological_process	molecular_function	cytoplasm*	0.605193	4.28218	1	-0.4875	0.0984507
YLR465C	n	n	n	n	0.604929	4.28218		0.335	0.362047
YBR154C	RPB5	transcription from RNA polymerase II promoter*	DNA-directed RNA polymerase activity	DNA-directed RNA polymerase III complex*	0.603857	4.28218		-0.1175	0.442825	-0.246515	0.015892
YOR051C	YOR051C	biological_process	molecular_function	nucleus	0.603211	4.28218		-0.04	0.750871
YJL191W	RPS14B	translation*	structural constituent of ribosome*	cytosolic small ribosomal subunit (sensu Eukaryota)*	0.602711	4.28218		0.5825	0.175606
