# Supplementary material for: Defining potentially conserved RNA regulons of homologous zinc-finger RNA-binding proteins
Source: Genome Biol. 2011 Jan 13;12(1):R3. doi: 10.1186/gb-2011-12-1-r3 (PMC3091301; doi:10.1186/gb-2011-12-1-r3)
Supplement: Additional file 3 — Raw data and SAM analysis of Gis2p affinity isolates. (a) Log2 ratios of enrichment in three independent Gis2-TAP affinity isolations and five mock control isolations. (b) SAM analysis with q-value representing FDRs. [file gb-2011-12-1-r3-S3.XLS]

## Sheet: A_Raw Data
Oligo ID	Description	Gis2 IP (1)	Gis2 IP (2)	Gis2 IP (3)	Mock IP (3)	Mock IP (4)	Mock IP (5)	Mock IP (6)	Mock IP (7)
YLR410W-B_ORF	|| || || || YLR410W-B || TyB Gag-Pol protein; proteolytically processed to make the Gag, RT, PR, and IN proteins that are required for retrotransposition || 1450102	0.094	0.514	-0.126	0.414	-0.286	-0.596	-0.216	0.684
YMR067C_ORF	|| UBX4 || ubiquitin-dependent protein catabolic process* || molecular_function || YMR067C || Hypothetical ORF || 1450103	-2.08	-1.8	-1.31	0.14	-1.48	0.82	0.41	0.11
YER139C_ORF	|| || biological_process || molecular_function || YER139C || Hypothetical ORF || 1450104	-0.655	-0.225	0.205		1.695	0.165	-1.395	-0.465
YDR389W_ORF	|| SAC7 || small GTPase mediated signal transduction* || signal transducer activity* || YDR389W || GTPase activating protein (GAP) for RHO1 || 1450105	-1.464	-1.984	-1.684	-0.544	-0.574	0.616	-0.884	1.386
IGR_CHR08:(312646..313497)_734	|| || || || || YBOX_IGR1000182:gHR04_13:gHR04_13:chr08.fsa:(312646..313497):852:bp._734_0 || 1450106	-5.105	-2.405	-2.605	0.205	0.175		0.665	-1.045
YLL012W_ORF	|| YEH1 || sterol metabolic process || sterol esterase activity || YLL012W || Hypothetical ORF || 1450107	0.574	0.274	0.314	-0.866	0.894	0.274	-0.496	0.194
YKL090W_ORF	|| CUE2 || biological_process || protein binding || YKL090W || Protein of unknown function; has two CUE domains that bind ubiquitin, which may facilitate intramolecular monoubiquitination || 1450108	-0.327		-0.077	0.253		-0.157	-0.097
YNL245C_ORF	|| CWC25 || nuclear mRNA splicing, via spliceosome || molecular_function || YNL245C || Complexed with Cef1p || 1450109	1.45	1.51	1.86	0.08	-0.04	-1.82	0.83	0.95
YDR411C_ORF	|| DFM1 || unfolded protein response* || molecular_function || YDR411C || Hypothetical ORF || 1450110	-2.448	-0.508	-0.178	-1.398	2.542	-0.168	-0.298	-0.678
YGL102C_ORF	|| || || || YGL102C || Protein required for cell viability || 1450111	0.152	1.162		-0.068	-0.338	-0.908	0.552	0.762
YJR084W_ORF	|| CSN12 || adaptation to pheromone during conjugation with cellular fusion || molecular_function || YJR084W || COP9 signalosome (CSN) subunit || 1450112	0.834	0.344	0.094	0.304	0.544	0.404	-0.576	-0.676
YKL055C_ORF	|| OAR1 || aerobic respiration* || 3-oxoacyl-[acyl-carrier-protein] reductase activity || YKL055C || 3-oxoacyl-[acyl-carrier-protein] reductase || 1450113	-0.75	0.6	0.05	-0.34	0.77	-1.8	0.58	0.79
YMR239C_ORF	|| RNT1 || ribosome biogenesis and assembly* || ribonuclease III activity || YMR239C || ribonuclease III || 1450114	2.973	1.943	3.043	0.213	-0.097		-0.287	0.173
YER174C_ORF	|| GRX4 || response to oxidative stress* || thiol-disulfide exchange intermediate activity || YER174C || glutaredoxin || 1450115	0.972	0.192	0.112	0.172	-0.778	-0.258	0.422	0.442
YJR049C_ORF	|| UTR1 || iron ion homeostasis* || NADH kinase activity* || YJR049C || associated with ferric reductase || 1450116	0.248	-0.362	-0.162	-0.522	-0.582	2.458	-0.962	-0.392
Q0105_ORF	|| COB || aerobic respiration* || ubiquinol-cytochrome-c reductase activity || Q0105 || cytochrome b || 1450119	-1.804	-1.824	-2.434	1.416	1.026	-1.304	-0.264	-0.874
YNL280C_ORF	|| ERG24 || ergosterol biosynthetic process || delta14-sterol reductase activity || YNL280C || sterol C-14 reductase || 1450120	0.497	0.137	0.667	0.017	2.737	-1.213		-1.543
YKR041W_ORF	|| || biological_process || molecular_function || YKR041W || Hypothetical ORF || 1450121	0.338	-0.702	0.188	0.838	2.658	-1.882	-0.382	-1.232
YBR158W_TIL_2_203__ORF	|| AMN1 || negative regulation of exit from mitosis* || protein binding || YBR158W || YBOX_TIL1000021:TIL_YBR158W_AMN1_2_203 || 1450122	0.34	0.18	1.45					0
YMR274C_ORF	|| RCE1 || protein processing* || prenyl-dependent CAAX protease activity || YMR274C || protease || 1450123		-2.46	-1.9
YKR006C_ORF	|| MRPL13 || translation || structural constituent of ribosome || YKR006C || Mitochondrial ribosomal protein of the large subunit, not essential for mitochondrial translation || 1450124	1.908	1.798	2.078	-0.552	-0.062	0.238	0.438	-0.062
IGR_CHR05:(COMPLEMENT(314163..314310))_78	|| || || || || YBOX_IGR1000044:NER029C:NER029C:chr05.fsa:(complement(314163..314310)):148:bp._78_0 || 1450125
YBR191W_ORF	|| RPL21A || translation || structural constituent of ribosome || YBR191W || ribosomal protein L21A || 1450126	-0.848		-1.358	1.372	0.632	-1.168	-0.228	-0.608
Q0070_INT_4	|| AI5_ALPHA || movement of group I intron || endonuclease activity || Q0070 || YBOX_INT1000070:INT_4_Q0070:NC_001224:20985..21994 || 1450127	-1.78	0.47	-1.33	1.68	-0.08	-0.95	-0.19	-0.46
YHL037C_ORF	|| || || || YHL037C || Hypothetical ORF || 1450128		-1.707		-2.457		2.283	0.103	0.073
YBR156C_ORF	|| SLI15 || telomere maintenance* || protein kinase activator activity || YBR156C || Mitotic spindle protein involved in chromosome segregation. || 1450129	-2.104	-1.614	-1.974	-2.674	1.896	0.436	-0.114	0.456
YOL121C_INT_1	|| RPS19A || translation* || structural constituent of ribosome || YOL121C || YBOX_INT1000032:INT_1_YOL121C:NC_001147:complement(92440..92829) || 1450130	0.36	0.51	1.04	0.03	0.34	-0.03	-0.42	0.08
YDR342C_OCH__ORF	|| HXT7 || hexose transport || glucose transporter activity* || YDR342C || YBOX_OCH1000242:YDR342C_HXT7_SGDID:S0002750_Chr_IV_1155920-1154208_RC_Ver_ORF_1630 || 1450131	1.028	-0.182	-0.752	0.458	0.288	-0.622	0.128	-0.252
SNR11_SNORNA	|| SNR11 || || || snR11 || YBOX_SNO1000003:SNO_SNR11_SNR11_SGDID:S000007293_Chr_XIII_snoRNA_150 || 1450132	-3.412	-2.912	-2.452	-3.952	-1.092	0.778	2.228	2.038
YPL137C_ORF	|| GIP3 || chromosome segregation* || protein phosphatase type 1 regulator activity* || YPL137C || Hypothetical ORF || 1450133	-0.35	-0.38	0.42	-1.74		1.57	0.48	-0.31
YHR023W_ORF	|| MYO1 || cytokinesis* || microfilament motor activity || YHR023W || class II myosin || 1450134	0.543	-0.967	-0.067		-0.857	1.483	-0.717	0.093
YML119W_ORF	|| || biological_process || molecular_function || YML119W || Hypothetical ORF || 1450135	0.132	0.492	-0.308	-0.168	-1.438	1.352	-0.088	0.342
YGR066C_ORF	|| || biological_process || molecular_function || YGR066C || Hypothetical ORF || 1450136			-1.92	-0.37			0.15	0.22
YPL278C_OCH__ORF	|| || biological_process || molecular_function || YPL278C || YBOX_OCH1000253:YPL278C_YPL278C_SGDID:S0006199_Chr_XVI_15355-15053_RC_Unc_ORF_67 || 1450137	-1.117	-0.237	-0.597	-0.237	0.703		-0.467
YEL019C_ORF	|| MMS21 || DNA repair || SUMO ligase activity || YEL019C || Protein involved in DNA repair || 1450138		-2.11	-1.36	-0.16	0.62	1.83	-0.01	-2.28
YDL097C_ORF	|| RPN6 || ubiquitin-dependent protein catabolic process || structural molecule activity || YDL097C || proteasome regulatory particle subunit || 1450139	0.526	0.136	0.426	-0.054	0.406	0.126	0.196	-0.674
YDR457W_TIL_3601_3900_162_ORF	|| TOM1 || regulation of cell size* || ubiquitin-protein ligase activity || YDR457W || YBOX_TIL1000230:TIL_YDR457W_3601_3900_162_0 || 1450140	-0.552	-0.082	-0.212		0.788	0.888	-0.452	-1.222
YPL172C_ORF	|| COX10 || heme a biosynthetic process || protoheme IX farnesyltransferase activity || YPL172C || farnesyl transferase (putative) || 1450141		-1.39	-1.41				-0.43	0.43
YOR338W_ORF	|| || sporulation (sensu Fungi)* || molecular_function || YOR338W || Hypothetical ORF || 1450142			-2		0.63			-0.63
YFL011W_ORF	|| HXT10 || hexose transport || glucose transporter activity* || YFL011W || high affinity hexose transporter || 1450143	-5.086		-2.726	-1.636	0.044	-1.796	1.434	1.954
YER048W-A_ORF	|| ISD11 || iron-sulfur cluster assembly || molecular_function || YER048W-A || Similar to D. melanogaster protein; weaker homology to C. elegans protein with similarity to human cdk7/cyclin H assembly factor || 1450144	-1.188	-0.538	-0.008	-0.268	0.732	-0.918	-0.418	0.872
ARS308-CEN3_ARS	|| || || || || ARS308-CEN3_ARS308-CEN3_chr03.fsa_(114318..114936)_619_bp._371_0:YBOX_ACM1000007 || 1450145		-1.925	-2.545	-1.335		1.635	-0.045	-0.255
TM(CAU)Q2_TRNA	|| || || || tM(CAU)Q2 || YBOX_TRN1000037:TRN_TM(CAU)Q2_SGDID:S000007326_Chr_Mito_tRNA_8 || 1450146				0.56				-0.56
YOR166C_ORF	|| || biological_process || molecular_function || YOR166C || Hypothetical ORF || 1450147	-1.855	-1.075	-0.885				-0.215	0.215
YLR148W_ORF	|| PEP3 || telomere maintenance* || protein binding || YLR148W || vacuolar membrane protein || 1450149	0.892	-1.548	-0.748	1.052	-0.508		-0.178	-0.368
YER005W_ORF	|| YND1 || protein amino acid glycosylation || nucleoside-diphosphatase activity || YER005W || apyrase (NDPase/NTPase) || 1450150	1.022	0.902	0.682	-1.318	0.832	1.552		-1.068
CEN2_CEN	|| CEN2 || || || CEN2 || CEN2_CEN2_chr02.fsa_(238209..238477)_269_bp._183_0:YBOX_ACM1000014 || 1450151		0.945		-1.315			1.315
YDR083W_ORF	|| RRP8 || telomere maintenance* || methyltransferase activity || YDR083W || nucleolar protein required for efficient processing of pre-rRNA at site A2; methyltransferase homolog || 1450152	3.69	2.58	2.51	0.85			-0.87	0.02
YGR238C_ORF	|| KEL2 || conjugation with cellular fusion* || molecular_function || YGR238C || Protein that functions in a complex with Kel1p to negatively regulate mitotic exit, interacts with Tem1p and Lte1p; localizes to regions of polarized growth; potential Cdc28p substrate || 1450153	-0.864	-2.284	-1.614	-0.664	-0.324	2.356	-1.844	0.476
YEL054C_ORF	|| RPL12A || translation* || structural constituent of ribosome || YEL054C || ribosomal protein L12A (L15A) (YL23) || 1450154	0.27	-0.38	-0.24	1.09	-0.35	-0.68	0.18	-0.24
YBR255C-A_ORF	|| || biological_process || molecular_function || YBR255C-A || Hypothetical ORF identified by homology. See FEBS Letters [2000] 487:31-36. || 1450155	1.55	1.07	1.47	-1.15	0.32	0.75	-0.39	0.47
IGR_CHR05:(COMPLEMENT(64205..64373))_12	|| || || || || YBOX_IGR1000039:NEL020C:NEL020C:chr05.fsa:(complement(64205..64373)):169:bp._12_0 || 1450156	-0.642	-0.382	0.178	-0.122	1.348	-1.232	0.108	-0.102
YDR048C_ORF	|| || || || YDR048C || Hypothetical ORF || 1450157				-1.6			1.6
YPR123C_ORF	|| || || || YPR123C || Hypothetical ORF || 1450158		0.57				-0.46		0.46
YOR373W_ORF	|| NUD1 || microtubule nucleation || structural constituent of cytoskeleton || YOR373W || Component of the spindle pole body outer plaque, required for exit from mitosis || 1450159	0.497	-2.103	-1.653	1.117		0.347	-1.463
YPL257W-A_ORF	|| || || || YPL257W-A || TyA Gag protein; the main structural constituent of virus-like particles (VLPs) || 1450161	-0.258	-1.108	-1.658	1.352	-0.158	-1.398	0.592	-0.388
YFLWTAU1_LTR	|| || || || YFLWtau1 || YBOX_LTR1000014:YFLWTAU1:SGDID:S000006929:Chr:VI:144198-144518_100 || 1450162		-0.547		0.083			-0.367	0.283
YER040W_ORF	|| GLN3 || positive regulation of transcription from RNA polymerase II promoter* || transcription factor activity* || YER040W || transcriptional activator of nitrogen-regulated genes || 1450164	-1.232	-1.292	-1.102	-0.392	1.378		-0.332	-0.652
YFR049W_TIL_4_103__ORF	|| YMR31 || translation || structural constituent of ribosome || YFR049W || YBOX_TIL1000115:TIL_YFR049W_YMR31_4_103 || 1450165	2.606	1.146	1.636	0.246	0.286	0.316	-0.214	-0.634
YGR273C_ORF	|| || biological_process || molecular_function || YGR273C || Hypothetical ORF || 1450166	1.54	0.64	0.88	-0.03	-0.53	0.1	0.5	-0.04
YBL036C_ORF	|| || amino acid metabolic process || alanine racemase activity* || YBL036C || Single-domain racemase, possibly non-specific due to the lack of the second domain, which presumably determines specificity || 1450167	3.4	2.36	2.67	-0.02	0.61	0.01	-0.48	-0.12
YMR140W_ORF	|| SIP5 || cellular response to glucose starvation || molecular_function || YMR140W || Sip5 facilitates the interaction between the Reg1Glc7 phosphatase and the Snf1 kinase. || 1450168	0.634	-0.736	-0.326	0.574	0.894	-0.416	-0.786	-0.266
YNL111C_ORF	|| CYB5 || electron transport* || electron carrier activity || YNL111C || cytochrome b5 || 1450169	0.558	-0.092	0.428	0.058	0.038	-0.872	0.568	0.208
YMR105C_ORF	|| PGM2 || glucose 1-phosphate utilization* || phosphoglucomutase activity || YMR105C || phosphoglucomutase || 1450170	-2.184	-1.084	-2.294	-0.744	-0.564	2.846	-0.124	-1.414
YLR183C_ORF	|| TOS4 || G1/S-specific transcription in mitotic cell cycle || transcription factor activity || YLR183C || Target of SBF || 1450171	0.48	0.43	-0.03	-0.05	0.2	0.06	0.75	-0.96
YDR290W_ORF	|| || || || YDR290W || HU sensitive mutant. || 1450172					2.41		-2.41
YJL136C_ORF	|| RPS21B || translation || structural constituent of ribosome || YJL136C || ribosomal protein S21B (S26B) (YS25) || 1450173	-0.612	-0.422	0.178	0.938	-0.562	-0.782	0.188	0.218
YBR022W_ORF	|| POA1 || tRNA splicing || phosphoric monoester hydrolase activity || YBR022W || Hypothetical ORF || 1450174	-0.336	0.194	0.404	-1.606	0.904	1.894	-0.636	-0.556
YDR427W_ORF	|| RPN9 || ubiquitin-dependent protein catabolic process || structural molecule activity || YDR427W || proteasome regulatory particle subunit || 1450175	-1.407	-1.257	-1.227	-0.237		1.323	-0.197	-0.887
YNL089C_ORF	|| || || || YNL089C || Hypothetical ORF || 1450176	2.563	3.463	2.613	-1.187	1.293		-0.107
YDR255C_ORF	|| RMD5 || negative regulation of gluconeogenesis || molecular_function || YDR255C || Required for Meiotic nuclear Division || 1450177	-0.885	-0.605	-0.415	0.225	-0.035		-0.325	0.135
YBL071C_ORF	|| || || || YBL071C || Hypothetical ORF || 1450178		3.578		-0.072	-0.542		0.158	0.458
YMR280C_AAA_30_NCR	|| CAT8 || positive regulation of transcription from RNA polymerase II promoter* || specific RNA polymerase II transcription factor activity || YMR280C || POLYA_DS100_YMR280C_chr=XIII_(complement(826815..826914))_30:YBOX_AAA1000048 || 1450179	-3.315	-1.575			0.815	0.535	-0.675	-0.675
YMR312W_ORF	|| ELP6 || regulation of transcription from RNA polymerase II promoter* || molecular_function || YMR312W || RNA polymerase II Elongator protein subunit || 1450180	-2.058	-2.008	-1.268	0.502		0.892	-0.498	-0.898
YPL003W_ORF	|| ULA1 || protein neddylation || NEDD8 activating enzyme activity || YPL003W || Protein that acts together with Uba3p to activate Rub1p before its conjugation to proteins (neddlyation), which may play a role in protein degradation || 1450181	0.528	-0.562	-0.002	-0.472	0.448	0.558	-0.092	-0.442
YLR390W_ORF	|| ECM19 || cell wall organization and biogenesis || molecular_function || YLR390W || ExtraCellular Mutant || 1450182	-0.78	-0.24	-0.17	0.41	-1.02		0.46	0.15
YOL081W_ORF	|| IRA2 || response to stress* || Ras GTPase activator activity || YOL081W || GTPase activating protein|highly homologous to Ira1p|neurofibromin homolog || 1450183	-4.23	-2.46	-2.72	-1.25	1.39	1.53	0.66	-2.33
YJR005C-A_ONO_ORF	|| || biological_process || molecular_function || YJR005C-A || YBOX_ONO1000064:YJR005C-A_YJR005C-A_SGDID:S0028523_Chr_X_448672-448391_RC_Unc_ORF_91 || 1450184	0.906	0.906	0.896	0.436	-0.024	-0.834	-0.044	0.466
YJR122W_ORF	|| CAF17 || biological_process || molecular_function || YJR122W || CCR4 transcriptional complex component || 1450185	-2.386	-0.966	-1.036	-0.656	-1.546	1.544	-0.086	0.744
YNR075W_ORF	|| COS10 || endocytosis || molecular_function || YNR075W || Protein of unknown function, member of a family of conserved, often subtelomerically-encoded proteins || 1450186	-0.797	-0.527	-0.447	0.513	1.373		-0.457	-1.427
YLR355C_ORF	|| ILV5 || mitochondrial genome maintenance* || ketol-acid reductoisomerase activity || YLR355C || acetohydroxyacid reductoisomerase || 1450187	1.082	0.832	1.262	0.302	0.122	-0.468	0.202	-0.158
YJL171C_ORF	|| || biological_process || molecular_function || YJL171C || Hypothetical ORF || 1450188	-0.053	0.297	0.607	0.257		0.147	0.127	-0.533
YNL296W_ORF	|| || || || YNL296W || Hypothetical ORF || 1450189					0
YOL046C_ORF	|| || || || YOL046C || Hypothetical ORF || 1450190	2.426	1.606	1.306	-0.104	0.346	-1.124	0.436	0.446
YDR462W_ORF	|| MRPL28 || translation || structural constituent of ribosome || YDR462W || Mitochondrial ribosomal protein of the large subunit || 1450191	1.048		1.648	-0.082		-0.302	0.198	0.188
YGL153W_ORF	|| PEX14 || protein targeting to peroxisome* || protein binding || YGL153W || Peroxisomal peripheral membrane protein (peroxin) involved in import of peroxisomal matrix proteins || 1450192	0.584	-0.206	-0.036	-0.766	0.064	0.814	-0.466	0.354
YLL028W_ORF	|| TPO1 || polyamine transport || spermine transporter activity* || YLL028W || plasma membrane-bound exporter, involved in the detoxification of excess spermidine || 1450193	-2.778	-1.958	-2.098	-0.668	-0.218	0.772	0.282	-0.168
YLR406C_AAA_29_NCR	|| RPL31B || translation || structural constituent of ribosome || YLR406C || POLYA_DS100_YLR406C_chr=XII_(complement(930777..930876))_29:YBOX_AAA1000037 || 1450194	1.948	1.218	1.598	-1.152	0.488	-0.162	0.368	0.458
YGL118C_ORF	|| || || || YGL118C || Hypothetical ORF || 1450195				-1.535	1.535
YPL277C_OCH_US100_ORF	|| || biological_process || molecular_function || YPL277C || YBOX_OCH1000196:US100_YPL277C_YPL277C_Chr16_(complement(16869..16968))_100_bp._25_0 || 1450196			-2.7	-0.9	0.84			0.06
YKR057W_ORF	|| RPS21A || translation* || structural constituent of ribosome || YKR057W || ribosomal protein S21A (S26A) (YS25) || 1450197	-0.586	-0.456	-0.146	0.824	-0.486	-0.476	0.464	-0.326
YOR204W_ORF	|| DED1 || translational initiation* || RNA helicase activity || YOR204W || ATP-dependent DEAD (Asp-Glu-Ala-Asp)-box RNA helicase, required for translation initiation of all yeast mRNAs || 1450198	-1.712	-1.592	-1.102	0.178	-0.902	0.168	0.428	0.128
YML020W_ORF	|| || biological_process || molecular_function || YML020W || Hypothetical ORF || 1450199	-2.676	-1.716	-2.066	0.404	-2.116	0.184	1.154	0.374
YMR158C-A_OCH_US100_ORF	|| || biological_process || molecular_function || YMR158C-A || YBOX_OCH1000192:US100_YMR158C-A_YMR158C-A_Chr13_(complement(573331..573430))_100_bp._30_0 || 1450200	2.002	1.032	2.452	-0.448	-0.788	0.732	0.022	0.482
YOR032C_ORF	|| HMS1 || pseudohyphal growth || transcription factor activity || YOR032C || myc-family transcription factor homolog || 1450202				0.12				-0.12
YLL063C_ORF	|| AYT1 || secondary metabolic process || trichothecene 3-O-acetyltransferase activity || YLL063C || Transacetylase || 1450203	-3.98	-1.99	-1.93					0
YPL188W_ORF	|| POS5 || response to oxidative stress* || NADH kinase activity || YPL188W || involved in oxidative stress || 1450204		0.03	-1.24	-1.33	1.24	0.14	0.82	-0.87
YGR104C_ORF	|| SRB5 || telomere maintenance* || RNA polymerase II transcription mediator activity || YGR104C || RNA polymerase II holoenzyme/mediator subunit || 1450205	-1.496	-1.416	-1.596	-0.846	-0.376	2.244	-0.336	-0.686
YDL170W_ORF	|| UGA3 || regulation of transcription from RNA polymerase II promoter* || transcription factor activity* || YDL170W || zinc finger transcription factor of the Zn(2)-Cys(6) binuclear cluster domain type || 1450206	-0.61	-0.23	-0.47	-1.19	1.95	-0.69	0.76	-0.83
YIL045W_ORF	|| PIG2 || regulation of glycogen biosynthetic process || protein phosphatase type 1 regulator activity || YIL045W || 30% identity to YER054C/GIP2 || 1450207	-1.228	1.062	-0.458	-0.388	0.272	1.762	-0.608	-1.038
YDL135C_ORF	|| RDI1 || actin filament organization* || signal transducer activity* || YDL135C || Rho GDP dissociation inhibitor with activity toward Rho1p || 1450208	-0.458	-0.548	-0.118	-0.158	0.112	0.272	0.672	-0.898
YPL210C_ORF	|| SRP72 || protein targeting to ER* || signal sequence binding || YPL210C || signal recognition particle component || 1450209	-0.005	-0.685	-0.565	0.145	0.185		-0.725	0.395
YDR365W-A_ORF	|| || || || YDR365W-A || TyA Gag protein; the main structural constituent of virus-like particles (VLPs) || 1450211	0.18	-0.78	-0.71	0.57	-0.93	-0.43	0.69	0.1
YLR014C_ORF	|| PPR1 || regulation of transcription, DNA-dependent* || transcription factor activity || YLR014C || zinc finger transcription factor of the Zn(2)-Cys(6) binuclear cluster domain type || 1450212	-1.37	0.8	-0.7	0.61	1.96		-0.08	-2.49
YIL080W_ORF	|| || transposition, RNA-mediated || protein binding* || YIL080W || TyB Gag-Pol protein; proteolytically processed to make the Gag, RT, PR, and IN proteins that are required for retrotransposition || 1450213	-3.045	-2.245	-2.885	-0.795		1.645	-0.645	-0.205
YDR121W_ORF	|| DPB4 || chromatin silencing at telomere* || epsilon DNA polymerase activity || YDR121W || DNA polymerase II (epsilon) 4th subunit || 1450214	1.648	1.268	0.138	0.638	-2.582	0.638	1.348	-0.042
YKR092C_ORF	|| SRP40 || ribosome biogenesis and assembly* || molecular_function || YKR092C || Nopp140 homolog, a nonribosomal protein of the nucleolus and coiled bodies|nucleolar protein || 1450215	0.593	0.273	0.643	0.313	-0.287		0.023	-0.047
YHR074W_ORF	|| QNS1 || NAD biosynthetic process || hydrolase activity, acting on carbon-nitrogen (but not peptide) bonds, in linear amides* || YHR074W || glutamine-dependent NAD synthetase || 1450216	-0.658	0.372	-0.128	-0.338	-0.518	0.672	0.092	0.092
TS(AGA)A_TRNA	|| || || || tS(AGA)A || YBOX_TRN1000059:TRN_TS(AGA)A_SGDID:S000006719_Chr_I_RC_tRNA_12 || 1450217	0.47	0.3	0.81	-1.14	0.69	-0.04	0.27	0.22
IGR_CHR11:(62434..63434)_185	|| || || || || YBOX_IGR1000195:gKL02_6:gKL02_6:chr11.fsa:(62434..63434):1001:bp._185_0 || 1450218				-0.74		0.18	0.29	0.27
YHR039C_ORF	|| MSC7 || meiotic recombination || molecular_function || YHR039C || Protein of unknown function, green fluorescent protein (GFP)-fusion protein localizes to the endoplasmic reticulum; msc7 mutants are defective in directing meiotic recombination events to homologous chromatids || 1450219	-0.425	-0.715	-1.045	0.085	-0.055		-0.305	0.275
YDR099W_ORF	|| BMH2 || sporulation (sensu Fungi)* || protein binding* || YDR099W || member of conserved eukaryotic 14-3-3 gene family || 1450220	-0.528	-0.788	-0.088	0.172	-1.338	-0.188	0.682	0.672
YJL002C_ORF	|| OST1 || protein amino acid N-linked glycosylation* || dolichyl-diphosphooligosaccharide-protein glycotransferase activity || YJL002C || 64 kDa, alpha subunit of oligosaccharyltransferase complex; homologous to mammalian ribophorin I || 1450221	-1.258	-1.268	-1.288	0.122	1.592	-1.018	-0.008	-0.688
YNL127W_ORF	|| FAR11 || cell cycle arrest in response to pheromone || molecular_function || YNL127W || Protein involved in G1 cell cycle arrest in response to pheromone, in a pathway different from the Far1p-dependent pathway; interacts with Far3p, Far7p, Far8p, Far9p, and Far10p || 1450222	-0.466	-0.446	-0.506	-3.246	2.324	2.824	-0.836	-1.066
YOR389W_ORF	|| || biological_process || molecular_function || YOR389W || Hypothetical ORF || 1450223	-1.153	0.087		0.297		0.287	-0.023	-0.563
YPR139C_ORF	|| VPS66 || protein targeting to vacuole || molecular_function || YPR139C || || 1450224	-0.298	-0.338	-0.838	-0.118	1.032	-0.298	-0.428	-0.188
IGR_CHR11:(COMPLEMENT(184803..185013))_122	|| || || || || YBOX_IGR1000081:NKL022C:NKL022C:chr11.fsa:(complement(184803..185013)):211:bp._122_0 || 1450225	2.47	0.91	1.31	0.69		0.2	0.06	-0.95
YFL062W_ORF	|| COS4 || biological_process || molecular_function || YFL062W || Protein of unknown function, member of a family of conserved, often subtelomerically-encoded proteins || 1450226	1.214	1.724	1.184	0.864	1.124	-2.666	0.604	0.074
YLR087C_TIL_15_0_US300_ORF	|| CSF1 || fermentation || molecular_function || YLR087C || YBOX_TIL1000210:TIL_US300_YLR087C_15_0 || 1450227				0.635			-0.635
YFL027C_ORF	|| GYP8 || vesicle-mediated transport || Rab GTPase activator activity || YFL027C || GTPase-activating protein || 1450228	1.32	0.56	0.64	-0.33	1.43		-0.97	-0.13
IGR_CHR16:(451336..451904)_268	|| || || || || YBOX_IGR1000239:gPL08_5:gPL08_5:chr16.fsa:(451336..451904):569:bp._268_0 || 1450229		0.575	0.125	-0.895		1.855	-0.585	-0.375
TP(AGG)C_TRNA	|| SUF2 || || || tP(AGG)C || YBOX_TRN1000032:TRN_TP(AGG)C_SUF2_SGDID:S000006678_Chr_III_RC_tRNA_2 || 1450230	-0.242	0.208	0.728	-1.742	-0.082	0.738	0.798	0.288
YGR289C_ORF	|| MAL11 || alpha-glucoside transport* || alpha-glucoside:hydrogen symporter activity* || YGR289C || alpha-glucoside transporter|hexose transporter|maltose permease || 1450231	-1.624	-1.114	-0.984	-0.844	-0.264	0.336	0.156	0.616
IGR_CHR02:(COMPLEMENT(373565..373736))_83	|| || || || || YBOX_IGR1000007:NBR015C:NBR015C:chr02.fsa:(complement(373565..373736)):172:bp._83_0 || 1450232		2.38
YLR221C_ORF	|| RSA3 || ribosomal large subunit assembly and maintenance || molecular_function || YLR221C || RiboSome Assembly || 1450233	3.092	2.102	2.282	0.002	0.522	-0.348	-0.078	-0.098
YNL162W_ORF	|| RPL42A || translation || structural constituent of ribosome || YNL162W || ribosomal protein L42A (YL27) (L41A) || 1450234	2.976	2.716	2.786	0.906	-0.384	-0.954	0.576	-0.144
YLR157W-A_ONO_ORF	|| || biological_process || molecular_function || YLR157W-D || YBOX_ONO1000076:YLR157W-A_YLR157W-A_SGDID:S0028677_Chr_XII_475765-475977_Unc_ORF_117 || 1450235	-1.732	-1.462	-1.302	-1.172	0.368	1.358	0.018	-0.572
YPR174C_ORF	|| || biological_process || molecular_function || YPR174C || Protein of unknown function; green fluorescent protein (GFP)-fusion protein localizes to the nuclear periphery || 1450236	2.83	1.6	2.36	0.82	-1.08	-0.05	-0.06	0.37
YIR031C_ORF	|| DAL7 || allantoin catabolic process || malate synthase activity || YIR031C || malate synthase 2 || 1450237		0.58	0.08	0	1.88		-2.33	0.45
YFR013W_ORF	|| IOC3 || chromatin remodeling || protein binding || YFR013W || Iswi One Complex || 1450238	-0.485	-0.825	-1.215	-0.245	0.425		0.785	-0.965
YKL109W_ORF	|| HAP4 || transcription* || transcriptional activator activity || YKL109W || transcriptional activator protein of CYC1 (component of HAP2/HAP3 heteromer) || 1450239	-2.484	-2.824	-2.234	0.556	-0.514	-0.414	-0.184	0.556
YNL300W_TIL_1_133__ORF	|| || biological_process || molecular_function || YNL300W || YBOX_TIL1000001:TIL_YNL300W_1_133 || 1450240				-2.44	0.53	1.91
YOR116C_TIL_1201_1500_230_ORF	|| RPO31 || transcription from RNA polymerase III promoter || DNA-directed RNA polymerase activity || YOR116C || YBOX_TIL1000295:TIL_YOR116C_1201_1500_230_0 || 1450241	1.314	0.734	0.534	-0.696	0.544	-0.616	-0.026	0.794
YLR199C_ORF	|| PBA1 || proteasome assembly || molecular_function || YLR199C || Hypothetical ORF || 1450242	-0.097	-0.427	0.343	-0.317	1.093		-0.277	-0.497
YER056C_ORF	|| FCY2 || purine transport* || cytosine-purine permease activity* || YER056C || purine-cytosine permease || 1450243	-0.338	0.232	0.342	0.912	0.642	-1.028	-0.058	-0.468
CEN13_CEN	|| CEN13 || || || CEN13 || CEN13_CEN13_chr13.fsa_(268031..268149)_119_bp._46:YBOX_ACM1000026 || 1450244		-0.143		-0.873		-0.573		1.447
YBR038W_ORF	|| CHS2 || cytokinesis* || chitin synthase activity || YBR038W || chitin synthase 2 || 1450245	-1.617	-1.327	-0.857	-0.327			0.343	-0.017
YCL009C_ORF	|| ILV6 || branched chain family amino acid biosynthetic process || enzyme regulator activity* || YCL009C || Regulatory subunit of acetolactate synthase, which catalyzes the first step of branched-chain amino acid biosynthesis; enhances activity of the Ilv2p catalytic subunit, localizes to mitochondria || 1450246	-0.504	-1.054	-0.334	-0.104	-0.864	-0.584	1.396	0.156
YFR012W-A_ORF	|| || biological_process || molecular_function || YFR012W-A || Hypothetical ORF identified by homology. See FEBS Letters [2000] 487:31-36. || 1450247		-1.838	-2.808	-0.948	1.422	0.082		-0.558
YBL087C_ORF	|| RPL23A || translation || structural constituent of ribosome || YBL087C || ribosomal protein L23A (L17aA) (YL32) || 1450248	0.034	-0.246	0.244	1.114	-0.346	-1.086	0.314	0.004
YDL048C_TIL_9_0_DS300_ORF	|| STP4 || biological_process || molecular_function || YDL048C || YBOX_TIL1000187:TIL_DS300_YDL048C_9_0 || 1450249
YMR191W_ORF	|| SPG5 || biological_process || molecular_function || YMR191W || Protein required for survival at high temperature during stationary phase || 1450250	-1.662	-1.212	-1.602	0.408	-1.122	1.548	-0.812	-0.022
YDL001W_ORF	|| RMD1 || biological_process || molecular_function || YDL001W || Required for Meiotic Division || 1450251	1.058	0.548	0.788	-0.672	0.148	1.658	-0.752	-0.382
YMR156C_ORF	|| TPP1 || DNA repair || polynucleotide 3'-phosphatase activity || YMR156C || DNA 3' phosphatase || 1450252	-1.862	-1.072	-0.942	0.158	0.198	1.118	-0.722	-0.752
YJR138W_ORF	|| IML1 || biological_process || molecular_function || YJR138W || Protein of unknown function, green fluorescent protein (GFP)-fusion protein localizes to the vacuolar membrane || 1450253	-1.81	-0.41	-1.36	0.12	1.05	-0.57	-0.24	-0.36
YER091C_ORF	|| MET6 || methionine biosynthetic process || 5-methyltetrahydropteroyltriglutamate-homocysteine S-methyltransferase activity || YER091C || vitamin B12-(cobalamin)-independent isozyme of methionine synthase (also called N5-methyltetrahydrofolate homocysteine methyltransferase or 5-methyltetrahydropteroyl triglutamate homocysteine methyltransferase) || 1450254	-1.664	-2.004	-1.414	-0.434	0.226	0.866	-0.394	-0.264
YJL187C_ORF	|| SWE1 || regulation of cell size* || protein kinase activity || YJL187C || tyrosine kinase || 1450255	-1.208	-1.228	-0.068	0.082	-1.258	2.682	-0.388	-1.118
YBR073W_ORF	|| RDH54 || meiotic recombination* || DNA-dependent ATPase activity* || YBR073W || helicase (putative)|similar to RAD54 || 1450256	0.025	-0.215	-0.035	0.065	1.325		-0.865	-0.525
YDR478W_ORF	|| SNM1 || rRNA processing* || RNA binding* || YDR478W || Has roles in both mitochondrial DNA replication and nuclear 5.8S rRNA processing. || 1450257	1.042	0.432	0.662	0.002	0.042	1.002	-0.358	-0.688
YCL044C_ORF	|| MGR1 || mitochondrial genome maintenance || molecular_function || YCL044C || Hypothetical ORF || 1450258	-1.622	-1.932	-1.372	-0.622	-0.302	-0.162	0.598	0.488
YGL169W_ORF	|| SUA5 || aerobic respiration || molecular_function || YGL169W || Protein involved in translation initiation || 1450259	-2.1	-0.72	-0.93	-0.48	-0.2	2.01	-0.48	-0.85
YGL178W_INT_1	|| MPT5 || cell wall organization and biogenesis* || mRNA binding || YGL178W || YBOX_INT1000139:INT_1_YGL178W:NC_001139:167361..168000 || 1450260	-2.058	-2.258	-2.028	-0.748	-0.468	0.752	-0.038	0.502
YPL054W_ORF	|| LEE1 || biological_process || molecular_function || YPL054W || Product of gene unknown || 1450261	0.424	0.604	0.954	1.024	0.874	-1.566	0.084	-0.416
YNL334C_ORF	|| SNO2 || thiamin biosynthetic process* || molecular_function || YNL334C || Protein of unknown function, nearly identical to Sno3p; expression is induced before the diauxic shift and also in the absence of thiamin || 1450262	-0.17	1.06	1.4	0.34	-1.36	1.01	-0.18	0.19
YBL003C_OCH_DS100_ORF	|| HTA2 || DNA repair* || DNA binding || YBL003C || YBOX_OCH1000124:DS100_YBL003C_YBL003C_Chr02_(complement(235297..235396))_100_bp._10_0 || 1450263	-0.67	-0.05	0.22	0.49	-0.53	-0.8	1.07	-0.23
YDR500C_ORF	|| RPL37B || translation || structural constituent of ribosome || YDR500C || ribosomal protein L37B (L43) (YL35) || 1450264	-0.428	-0.038	0.272	1.012	-0.888	0.052	-0.038	-0.138
YNL130C_JXN_EI_1_ORF	|| CPT1 || phosphatidylcholine biosynthetic process || diacylglycerol cholinephosphotransferase activity || YNL130C || YBOX_JXN1000003:JXN_EI_1_YNL130C:NC_001146:complement(380742..380821) || 1450265	-3.323	-2.023	0.037	0.127	-0.443		0.787	-0.473
SNR34_SNORNA	|| SNR34 || || || snR34 || YBOX_SNO1000035:SNO_SNR34_SNR34_SGDID:S000006500_Chr_XII_snoRNA_187 || 1450267	-3.456	-2.036	-1.506	-3.916	-0.346	1.034	1.984	1.244
YBL071C-B_ONO_ORF	|| || biological_process || molecular_function || YBL071C-B || YBOX_ONO1000007:YBL071C-B_YBL071C-B_SGDID:S0028597_Chr_II_89554-89456_RC_Unc_ORF_2 || 1450268		-1.145			0.895			-0.895
YKL144C_ORF	|| RPC25 || transcription from RNA polymerase III promoter || DNA-directed RNA polymerase activity || YKL144C || RNA polymerase III subunit || 1450269	2.16	1.17	1.45	-0.51	0.47	1.09	-0.41	-0.64
YPL019C_ORF	|| VTC3 || vacuole fusion, non-autophagic || molecular_function || YPL019C || polyphosphate synthetase (putative) || 1450270	-0.752	-0.722	-0.282	1.028	0.518	-1.032	-0.882	0.368
YOL097C_ORF	|| WRS1 || tryptophanyl-tRNA aminoacylation || tryptophan-tRNA ligase activity || YOL097C || tryptophan-tRNA ligase || 1450271	0.746	1.156	1.456	-1.604	0.246	3.106	-0.954	-0.794
YMR251W-A_ORF	|| HOR7 || response to stress || molecular_function || YMR251W-A || hyperosmolarity-responsive gene || 1450272	0.272	0.712	0.842	0.532	-0.838	-0.418	0.432	0.292
YPL226W_ORF	|| NEW1 || ribosome biogenesis and assembly || ATPase activity* || YPL226W || This gene encodes a protein with an Q/N-rich amino terminal domain that acts as a prion, termed [NU]+. || 1450273	0.236	0.956	1.316	-0.194	0.436	-0.764	0.286	0.236
YOR083W_ORF	|| WHI5 || G1/S transition of mitotic cell cycle* || specific transcriptional repressor activity || YOR083W || function unknown || 1450274	0.052	-0.548	-0.228	-0.948	-0.148	1.532	-0.098	-0.338
YML036W_ORF	|| CGI121 || telomere maintenance* || molecular_function || YML036W || Hypothetical ORF || 1450275	-0.162	0.598	0.298	0.348	-0.002	2.258	-1.472	-1.132
YLR441C_OCH__ORF	|| RPS1A || translation || structural constituent of ribosome || YLR441C || YBOX_OCH1000093:YLR441C_RPS1A_SGDID:S0004433_Chr_XII_1018904-1018137_RC_Ver_ORF_217_0 || 1450276	2.372	2.672	2.452	0.692	-0.568	-0.458	-0.038	0.372
YCR030C_ORF	|| SYP1 || biological_process || molecular_function || YCR030C || Suppressor of Yeast Profilin deletion || 1450277	-4.166	-1.686	-2.546	-1.186	-0.096	0.974	0.224	0.084
YOR048C_ORF	|| RAT1 || 35S primary transcript processing* || 5'-3' exoribonuclease activity || YOR048C || 5'-3' exoribonuclease || 1450278	0.323	-0.577	0.613	0.553			-0.087	-0.467
YGR155W_ORF	|| CYS4 || response to drug* || cystathionine beta-synthase activity || YGR155W || cystathionine beta-synthase || 1450279	-1.35	-1.71	0.4	-0.72	1.68	-0.35	0.04	-0.65
YBR245C_ORF	|| ISW1 || chromatin remodeling* || ATPase activity || YBR245C || ATPase component of a four subunit chromatin remodeling complex || 1450280	2.052	0.782	1.132	0.062	0.572	1.692	-1.328	-0.998
YDL186W_ORF	|| || biological_process || molecular_function || YDL186W || Hypothetical ORF || 1450281	0.81	0.4	0.68	0.81	-0.78	-0.62	0.46	0.13
YPR040W_ORF	|| TIP41 || signal transduction || molecular_function || YPR040W || SDF1 the first obserwed null phenotype was Sporulation DeFiciency || 1450282	-2.188	-1.818	-1.918	-0.478	0.122	1.292	-0.528	-0.408
YPR005C_ORF	|| HAL1 || positive regulation of transcription from RNA polymerase II promoter* || molecular_function || YPR005C || polar 32 kDa cytoplasmic protein || 1450283	-2.078	-0.968	-1.278	-1.178	1.522		-0.868	0.522
YOR255W_ORF	|| OSW1 || sporulation (sensu Fungi)* || molecular_function || YOR255W || Outer Spore Wall || 1450284							0
YIL022W_TIL_301_600_203_ORF	|| TIM44 || protein import into mitochondrial matrix || protein transporter activity || YIL022W || YBOX_TIL1000257:TIL_YIL022W_301_600_203_0 || 1450285	2.672	1.722	1.202	0.442	-0.008	-0.508	0.362	-0.288
IGX_YG_851380C	|| || || || || YBOX_IGX1000009:IGX_221_21:IGX_YG_851380C:[chromosome=VII]:(complement(851305..851405)) || 1450286	1.612	2.022	1.802	-0.138		-0.288	0.522	-0.098
YBR280C_ORF	|| SAF1 || proteasomal ubiquitin-dependent protein catabolic process || molecular_function || YBR280C || Hypothetical ORF || 1450287	-0.707	-2.067	-1.217	-0.327	1.363	0.203	-1.237
YBR162C_TIL_7_105__ORF	|| TOS1 || response to drug || molecular_function || YBR162C || YBOX_TIL1000046:TIL_YBR162C_TOS1_7_105 || 1450288	-1.956	-1.456	-0.946	0.094	0.164	-2.366	0.954	1.154
YDR137W_ORF	|| RGP1 || retrograde transport, endosome to Golgi || guanyl-nucleotide exchange factor activity || YDR137W || Ric1p-Rgp1p is an exchange factor, and peripheral membrane protein complex restricted to the Golgi. || 1450289	-0.678	-0.938	-1.128	-0.928	0.832	-0.428	0.562	-0.038
YPL261C_ORF	|| || || || YPL261C || Hypothetical ORF || 1450290				0.157			0.547	-0.703
YMR022W_ORF	|| QRI8 || ER-associated protein catabolic process* || ubiquitin-protein ligase activity || YMR022W || ubiquitin-conjugating enzyme || 1450291	1.258	0.898	1.998	0.858	-0.412	0.148	-1.032	0.438
YML071C_ORF	|| COG8 || intra-Golgi vesicle-mediated transport || molecular_function || YML071C || Conserved Oligomeric Golgi complex 8 dependent on RIC1 || 1450292	1.43	0.19	0.14	-0.29	-0.05	0.73	0.07	-0.46
YHR112C_ORF	|| || sulfur metabolic process || cystathionine beta-lyase activity || YHR112C || Hypothetical ORF || 1450293	-2.81	-1.73	-1.51	0.42		0.27	-0.01	-0.68
YLR237W_ORF	|| THI7 || thiamin transport || thiamin transporter activity || YLR237W || thiamine transporter || 1450294	-1.54	-1.08	-0.51	0.26	1	-0.69		-0.57
YJL053W_ORF	|| PEP8 || protein retention in Golgi* || protein transporter activity || YJL053W || vacuolar protein similar to mouse gene H58 || 1450295	-1.768	-0.548	-0.718	-0.208	-1.448	1.172	0.512	-0.028
YGR190C_ORF	|| || || || YGR190C || Protein required for cell viability || 1450296		0.653	0.423	-1.587			0.163	1.423
YLR065C_ORF	|| || biological_process || molecular_function || YLR065C || Hypothetical ORF || 1450297	2.61	4.06	3.33	0.43	-2.63	2.26	-0.08	0.02
YDR172W_ORF	|| SUP35 || mRNA catabolic process, deadenylation-dependent decay* || translation release factor activity || YDR172W || translation termination factor eRF3 || 1450298	2.032	1.232	1.622	0.722	-1.208	0.262	0.282	-0.058
YIL096C_ORF	|| || ribosome biogenesis and assembly || molecular_function || YIL096C || Hypothetical ORF || 1450299	1.018	-0.032	0.068	0.648	-0.452		-0.692	0.498
YBR111W-A_INT_1	|| SUS1 || positive regulation of transcription from RNA polymerase II promoter* || molecular_function || YBR111W-A || YBOX_INT1000225:INT_1_YBR111W-A:NC_001134:462204..462283 || 1450301				-0.083		-0.203		0.287
YOR290C_ORF	|| SNF2 || chromatin remodeling* || general RNA polymerase II transcription factor activity* || YOR290C || transcriptional regulator || 1450302	0.758	0.778	1.338	-0.262	-0.192	-0.112	-0.212	0.778
YPL218W_INT_1	|| SAR1 || ER to Golgi vesicle-mediated transport || GTPase activity || YPL218W || YBOX_INT1000047:INT_1_YPL218W:NC_001148:138725..138863 || 1450303		-1.01	-0.72	0.23		-0.23
YBR062C_INT_1	|| || biological_process || molecular_function || YBR062C || YBOX_INT1000187:INT_1_YBR062C:NC_001134:complement(366501..366582) || 1450304		0.37		-0.2				0.2
YNL178W_ORF	|| RPS3 || translation* || structural constituent of ribosome || YNL178W || ribosomal protein S3 (rp13) (YS3) || 1450305	2.21	1.27	1.8	0.52	-0.44	-0.71	0.65	-0.02
TAG_MBP_PTWIN-MBP1_MARKER	|| || || || || YBOX_TAG1000019:TAG_14:TAGS_Maltose:Binding:Protein:(malE):(NEB:Plasmid:pTWIN-MBP1,6403-7587)_1068 || 1450306		-0.916	-3.396	-0.066	0.084	1.484	-1.526	0.024
YFR029W_ORF	|| PTR3 || response to amino acid stimulus || molecular_function || YFR029W || Regulator of expression of the PTR2, GAP1, and BAP2 genes; involved in the the control of peptide transport || 1450307		-2.913	-2.743	-0.193	-0.123	1.317	-1.003
YDR309C_ORF	|| GIC2 || establishment of cell polarity (sensu Fungi)* || small GTPase regulator activity || YDR309C || Gtpase-interacting component 2 || 1450308	-1.818	-1.878	-1.878	-0.358	-0.218	0.432	-0.008	0.152
YNL200C_ORF	|| || biological_process || molecular_function || YNL200C || Hypothetical ORF; similarity to human TGR-CL10C, thyroidal receptor for N-acetylglucosamine || 1450309	-1.142	-0.832	-0.142	-1.242	1.798	-0.482	0.628	-0.702
YKL010C_ORF	|| UFD4 || protein monoubiquitination* || ubiquitin-protein ligase activity || YKL010C || ubiquitin ligase e3 || 1450310	-0.422	-0.382	0.008	-1.502	1.018		-1.242	1.728
YLR272C_ORF	|| YCS4 || mitotic sister chromatid segregation* || molecular_function || YLR272C || loss of cohesion || 1450311	0.418	-0.202	-0.112	-0.642	0.488	1.138	-0.982
YJR004C_ORF	|| SAG1 || agglutination during conjugation with cellular fusion || cell adhesion molecule binding || YJR004C || alpha-agglutinin || 1450312		-1.395	-1.565	0.095	0.295		-0.715	0.325
YLR409C_ORF	|| UTP21 || ribosome biogenesis and assembly* || snoRNA binding || YLR409C || U3 snoRNP protein || 1450313	2.442	2.952	2.172	-0.828	1.132	-0.328	0.212	-0.188
YJL225C_ORF	|| || biological_process || helicase activity || YJL225C || Hypothetical ORF || 1450314	3.036	2.036	2.576	-0.134	-0.694	0.226	0.396	0.206
YGL207W_ORF	|| SPT16 || RNA elongation from RNA polymerase II promoter* || RNA polymerase II transcription elongation factor activity* || YGL207W || Subunit of the heterodimeric FACT complex (Spt16p-Pob3p), facilitates RNA Polymerase II transcription elongation through nucleosomes by destabilizing and then reassembling nucleosome structure || 1450315	2.124	0.854	0.514	-0.836	-0.376	0.184	0.344	0.684
YDR344C_ORF	|| || || || YDR344C || Hypothetical ORF || 1450316	-0.734	-1.074	-0.704	-1.154	1.716	0.796	-0.834	-0.524
YBR111W-A_JXN_EI_1_ORF	|| SUS1 || positive regulation of transcription from RNA polymerase II promoter* || molecular_function || YBR111W-A || YBOX_JXN1000070:JXN_EI_1_YBR111W-A:NC_001134:462164..462243 || 1450317		-0.894	-2.154	-0.084	0.356	0.866	-0.734	-0.404
YGL035C_ORF	|| MIG1 || negative regulation of transcription from RNA polymerase II promoter by glucose || specific transcriptional repressor activity* || YGL035C || C2H2 zinc finger protein that resembles the mammalian Egr and Wilms tumour proteins || 1450318	-1.89	-2.15	-1.61	-0.76	0.32	-0.49	1.75	-0.82
YDL017W_ORF	|| CDC7 || protein amino acid phosphorylation* || protein serine/threonine kinase activity || YDL017W || Cdc7p-Dbf4p kinase complex catalytic subunit || 1450319	-0.168	-1.788	-0.998	-1.218	0.972	-0.218	1.172	-0.708
YBR089W_ORF	|| || || || YBR089W || Hypothetical ORF || 1450320		-2.11		-1.3		1.3
IGR_CHR10:(171920..172694)_129	|| || || || || YBOX_IGR1000188:gJL03_6:gJL03_6:chr10.fsa:(171920..172694):775:bp._129_0 || 1450321		-1.033		-2.033	1.357	0.677
YLR444C_ORF	|| || || || YLR444C || Hypothetical ORF || 1450322
YOL135C_ORF	|| MED7 || transcription from RNA polymerase II promoter || RNA polymerase II transcription mediator activity || YOL135C || RNA polymerase II holoenzyme/mediator subunit || 1450323	-0.773	-0.683	0.107	-1.533	1.387		-0.073	0.217
YGR021W_ORF	|| || biological_process || molecular_function || YGR021W || Hypothetical ORF || 1450324	3.312	1.592	1.892	-1.158	0.522	-0.578	0.932	0.282
YGL070C_ORF	|| RPB9 || telomere maintenance* || DNA-directed RNA polymerase activity || YGL070C || RNA polymerase II core subunit || 1450325	0.482	0.182	1.182	-0.548	-0.328	0.832	-0.028	0.072
YKL195W_ORF	|| MIA40 || protein targeting* || molecular_function || YKL195W || The authentic, non-tagged protein was localized to the mitochondria || 1450326	2.46	1.28	1.89	0.52	-1.26	0.32	0.01	0.41
YBR111C_ORF	|| YSA1 || biological_process || phosphoribosyl-ATP diphosphatase activity || YBR111C || Protein with weak homology to D. melanogaster serendipity protein and X. laevis basis fibroblast growth factor || 1450327	-0.306	1.244	0.104	0.914	-0.436	-1.376	1.664	-0.766
YDR516C_ORF	|| EMI2 || response to drug* || molecular_function || YDR516C || Early Meiotic Induction || 1450328	0.026	0.356	-0.034	-0.074	1.296	0.176	-1.074	-0.324
YNL339C_INT_1	|| YRF1-6 || telomere maintenance via recombination || DNA helicase activity || YNL339C || YBOX_INT1000247:INT_1_YNL339C:NC_001146:complement(5932..6079) || 1450329	1.284	1.464	2.104	-0.506	-0.776	1.194	0.374	-0.286
YGL242C_ORF	|| || biological_process || molecular_function || YGL242C || Hypothetical ORF || 1450330	2.33	1.62	0.03	-0.23	0.35	-1.09	0.24	0.73
YDR003W_ORF	|| RCR2 || vesicle-mediated transport || molecular_function || YDR003W || Hypothetical ORF || 1450331	1.358	0.708	1.538	-1.632	1.328	1.408	-0.752	-0.352
YLL009C_TIL_4_150__ORF	|| COX17 || cytochrome c oxidase complex assembly* || thioredoxin peroxidase activity* || YLL009C || YBOX_TIL1000017:TIL_YLL009C_COX17_4_150 || 1450332	-0.04	0.07	-0.37	-0.54	-0.96	0.82	0.18	0.5
YOR099W_ORF	|| KTR1 || protein amino acid O-linked glycosylation* || alpha-1,2-mannosyltransferase activity || YOR099W || type II transmembrane protein || 1450333	0.556	-0.184	-0.524	-1.084	0.636	1.066	0.166	-0.784
YCR081W_ORF	|| SRB8 || telomere maintenance* || RNA polymerase II transcription mediator activity || YCR081W || activation mediator subcomplex of RNA polymerase I holoenzyme || 1450334	-2.942	-1.832	-2.052	-0.662	1.028	0.928	-0.102	-1.192
YDL052C_ORF	|| SLC1 || sphingolipid biosynthetic process || 1-acylglycerol-3-phosphate O-acyltransferase activity || YDL052C || 1-acyl-sn-gylcerol-3-phosphate acyl transferase (putative) || 1450335	-0.536	0.294	0.634	-0.296	-0.146	0.734	-0.396	0.104
YPL189C-A_ONO_ORF	|| || biological_process || molecular_function || YPL189C-A || YBOX_ONO1000126:YPL189C-A_YPL189C-A_SGDID:S0028527_Chr_XVI_188512-188306_RC_Unc_ORF_23 || 1450336	-1.05	-0.41	0.28	-1.33	0.43	-0.49	0.4	0.99
YCR046C_ORF	|| IMG1 || translation || structural constituent of ribosome || YCR046C || mitochondrial ribosomal protein || 1450338	0.26	1	0.74	-0.34	-0.22	-0.06	0.4	0.22
YOR121C_ORF	|| || || || YOR121C || Hypothetical ORF || 1450339	-3.032	-1.602	-1.682	-1.162	0.708	2.318	-1.732	-0.132
YPR056W_ORF	|| TFB4 || transcription initiation from RNA polymerase II promoter* || general RNA polymerase II transcription factor activity || YPR056W || transcription initiation factor TFIIH subunit || 1450342	1.372	0.832	1.532	-1.328	-0.508	-0.298	2.022	0.112
YIL107C_TIL_7_195__ORF	|| PFK26 || fructose 2,6-bisphosphate metabolic process* || 6-phosphofructo-2-kinase activity || YIL107C || YBOX_TIL1000068:TIL_YIL107C_PFK26_7_195 || 1450343	-4.327	-2.517	-1.417	-0.057		2.023		-1.967
YIL134W_ORF	|| FLX1 || FAD transport || FAD transporter activity || YIL134W || FAD carrier protein || 1450344	0.808	0.788	1.268	-0.242	0.518		-0.002	-0.272
YNL009W_ORF	|| IDP3 || fatty acid beta-oxidation* || isocitrate dehydrogenase (NADP+) activity || YNL009W || NADP-dependent isocitrate dehydrogenase || 1450345	-2.576	-2.156	-1.816	-0.506	0.844	0.484	-0.596	-0.226
YHR128W_ORF	|| FUR1 || pyrimidine salvage || uracil phosphoribosyltransferase activity || YHR128W || UPRTase || 1450346	0.154	0.664	1.134	0.334	-0.556	1.464	-0.626	-0.616
YDL224C_ORF	|| WHI4 || regulation of cell size || RNA binding || YDL224C || RNA binding protein (putative)|WHI3 homolog || 1450347	-1.958	-1.408	-0.898	0.542		-1.628	0.182	0.902
YAL034C_ORF	|| FUN19 || biological_process || molecular_function || YAL034C || Protein of unknown function || 1450348	-1.265	-1.575	-1.155	-0.485	1.845		-0.555	-0.805
YBR296C_ORF	|| PHO89 || phosphate transport || sodium:inorganic phosphate symporter activity || YBR296C || Na+/Pi symporter (putative) || 1450349	-1.91	-1.46	-1.87	-0.36		-1.63	0.09	1.9
YLR103C_ORF	|| CDC45 || DNA replication initiation* || DNA binding || YLR103C || chromosomal DNA replication initiation protein || 1450350	1.06	0.59	0.7	-1.99	2.28	2.3	-2.52	-0.07
YHL050C_INT_1	|| || biological_process || helicase activity || YHL050C || YBOX_INT1000251:INT_1_YHL050C:NC_001140:complement(1898..2669) || 1450351	2.17	1.57	2.35	-0.93	-0.35	-0.43	0.96	0.75
YNL044W_ORF	|| YIP3 || ER to Golgi vesicle-mediated transport || molecular_function || YNL044W || Interacts with YPT proteins || 1450352	-1.008	-1.788	-1.168	0.212	0.912	-0.868	-0.078	-0.178
YDR210W_ORF	|| || biological_process || molecular_function || YDR210W || Protein of unknown function; green fluorescent protein (GFP)-fusion protein localizes to the cell periphery || 1450353	-0.816	-0.236	0.664	0.934	-1.766	-0.236	0.854	0.214
YHR163W_ORF	|| SOL3 || pentose-phosphate shunt, oxidative branch || 6-phosphogluconolactonase activity || YHR163W || weak multicopy suppressor of los1-1 || 1450354	-1.562	-0.172	0.708	-0.012	0.538	-0.732	0.148	0.058
YPL277C_ORF	|| || biological_process || molecular_function || YPL277C || Hypothetical ORF || 1450355	-1.357	-0.777	-0.567	0.483		0.903	-0.237	-1.147
YDR457W_TIL_29_0_DS300_ORF	|| TOM1 || regulation of cell size* || ubiquitin-protein ligase activity || YDR457W || YBOX_TIL1000188:TIL_DS300_YDR457W_29_0 || 1450357				0
YOR314W_AAA_5_NCR	|| || || || YOR314W || POLYA_DS100_YOR314W_chr=XV_(903467..903566)_5:YBOX_AAA1000082 || 1450358				0.193		-0.717		0.523
YML087C_ORF	|| || biological_process || molecular_function || YML087C || Hypothetical ORF || 1450359	-2.916	-2.836	-2.436	0.034	-0.936	-0.686	1.004	0.584
YOL001W_ORF	|| PHO80 || telomere maintenance* || cyclin-dependent protein kinase regulator activity || YOL001W || Pho80p cyclin || 1450360	-4.6	-2.45	-1.64	-0.41			0.4	0.01
YDR188W_ORF	|| CCT6 || protein folding* || unfolded protein binding || YDR188W || Subunit of the cytosolic chaperonin Cct ring complex, related to Tcp1p, required for the assembly of actin and tubulins in vivo || 1450361	2.018		2.108	0.238		-0.502	0.398	-0.132
YNL216W_ORF	|| RAP1 || transcription from RNA polymerase II promoter* || DNA binding* || YNL216W || repressor activator protein || 1450362	-1.125	-1.265	-0.605	-0.605	1.125		0.105	-0.625
YPR091C_ORF	|| || biological_process || molecular_function || YPR091C || Hypothetical ORF || 1450363	-0.252	-0.132	-0.672	-0.442		2.038	-0.882	-0.712
YMR038C_ORF	|| CCS1 || intracellular copper ion transport || superoxide dismutase copper chaperone activity || YMR038C || copper chaperone for superoxide dismutase Sod1p || 1450364	-4.49	-2.78	-3.62	-3.05	-0.26	1.28	0.61	1.42
YAR020C_ORF	|| PAU7 || biological_process || molecular_function || YAR020C || similar to Pau3, member of Pau1 family || 1450365	-1.338	0.252	0.562	-0.638	-1.998	2.732	0.332	-0.428
YJL069C_ORF	|| UTP18 || ribosome biogenesis and assembly* || snoRNA binding || YJL069C || U3 snoRNP protein|U3 snoRNA associated protein || 1450366	-0.09	-0.59	-0.47	-0.92	0.01	1.46	0.19	-0.74
YNR030W_ORF	|| ALG12 || protein amino acid glycosylation* || alpha-1,6-mannosyltransferase activity || YNR030W || mannosyltransferase || 1450367	1.036	1.436	1.586	0.386	-0.484	0.656	0.086	-0.644
YLR310C_ORF	|| CDC25 || replicative cell aging* || Ras guanyl-nucleotide exchange factor activity || YLR310C || adenylate cyclase regulatory protein || 1450368	-0.87	-0.46	0.52	-0.19	-2.02	1.04	0.36	0.81
YMR245W_ORF	|| || || || YMR245W || Hypothetical ORF || 1450369	-2.374	0.316	0.336	-1.384	1.276	1.896	-1.524	-0.264
YKL061W_ORF	|| || biological_process || molecular_function || YKL061W || Hypothetical ORF || 1450370	2.944	1.994	2.174	-0.686	-0.156	1.254	-0.716	0.304
IGR_CHR02:(234361..234579)_68	|| || || || || YBOX_IGR1000142:gBL05_14:gBL05_14:chr02.fsa:(234361..234579):219:bp._68_0 || 1450371	0.843	0.533	0.823	-0.257		1.383	-0.207	-0.917
YMR073C_ORF	|| || response to drug || molecular_function || YMR073C || Hypothetical ORF || 1450372	-1.926	-2.066	-1.106	-0.036	2.294	-1.436	-0.216	-0.606
YJR055W_ORF	|| HIT1 || telomere maintenance || molecular_function || YJR055W || Protein required for growth at high temperature || 1450373	2.134	1.524	-0.156	0.094	-2.136	0.854	0.904	0.284
YKL026C_ORF	|| GPX1 || response to oxidative stress || glutathione peroxidase activity* || YKL026C || Phospholipid hydroperoxide glutathione peroxidase induced by glucose starvation that protects cells from phospholipid hydroperoxides and nonphospholipid peroxides during oxidative stress || 1450374	0.247	-0.023	1.357	0.557	-0.043	-0.133		-0.383
SNR57_SNORNA	|| SNR57 || || || snR57 || YBOX_SNO1000013:SNO_SNR57_SNR57_SGDID:S000006448_Chr_XII_RC_snoRNA_10 || 1450375	-2.112	-0.662	-0.092	-1.612	0.108	0.788	0.508	0.208
YLR288C_ORF	|| MEC3 || chromatin silencing at telomere* || DNA binding || YLR288C || Involved in checkpoint control and DNA repair || 1450376	1.658	0.518	0.908	-0.632	0.848	0.998	-0.952	-0.262
YER145C_ORF	|| FTR1 || high affinity iron ion transport || iron ion transporter activity || YER145C || iron permease || 1450377	0.286	-0.494	-0.644	-1.944	-0.214	0.146	0.576	1.436
YDR395W_ORF	|| SXM1 || mRNA export from nucleus* || protein carrier activity || YDR395W || karyopherin beta family member || 1450378	1.838	0.698	1.308	-0.122		1.028	-0.422	-0.482
YGL086W_ORF	|| MAD1 || mitotic spindle checkpoint* || molecular_function || YGL086W || coiled-coil protein involved in spindle-assembly checkpoint || 1450379	-0.054	0.196		0.216	-0.544	0.516	-0.454	0.266
YNL251C_ORF	|| NRD1 || transcription termination from Pol II promoter, RNA polymerase(A)-independent || RNA binding || YNL251C || RNA-binding protein that interacts with the C-terminal domain of the RNA polymerase II large subunit (Rpo21p), required for transcription termination and 3' end maturation of nonpolyadenylated RNAs || 1450380	-0.386	0.134	0.194	-1.156	0.404	0.054	0.744	-0.046
YPL108W_ORF	|| || biological_process || molecular_function || YPL108W || Hypothetical ORF || 1450381	-0.81	-0.13	-0.49	-1.3	-0.26	0.25	0.88	0.43
YHL043W_ORF	|| ECM34 || cell wall organization and biogenesis || molecular_function || YHL043W || ExtraCellular Mutant || 1450382		-3.373				1.007	-0.463	-0.543
YER180C_ORF	|| ISC10 || sporulation || molecular_function || YER180C || Meiosis-specific protein required for spore formation || 1450383	0.954	0.174	0.464	0.134	0.184	0.534	-0.356	-0.496
YHL008C_ORF	|| || biological_process* || transporter activity* || YHL008C || Hypothetical ORF || 1450384	-2.22	-1.19	-1.21	-1.32	-0.32	0.77	0.85	0.02
YGL258W_ORF	|| VEL1 || biological_process || molecular_function || YGL258W || Increased in velum formation in flor strain || 1450385			-0.683	0.237			-0.503	0.267
YDR098C-B_ORF	|| || || || YDR098C-B || TyB Gag-Pol protein; proteolytically processed to make the Gag, RT, PR, and IN proteins that are required for retrotransposition || 1450386	0.186	0.106	-0.434	0.496	0.476	-0.564	-0.114	-0.294
YBR127C_ORF	|| VMA2 || vacuolar acidification* || hydrogen ion transporting ATPase activity, rotational mechanism || YBR127C || vacuolar ATPase V1 domain subunit B (60 kDa) || 1450387	2.404	1.204	1.704	0.154	0.314	-0.746	0.694	-0.416
YDL068W_ORF	|| || || || YDL068W || Hypothetical ORF || 1450388			-2.815	-0.655		0.655
YPL143W_ORF	|| RPL33A || translation || structural constituent of ribosome || YPL143W || ribosomal protein L33A (L37A) (YL37) (rp47) || 1450389	-1.142	-0.892	-0.862	1.378	-0.412	-0.782	-0.242	0.058
YMR280C_ORF	|| CAT8 || positive regulation of transcription from RNA polymerase II promoter* || specific RNA polymerase II transcription factor activity || YMR280C || zinc-cluster protein involved in activating gluconeogenic genes; related to Gal4p || 1450390		-2.47	-2.48	-0.37	0.24	1.24	-1.58	0.47
YKL087C_TIL_301_600_159_ORF	|| CYT2 || cytochrome c-heme linkage || holocytochrome-c synthase activity || YKL087C || YBOX_TIL1000261:TIL_YKL087C_301_600_159_0 || 1450391	0.868	-0.042	1.108	-1.242		2.788	-0.632	-0.912
YKR012C_ORF	|| || || || YKR012C || Hypothetical ORF || 1450392	2.832	1.962		-0.228	2.202	-1.208	0.952	-1.718
YJR090C_ORF	|| GRR1 || response to DNA damage stimulus* || protein binding* || YJR090C || F-box protein component of the SCF ubiquitin-ligase complex, required for Cln1p and Cln2p degradation; involved in carbon catabolite repression, glucose-dependent divalent cation transport, high-affinity glucose transport, and morphogenesi || 1450393	0.12	-0.6	-0.33	-0.18		1.11	-0.85	-0.08
YGR072W_ORF	|| UPF3 || telomere maintenance* || molecular_function || YGR072W || factor stimulating decay of mRNAs containing premature stop codons; acts with Nmd2p and Nam7p || 1450394	1.37	1.19	0.84	0.88		0.43	-0.28	-1.03
TA(UGC)Q_TRNA	|| || || || tA(UGC)Q || YBOX_TRN1000057:TRN_TA(UGC)Q_SGDID:S000007315_Chr_Mito_tRNA_0 || 1450395	-4.362	-2.452	-3.202	-0.712	-0.132	1.908	0.198	-1.262
YBR162C_ORF	|| TOS1 || response to drug || molecular_function || YBR162C || Target of SBF || 1450396	-2.19	-2.02	-1.5	-0.42	0.24	0.15	-0.04	0.07
YGR037C_ORF	|| ACB1 || fatty acid metabolic process* || long-chain fatty acid transporter activity* || YGR037C || acyl-CoA-binding protein (ACBP)/diazepam binding inhibitor (DBI)/endozepine (EP) || 1450397	-0.43	-1.55	-1.09	1.27	0.42	-0.61	-0.57	-0.51
YKL087C_TIL_1_300_126_ORF	|| CYT2 || cytochrome c-heme linkage || holocytochrome-c synthase activity || YKL087C || YBOX_TIL1000260:TIL_YKL087C_1_300_126_0 || 1450398	-1.126	0.584	-0.426	-1.636	5.144	-0.566	-0.406	-2.536
YOL086C_AAA_16_NCR	|| ADH1 || NADH oxidation* || alcohol dehydrogenase activity || YOL086C || POLYA_DS100_YOL086C_chr=XV_(complement(159359..159458))_16:YBOX_AAA1000067 || 1450399		0.555	1.035	-0.245		0.415	-0.025	-0.145
YCR097W_ORF	|| HMRA1 || regulation of transcription, mating-type specific || transcription corepressor activity || YCR097W || homeobox transcription factor || 1450400	1.68	1.79	1.69	-0.04	-0.44	-0.31	0.06	0.73
YOR172W_ORF	|| YRM1 || positive regulation of transcription from RNA polymerase II promoter* || specific RNA polymerase II transcription factor activity || YOR172W || zinc finger transcription factor || 1450401	1.058	0.498	1.088	-0.082	-0.132	-0.512	0.078	0.648
YOR137C_ORF	|| SIA1 || proton transport || molecular_function || YOR137C || Suppressor of eIF5A || 1450402	-0.472	0.418	-0.992	0.408	0.318	-0.062	-0.242	-0.422
YLR119W_ORF	|| SRN2 || protein targeting to vacuole* || protein binding || YLR119W || Suppressor of rna1-1 mutation || 1450403	-1.275	-0.615	-0.565	-4.045	2.205	1.465		0.375
YGR209C_ORF	|| TRX2 || ER to Golgi vesicle-mediated transport* || thiol-disulfide exchange intermediate activity || YGR209C || thioredoxin|EC 1.8.4.8 || 1450404	-0.58	-1.55	-1.44	0.83	0.34	-0.71	-0.06	-0.4
YEL025C_ORF	|| || biological_process || molecular_function || YEL025C || SWI/SNF and RSC interacting protein 1 || 1450405	-1.114	-0.264	-0.234	-1.414	1.196	1.966	-0.994	-0.754
YDR316W-A_ORF	|| || || || YDR316W-A || TyA Gag protein; the main structural constituent of virus-like particles (VLPs) || 1450406	0.558	-0.792	-1.712	1.548	-0.322	-0.952	-0.402	0.128
YDR019C_ORF	|| GCV1 || one-carbon compound metabolic process* || glycine dehydrogenase (decarboxylating) activity || YDR019C || glycine decarboxylase complex T subunit || 1450407	-0.498	-0.248	-0.818	-1.168	0.822	0.952	0.282	-0.888
YDR397C_INT_1	|| NCB2 || positive regulation of transcription from RNA polymerase II promoter* || transcription coactivator activity* || YDR397C || YBOX_INT1000109:INT_1_YDR397C:NC_001136:complement(1266760..1266851) || 1450409	1.53	1.07	1.23	-1.38	1.22	1.16	-0.68	-0.32
YFR024C-A_JXN_EE20_1_ORF	|| LSB3 || actin filament organization || molecular_function || YFR024C-A || YBOX_JXN1000096:JXN_EE20_1_YFR024C-A:NC_001138:complement(join(203222..203256,203375..203409)) || 1450410		2.396	3.006	-1.954	2.076	-0.584	0.366	0.096
YML125C_ORF	|| PGA3 || secretory pathway || molecular_function || YML125C || Protein required for cell viability || 1450411	-1.07	-0.15	-0.23	-0.48	-0.68	1.57	0.07	-0.48
YER011W_ORF	|| TIR1 || response to stress || structural constituent of cell wall || YER011W || Cold-shock induced protein of the Srp1p/Tip1p family of serine-alanine-rich proteins. Encodes a stress-response cell wall mannoprotein and this gene is downregulated at acidic pH. || 1450412	-1.64	-1.34	-0.84	0.54	-0.58	-0.35	0.29	0.1
YOR309C_ORF	|| || || || YOR309C || Hypothetical ORF || 1450413	3.398	1.598	2.128	-0.072	0.618	1.218	-0.932	-0.832
YGR244C_ORF	|| LSC2 || tricarboxylic acid cycle* || succinate-CoA ligase (ADP-forming) activity || YGR244C || beta subunit of succinyl-CoA ligase (synthetase; ATP-forming), a mitochondrial enzyme of the TCA cycle || 1450414	2.048	0.698	0.828	0.078	0.528	0.268	-0.702	-0.172
YEL060C_ORF	|| PRB1 || sporulation* || serine-type endopeptidase activity || YEL060C || vacuolar protease B || 1450415	0.59	0.21	0.54	0.45	-0.76	-0.33	0.37	0.27
YDR226W_ORF	|| ADK1 || nucleotide metabolic process* || adenylate kinase activity || YDR226W || adenylate kinase || 1450416	-0.234	-0.324	0.136	0.416	-0.194	-0.214	0.116	-0.124
YLR087C_TIL_1501_1800_102_ORF	|| CSF1 || fermentation || molecular_function || YLR087C || YBOX_TIL1000265:TIL_YLR087C_1501_1800_102_0 || 1450417	-0.898	-0.068		0.182	1.182		-0.818	-0.548
YDR054C_ORF	|| CDC34 || G1/S transition of mitotic cell cycle* || ubiquitin-protein ligase activity || YDR054C || ubiquitin-conjugating enzyme || 1450418	2.022	2.822	3.212	0.532	-0.908	0.752	-0.088	-0.288
YHR179W_ORF	|| OYE2 || biological_process || NADPH dehydrogenase activity || YHR179W || NAPDH dehydrogenase (old yellow enzyme), isoform 2 || 1450419	-1.94	-1.58	-1.15	-0.89	1.02	-0.54	1.17	-0.76
YBL007C_ORF	|| SLA1 || cell wall organization and biogenesis* || protein binding, bridging* || YBL007C || cytoskeletal protein binding protein || 1450420	-2.024	-1.354	-1.124	-0.344	0.816	1.496	-0.914	-1.054
YML022W_AAA_16_NCR	|| APT1 || AMP biosynthetic process* || adenine phosphoribosyltransferase activity || YML022W || POLYA_DS100_YML022W_chr=XIII_(229702..229801)_16:YBOX_AAA1000040 || 1450421		0.438	-0.042	-1.612		1.908	-0.722	0.428
YOR344C_ORF	|| TYE7 || transcription* || transcription factor activity || YOR344C || 33 kDa|serine-rich protein, is a potential member of the bHLH/leucine-zipper protein family || 1450422		-1.934	-2.524	0.586	-1.094	1.446	-0.454	-0.484
YHR201C_ORF	|| PPX1 || polyphosphate metabolic process || exopolyphosphatase activity || YHR201C || exopolyphosphatase || 1450423	0.978	0.608	0.978	-0.562	0.748	0.558	-0.412	-0.332
YLR326W_ORF	|| || biological_process || molecular_function || YLR326W || Hypothetical ORF || 1450425	1.73	0.51	1.05	-1.08			0.93	0.15
YOL017W_ORF	|| ESC8 || chromatin silencing || molecular_function || YOL017W || Protein involved in telomeric and mating-type locus silencing, interacts with Sir2p and also interacts with the Gal11p, which is a component of the RNA pol II mediator complex || 1450426	-0.564	0.366	-0.534	-0.234	-1.024	0.666	-0.084	0.676
YLR154C_ORF	|| RNH203 || DNA replication || ribonuclease H activity || YLR154C || Ribonuclease H2 subunit || 1450427	-1.64	-1.53	-0.88	0.43			-0.15	-0.28
YGR027W-B_ORF	|| || || || YGR027W-B || TyB Gag-Pol protein; proteolytically processed to make the Gag, RT, PR, and IN proteins that are required for retrotransposition || 1450428	1.484	0.224	-0.066	0.664	-0.406	-0.496	0.124	0.114
YJL107C_ORF	|| || biological_process || molecular_function || YJL107C || Hypothetical ORF || 1450429		2.002	2.482	-0.548	0.522	0.872	-0.108	-0.738
YDL209C_TIL_5_220__ORF	|| CWC2 || nuclear mRNA splicing, via spliceosome || molecular_function || YDL209C || YBOX_TIL1000107:TIL_YDL209C_CWC2_5_220 || 1450431	2.55	1.02	2.04	-0.44	-0.32	1.99		-1.23
YAR071W_ORF	|| PHO11 || phosphate metabolic process || acid phosphatase activity || YAR071W || acid phosphatase || 1450432	0.276	-0.424	-0.304	-0.214	-0.124	0.346	-0.034	0.026
TK(CUU)C_TRNA	|| || || || tK(CUU)C || YBOX_TRN1000004:TRN_TK(CUU)C_SGDID:S000006615_Chr_III_RC_tRNA_1 || 1450433	-0.354	-0.624	-0.504	-0.434	-0.054	0.056	0.136	0.296
YBL042C_ORF	|| FUI1 || uridine transport || uridine transporter activity || YBL042C || uridine permease || 1450434	-1.085	-1.025	-0.695		1.995	0.125	-1.185	-0.935
YMR111C_ORF	|| || biological_process || molecular_function || YMR111C || Hypothetical ORF || 1450435	-0.168	-0.078	-0.058	-0.038	-0.108	1.182	-0.348	-0.688
TR(CCU)J_TRNA	|| HSX1 || || || tR(CCU)J || YBOX_TRN1000025:TRN_TR(CCU)J_HSX1_SGDID:S000006707_Chr_X_tRNA_1 || 1450436		-1.114	-1.404	-1.494	-0.114	2.656	-0.854	-0.194
YNR046W_ORF	|| TRM112 || tRNA methylation || zinc ion binding* || YNR046W || Protein required for cell viability || 1450437	-0.68	-1.98	-1.73	0.39	-0.49	-0.24	-0.12	0.46
YJL142C_ORF	|| || || || YJL142C || Hypothetical ORF || 1450438	-0.852	-0.972	-0.572	-0.142	2.768	-0.132	-0.122	-2.372
YNL267W_ORF	|| PIK1 || sporulation (sensu Fungi)* || 1-phosphatidylinositol 4-kinase activity || YNL267W || phosphatidylinositol 4-kinase || 1450439	1.413	0.803	0.623	-0.157			-0.047	0.203
YDR433W_ORF	|| || || || YDR433W || Hypothetical ORF || 1450440	1.428	1.028	1.458	0.418	-0.282	-0.372	0.308	-0.072
YNL095C_ORF	|| || biological_process || molecular_function || YNL095C || Hypothetical ORF || 1450441	-2.44	-0.2		-0.23	-1.26	2.19	-0.12	-0.58
YDR261C_ORF	|| EXG2 || cell wall organization and biogenesis || glucan 1,3-beta-glucosidase activity || YDR261C || exo-1,3-beta-glucanase || 1450442	-0.61	-0.54	-0.22	0.25	-0.35	-0.18	-0.09	0.37
YKL077W_ORF	|| || biological_process || molecular_function || YKL077W || Hypothetical ORF || 1450443	0.786	1.006	1.066	0.706	-2.164	1.686	-0.354	0.126
YMR089C_ORF	|| YTA12 || translation* || ATPase activity* || YMR089C || ATPase|CDC48/PAS1/SEC18 (AAA) family || 1450445	1.865	0.825	0.995	0.695		0.155	-1.065	0.215
YOR003W_ORF	|| YSP3 || telomere maintenance* || peptidase activity || YOR003W || subtilisin-like protease III || 1450446	0.415	0.395				0.215		-0.215
YKR004C_JXN_EI_1_ORF	|| ECM9 || cell wall organization and biogenesis || molecular_function || YKR004C || YBOX_JXN1000068:JXN_EI_1_YKR004C:NC_001143:complement(447414..447493) || 1450447		-4.753	-2.443		1.937		-0.683	-1.253
YLR361C_ORF	|| DCR2 || traversing start control point of mitotic cell cycle || hydrolase activity, acting on ester bonds || YLR361C || Protein involved in cell cycle regulation || 1450448	-0.732	-0.782	-1.232	-1.332	-0.902	1.248	-0.282	1.268
YOL052C_ORF	|| SPE2 || pantothenate biosynthetic process* || adenosylmethionine decarboxylase activity || YOL052C || S-adenosylmethionine decarboxylase || 1450450	-2.566	-2.226	-1.306	-1.266	3.024	-1.186	0.294	-0.866
YBR200W_ORF	|| BEM1 || establishment of cell polarity (sensu Fungi)* || protein binding* || YBR200W || SH3-domain protein that binds Cdc24p, Ste5p and Ste20p, and the Rsr1p/Bud2p/Bup5p GTPase || 1450451	-2.47	-1.78	-1.72	-0.93	0.44		-0.05	0.54
YPR038W_OCH__ORF	|| || || || YPR038W || YBOX_OCH1000212:YPR038W_YPR038W_SGDID:S0006242_Chr_XVI_646833-647192_Dub_ORF_69_0 || 1450452	-1.544	2.026	2.826	-0.574	0.546	-0.474	0.496	0.006
YKR028W_ORF	|| SAP190 || G1/S transition of mitotic cell cycle || protein serine/threonine phosphatase activity || YKR028W || type 2A-related protein phosphatase || 1450453	4.42		4.01				0
YGL124C_ORF	|| MON1 || protein targeting to vacuole* || molecular_function || YGL124C || Protein required for fusion of cvt-vesicles and autophagosomes with the vacuole; associates, as a complex with Ccz1p, with a perivacuolar compartment; potential Cdc28p substrate || 1450454	0.574	-0.396	-0.426	-0.546	0.134	0.344	0.104	-0.036
YLR185W_INT_1	|| RPL37A || translation || structural constituent of ribosome || YLR185W || YBOX_INT1000218:INT_1_YLR185W:NC_001144:522672..523030 || 1450455	1.088	0.958	1.498	0.958	0.088	-0.422	0.528	-1.152
YLR093C_INT_1	|| NYV1 || vesicle fusion* || v-SNARE activity || YLR093C || YBOX_INT1000216:INT_1_YLR093C:NC_001144:complement(327260..327400) || 1450456		-1.676		-0.396	0.274	1.284	-0.536	-0.626
YAR050W_OCH__ORF	|| FLO1 || flocculation via cell wall protein-carbohydrate interaction || mannose binding || YAR050W || YBOX_OCH1000011:YAR050W_FLO1_SGDID:S0000084_Chr_I_203394-208007_Ver_ORF_517_0 || 1450457	0.586	0.636	0.986	-0.284	-1.044	0.266	0.856	0.206
YBR178W_ORF	|| || || || YBR178W || Hypothetical ORF || 1450458		-1.8	-3.85	-1.24		1.24
YGR110W_ORF	|| || biological_process || molecular_function || YGR110W || Hypothetical ORF || 1450459	-2.985	-2.485	-1.725	-0.605	1.275	-0.205		-0.465
YLL034C_ORF	|| RIX7 || ribosomal large subunit export from nucleus || ATPase activity || YLL034C || Putative ATPase of the AAA family, required for export of pre-ribosomal large subunits from the nucleus; distributed between the nucleolus, nucleoplasm, and nuclear periphery depending on growth conditions || 1450460	2.352	2.062	1.912	-0.228	-0.408		-0.698	1.332
YDL141W_ORF	|| BPL1 || protein amino acid biotinylation || biotin-[acetyl-CoA-carboxylase] ligase activity* || YDL141W || biotin:apoprotein ligase || 1450461	-2.756	-1.846	-1.496	-1.156	0.184	1.814	-0.796	-0.046
YIL016W_ORF	|| SNL1 || protein folding* || chaperone regulator activity || YIL016W || 18.3 kDa integral membrane protein || 1450462	2.988	2.398	2.308	0.118	-0.452	1.338	-1.172	0.168
YDR471W_INT_1	|| RPL27B || translation || structural constituent of ribosome || YDR471W || YBOX_INT1000114:INT_1_YDR471W:NC_001136:1401791..1402174 || 1450463	2.792	2.192	3.142	0.732	-2.738	0.782	0.662	0.562
YMR296C_ORF	|| LCB1 || sphingolipid biosynthetic process || serine C-palmitoyltransferase activity || YMR296C || serine palmitoyltransferase component || 1450464	-2.327	-0.927	-1.217	-0.607	0.783		-0.467	0.293
YDL106C_ORF	|| PHO2 || transcription* || transcription factor activity || YDL106C || homeobox transcription factor|positive regulator of PHO5 and other genes || 1450465	-2.124	-2.484	-1.964	0.416	0.966	1.026	-2.384	-0.024
YOR210W_ORF	|| RPB10 || transcription from RNA polymerase II promoter* || DNA-directed RNA polymerase activity || YOR210W || RNA polymerase II core subunit || 1450466	2.314	1.594	2.004	1.184	-0.236	-0.656	-0.086	-0.206
YGR088W_ORF	|| CTT1 || response to stress* || catalase activity || YGR088W || catalase T || 1450467		-2.81	-3.44		1.2	0.82	-1.39	-0.63
YPL194W_ORF	|| DDC1 || meiosis* || molecular_function || YPL194W || DNA damage checkpoint protein, part of a PCNA-like complex required for DNA damage response, required for pachytene checkpoint to inhibit cell cycle in response to unrepaired recombination intermediates, may respond to replication defects || 1450469	0.78	-0.02	-0.24	-0.66	2.26	-2.44	0.5	0.34
IGR_CHR12:(364506..364831)_227	|| || || || || YBOX_IGR1000204:gLR06_15:gLR06_15:chr12.fsa:(364506..364831):326:bp._227_0 || 1450470	0.115	0.025		-1.535	1.535
YKR063C_ORF	|| LAS1 || establishment of cell polarity (sensu Fungi)* || molecular_function || YKR063C || May regulate expression of genes involved in bud formation and morphogenesis || 1450471	1.784	0.994	1.054	-5.316	1.324	3.484	0.324	0.184
YOR188W_ORF	|| MSB1 || establishment of cell polarity (sensu Fungi) || molecular_function || YOR188W || Protein involved in positive requlation of both 1,3-beta-glucan synthesis and the Pkc1p-MAPK pathway, potential Cdc28p substrate; multicopy suppressor of temperature-sensitive mutations in CDC24 and CDC42, and of mutations in BEM4 || 1450472	-3.06	-1.1	-0.86	0.22		1.01	-0.33	-0.9
YPL159C_ORF	|| PET20 || aerobic respiration || molecular_function || YPL159C || Protein required for respiratory growth and stability of the mitochondrial genome || 1450473	0.308	-0.472	0.048	-0.242	0.648	-1.192	0.298	0.488
YHR045W_ORF	|| || biological_process || molecular_function || YHR045W || Hypothetical ORF || 1450474	0.203	-0.537	-0.987	0.403		0.723	0.003	-1.127
YLR020C_ORF	|| YEH2 || cell wall mannoprotein biosynthetic process* || sterol esterase activity || YLR020C || Hypothetical ORF || 1450475	1.698	0.738	1.118	0.108	-0.952	0.488	-0.342	0.698
YPR145W_ORF	|| ASN1 || asparagine biosynthetic process || asparagine synthase (glutamine-hydrolyzing) activity || YPR145W || asparagine synthetase || 1450476	-1.134	-0.934	-0.374	0.116	0.126	-0.144	0.426	-0.524
YIL051C_ORF	|| MMF1 || mitochondrial genome maintenance* || molecular_function || YIL051C || Maintenance of Mitochondrial Function || 1450477	-0.884	-1.804	-1.214	0.706	-0.004	-0.464	0.146	-0.384
YEL069C_OCH__ORF	|| HXT13 || hexose transport || glucose transporter activity* || YEL069C || YBOX_OCH1000042:YEL069C_HXT13_SGDID:S0000795_Chr_V_23231-21537_RC_Ver_ORF_0_0 || 1450478	-2.635						-1.145	1.145
YDL136W_OCH_DS100_ORF	|| RPL35B || translation || structural constituent of ribosome || YDL136W || YBOX_OCH1000224:DS100_YDL136W_YDL136W_Chr04_(218368..218467)_100_bp._1_0 || 1450479	0.3	0.76	1.15	1.05	0.02	-0.32	-0.33	-0.42
YBR189W_OCH__ORF	|| RPS9B || translation* || structural constituent of ribosome || YBR189W || YBOX_OCH1000020:YBR189W_RPS9B_SGDID:S0000393_Chr_II_604503-604509,604923-605503_intron_removed_Ver_ORF_212_0 || 1450481	3.404	2.094	2.894	0.664	-0.316	-0.396	0.134	-0.086
YEL076C_ORF	|| || biological_process || molecular_function || YEL076C || Hypothetical ORF || 1450482	1.1	0.76	1.99	-0.35	-0.31	0.59	0.31	-0.24
YPR180W_ORF	|| AOS1 || protein sumoylation || SUMO activating enzyme activity || YPR180W || Nuclear protein that acts as a heterodimer with Uba2p to activate Smt3p (SUMO) before its conjugation to proteins (sumoylation), which may play a role in protein targeting; essential for viability || 1450483	3.706	3.136	1.736	0.026	-0.774	0.226	0.106	0.416
YBL058W_ORF	|| SHP1 || telomere maintenance* || protein phosphatase type 1 regulator activity || YBL058W || isolated as a suppressor of the lethality caused by overexpression of the phosphoprotein phosphatase 1 catalytic subuniut encoded by GLC7 || 1450484	2.244	1.384	2.414	-0.446	-0.086	0.344	0.284	-0.096
YGR118W_INT_1	|| RPS23A || translation* || structural constituent of ribosome || YGR118W || YBOX_INT1000152:INT_1_YGR118W:NC_001139:727043..727362 || 1450485	-0.176	-0.216	-0.036	-0.326	-0.046	0.294	-0.896	0.974
IGR_CHR13:(711077..711608)_0	|| || || || || YBOX_IGR1000215:gMR08_7:gMR08_7:chr13.fsa:(711077..711608):532:bp._0_0 || 1450486	0.716	0.306	0.476	-0.154	0.896	1.716	-0.844	-1.614
YIR002C_ORF	|| MPH1 || DNA repair || RNA helicase activity* || YIR002C || RNA helicase that influences the mutation rate of nuclear and mitochondrial genomes || 1450487	1.062	0.272	0.852	-1.188	1.842	0.432	-0.258	-0.828
YHR080C_ORF	|| || biological_process || molecular_function || YHR080C || Hypothetical ORF || 1450488	-3.272	-1.872	-2.792	-0.292	-0.682	-0.252	0.588	0.638
YHR217C_ORF	|| || || || YHR217C || Hypothetical ORF || 1450489	1.696	-2.214	-0.694	0.066	0.276	-0.974	0.696	-0.064
YFL033C_ORF	|| RIM15 || protein amino acid phosphorylation* || protein kinase activity || YFL033C || trehalose-associated protein kinase related to S. pombe cek1+ || 1450490	-2.336	-1.596	-1.616	-0.186	1.744	-1.596	-0.826	0.864
YHLCOMEGA1_LTR	|| || || || YHLComega1 || YBOX_LTR1000013:YHLCOMEGA1:SGDID:S000006986:Chr:VIII:8224-7993_RC_31 || 1450491	-0.668	-1.298	-0.828	-0.768	0.412	2.042	-0.918	-0.768
YGR295C_ORF	|| COS6 || biological_process || molecular_function || YGR295C || Protein of unknown function, member of a family of conserved, often subtelomerically-encoded proteins || 1450492	-0.02	0.14	0.69	-0.37	0.33	2.56	-1.1	-1.42
RDN18-1_RRNA	|| RDN18-1 || || || RDN18-1 || YBOX_RRN1000001:RRN_RDN18-1:RDN18-1:SGDID:S000006482:Chr:XII:457733-455934:RC:rRNA_1297 || 1450493	-2.758	-2.298	-3.048	-0.548	0.412	-0.208	-0.368	0.712
YER027C_ORF	|| GAL83 || protein amino acid phosphorylation* || AMP-activated protein kinase activity || YER027C || Glucose repression protein || 1450494	-0.55	-1.17	-0.65	-0.48	0.86	-0.9	-0.15	0.67
YNL133C_ORF	|| FYV6 || telomere maintenance* || molecular_function || YNL133C || Protein of unknown function, required for survival upon exposure to K1 killer toxin; proposed to regulate double-strand break repair via non-homologous end-joining || 1450495	1.914	0.204	-0.536	-0.386	-0.826	1.564	-0.376	0.024
YMR127C_ORF	|| SAS2 || chromatin silencing at telomere || H3/H4 histone acetyltransferase activity* || YMR127C || zinc finger protein || 1450496		-1.082		-1.292	2.008	0.968	-0.982	-0.702
YJL193W_ORF	|| || biological_process || molecular_function || YJL193W || Hypothetical ORF || 1450497	-3.815	-2.315	-2.835			0.735		-0.735
YDR397C_JXN_EI_1_ORF	|| NCB2 || positive regulation of transcription from RNA polymerase II promoter* || transcription coactivator activity* || YDR397C || YBOX_JXN1000038:JXN_EI_1_YDR397C:NC_001136:complement(1266812..1266888) || 1450498	3.962	2.092	2.632	0.482	0.272	-1.018	0.212	0.052
YER062C_ORF	|| HOR2 || response to osmotic stress* || glycerol-1-phosphatase activity || YER062C || DL-glycerol-3-phosphatase || 1450499	-0.14	-1.06	-0.73	0.31	-0.57	-0.12	-0.15	0.53
YJL158C_ORF	|| CIS3 || cell wall organization and biogenesis || structural constituent of cell wall || YJL158C || similar to Hsp150p and Pir1p, Pir2p, and Pir3p || 1450500	-1.362	-1.542	-1.002	-0.422	-0.882	0.028	0.268	1.008
YDR381C-A_OCH__ORF	|| || biological_process || molecular_function || YDR381C-A || YBOX_OCH1000037:YDR381C-A_YDR381C-A_SGDID:S0007650_Chr_IV_1238840-1238815,1238620-1238302_RC_intron_removed_Unc_ORF_97_0 || 1450502	-3.264	-1.514	-2.254	-0.394	-0.624	-0.714	1.326	0.406
YDR277C_ORF	|| MTH1 || signal transduction* || molecular_function || YDR277C || Msn3p homolog (61% identical) || 1450503	-0.748		-0.378	-0.348		0.412	0.062	-0.128
YBL093C_ORF	|| ROX3 || transcription from RNA polymerase II promoter || RNA polymerase II transcription mediator activity || YBL093C || RNA polymerase II holoenzyme/mediator subunit || 1450504	-2.16	-0.88	-1.06	-0.87	0.42	1.52	-1.28	0.21
YKL002W_INT_1	|| DID4 || protein retention in Golgi* || protein binding || YKL002W || YBOX_INT1000264:INT_1_YKL002W:NC_001143:437481..437548 || 1450505
YBR009C_ORF	|| HHF1 || chromatin assembly or disassembly || DNA binding || YBR009C || histone H4 (HHF1 and HHF2 code for identical proteins) || 1450506	2.008	1.928	2.198	0.728	-0.322	-0.782	0.178	0.198
YKL150W_ORF	|| MCR1 || response to oxidative stress* || cytochrome-b5 reductase activity || YKL150W || NADH-cytochrome b5 reductase || 1450507	0.21	0.14	0.2	0.66	-0.74	0.03	0.21	-0.16
YNL305C_ORF	|| || biological_process || molecular_function || YNL305C || Hypothetical ORF || 1450508	-1.027	-2.647	-1.617		0.683	0.523	-0.487	-0.717
YMR162C_ORF	|| DNF3 || intracellular protein transport* || phospholipid-translocating ATPase activity* || YMR162C || Potential aminophospholipid translocase || 1450509	-0.288	-0.528	0.432	0.202		0.182	-0.608	0.222
YJR144W_ORF	|| MGM101 || DNA repair* || DNA binding || YJR144W || mitochondrial nucleoid protein || 1450510	1.61	1.56	1.41	-0.19	-0.05	0.5	-0.5	0.24
YCR001W_ORF	|| || || || YCR001W || Hypothetical ORF || 1450511		-1.255	-1.015	-1.165	1.085	0.925	-0.845
YOR019W_ORF	|| || biological_process || molecular_function || YOR019W || Hypothetical ORF || 1450512	0.912	0.972	1.342	-1.138	0.832	-0.698	0.612	0.392
YKL115C_ORF	|| || || || YKL115C || Hypothetical ORF || 1450513	-1.652	-2.242	-1.562	-1.662	1.658	0.848	-0.572	-0.272
YOL068C_ORF	|| HST1 || telomere maintenance* || NAD-dependent histone deacetylase activity* || YOL068C || Homolog of SIR2 || 1450514	0.492	-0.008	0.282	0.162	-1.868	0.112	0.532	1.062
YLR377C_ORF	|| FBP1 || gluconeogenesis || fructose-bisphosphatase activity || YLR377C || fructose-1,6-bisphosphatase || 1450515	-4.475				-0.175	0.175
YDR484W_ORF	|| VPS52 || Golgi to vacuole transport* || protein binding || YDR484W || May interact with actin as a component or controller of the assembly or stability of the actin cytoskeleton || 1450516	-3.674	-3.044	-2.924	-0.754	0.146	0.726	0.126	-0.244
YCL050C_ORF	|| APA1 || nucleotide metabolic process || bis(5'-nucleosyl)-tetraphosphatase activity || YCL050C || diadenosine 5',5'''-P1,P4-tetraphosphate phosphorylase I || 1450517	-1.224	-1.494	-0.834	0.706	-1.734	0.476	0.196	0.356
YOR247W_TIL_9_21__ORF	|| SRL1 || nucleobase, nucleoside, nucleotide and nucleic acid metabolic process || molecular_function || YOR247W || YBOX_TIL1000173:TIL_YOR247W_SRL1_9_21 || 1450518								0
YJR109C_ORF	|| CPA2 || arginine biosynthetic process || carbamoyl-phosphate synthase (glutamine-hydrolyzing) activity || YJR109C || carbamyl phosphate synthetase || 1450519	-1.784	-1.964	-1.454	-0.324	1.176	-0.264	-0.524	-0.064
YBR044C_ORF	|| TCM62 || protein complex assembly || unfolded protein binding || YBR044C || chaperone (putative) || 1450520	-1.534	-1.504	-1.534	-1.074	1.646	1.276	-1.324	-0.524
YDR449C_ORF	|| UTP6 || ribosome biogenesis and assembly* || snoRNA binding || YDR449C || U3 snoRNP protein || 1450521	-0.398	0.602	0.302	0.432	0.282	0.062	-0.978	0.202
YPL060W_ORF	|| LPE10 || mitochondrial magnesium ion transport || magnesium ion transporter activity || YPL060W || mitochondrial protein with homology to MRS2 || 1450522	-2.117	0.143	-0.497	-0.527		0.203		0.323
YKR101W_ORF	|| SIR1 || chromatin silencing at silent mating-type cassette* || DNA binding* || YKR101W || silent mating loci repressor || 1450523			-0.8			0.84	-1.11	0.27
IGR_CHR13:(COMPLEMENT(492186..492357))_81	|| || || || || YBOX_IGR1000106:NMR032C:NMR032C:chr13.fsa:(complement(492186..492357)):172:bp._81_0 || 1450524	-3.22		-3.37			0
YMR230W-A_ONO_ORF	|| || biological_process || molecular_function || YMR230W-A || YBOX_ONO1000094:YMR230W-A_YMR230W-A_SGDID:S0028576_Chr_XIII_733267-733455_Unc_ORF_8 || 1450525	-2.638	-1.618	-0.628	-0.138	0.142	1.862	-2.168	0.302
YPL025C_ORF	|| || || || YPL025C || Hypothetical ORF || 1450526	0.306	-0.314	-0.304	-0.124	-0.244	0.356	-0.244	0.256
TI(AAU)B_TRNA	|| || || || tI(AAU)B || YBOX_TRN1000031:TRN_TI(AAU)B_SGDID:S000006600_Chr_II_tRNA_0 || 1450527	1.384	-1.636	-1.086	-1.126	-0.486	-0.056	1.014	0.654
YML007W_ORF	|| YAP1 || response to drug* || transcription factor activity || YML007W || jun-like transcription factor || 1450528	-0.184	-0.964	-0.384	0.376	0.916	-1.054	0.466	-0.704
YBR251W_ORF	|| MRPS5 || translation || structural constituent of ribosome || YBR251W || ribosomal protein S5 (putative) || 1450529	2.526	0.706	1.026	-0.194	0.016	1.716	-1.044	-0.494
YGR126W_ORF	|| || biological_process || molecular_function || YGR126W || Hypothetical ORF || 1450530	-1.762	-1.322	-0.752	-0.112	-0.482	0.658	-0.262	0.198
YMR030W-A_ONO_ORF	|| || biological_process || molecular_function || YMR030W-A || YBOX_ONO1000089:YMR030W-A_YMR030W-A_SGDID:S0028574_Chr_XIII_337312-337602_Unc_ORF_116 || 1450531		-2.606	-2.026	-0.476	0.204	1.354	-1.546	0.464
YGL175C_ORF	|| SAE2 || meiotic DNA double-strand break processing || molecular_function || YGL175C || Involved in meiotic recombination and chromosome metabolism || 1450532	1.034	-0.366	-0.226	-0.576	0.814	0.134	-0.256	-0.116
YBR216C_ORF	|| YBP1 || response to oxidative stress || molecular_function || YBR216C || redox regulator || 1450533	-0.856	-1.026	-0.776	-0.346	0.044	1.024	0.614	-1.336
YPL232W_ORF	|| SSO1 || sporulation (sensu Fungi)* || t-SNARE activity || YPL232W || t-SNARE || 1450534	0.67	-0.19	0.25	0.97	2.46	-1.66	-0.7	-1.07
YNL012W_JXN_EI_1_ORF	|| SPO1 || meiosis || phospholipase activity || YNL012W || YBOX_JXN1000006:JXN_EI_1_YNL012W:NC_001146:609750..609829 || 1450535
YML042W_ORF	|| CAT2 || carnitine metabolic process || carnitine O-acetyltransferase activity || YML042W || carnitine O-acetyltransferase || 1450536	-2.497	-1.717	-1.437		1.103	-0.067	-1.177	0.143
YOR054C_ORF	|| VHS3 || G1/S transition of mitotic cell cycle* || phosphopantothenoylcysteine decarboxylase activity* || YOR054C || Gene whose overexpression suppresses the synthetic lethality of the hal3 sit4 double mutation || 1450537	3.275	2.265	1.315	0.105	1.255		0.025	-1.385
YDL192W_ORF	|| ARF1 || telomere maintenance* || GTPase activity || YDL192W || ADP-ribosylation factor || 1450538	4.468	3.028	2.698	0.658	-0.582	-0.602	0.608	-0.082
YDR108W_ORF	|| GSG1 || ER to Golgi vesicle-mediated transport* || molecular_function || YDR108W || Subunit of TRAPP (transport protein particle), a multi-subunit complex involved in targeting and/or fusion of ER-to-Golgi transport vesicles with their acceptor compartment; protein has late meiotic role, following DNA replication || 1450539	-0.888	-0.308	-0.598	-0.438	0.432	1.232	-0.618	-0.608
YKR079C_ORF	|| TRZ1 || removal of tRNA 3'-trailer sequence || purine nucleotide binding* || YKR079C || Protein required for cell viability || 1450540	-1.227	-1.257	-1.647	0.433	3.243		-2.817	-0.857
YDL157C_ORF	|| || biological_process || molecular_function || YDL157C || Hypothetical ORF || 1450541	1.118	0.658	-0.052	0.198	0.068	-1.102	0.678	0.158
YPR011C_ORF	|| || transport || transporter activity || YPR011C || Hypothetical ORF || 1450542	-1.555	-1.375	-1.405	-1.655	1.395	0.605		-0.345
YOR226C_ORF	|| ISU2 || iron ion homeostasis* || molecular_function || YOR226C || Iron-sulfur cluster nifU-like protein || 1450543	-0.706	-0.256	0.284	0.174	-0.126	-0.086	0.334	-0.296
YHR143W_TIL_4_12__ORF	|| DSE2 || cell wall organization and biogenesis* || glucan 1,3-beta-glucosidase activity || YHR143W || YBOX_TIL1000134:TIL_YHR143W_DSE2_4_12 || 1450544	-1.044	-2.084	-1.024	0.286	-0.064	-0.884	0.396	0.266
YLR208W_ORF	|| SEC13 || ER to Golgi vesicle-mediated transport* || structural molecule activity || YLR208W || nuclear pore complex subunit|protein involved in release of transport vesicles from the ER || 1450545	-0.074	-0.554	-0.214	-0.244	-0.274	1.336	-0.494	-0.324
SNR62_SNORNA	|| SNR62 || || || snR62 || YBOX_SNO1000022:SNO_SNR62_SNR62_SGDID:S000006453_Chr_XV_RC_snoRNA_6 || 1450546	-1.374	-1.144	-0.814	-2.374	1.166	1.176	0.176	-0.144
YGR161C_ORF	|| RTS3 || protein amino acid dephosphorylation || protein phosphatase type 2A activity || YGR161C || Hypothetical ORF || 1450547	-2.434	-2.294	-2.154	0.216	1.376	-2.054	-0.034	0.496
YDL240C-A_ORF	|| || || || YDL240C-A || Hypothetical ORF identified by homology. See FEBS Letters [2000] 487:31-36. || 1450548	3.698	2.818	2.328	0.128	-0.012	0.348	-0.332	-0.132
YLR036C_ORF	|| || biological_process || molecular_function || YLR036C || Hypothetical ORF || 1450549	0.072	1.172	0.072	0.402	0.202	0.662	-0.718	-0.548
YIR018W_ORF	|| YAP5 || positive regulation of transcription from RNA polymerase II promoter* || RNA polymerase II transcription factor activity || YIR018W || bZIP (basic-leucine zipper) protein|transcription factor || 1450550	-1.018	-1.228	0.082	-0.558	0.032	0.482	0.102	-0.058
YIL067C_ORF	|| || biological_process || molecular_function || YIL067C || Hypothetical ORF || 1450551	1.15	0.18	-0.07	-0.49	0.88	0.27	-0.8	0.14
YFL049W_ORF	|| SWP82 || chromatin remodeling* || transcriptional activator activity || YFL049W || Hypothetical ORF || 1450552	0.138	-0.232	-0.492	-0.462	-1.432	2.558	-0.252	-0.412
IGR_CHR05:(COMPLEMENT(118454..118607))_19	|| || || || || YBOX_IGR1000036:NEL009C:NEL009C:chr05.fsa:(complement(118454..118607)):154:bp._19_0 || 1450554	0.823	0.863	0.683	0.473	-1.357		1.203	-0.317
YOR261C_ORF	|| RPN8 || ubiquitin-dependent protein catabolic process || molecular_function || YOR261C || proteasome regulatory particle subunit || 1450555	1.48	1.04	1.19	-0.3	1.21	-0.52	-0.51	0.12
YLR243W_ORF	|| || biological_process || signal sequence binding || YLR243W || Protein required for cell viability || 1450556	-0.253	0.557	0.877	0.057		-0.483	0.127	0.297
YER100W_ORF	|| UBC6 || ER-associated protein catabolic process* || ubiquitin-protein ligase activity || YER100W || ubiquitin-conjugating enzyme || 1450558	-0.252	-0.602	-0.032	-0.412	-0.662	1.348	-0.492	0.218
YLR071C_ORF	|| RGR1 || transcription from RNA polymerase II promoter || RNA polymerase II transcription mediator activity || YLR071C || RNA polymerase II holoenzyme/mediator subunit|interacts with Sin4p, Gal11p, and a 50 kDa polypeptide || 1450559	-3.724	-3.114	-2.884	1.206	-0.444	0.686	-1.594	0.146
YPR196W_ORF	|| || biological_process || molecular_function || YPR196W || nuclear protein (putative) || 1450560	-2.274	-1.364	-0.954	-0.574	0.276	0.436	-0.004	-0.134
YJL024C_ORF	|| APS3 || vesicle-mediated transport* || molecular_function || YJL024C || sigma3-like subunit of the yeast AP-3 complex which functions in transport of alkaline phosphatase to the vacuole via the alternate pathway, suppressor of loss of casein kinase 1 function || 1450561	-0.996	-1.196	-0.566	0.124	1.684	-0.316	-0.846	-0.646
YNL050C_INT_1	|| || biological_process || molecular_function || YNL050C || YBOX_INT1000025:INT_1_YNL050C:NC_001146:complement(534874..534964) || 1450562		-0.8				0
YGL006W_ORF	|| PMC1 || calcium ion homeostasis* || calcium-transporting ATPase activity || YGL006W || Ca2+ ATPase (putative) || 1450563	-0.502	-0.902		-1.232	1.908	1.128	-1.242	-0.562
YDR143C_ORF	|| SAN1 || response to stress* || ubiquitin-protein ligase activity || YDR143C || transcriptional regulator (putative) || 1450564	-1.86	-1.79	-1.42	-0.57	1.13	-1.17	0.14	0.47
YMR200W_ORF	|| ROT1 || cell wall organization and biogenesis* || molecular_function || YMR200W || membrane protein (putative) || 1450565	-0.382	-0.092	0.368	0.208	0.108	-0.242	0.008	-0.082
YHR096C_ORF	|| HXT5 || hexose transport || glucose transporter activity* || YHR096C || hexose transporter || 1450566								0
YJR010W_ORF	|| MET3 || methionine metabolic process* || sulfate adenylyltransferase (ATP) activity || YJR010W || ATP sulfurylase || 1450567	-1.58	-1.17	-0.6	-0.76	0.18	1.96	-0.84	-0.54
YOL106W_ORF	|| || || || YOL106W || Hypothetical ORF || 1450568		2.1	1.77	1.58	-0.39	-1.29	0.21	-0.11
YLR134W_OCH__ORF	|| PDC5 || pyruvate metabolic process* || pyruvate decarboxylase activity || YLR134W || YBOX_OCH1000083:YLR134W_PDC5_SGDID:S0004124_Chr_XII_410724-412415_Ver_ORF_1027_0 || 1450571	-0.376	-1.076	-0.496	0.254	-0.366	-0.416	0.344	0.184
YMR178W_ORF	|| || biological_process || molecular_function || YMR178W || Hypothetical ORF || 1450572	1.492	1.152	2.012	0.302	1.692	-2.548	0.282	0.272
YER039C-A_AAA_26_NCR	|| || biological_process || molecular_function || YER039C-A || POLYA_DS100_YER039C-A_chr=V_(complement(228262..228361))_26:YBOX_AAA1000113 || 1450573					-0.123	1.447		-1.323
YNL149C_ORF	|| PGA2 || mitochondrion organization and biogenesis* || molecular_function || YNL149C || Protein required for cell viability || 1450574	4.2	2.72	3.02	0.49	0.04	0.03	-0.08	-0.48
YDR315C_ORF	|| IPK1 || inositol metabolic process || inositol or phosphatidylinositol kinase activity || YDR315C || inositol 1,3,4,5,6-pentakisphosphate 2-kinase || 1450575	-3.608	-1.448	-1.808	-0.888	1.092	1.062	-1.228	-0.038
YCL066W_ORF	|| HMLALPHA1 || regulation of transcription from RNA polymerase II promoter* || transcription coactivator activity || YCL066W || involved in the regulation of alpha-specific genes|transcription factor || 1450576	-0.81	-0.35	-0.96	-0.55	0.1	2.5	-0.98	-1.07
YLR450W_ORF	|| HMG2 || ergosterol biosynthetic process || hydroxymethylglutaryl-CoA reductase (NADPH) activity || YLR450W || 3-hydroxy-3-methylglutaryl-coenzyme A (HMG-CoA) reductase isozyme || 1450577	-2.728	-1.138	-1.048	0.942	0.792	-0.038	-0.058	-1.638
YOL141W_ORF	|| PPM2 || biological_process || C-terminal protein carboxyl methyltransferase activity || YOL141W || PPM1 homolog|carboxy methyl transferase || 1450578	-1.54	-0.76	-1.28	0.6	1.69	-0.53	-0.78	-0.98
YER078C_ORF	|| || proteolysis || metalloendopeptidase activity* || YER078C || Hypothetical ORF || 1450579	-0.232	0.138	-0.712	-0.602	1.328	0.268	-0.282	-0.712
YML034W_JXN_IE_1_ORF	|| SRC1 || mitotic sister chromatid segregation || molecular_function || YML034W || YBOX_JXN1000078:JXN_IE_1_YML034W:NC_001145:211531..211610 || 1450580	0.4	-0.35	1.09			0.8	-0.8
YLR415C_ORF	|| || biological_process || molecular_function || YLR415C || Hypothetical ORF || 1450581				-0.743			0.537	0.207
YPR158C-D_ORF	|| || || || YPR158C-D || TyB Gag-Pol protein; proteolytically processed to make the Gag, RT, PR, and IN proteins that are required for retrotransposition || 1450582	0.56	-0.12	-0.37	1.23	-0.86	-0.87	-0.1	0.6
YNL184C_ORF	|| || || || YNL184C || Hypothetical ORF || 1450583	-0.188	-0.598	0.092	0.642	0.762	-1.088	0.082	-0.398
YDR350C_ORF	|| ATP22 || protein complex assembly || molecular_function || YDR350C || functions at a post-translational stage in assembly of F0 ATPase. || 1450584	-0.178	-0.708	-0.638	-0.488	0.332	-0.088		0.242
YGL041C_ORF	|| || || || YGL041C || Hypothetical ORF || 1450585		-0.33
IGR_CHR03:(COMPLEMENT(214804..214981))_102	|| || || || || YBOX_IGR1000024:NCR020C:NCR020C:chr03.fsa:(complement(214804..214981)):178:bp._102_0 || 1450586		3.59	3.25	-1.86			1.05	0.81
YFR035C_ORF	|| || biological_process || molecular_function || YFR035C || Hypothetical ORF || 1450587	-2.774	-2.234	-2.214	0.086	-0.814	-0.634	1.436	-0.074
YDR450W_OCH__ORF	|| RPS18A || translation* || structural constituent of ribosome || YDR450W || YBOX_OCH1000038:YDR450W_RPS18A_SGDID:S0002858_Chr_IV_1359913-1359959,1360395-1360788_intron_removed_Ver_ORF_39_0 || 1450588	-0.404	1.076	2.096	1.496	-0.104	-0.954	-0.334	-0.104
IGR_CHR02:(283358..283565)_22	|| || || || || YBOX_IGR1000006:NBR005W:NBR005W:chr02.fsa:(283358..283565):208:bp._22_0 || 1450589		0.25	0.14				0
YPL076W_ORF	|| GPI2 || GPI anchor biosynthetic process || UDP-glycosyltransferase activity || YPL076W || Protein involved in the synthesis of N-acetylglucosaminyl phosphatidylinositol (GlcNAc-PI), the first intermediate in the synthesis of glycosylphosphatidylinositol (GPI) anchors; homologous to the human PIG-C protein || 1450590		-1.1	-1.04		2.48	0.26		-2.74
YDR522C_ORF	|| SPS2 || sporulation (sensu Fungi)* || molecular_function || YDR522C || Middle/late gene of meiosis || 1450591		-2.647	-4.247		0.843	0.413	-0.507	-0.747
YBR090C_INT_1	|| || biological_process || molecular_function || YBR090C || YBOX_INT1000220:INT_1_YBR090C:NC_001134:complement(426511..426867) || 1450592	1.035	0.805	1.395		0.065	0.405	-0.205	-0.265
YGL213C_ORF	|| SKI8 || protein complex assembly* || translation repressor activity || YGL213C || antiviral protein|mRNA is induced early in meiosis || 1450593	-1.164	-1.364	-1.194	-0.364	0.176	2.346	-0.284	-1.874
YNL081C_TIL_4_145__ORF	|| SWS2 || translation || structural constituent of ribosome || YNL081C || YBOX_TIL1000092:TIL_YNL081C_SWS2_4_145 || 1450594	0.484	0.114	-0.036	0.224	-0.066	0.334	0.204	-0.696
YKL166C_ORF	|| TPK3 || protein amino acid phosphorylation* || protein serine/threonine kinase activity* || YKL166C || cAMP-dependent protein kinase catalytic subunit || 1450595	0.86	-0.15	-1.02	-0.02		0.61	-0.3	-0.29
YCR052W_ORF	|| RSC6 || RNA elongation from RNA polymerase II promoter* || DNA-dependent ATPase activity || YCR052W || a subunit of RSC, a fifteen-protein chromatin remodeling complex and related to the swi/snf complex. || 1450596
YDL023C_ORF	|| || || || YDL023C || Small hydrophobic protein || 1450597	-2.776	-1.226	-2.116	-0.846	-0.346	1.374	0.204	-0.386
YBL072C_OCH_DS100_ORF	|| RPS8A || translation || structural constituent of ribosome || YBL072C || YBOX_OCH1000217:DS100_YBL072C_YBL072C_Chr02_(complement(88421..88520))_100_bp._7_0 || 1450598	1.89	1.53	2.06	0.74	-0.42	-0.5	0.38	-0.2
YPR202W_OCH__ORF	|| || biological_process || molecular_function || YPR202W || YBOX_OCH1000254:YPR202W_YPR202W_SGDID:S0006406_Chr_XVI_943028-943046,943195-943892_intron_removed_Unc_ORF_11 || 1450599	1.172	1.002	1.762	-0.288	-0.508	-0.298	0.522	0.572
YCR017C_ORF	|| CWH43 || cell wall organization and biogenesis* || molecular_function || YCR017C || || 1450601	0.418	0.028	-0.612	-0.462	0.588	1.718	-0.732	-1.112
YBR267W_ORF	|| REI1 || ribosome biogenesis and assembly* || molecular_function || YBR267W || Hypothetical ORF || 1450602	1.928	1.488	1.178	-0.092	0.708	-0.352	-0.442	0.178
YBR095C_ORF	|| RXT2 || invasive growth (sensu Saccharomyces)* || histone deacetylase activity || YBR095C || Hypothetical ORF || 1450603	1.31	0.92	0.63	-0.36	1.1	0.19	-0.53	-0.4
YDL230W_ORF	|| PTP1 || protein amino acid dephosphorylation || protein tyrosine phosphatase activity || YDL230W || phosphotyrosine-specific protein phosphatase || 1450604	1.488	0.198	0.618	-0.722	1.688	-1.502	0.418	0.118
YML073C_OCH__ORF	|| RPL6A || translation* || structural constituent of ribosome* || YML073C || YBOX_OCH1000097:YML073C_RPL6A_SGDID:S0004538_Chr_XIII_124172-124158,123742-123227_RC_intron_removed_Ver_ORF_244_0 || 1450606	-0.894	-0.834	-0.304	0.526	-0.194	-0.884	0.546	0.006
YML058W_ORF	|| SML1 || mitochondrion organization and biogenesis* || enzyme inhibitor activity || YML058W || Suppressor of mec lethality. Ribonucleotide reductase inhibitor. || 1450607	-0.612	-1.722	-1.042	0.028	-0.322	-1.172	0.718	0.748
YJR094W-A_ORF	|| RPL43B || translation || structural constituent of ribosome || YJR094W-A || ribosomal protein L43B || 1450608	1.682	2.252	2.642	0.682	-0.818	-0.668	0.572	0.232
YAL005C_ORF	|| SSA1 || translation* || ATPase activity* || YAL005C || heat shock protein of HSP70 family || 1450609	1.802	0.542	1.132	0.462	-0.328	-0.558	0.542	-0.118
YPR062W_ORF	|| FCY1 || pyrimidine salvage* || cytosine deaminase activity || YPR062W || cytosine deaminase || 1450610	5.568	4.828	5.338	0.598	-0.572	-0.172	0.108	0.038
IGR_CHR14:(313453..314453)_213	|| || || || || YBOX_IGR1000224:gNL06_4:gNL06_4:chr14.fsa:(313453..314453):1001:bp._213_0 || 1450611	0.293	0.863	0.503	-1.057			0.503	0.553
YIL140W_ORF	|| AXL2 || cellular bud site selection* || molecular_function || YIL140W || Integral plasma membrane protein required for axial budding in haploid cells, localizes to the incipient bud site and bud neck; glycosylated by Pmt4p; potential Cdc28p substrate || 1450612	-1.46	-1.72	-1.97	-0.99	1.17	1.35	-1.17	-0.36
YNL015W_ORF	|| PBI2 || vacuole fusion, non-autophagic* || endopeptidase inhibitor activity || YNL015W || proteinase inhibitor I2B (PBI2) || 1450613	-1.33	-1.7	-1.47	-0.36	-0.54	0.81	-0.51	0.6
YPR027C_ORF	|| || biological_process || molecular_function || YPR027C || Hypothetical ORF || 1450614				0
YML093W_ORF	|| UTP14 || ribosome biogenesis and assembly* || snoRNA binding || YML093W || U3 snoRNP protein || 1450615	2.796	2.486	3.146	-1.114	0.376	1.866	-0.574	-0.554
YPL248C_ORF	|| GAL4 || positive regulation of transcription by galactose* || transcription factor activity* || YPL248C || zinc finger transcription factor of the Zn(2)-Cys(6) binuclear cluster domain type || 1450616	0.067	0.377		-0.693	1.467			-0.773
YHR134W_ORF	|| WSS1 || response to DNA damage stimulus* || molecular_function || YHR134W || weak suppressor of smt3 || 1450617	0.758	1.018	1.428	0.048	0.738	0.108	-0.682	-0.212
YMR009W_ORF	|| ADI1 || methionine salvage || oxidoreductase activity, acting on single donors with incorporation of molecular oxygen, incorporation of two atoms of oxygen || YMR009W || Hypothetical ORF || 1450618	0.487	0.247	0.467	-0.473	1.087		0.157	-0.773
YIL105C_ORF	|| SLM1 || actin cytoskeleton organization and biogenesis* || phosphoinositide binding || YIL105C || AVO2 interactor || 1450619	-5.892	-4.872	-2.682	-0.712	0.238	2.708	-2.282	0.048
YLR406C_INT_1	|| RPL31B || translation || structural constituent of ribosome || YLR406C || YBOX_INT1000228:INT_1_YLR406C:NC_001144:complement(931348..931696) || 1450620	-0.415	0.655	0.885	-0.395		1.185	0.155	-0.945
YAL040C_ORF	|| CLN3 || G1/S transition of mitotic cell cycle* || cyclin-dependent protein kinase regulator activity || YAL040C || G1 cyclin || 1450621	-1.834	-2.054	-1.444	-0.214	0.826	0.106	-0.154	-0.564
YBL091C-A_ORF	|| SCS22 || biological_process* || molecular_function || YBL091C-A || SCS2 homologue || 1450622	0.722	1.142	0.512	-0.098	0.372	1.252	-0.988	-0.538
YGR177C_ORF	|| ATF2 || steroid metabolic process || alcohol O-acetyltransferase activity || YGR177C || alcohol acetyltransferase || 1450623	-2.042	-1.812	-0.622	-0.472		1.448	-0.522	-0.452
YDR159W_ORF	|| SAC3 || mRNA export from nucleus* || protein binding || YDR159W || A component of the nuclear pore that is involved in the nuclear export of both mRNA and protein || 1450624	-1.344	-0.534	-1.374	-0.264	0.416	1.056	-0.764	-0.444
YLR344W_INT_1	|| RPL26A || translation || structural constituent of ribosome* || YLR344W || YBOX_INT1000226:INT_1_YLR344W:NC_001144:819331..819777 || 1450625		-0.078	0.642	-0.638	1.452	-0.358	-0.458
YPL283C_ORF	|| YRF1-7 || telomere maintenance via recombination || DNA helicase activity || YPL283C || Y'-helicase protein 1 || 1450626	2.944	2.124	2.804	0.074	-0.766	0.264	0.474	-0.046
Q0080_ORF	|| ATP8 || ATP synthesis coupled proton transport || hydrogen ion transporting ATP synthase activity, rotational mechanism || Q0080 || ATP synthase subunit 8|mitochondrially encoded || 1450627	-2.594	-5.344	-4.884	0.836	-0.434	-2.934	0.616	1.916
YMR044W_ORF	|| IOC4 || chromatin remodeling || protein binding || YMR044W || Iswi One Complex || 1450628	3.436	1.726	2.116	0.636	-0.074	0.486	-0.154	-0.894
YOR277C_ORF	|| || || || YOR277C || Hypothetical ORF || 1450629	1.19	2.41	2	0.47	-0.03	0.61	-0.6	-0.45
YLR087C_ORF	|| CSF1 || fermentation || molecular_function || YLR087C || Protein required for fermentation at low temperature || 1450630	-1.32	-0.03	-0.48	-1.27		1.92		-0.65
Q0105_INT_4	|| COB || aerobic respiration* || ubiquinol-cytochrome-c reductase activity || Q0105 || YBOX_INT1000074:INT_4_Q0105:NC_001224:41091..42507 || 1450631	-1.732	-0.922	-2.202	0.208	0.148	1.078	-1.002	-0.432
YNL222W_ORF	|| SSU72 || 35S primary transcript processing* || RNA binding* || YNL222W || functionally related to TFIIB, affects start site selection in vivo || 1450632	1.505	-0.045	0.095		0.835	1.065	-0.545	-1.355
YLR156C-A_OCH__ORF	|| || biological_process || molecular_function || YLR156C-A || YBOX_OCH1000261:YLR156C-A_YLR156C-A_SGDID:S0028564_Chr_XII_472611-472480_RC_Unc_ORF_2 || 1450633	-0.016	-2.606	-2.226	-2.016	-1.096	-2.286	2.504	2.894
YNL050C_ORF	|| || biological_process || molecular_function || YNL050C || Hypothetical ORF || 1450634	2.206	1.066	1.126	-0.704	0.676	0.996	-0.614	-0.354
YBR084C-A_OCH_DS100_ORF	|| RPL19A || translation || structural constituent of ribosome || YBR084C-A || YBOX_OCH1000219:DS100_YBR084C-A_YBR084C-A_Chr02_(complement(414080..414179))_100_bp._28_0 || 1450635	1.582	1.492	1.792	1.062	-0.278	-0.988	0.302	-0.098
YJR026W_ORF	|| || || || YJR026W || TyA Gag protein; the main structural constituent of virus-like particles (VLPs) || 1450637	-0.676	-0.926	-1.186	0.534	-0.686	-0.876	0.984	0.044
IGR_CHR12:(949499..949634)_66	|| || || || || YBOX_IGR1000097:NLR135W:NLR135W:chr12.fsa:(949499..949634):136:bp._66_0 || 1450638	0.738	-0.642		0.198	-1.052	1.478	-0.522	-0.102
YJL075C_ORF	|| APQ13 || || || YJL075C || Protein of unknown function || 1450639	-0.844	-0.704	-0.954	-0.424	2.246	2.196	-2.884	-1.134
YLR259C_ORF	|| HSP60 || protein folding* || single-stranded DNA binding || YLR259C || chaperonin|groEL homolog || 1450640	3.116	1.636	2.436	0.536	0.056	-1.444	1.106	-0.254
YER116C_ORF	|| SLX8 || telomere maintenance* || molecular_function || YER116C || || 1450641	1.356	0.806	0.936	-0.434	-0.564	0.706	0.246	0.046
YER180C-A_ONO_ORF	|| SLO1 || protein targeting to vacuole || small GTPase regulator activity || YER180C-A || YBOX_ONO1000133:YER180C-A_SLO1_SGDID:S0028437_Chr_V_551117-550860_RC_Ver_ORF_50 || 1450642	2.58	0.63	1.7	-0.51	0.9	-0.13	0.08	-0.34
YDR194C_ORF	|| MSS116 || RNA splicing || RNA binding* || YDR194C || RNA helicase DEAD box || 1450643	1.468	0.498	0.998	0.668	-0.102	0.458	-0.302	-0.722
YNR001C_ORF	|| CIT1 || tricarboxylic acid cycle* || citrate (Si)-synthase activity || YNR001C || citrate synthase || 1450644	1.18	1.08	2.14	0.68	0.08	-0.79	-0.04	0.07
YMR251W_ORF	|| GTO3 || glutathione metabolic process || glutathione transferase activity || YMR251W || Hypothetical ORF || 1450645			-0.7					0
YKL204W_ORF	|| EAP1 || telomere maintenance* || eukaryotic initiation factor 4E binding || YKL204W || functionally analogous to mammalian 4E-BPsfunctional and limited sequence similarity to CAF20 || 1450647	-0.332	-1.082	-0.532	0.228	-0.312	-2.062	0.818	1.328
YAL039C_AAA_4_NCR	|| CYC3 || cytochrome c-heme linkage || holocytochrome-c synthase activity || YAL039C || POLYA_DS100_YAL039C_chr=I_(complement(68549..68648))_4:YBOX_AAA1000001 || 1450648
YJR061W_ORF	|| || biological_process || molecular_function || YJR061W || Hypothetical ORF || 1450649	-0.77	-0.71	-0.33	-1.02	-0.18	1.12	0.13	-0.05
YMR216C_ORF	|| SKY1 || response to drug* || protein kinase activity || YMR216C || SRPK1-like Kinase in Yeast (SRPK1 is a human serine kinase that specifically phosphoryates arginine-serine rich domains found in the SR family of splicing factors.) || 1450650	2.878	2.188	2.198	0.348	0.368	-1.002	0.058	0.228
YLR466W_ORF	|| YRF1-4 || telomere maintenance via recombination || DNA helicase activity || YLR466W || Y'-helicase protein 1 || 1450651	3.49	2.26	2.69	0.04		-0.45	0.49	-0.08
YKL032C_ORF	|| IXR1 || DNA repair || DNA binding || YKL032C || intrastrand crosslink recognition protein || 1450652	-1.184	-1.184	-0.564	0.476	1.056	-2.244	0.486	0.226
YLR294C_ORF	|| || || || YLR294C || Hypothetical ORF || 1450653	-0.016	-0.326	-0.216	-0.006	0.344	-0.246	0.074	-0.166
YER151C_ORF	|| UBP3 || response to drug* || ubiquitin-specific protease activity || YER151C || ubiquitin-specific protease || 1450654	-0.066	-0.066	-0.646	-1.556	-0.636	2.534	-1.336	0.994
YGL092W_ORF	|| NUP145 || mRNA export from nucleus* || RNA binding* || YGL092W || nuclear pore complex subunit || 1450655	-0.732	-0.912	0.098	-0.082	0.898	0.878	0.358	-2.052
YDR538W_ORF	|| PAD1 || aromatic compound catabolic process || carboxy-lyase activity || YDR538W || phenylacrylic acid decarboxylase || 1450656	-2.104	-1.764	-0.864	-1.144	2.356	-0.434	-0.114	-0.664
YDR366C_ORF	|| || biological_process || molecular_function || YDR366C || Hypothetical ORF || 1450657	-2.407	-1.017	-0.367	-0.377		0.633		-0.257
YGL057C_ORF	|| || biological_process || molecular_function || YGL057C || Hypothetical ORF || 1450658	-3.932	-1.392	-1.142	-0.092	0.608	0.158	-0.042	-0.632
YOR032W-A_ONO_ORF	|| || biological_process || molecular_function || YOR032W-A || YBOX_ONO1000115:YOR032W-A_YOR032W-A_SGDID:S0028710_Chr_XV_392175-392375_Unc_ORF_126 || 1450659				-1.377			0.543	0.833
YPL114W_ORF	|| || || || YPL114W || Hypothetical ORF || 1450660		-1.16		0.29		-0.64	0.08	0.27
IGR_CHR02:(526804..526980)_40	|| || || || || YBOX_IGR1000146:gBR08_9:gBR08_9:chr02.fsa:(526804..526980):177:bp._40_0 || 1450661
YOR108W_ORF	|| LEU9 || leucine biosynthetic process || 2-isopropylmalate synthase activity || YOR108W || alpha-isopropylmalate synthase (2-isopropylmalate synthase) || 1450662	-3.52	-2.67	-2.79	-0.6	-0.25	-0.71	0.79	0.77
YEL020W-A_ORF	|| TIM9 || protein import into mitochondrial inner membrane || unfolded protein binding* || YEL020W-A || Translocase in inner membrane of mitochondria involved in mitochondrial protein import || 1450663	-0.79	-0.73	-0.07	0.06	-0.87	1.28	-0.12	-0.35
YOL157C_ORF	|| || biological_process || molecular_function || YOL157C || Hypothetical ORF || 1450664	0.764	0.744	1.354	-2.886	1.634	1.064	0.294	-0.106
YHL014C_ORF	|| YLF2 || biological_process || GTP binding || YHL014C || Protein with weak similarity to B. subtilis GTP-binding protein and to human glycogen phosphorylases || 1450665	2.074	2.194	1.504	-0.256	0.544	-0.206	0.364	-0.446
YBR133C_ORF	|| HSL7 || G2/M transition of mitotic cell cycle* || histone methyltransferase activity || YBR133C || Has homology to arginine methyltransferases || 1450666	-1.55	-0.26	1.13	0.2	0.08	-0.43	0.06	0.09
YGR008C_ORF	|| STF2 || ATP synthesis coupled proton transport* || molecular_function || YGR008C || ATPase stabilizing factor || 1450667	0.138	0.138	0.798	0.168	0.148	0.298	0.018	-0.632
YGL229C_ORF	|| SAP4 || G1/S transition of mitotic cell cycle || protein serine/threonine phosphatase activity || YGL229C || SAP4 is related to SAP155, SAP185, and SAP190, all of which associate with the SIT4 protein phosphatase || 1450668		-1.304		-0.244	1.986	0.516	-2.484	0.226
YCR068W_ORF	|| ATG15 || autophagy* || lipase activity || YCR068W || Lipase, required for intravacuolar lysis of autophagic bodies; located in the endoplasmic reticulum membrane and targeted to intravacuolar vesicles during autophagy via the multivesicular body (MVB) pathway || 1450669	1.476	0.266	0.116	-2.154	1.186	2.496	-0.934	-0.594
YDL039C_ORF	|| PRM7 || response to drug* || molecular_function || YDL039C || Pheromone-regulated protein, predicted to have one transmembrane segment; promoter contains Gcn4p binding elements || 1450670	-2.756	-1.806	-1.106	-0.156	1.194	-0.326	-0.706	-0.006
YEL031W_ORF	|| SPF1 || protein amino acid glycosylation* || ATPase activity, coupled to transmembrane movement of ions, phosphorylative mechanism || YEL031W || P-type ATPase || 1450671	-1.158	-1.988	-1.288	0.372	1.652	-0.778	0.262	-1.508
YGR215W_ORF	|| RSM27 || translation || structural constituent of ribosome || YGR215W || mitochondrial ribosome small subunit component || 1450672	3.89	3.11	3.03	0.26	-0.05	0.46	-0.28	-0.39
YGR043C_ORF	|| || biological_process || transaldolase activity || YGR043C || Hypothetical ORF || 1450673		0.887	0.807	0.487			0.047	-0.533
YPL152W-A_ONO_ORF	|| || biological_process || molecular_function || YPL152W-A || YBOX_ONO1000125:YPL152W-A_YPL152W-A_SGDID:S0028721_Chr_XVI_264601-264699_Unc_ORF_1 || 1450674				-1.53		1.53
YDR025W_ORF	|| RPS11A || translation* || structural constituent of ribosome || YDR025W || ribosomal protein S11A (S18A) (rp41A) (YS12) || 1450675	-0.44	-0.71	-0.09	1.06	-0.6	-0.56	0.06	0.04
YPR100W_ORF	|| MRPL51 || translation* || structural constituent of ribosome || YPR100W || Mitochondrial ribosomal protein of the large subunit || 1450676	3.692	2.532	2.992	0.722	0.242	-0.438	0.212	-0.738
YDL074C_ORF	|| BRE1 || telomere maintenance* || ubiquitin-protein ligase activity || YDL074C || putative coiled-coil protein with RING-finger and myosin-like domains || 1450677	-0.042	0.588	0.818	-0.312	0.678	0.398	0.008	-0.772
YAL056W_ORF	|| GPB2 || telomere maintenance* || signal transducer activity* || YAL056W || Proposed beta subunit of the heterotrimeric G protein that interacts with the receptor Grp1p, has signaling role in response to nutrients; involved in regulation of pseudohyphal growth through cAMP levels; homolog of Gpb1p || 1450678	1.845	0.455	1.335	-2.115		1.765	0.135	0.215
YOR315W_ORF	|| SFG1 || positive regulation of transcription from RNA polymerase II promoter* || specific RNA polymerase II transcription factor activity || YOR315W || Hypothetical ORF || 1450679	-1.646	-1.486	-0.826	0.604	0.104	-0.146	-0.106	-0.456
YML131W_ORF	|| || response to toxin || molecular_function || YML131W || Hypothetical ORF || 1450680	-4.36	-1.15	-1.29	-0.77	-1.25	-1.24	1.23	2.03
YOR143C_ORF	|| THI80 || thiamin diphosphate biosynthetic process || thiamin diphosphokinase activity || YOR143C || thiamin pyrophosphokinase || 1450681	0.09	-0.32	-0.5	0.25	-0.32	0.67	-0.91	0.31
YLR125W_ORF	|| || biological_process || molecular_function || YLR125W || Hypothetical ORF || 1450682	1.418	-0.422		-0.632	1.538		-0.762	-0.142
YDR060W_ORF	|| MAK21 || ribosome biogenesis and assembly* || molecular_function || YDR060W || essential for 60s ribosome biogenesis; involved in nuclear export of pre-ribosomes || 1450684	2.732	1.572	1.752	0.052	-0.888	0.592	0.142	0.102
YFL034C-B_INT_1	|| MOB2 || protein amino acid phosphorylation* || protein kinase activator activity || YFL034C-B || YBOX_INT1000131:INT_1_YFL034C-B:NC_001138:complement(63859..63972) || 1450685		-2.975	-3.175		0.845		-0.845
YIL156W_ORF	|| UBP7 || protein deubiquitination || ubiquitin-specific protease activity || YIL156W || ubiquitin-specific protease || 1450686	0.125	0.245	-0.355	0.015		2.335	-0.455	-1.895
YBL013W_ORF	|| FMT1 || translational initiation* || methionyl-tRNA formyltransferase activity || YBL013W || methionyl-tRNA transformylase || 1450687	-0.67	-0.79	-0.14	-0.08	0.83	0.11	-0.69	-0.17
IGR_CHR05:(9552..10552)_137	|| || || || || YBOX_IGR1000158:gEL01_2:gEL01_2:chr05.fsa:(9552..10552):1001:bp._137_0 || 1450688			-2.525				0.355	-0.355
YKR042W_TIL_5_158__ORF	|| UTH1 || mitochondrion organization and biogenesis* || molecular_function || YKR042W || YBOX_TIL1000151:TIL_YKR042W_UTH1_5_158 || 1450689	-0.43	-0.93	-0.53	0.64	0.47	-0.97	0.25	-0.39
YDL246C_ORF	|| SOR2 || hexose metabolic process || oxidoreductase activity, acting on the CH-OH group of donors, NAD or NADP as acceptor || YDL246C || Protein of unknown function, computational analysis of large-scale protein-protein interaction data suggests a possible role in fructose or mannose metabolism || 1450690		0.383	1.053	-1.567	1.563		0.003
YJL113W_ORF	|| || || || YJL113W || TyB Gag-Pol protein; proteolytically processed to make the Gag, RT, PR, and IN proteins that are required for retrotransposition || 1450691	-2.538	-0.988	-0.998	-2.038	1.292	2.382	-0.328	-1.308
YGR250C_ORF	|| || biological_process || RNA binding || YGR250C || Hypothetical ORF || 1450692	2.255	1.775	2.325	-4.145	1.735		1.785	0.625
YNL066W_ORF	|| SUN4 || mitochondrion organization and biogenesis || glucosidase activity || YNL066W || Protein involved in the aging process. Related to glucanases. || 1450693	-2.3	-2.29	-1.83	-0.79	-0.21	-0.33	0.59	0.74
YDR232W_ORF	|| HEM1 || regulation of transcription* || 5-aminolevulinate synthase activity || YDR232W || 5-aminolevulinate synthase || 1450694	-0.374	-1.294	-0.884	0.106	-0.604	0.696	0.036	-0.234
YJR009C_OCH_US100_ORF	|| TDH2 || glycolysis* || glyceraldehyde-3-phosphate dehydrogenase (phosphorylating) activity || YJR009C || YBOX_OCH1000190:US100_YJR009C_YJR009C_Chr10_(complement(454596..454695))_100_bp._1_0 || 1450695	-0.73	-1.19	-1.3	0.37	-0.5	-1.52	-0.35	2
YPR078C_ORF	|| || meiosis* || molecular_function || YPR078C || Hypothetical ORF || 1450696							0
YAR042W_ORF	|| SWH1 || endocytosis* || phosphatidylinositol binding* || YAR042W || Similar to mammalian oxysterol-binding protein || 1450697	-1.12	-1.12	-0.8	-0.68	0.52	1.58	-0.36	-1.06
YOR350C_ORF	|| MNE1 || biological_process || molecular_function || YOR350C || similar to Lucilia illustris mitochondria cytochrome oxidase || 1450698	-1.544	-1.234	-1.014	0.646	-1.334	-0.704	1.386	0.006
YAR007C_ORF	|| RFA1 || nucleotide-excision repair* || single-stranded DNA binding* || YAR007C || heterotrimeric RPA (RF-A) single-stranded DNA binding protein 69 kDa subunit|RF-A || 1450699	-1.328	-2.158	-1.568	-1.118	1.592	-0.838	-0.208	0.572
YLR332W_ORF	|| MID2 || cell wall organization and biogenesis* || transmembrane receptor activity || YLR332W || Protein required for mating || 1450700	-0.76	-0.7	-0.8	0.78	0.4	-2.34	0.22	0.94
YOL023W_ORF	|| IFM1 || translational initiation || RNA binding* || YOL023W || mitochondrial initiation factor 2 || 1450701	1.75	0.97	1.2	0.85		-0.47	-1.07	0.69
YLR160C_ORF	|| ASP3-4 || asparagine catabolic process* || asparaginase activity || YLR160C || nitrogen catabolite-regulated cell-wall L-asparaginase II || 1450702	-0.492	1.408	2.748	-0.542	-1.022	0.418	0.928	0.218
YML081C-A_ORF	|| ATP18 || ATP synthesis coupled proton transport || hydrogen ion transporting ATP synthase activity, rotational mechanism || YML081C-A || ATP synthase associated protein || 1450703	0.85	1.43	1.4	1.07	0.43	-1.01	-0.28	-0.21
YNR017W_ORF	|| MAS6 || protein import into mitochondrial matrix || protein transporter activity || YNR017W || 23 kDa mitochondrial inner membrane protein || 1450704	0.04	0.31	1.41	-0.27	0.12	0.34	-0.13	-0.06
YNL238W_ORF	|| KEX2 || peptide pheromone maturation || serine-type endopeptidase activity || YNL238W || Ca2+-dependent serine protease || 1450705	-0.72	-0.6	-1.17	-1.16	2.18		-0.34	-0.68
YFL002W-A_ORF	|| || || || YFL002W-A || TyB Gag-Pol protein; proteolytically processed to make the Gag, RT, PR, and IN proteins that are required for retrotransposition || 1450706	0.286	0.026	0.006	0.816	-0.674	-0.124	0.156	-0.174
YHR185C_ORF	|| PFS1 || spore wall assembly (sensu Fungi) || molecular_function || YHR185C || Prospore Formation at Selected spindle poles || 1450707			-5.225		0.235	-0.235
YER167W_ORF	|| BCK2 || G1/S transition of mitotic cell cycle* || molecular_function || YER167W || Rich in serine/threonine residues and functions in the protein kinase C mediated pathway || 1450708		-2.232	-2.132	-0.652	1.178	0.618	-0.272	-0.872
YNL273W_ORF	|| TOF1 || mitotic sister chromatid cohesion* || molecular_function || YNL273W || topoisomerase I interacting factor 1 || 1450710	-0.806	-0.056	-1.006	-1.536	0.264	2.534	-1.096	-0.166
YGL130W_ORF	|| CEG1 || positive regulation of transcription from RNA polymerase II promoter* || mRNA guanylyltransferase activity || YGL130W || mRNA capping enzyme alpha subunit|mRNA guanylyltransferase || 1450711	1.364	0.844	0.604	-0.586	0.564	0.224	-0.406	0.204
YMR267W_ORF	|| PPA2 || aerobic respiration || inorganic diphosphatase activity || YMR267W || inorganic pyrophosphatase || 1450712	-0.92	-0.18	0.02	-0.91	0.1	0.26	0.81	-0.26
YKL083W_ORF	|| || || || YKL083W || Protein required for cell viability || 1450713	3.006	3.626	2.816	0.956	-2.354	1.436	-0.334	0.296
YDR404C_ORF	|| RPB7 || transcription from RNA polymerase II promoter || DNA-directed RNA polymerase activity || YDR404C || RNA polymerase II dissociable subunit || 1450714	-2.978	-1.128	-0.228	-0.808	0.332	0.942	-0.558	0.092
YIL107C_TIL_2_138__ORF	|| PFK26 || fructose 2,6-bisphosphate metabolic process* || 6-phosphofructo-2-kinase activity || YIL107C || YBOX_TIL1000063:TIL_YIL107C_PFK26_2_138 || 1450715
YMR095C_ORF	|| SNO1 || pyridoxine metabolic process* || molecular_function || YMR095C || Protein of unknown function, involved in pyridoxine metabolism; expression is induced during stationary phase; may be part of a complex that also contains Snz1p || 1450716							0
YKL048C_ORF	|| ELM1 || response to drug* || protein serine/threonine kinase activity || YKL048C || protein kinase || 1450717	0.588	-0.612	-0.042	-0.142	0.488	0.928	-0.322	-0.952
YBR149W_ORF	|| ARA1 || carbohydrate metabolic process || aldo-keto reductase activity* || YBR149W || D-arabinose dehydrogenase || 1450718	0.392	0.202	0.442	-1.608	-0.008	1.272	0.232	0.112
YDR457W_TIL_3001_3300_230_ORF	|| TOM1 || regulation of cell size* || ubiquitin-protein ligase activity || YDR457W || YBOX_TIL1000227:TIL_YDR457W_3001_3300_230_0 || 1450719	0.304	0.234	0.944	-0.956	0.694	-0.026	-0.406	0.694
YNR052C_ORF	|| POP2 || regulation of transcription from RNA polymerase II promoter* || 3'-5'-exoribonuclease activity || YNR052C || transcription factor (putative) || 1450720	-0.864	-0.774	-0.104	0.196	0.086	-0.714	0.296	0.136
YKR034W_ORF	|| DAL80 || transcription* || transcription factor activity || YKR034W || GATA family transcriptional repressor || 1450721
YLL005C_ORF	|| SPO75 || sporulation (sensu Fungi)* || molecular_function || YLL005C || Meiosis-specific protein of unknown function, required for spore wall formation during sporulation; dispensible for both nuclear divisions during meiosis || 1450722							0
YDL112W_ORF	|| TRM3 || tRNA methylation || tRNA (guanosine) methyltransferase activity || YDL112W || tRNA (Gm18) ribose methylase || 1450723	0.404	-0.456	0.524	-0.826	-0.806	0.764	-0.116	0.984
YPL119C-A_ONO_ORF	|| || biological_process || molecular_function || YPL119C-A || YBOX_ONO1000124:YPL119C-A_YPL119C-A_SGDID:S0028859_Chr_XVI_324286-324023_RC_Unc_ORF_183 || 1450724		-0.962	-1.302	0.018		0.158	-0.182	0.008
TAG_EGFP_U57609_MARKER	|| || || || || YBOX_TAG1000008:TAG_10:TAGS_eGFP:(U57609,675-1394)_366 || 1450725	-0.872	-0.662	-1.572	-0.532	0.168	1.268	-0.892	-0.012
YCR106W_ORF	|| RDS1 || response to xenobiotic stimulus || DNA binding* || YCR106W || transcriptional regulator || 1450726	-0.842	-1.182	-1.022	-0.462	0.538	0.958	-1.002	-0.032
YPL249C-A_INT_1	|| RPL36B || translation || structural constituent of ribosome* || YPL249C-A || YBOX_INT1000045:INT_1_YPL249C-A:NC_001148:complement(75986..76223) || 1450727	-0.77	-0.03	0.36		-0.97	0.04	0.32	0.61
YJR077C_ORF	|| MIR1 || phosphate transport || inorganic phosphate transporter activity || YJR077C || Product of gene unknown || 1450728	-1.048	-1.298	-0.628	-0.188	-0.208	0.722	0.002	-0.328
YBR184W_ORF	|| || biological_process || molecular_function || YBR184W || Hypothetical ORF || 1450730				-2.153	1.487	0.667
YGR059W_ORF	|| SPR3 || cell wall organization and biogenesis* || structural constituent of cytoskeleton || YGR059W || a sporulation-specific homologue of the yeast CDC3/10/11/12 family of bud neck microfilament genes; regulated by ABFI || 1450731			-1.323	0.047	2.627		-1.733	-0.943
YPR098C_INT_1	|| || biological_process || molecular_function || YPR098C || YBOX_INT1000063:INT_1_YPR098C:NC_001148:complement(729384..729479) || 1450732		-3.042	-1.352	-1.492		2.678	-1.092	-0.092
YDR320C-A_ORF	|| DAD4 || mitotic spindle organization and biogenesis in nucleus* || protein binding || YDR320C-A || || 1450733	-1.548	-0.998	-0.838	0.802	-1.828	0.392	-0.248	0.882
YLL040C_ORF	|| VPS13 || sporulation (sensu Fungi)* || molecular_function || YLL040C || homologous to human COH1 || 1450734	0.558	-0.062	0.688	-0.732		1.048	-0.002	-0.312
YIL022W_ORF	|| TIM44 || protein import into mitochondrial matrix || protein transporter activity || YIL022W || 48.8 kDa protein involved in mitochondrial protein import || 1450735	1.802	1.362	0.492	-0.298	-1.428	0.122	1.112	0.492
YGR094W_ORF	|| VAS1 || valyl-tRNA aminoacylation || valine-tRNA ligase activity || YGR094W || valine-tRNA ligase || 1450736	0.547	-0.313	0.637	0.637	0.467		-0.173	-0.933
YBR181C_INT_1	|| RPS6B || translation || structural constituent of ribosome || YBR181C || YBOX_INT1000002:INT_1_YBR181C:NC_001134:complement(592412..592763) || 1450737	0.07	0.48	0.19	-0.54	-0.12	1.4	-0.16	-0.58
YPR116W_ORF	|| || biological_process || molecular_function || YPR116W || Hypothetical ORF || 1450739	0.452	0.372	0.712	-0.268	0.752		-0.408	-0.078
YLR367W_INT_1	|| RPS22B || translation || structural constituent of ribosome || YLR367W || YBOX_INT1000227:INT_1_YLR367W:NC_001144:856574..857056 || 1450740	-0.212	-1.252	-0.732	-1.672	-1.952	0.068	2.038	1.518
YCR099C_OCH__ORF	|| || biological_process || molecular_function || YCR099C || YBOX_OCH1000256:OVERLAP_BEG:YCR099C_YCR100C:2:Chr03:302217-301295:Strand=-1_440 || 1450741	-0.015	0.225	1.045	-0.965	0.435		-0.945	1.475
YPL165C_ORF	|| SET6 || biological_process || molecular_function || YPL165C || || 1450742
YHR051W_ORF	|| COX6 || mitochondrial electron transport, cytochrome c to oxygen || cytochrome-c oxidase activity || YHR051W || cytochrome c oxidase subunit || 1450743	-0.356	0.084	-0.116	0.724	-0.106	0.324	-0.256	-0.686
YFL004W_ORF	|| VTC2 || vacuole fusion, non-autophagic* || molecular_function || YFL004W || polyphosphate synthetase (putative) || 1450744	2.542	1.892	2.142	0.442	-1.498	2.222	-0.658	-0.508
YFL056C_OCH__ORF	|| AAD6 || response to toxin* || aryl-alcohol dehydrogenase activity || YFL056C || YBOX_OCH1000047:YFL056C_AAD6_SGDID:S0001838_Chr_VI_15431-14793_RC_Ver_ORF_77_0 || 1450745	0.625	-0.025	0.175	0.105	-0.035		0.065	-0.135
YOR159C_ORF	|| SME1 || nuclear mRNA splicing, via spliceosome || RNA splicing factor activity, transesterification mechanism || YOR159C || human E core protein homolog || 1450746	3.916	2.656	1.896	0.596	0.276	-0.204	-0.474	-0.194
YHR016C_ORF	|| YSC84 || endocytosis* || molecular_function || YHR016C || SH3 domain in C-terminus || 1450747	1.264	0.434	0.404	-0.296	0.214	1.014	-0.506	-0.426
YGR266W_ORF	|| || biological_process || molecular_function || YGR266W || probably contains a single transmembrane span || 1450748	-0.33	-0.16	0.51	-0.14	0	-0.34	0.48	0
YOR247W_TIL_1_103__ORF	|| SRL1 || nucleobase, nucleoside, nucleotide and nucleic acid metabolic process || molecular_function || YOR247W || YBOX_TIL1000166:TIL_YOR247W_SRL1_1_103 || 1450749								0
YDR076W_ORF	|| RAD55 || meiotic DNA recombinase assembly* || DNA-dependent ATPase activity* || YDR076W || RecA homolog|interacts with Rad51p and Rad57p by two-hybrid analysis|similar to DMC1, RAD51, RAD57 || 1450750	-0.828	-1.208	-1.368	-0.698	0.322	-0.568	0.602	0.342
YEL047C_ORF	|| || metabolic process || fumarate reductase (NADH) activity || YEL047C || Fumurate ReDuctase Soluble || 1450751	0.01	-0.83	-0.56	-0.37	1.03	-0.46	-0.37	0.17
YBL101W-C_ONO_ORF	|| || biological_process || molecular_function || YBL100W-C || YBOX_ONO1000008:YBL101W-C_YBL101W-C_SGDID:S0028598_Chr_II_28427-28546_Unc_ORF_44 || 1450752	-2.722	-1.242	-2.192	-1.082	0.028	1.528	-0.042	-0.432
YBL029W_ORF	|| || biological_process || molecular_function || YBL029W || Hypothetical ORF || 1450753	1.636	0.766	0.756	0.196	0.006	1.856	-2.124	0.066
IGR_CHR04:(733116..733251)_6	|| || || || || YBOX_IGR1000030:NDR048W:NDR048W:chr04.fsa:(733116..733251):136:bp._6_0 || 1450754	-2.412	-1.762	-1.542	-1.112	1.268	1.058	-0.112	-1.102
SNR13_SNORNA	|| SNR13 || || || snR13 || YBOX_SNO1000004:SNO_SNR13_SNR13_SGDID:S000006498_Chr_IV_snoRNA_8 || 1450755	-3.602	-2.772	-2.022	-3.232	-0.282	-0.982	2.238	2.258
IGR_CHR05:(430683..431125)_187	|| || || || || YBOX_IGR1000162:gER03_5:gER03_5:chr05.fsa:(430683..431125):443:bp._187_0 || 1450756	-1.333			-0.273			-0.273	0.547
YOR366W_ORF	|| || || || YOR366W || Hypothetical ORF || 1450758	-2.4	-2.27	-1.71	-0.36	1.81	1.2	-1.05	-1.6
YOR194C_ORF	|| TOA1 || transcription initiation from RNA polymerase II promoter || general RNA polymerase II transcription factor activity || YOR194C || transcription factor IIA subunit alpha || 1450759	2.93	2.02	1.83	-0.09	-0.32	-0.37	0.26	0.52
YDR457W_TIL_27_0_US200_ORF	|| TOM1 || regulation of cell size* || ubiquitin-protein ligase activity || YDR457W || YBOX_TIL1000201:TIL_US200_YDR457W_27_0 || 1450760							-1.1	1.1
YPR151C_ORF	|| SUE1 || protein catabolic process || molecular_function || YPR151C || || 1450761		-1.65			1.45	-0.26	-1.19
YDL048C_TIL_601_900_57_ORF	|| STP4 || biological_process || molecular_function || YDL048C || YBOX_TIL1000218:TIL_YDL048C_601_900_57_0 || 1450762	-0.298	-0.658	0.032	1.312	-0.908	0.142	-0.378	-0.168
YMR133W_ORF	|| REC114 || meiotic recombination* || molecular_function || YMR133W || early sporulation protein || 1450763							0.16	-0.16
YNL104C_ORF	|| LEU4 || leucine biosynthetic process || 2-isopropylmalate synthase activity || YNL104C || alpha-isopropylmalate synthase (2-isopropylmalate synthase) || 1450764	-0.398	-0.448	-1.168	0.572	-0.078	-1.528	0.762	0.272
YOL039W_ORF	|| RPP2A || translational elongation* || structural constituent of ribosome || YOL039W || 60S acidic ribosomal protein P2A (L44) (A2) (YP2alpha) || 1450765	0.132	-0.548	-0.268	1.532	-0.318	-0.908	0.042	-0.348
YDR457W_TIL_8401_8700_57_ORF	|| TOM1 || regulation of cell size* || ubiquitin-protein ligase activity || YDR457W || YBOX_TIL1000247:TIL_YDR457W_8401_8700_57_0 || 1450766	-2.536	-1.166	-2.066	-1.366	1.404	1.574	0.664	-2.276
YLR176C_ORF	|| RFX1 || negative regulation of transcription from RNA polymerase II promoter* || specific transcriptional repressor activity || YLR176C || DNA binding protein, homologous to a family of mammalian RFX1-4 proteins which have a novel highly conserved DNA binding domain || 1450767	-1.287	-0.707	-0.367	0.123	0.523		-0.647
YER033C_ORF	|| ZRG8 || biological_process || molecular_function || YER033C || Zinc regulated gene || 1450768	-1.854	-1.364	-1.784	0.076	-0.154	1.716	-1.254	-0.384
YJL129C_ORF	|| TRK1 || telomere maintenance* || potassium ion transporter activity || YJL129C || 180 kDa high affinity potassium transporter || 1450769	-0.914	-0.484	-0.654	-0.204	-0.444	1.646	-0.254	-0.744
YPL129W_INT_1	|| TAF14 || chromatin remodeling* || general RNA polymerase II transcription factor activity* || YPL129W || YBOX_INT1000053:INT_1_YPL129W:NC_001148:305306..305410 || 1450770	0.356	-0.654	0.326	-0.954	0.316	0.716	-1.204	1.126
YDR248C_ORF	|| || biological_process || molecular_function || YDR248C || Hypothetical ORF || 1450771	0.53	0.76	1.09	-0.67	1.25	-1.19	0.78	-0.17
YBL064C_ORF	|| PRX1 || response to oxidative stress* || thioredoxin peroxidase activity || YBL064C || also called mTPx I, a mitochondrial isoform of thioredoxin peroxidase (EC 1.11.1.-) || 1450772	-0.674	-1.154	0.546	-2.564	1.326	-0.634	1.246	0.626
YKL121W_ORF	|| || biological_process || molecular_function || YKL121W || Hypothetical ORF || 1450773	-3.286	-0.676	-1.566	-0.076	2.364	0.234	-1.276	-1.246
YGR280C_TIL_7_28__ORF	|| PXR1 || ribosome biogenesis and assembly* || molecular_function || YGR280C || YBOX_TIL1000085:TIL_YGR280C_PXR1_7_28 || 1450774	1.43	0.73	1.12	-0.02	0.15	1.39	-0.32	-1.2
YLR383W_ORF	|| SMC6 || DNA repair* || molecular_function || YLR383W || Protein involved in recombination repair, homologous to S. pombe rad18. Structural maintenance of chromosomes (SMC) protein. || 1450776	-0.185	-0.555	-0.115			1.485		-1.485
YJR115W_ORF	|| || biological_process || molecular_function || YJR115W || Hypothetical ORF || 1450777	-0.794	-0.654	-0.964	-1.014	1.656	-0.004	-0.154	-0.484
YJL164C_ORF	|| TPK1 || protein amino acid phosphorylation* || protein serine/threonine kinase activity* || YJL164C || cAMP-dependent protein kinase catalytic subunit (putative) || 1450778	1.143	0.563	1.493	0.333	-0.337	0.323		-0.317
YNL289W_ORF	|| PCL1 || cell cycle || cyclin-dependent protein kinase regulator activity || YNL289W || G1 cyclin|associates with PHO85 || 1450779	-1.094	-0.464	-0.474	0.146	0.186	-0.224	0.126	-0.234
YLR348C_ORF	|| DIC1 || dicarboxylic acid transport || dicarboxylic acid transporter activity || YLR348C || dicarboxylate transport protein || 1450780	1.51	1.6	0.69	-0.1	-0.67	-0.42	0.74	0.45
YDR283C_ORF	|| GCN2 || protein amino acid phosphorylation* || protein kinase activity* || YDR283C || eukaryotic initiation factor 2 alpha (eIF2-alpha) kinase || 1450781	-0.796	-0.556	0.064	-0.086	0.104	-0.036	0.564	-0.546
YBR015C_ORF	|| MNN2 || protein amino acid glycosylation || alpha-1,2-mannosyltransferase activity || YBR015C || golgi alpha-1,2-mannosyltransferase (putative) || 1450782	-0.578	0.022	-1.008	-0.108	-0.038	-0.178	0.032	0.292
YNL311C_ORF	|| || ubiquitin-dependent protein catabolic process || protein binding || YNL311C || F-box protein || 1450783	-0.56	-1.21	-0.7	0.27			-0.82	0.55
YOR025W_ORF	|| HST3 || chromatin silencing at telomere* || DNA binding* || YOR025W || Homolog of SIR2 || 1450784	-1.996	-1.546	-0.846	-0.136	1.534	-0.016	-0.606	-0.776
YMR305C_ORF	|| SCW10 || conjugation with cellular fusion || glucosidase activity || YMR305C || soluble cell wall protein || 1450785	-1.858	-1.298	-0.928	0.122	-0.038	-0.438	0.322	0.032
YGL181W_ORF	|| GTS1 || sporulation (sensu Fungi)* || transcription coactivator activity || YGL181W || Putative zinc-finger transcription factor with gly-thr-ser repeats that homodimerizes, and regulates ultradian rhythm, cell size, cell cycle, lifespan, sporulation, heat tolerance, and multidrug transport; similar to Drosophila per protein || 1450786	1.104	0.744	1.484	-0.536	1.564	1.214	-0.756	-1.486
SNR6_SNRNA	|| SNR6 || || || snR6 || YBOX_SNR1000002:SNR_SNR6_SNR6_SGDID:S000006494_Chr_XII_snRNA_38 || 1450788	-2.47	-3.64	-2.73	-0.83	-0.98	-0.95	1.85	0.91
YBR050C_ORF	|| REG2 || negative regulation of transcription from RNA polymerase II promoter || protein phosphatase type 1 regulator activity || YBR050C || Glc7p regulatory subunit || 1450789		-1.17	-1.19			0.5	-0.06	-0.44
YNR068C_ORF	|| || biological_process || molecular_function || YNR068C || Hypothetical ORF || 1450790		-1.882		-1.222	1.638	1.838	-1.162	-1.092
YDR455C_ORF	|| || || || YDR455C || Hypothetical ORF || 1450791				0.342	1.682		-0.798	-1.228
YGL146C_ORF	|| || biological_process || molecular_function || YGL146C || Hypothetical ORF || 1450792	-0.786	-0.456	0.624	-0.286	-0.746	0.544	-0.126	0.614
YDL128W_ORF	|| VCX1 || calcium ion homeostasis* || calcium ion transporter activity || YDL128W || vacuolar H+/Ca2+ exchanger || 1450793	-2.5	-1.42	-1.84	-0.11		-0.45	-0.01	0.57
YPL203W_ORF	|| TPK2 || protein amino acid phosphorylation* || protein serine/threonine kinase activity* || YPL203W || cAMP-dependent protein kinase catalytic subunit || 1450794	-0.98	0.65	0.77				1.01	-1.01
YKL099C_ORF	|| UTP11 || ribosome biogenesis and assembly* || snoRNA binding || YKL099C || U3 snoRNP protein || 1450795	0.892	0.522	0.522	-0.018	-1.198	3.392	-0.988	-1.188
YPL031C_ORF	|| PHO85 || telomere maintenance* || cyclin-dependent protein kinase activity || YPL031C || cyclin-dependent protein kinase || 1450796	-0.044	-0.534	-0.064	-0.964	-0.594	0.036	1.336	0.186
YML013W_ORF	|| SEL1 || ER-associated protein catabolic process* || protein binding, bridging || YML013W || SEcretion Lowering || 1450797	-0.476	-2.046	-0.386	-0.396	0.224	-1.246	1.604	-0.186
YJR150C_ORF	|| DAN1 || sterol transport || molecular_function || YJR150C || cell wall mannoprotein|induced during anaerobic growth || 1450798				-0.38	0.9		-0.39	-0.13
YLR007W_ORF	|| NSE1 || DNA repair* || molecular_function || YLR007W || Essential nuclear protein required for DNA repair; forms a complex with Smc5p and Rhc18p || 1450799	1.933	1.823	2.753	0.153		-2.117	1.373	0.593
YDR490C_ORF	|| PKH1 || protein amino acid phosphorylation* || protein kinase activity || YDR490C || Pkb-activating Kinase Homologue || 1450800	0.102	-0.248	-0.408	-0.838	1.152	0.702	-0.808	-0.208
YLL056C_ORF	|| || response to toxin || molecular_function || YLL056C || Hypothetical ORF || 1450801	-0.002	-0.902	-0.712	-0.992	-0.092	2.038	-0.992	0.038
YBR222C_ORF	|| PCS60 || biological_process || AMP binding || YBR222C || Probable AMP-binding protein || 1450802	-2.058	-2.338	-1.648	0.082		0.952	-0.658	-0.378
YDL163W_ORF	|| || || || YDL163W || Protein required for cell viability || 1450803	-0.66	-0.76	-0.85	0.27	-3.33	0.94	1.23	0.89
YOR232W_ORF	|| MGE1 || protein import into mitochondrial matrix || unfolded protein binding || YOR232W || GrpE homolog || 1450804	1.476	1.276	1.246	0.496	0.306	0.386	-0.034	-1.154
YNL096C_INT_1	|| RPS7B || translation || structural constituent of ribosome || YNL096C || YBOX_INT1000023:INT_1_YNL096C:NC_001146:complement(443827..444171) || 1450805	-1.9	-1.94	-0.66	0.09	0.68	-0.48	-0.29	0
IGR_CHR14:(452135..452276)_72	|| || || || || YBOX_IGR1000112:NNL034W:NNL034W:chr14.fsa:(452135..452276):142:bp._72_0 || 1450806		0.767	0.677	-3.093		3.467	-0.373
YOR060C_ORF	|| || mitochondrion organization and biogenesis || molecular_function || YOR060C || Protein required for cell viability || 1450807	0.293	0.043	0.543	-1.187		2.293	-0.277	-0.827
YGR214W_INT_1	|| RPS0A || translation* || structural constituent of ribosome || YGR214W || YBOX_INT1000155:INT_1_YGR214W:NC_001139:920670..921124 || 1450808	-2.452	-1.142	-0.912	-0.682	0.728	0.748	-0.182	-0.612
YAR069C_OCH__ORF	|| || || || YAR069C || YBOX_OCH1000198:YAR069C_YAR069C_SGDID:S0000092_Chr_I_224295-224002_RC_Dub_ORF_10_0 || 1450809		0.115		-0.105		1.415	-0.625	-0.685
IGX_YB_544248C	|| || || || || YBOX_IGX1000025:IGX_37_15:IGX_YB_544248C:[chromosome=II]:(complement(544173..544273)) || 1450810	1.495	0.505	1.095		1.335	0.575	-1.915	0.005
YGR132C_ORF	|| PHB1 || protein folding* || molecular_function || YGR132C || Phb2p homolog|mitochondrial protein || 1450811	0.922	-0.158	0.492	0.842	-0.048	0.322	-0.588	-0.528
YKR085C_ORF	|| MRPL20 || translation* || structural constituent of ribosome || YKR085C || Mitochondrial ribosomal protein of the large subunit || 1450813	0.458	0.898	1.058	-0.642	0.848	0.198	0.058	-0.462
YHR067W_ORF	|| HTD2 || fatty acid biosynthetic process || 3-hydroxyacyl-[acyl-carrier-protein] dehydratase activity || YHR067W || Required for Meiotic nuclear Division || 1450814		-0.668	-0.168	-0.398	1.002	-0.198	-0.478	0.072
YIL038C_ORF	|| NOT3 || regulation of transcription from RNA polymerase II promoter* || ubiquitin-protein ligase activity* || YIL038C || CCR4 transcriptional complex component || 1450815	-0.396	-0.076	-0.486	-0.446	-0.076	0.244	0.034	0.244
YPR056W_TIL_7_69__ORF	|| TFB4 || transcription initiation from RNA polymerase II promoter* || general RNA polymerase II transcription factor activity || YPR056W || YBOX_TIL1000101:TIL_YPR056W_TFB4_7_69 || 1450816	0.114	-0.496	0.134	-0.866	2.084	-0.146	0.194	-1.266
YLR214W_ORF	|| FRE1 || copper ion import* || ferric-chelate reductase activity || YLR214W || cupric reductase|ferric reductase || 1450817	1.408	0.888	1.218	0.718	-0.482	-0.022	-0.192	-0.022
YJL030W_ORF	|| MAD2 || mitotic spindle checkpoint* || molecular_function || YJL030W || spindle checkpoint complex subunit || 1450818	1.246	1.006	1.396	-0.474	1.186	0.006	-0.234	-0.484
YDR347W_AAA_0_NCR	|| MRP1 || translation || structural constituent of ribosome || YDR347W || POLYA_DS100_YDR347W_chr=IV_(1170265..1170364)_0:YBOX_AAA1000106 || 1450820	0.085	-0.055	-0.095	-0.545				0.545
YLR042C_ORF	|| || biological_process || molecular_function || YLR042C || Hypothetical ORF || 1450821		-1.802	-0.932	1.288	-0.752	-0.212	-0.082	-0.242
YGR192C_AAA_21_NCR	|| TDH3 || glycolysis* || glyceraldehyde-3-phosphate dehydrogenase (phosphorylating) activity || YGR192C || POLYA_DS100_YGR192C_chr=VII_(complement(882616..882715))_21:YBOX_AAA1000003 || 1450822		-0.825	0.175	-0.025	-2.965	1.055		1.935
YBL102W_ORF	|| SFT2 || Golgi to endosome transport || molecular_function || YBL102W || similar to mammalian syntaxin 5 || 1450823	-1.276	0.174	0.144	-0.616	-3.216	0.434	1.634	1.764
UNKNOWN_2_ORF	|| || || || || || 1450824	-1.63	-1.12	-0.98	0.28		0.89	-1.02	-0.15
YIL073C_ORF	|| SPO22 || meiosis* || molecular_function || YIL073C || meiosis-specific phospholipase A2 homolog || 1450825		-2.916		-1.756	1.224	0.964	-0.896	0.464
YDR114C_ORF	|| || biological_process || molecular_function || YDR114C || Hypothetical ORF || 1450826		-0.185		-1.535		2.285	-1.175	0.425
YFL055W_ORF	|| AGP3 || amino acid transport || amino acid transporter activity || YFL055W || The acronym may be misleading. AGP3 has not been shown to be a general amino acid permease with broad substrate specificity || 1450827			0.28	0
YER049W_ORF	|| TPA1 || ribosome biogenesis and assembly* || molecular_function || YER049W || Hypothetical ORF || 1450829	1.922	0.872	1.102	0.682	0.242	-0.648	0.582	-0.858
YGL033W_JXN_EI_1_ORF	|| HOP2 || meiotic recombination* || protein binding* || YGL033W || YBOX_JXN1000049:JXN_EI_1_YGL033W:NC_001139:435645..435724 || 1450830						0
YNL155W_ORF	|| || biological_process || molecular_function || YNL155W || Hypothetical ORF || 1450831	0.802	0.842	0.652	-0.128	0.402	-0.638	0.172	0.192
YGL012W_ORF	|| ERG4 || ergosterol biosynthetic process || delta24(24-1) sterol reductase activity || YGL012W || sterol C-24 reductase || 1450832	0.53	0.73	0.58	-0.42	0.23	0.28	-0.02	-0.07
YDR321W_ORF	|| ASP1 || asparagine catabolic process || asparaginase activity || YDR321W || asparaginase I|intracellular isozyme || 1450833	0.752	0.302	0.602	0.092	0.882	-0.978	0.142	-0.138
YPR167C_ORF	|| MET16 || response to drug* || phosphoadenylyl-sulfate reductase (thioredoxin) activity || YPR167C || 3'phosphoadenylylsulfate reductase || 1450834	2.332	1.322	1.492	0.412	-0.078	1.342	-1.068	-0.608
YIR024C_ORF	|| || biological_process || molecular_function || YIR024C || (putative) involved in cell cycle control || 1450835	3.166	1.476	1.306	-0.054	0.726	-0.384	-0.964	0.676
YMR149W_ORF	|| SWP1 || protein amino acid N-linked glycosylation || dolichyl-diphosphooligosaccharide-protein glycotransferase activity || YMR149W || oligosaccharyl transferase glycoprotein complex, delta subunit || 1450836	-0.376	-0.576	-0.696	0.484	-1.796	-0.006	0.824	0.494
IGR_CHR12:(677929..678073)_48	|| || || || || YBOX_IGR1000095:NLR116W:NLR116W:chr12.fsa:(677929..678073):145:bp._48_0 || 1450837				-0.843			0.447	0.397
IGR_CHR16:(700057..700300)_126	|| || || || || YBOX_IGR1000136:NPR010W:NPR010W:chr16.fsa:(700057..700300):244:bp._126_0 || 1450838		-0.065			-1.515		1.515
YFR006W_ORF	|| || biological_process || X-Pro aminopeptidase activity || YFR006W || Hypothetical ORF || 1450839	0.072	-0.728	-0.668	0.482	-0.738	-0.528	0.862	-0.078
YER084W_ORF	|| || || || YER084W || Hypothetical ORF || 1450840	0.124	0.714	0.294	-3.986	2.084	1.104	0.274	0.524
IGR_CHR07:(548469..549469)_196	|| || || || || YBOX_IGR1000168:gGR07_1:gGR07_1:chr07.fsa:(548469..549469):1001:bp._196_0 || 1450842	-0.273	0.207	0.877		-0.313	0.807	0.667	-1.163
YOL112W_ORF	|| MSB4 || actin filament organization || Rab GTPase activator activity || YOL112W || Multicopy Suppressor of Bud Emergence || 1450843	3.864	3.044	2.244	-0.366	-1.966	2.474	-0.196	0.054
YDR299W_ORF	|| BFR2 || ER to Golgi vesicle-mediated transport || molecular_function || YDR299W || involved in protein transport step at the Brefeldin A blocks || 1450844	3.07	2.39	2.44	0.25	0.98	0.4	-0.36	-1.27
YIL148W_OCH__ORF	|| RPL40A || translation* || structural constituent of ribosome* || YIL148W || YBOX_OCH1000067:YIL148W_RPL40A_SGDID:S0001410_Chr_IX_68708-68715,69150-69528_intron_removed_Ver_ORF_154_0 || 1450845	1.116	2.446	2.606	1.126	-0.214	-0.524	-0.214	-0.174
YNL190W_ORF	|| || response to desiccation || molecular_function || YNL190W || Hypothetical ORF || 1450846	-2.086	-2.536	-2.396	0.014	-0.306	-0.016	0.484	-0.176
YJL202C_ORF	|| || || || YJL202C || Protein required for cell viability || 1450847				-1.007	1.613			-0.607
YNL327W_ORF	|| EGT2 || cytokinesis || cellulase activity || YNL327W || cell-cycle regulation protein, may be involved in the correct timing of cell separation after cytokinesis || 1450848		-1.48	-1.51	0.72			-0.11	-0.61
YMR184W_ORF	|| ADD37 || ER-associated protein catabolic process || molecular_function || YMR184W || Hypothetical ORF || 1450849	1.692	0.902	1.512	0.552	-0.748	0.492	-0.078	-0.218
YKL137W_ORF	|| || biological_process || molecular_function || YKL137W || Hypothetical ORF || 1450850	2.33	1.06	1.15	-0.36	-0.18	0.65	0.08	-0.19
YDL108W_INT_1	|| KIN28 || protein amino acid phosphorylation* || general RNA polymerase II transcription factor activity* || YDL108W || YBOX_INT1000088:INT_1_YDL108W:NC_001136:267726..267806 || 1450851		-0.815	-1.335	-0.475	0.315	1.435	-1.275
YCL037C_ORF	|| SRO9 || translation* || RNA binding || YCL037C || Associates with translating ribosomes; may function in the cytoplasm to modulate mRNA translation; may be involved in organization of actin filaments || 1450852	-0.576	-1.186	-0.676	0.324	-1.026	0.244	0.234	0.224
YLR421C_ORF	|| RPN13 || proteolysis || endopeptidase activity || YLR421C || Proteasome subunit || 1450853	4.18	3.05	3.73	0.12	-0.38	-0.31	-0.03	0.6
YDR210C-D_ORF	|| || || || YDR210C-D || TyB Gag-Pol protein; proteolytically processed to make the Gag, RT, PR, and IN proteins that are required for retrotransposition || 1450854	1.574	-0.396	-0.066	0.724	-0.466	-0.376	0.384	-0.266
YKL172W_ORF	|| EBP2 || ribosome biogenesis and assembly* || molecular_function || YKL172W || nucleolar protein || 1450855	4.742	3.772	3.532	0.842	-0.658	0.102	0.242	-0.528
YPL047W_ORF	|| SGF11 || regulation of transcription from RNA polymerase II promoter* || molecular_function || YPL047W || Hypothetical ORF || 1450856	1.232	1.742	1.912	0.002	0.432	-0.078	-0.358	0.002
YFR041C_ORF	|| ERJ5 || telomere maintenance* || molecular_function || YFR041C || Endoplasmic reticulum protein that may function as a cochaperone, as suggested by the presence of a DnaJ-like domain || 1450857	0.11	-0.04	-0.32	-0.88	0.6	1.68	-1.04	-0.36
YLR399C_ORF	|| BDF1 || DNA repair* || transcription regulator activity || YLR399C || two bromodomains || 1450858	1.79	0.85	1.25	0.47		0.28	-0.17	-0.58
YGL197W_ORF	|| MDS3 || negative regulation of sporulation || molecular_function || YGL197W || Mck1 Dosage Suppressor 3; negative regulator of early meiotic gene expression || 1450859	-1.763	-1.953	-1.373	-0.523	0.077	1.967	-1.523
YJL158C_AAA_29_NCR	|| CIS3 || cell wall organization and biogenesis || structural constituent of cell wall || YJL158C || POLYA_DS100_YJL158C_chr=X_(complement(121942..122041))_29:YBOX_AAA1000015 || 1450860	-0.776	-1.176	-1.046	-0.206	-0.796	0.194	0.244	0.564
YBR066C_ORF	|| NRG2 || pseudohyphal growth* || transcriptional repressor activity || YBR066C || NRG1 homolog || 1450861	2.112	0.372	1.152	-0.438	1.012	-0.438	-0.558	0.422
YDL201W_ORF	|| TRM8 || ribosome biogenesis and assembly* || protein binding* || YDL201W || Transfer RNA methyltransferase || 1450862	2.568	1.238	1.888	-0.532	0.608	0.008	0.388	-0.472
YPL219W_ORF	|| PCL8 || regulation of glycogen biosynthetic process* || cyclin-dependent protein kinase regulator activity || YPL219W || cyclin || 1450863	-2.18	-0.35	-1.14					0
SNR17B_SNORNA	|| SNR17B || || || snR17b || YBOX_SNO1000068:SNO_SNR17B_SNR17B_SGDID:S000007441_Chr_XVI_RC_snoRNA_180 || 1450864	-0.702	-0.532	0.288	-0.412	0.788	-0.552	0.728	-0.552
YAL011W_ORF	|| SWC3 || response to drug* || molecular_function || YAL011W || Hypothetical ORF || 1450865	1.453	1.543	1.193	0.263			-0.317	0.053
YML029W_ORF	|| USA1 || nuclear mRNA splicing, via spliceosome* || molecular_function || YML029W || pre-mRNA splicing factor (putative) || 1450866		-1.07	-0.83	-4.06	2.19	0.94	0.93
IGR_CHR04:(798685..799685)_663	|| || || || || YBOX_IGR1000153:gDR10_2:gDR10_2:chr04.fsa:(798685..799685):1001:bp._663_0 || 1450867				-1.835		1.475	0.165	0.195
YCR023C_ORF	|| || biological_process || molecular_function || YCR023C || Hypothetical ORF || 1450868	0.246	-0.174	0.186	-1.434	1.856	-0.154	0.056	-0.324
YBR238C_ORF	|| || ribosome biogenesis and assembly || molecular_function || YBR238C || Hypothetical ORF || 1450869	-1.292	-2.482	-1.242	-0.072	-0.542	0.488	0.148	-0.022
YDL179W_ORF	|| PCL9 || cell cycle || cyclin-dependent protein kinase regulator activity || YDL179W || PHO85 cyclin || 1450870	-3.38	-3.03	-2.18	-1.04	1.05	0.85	-0.66	-0.2
YPL254W_ORF	|| HFI1 || telomere maintenance* || transcription coactivator activity* || YPL254W || Ada/Gcn5 protein complex member|transcription factor || 1450871	0.954	-0.296	0.164	-0.476	-0.126	2.154	-1.376	-0.176
YIL111W_ORF	|| COX5B || mitochondrial electron transport, cytochrome c to oxygen || cytochrome-c oxidase activity || YIL111W || cytochrome c oxidase chain Vb || 1450872	0.048	0.298	0.648	-0.162		0.678	-0.722	0.208
YPL082C_ORF	|| MOT1 || 35S primary transcript processing* || ATPase activity* || YPL082C || helicase (putative) || 1450873
SNR36_SNORNA	|| SNR36 || || || snR36 || YBOX_SNO1000037:SNO_SNR36_SNR36_SGDID:S000007300_Chr_XV_RC_snoRNA_241 || 1450874	-5.054	-4.244	-3.654	-4.304	-1.304	-0.184	2.826	2.966
YOR248W_ORF	|| || || || YOR248W || Hypothetical ORF || 1450875	-2.148	-2.768	-2.728	0.132	-0.588	-0.708	0.622	0.542
YHR105W_ORF	|| YPT35 || biological_process || phosphatidylinositol 3-phosphate binding || YHR105W || Hypothetical ORF || 1450876	-1.194	-0.674	-1.144	-0.644	0.506	0.776	-0.504	-0.134
YOR076C_ORF	|| SKI7 || mRNA catabolic process* || protein binding || YOR076C || GTPase (putative) || 1450877	0.934	0.234	0.044	0.184	-0.816	1.394	-0.056	-0.706
YBR273C_ORF	|| UBX7 || ubiquitin-dependent protein catabolic process* || molecular_function || YBR273C || Hypothetical ORF || 1450878	-0.728	-1.008	-0.658	-0.898	0.512	1.252	-1.018	0.152
YGR148C_ORF	|| RPL24B || translation || structural constituent of ribosome* || YGR148C || ribosomal protein L24B (rp29) (YL21) (L30B) || 1450879	2.22	1.31	1.34	1.52	0.14	-1.1	-0.62	0.06
YIL089W_ORF	|| || biological_process || molecular_function || YIL089W || Hypothetical ORF || 1450880		-0.395		-1.385	1.375		-0.165	0.175
YNL021W_ORF	|| HDA1 || regulation of transcription, DNA-dependent* || histone deacetylase activity || YNL021W || histone deacetylase|shares sequence similarity with Rpd3p, Hos1p, Hos2p, and Hos3p || 1450881	1.53	0.52	0.78	0.7	2.14	-0.1	-1.46	-1.28
YPR033C_ORF	|| HTS1 || histidyl-tRNA aminoacylation || histidine-tRNA ligase activity || YPR033C || histidine-tRNA ligase || 1450882	1.11	0.35	0.67	-0.52	0.93	0.07	0.65	-1.13
YOR283W_ORF	|| || biological_process || molecular_function || YOR283W || Hypothetical ORF || 1450883	2.343	2.433	2.063	0.173	1.033		0.393	-1.597
IGR_CHR04:(83794..84794)_322	|| || || || || YBOX_IGR1000149:gDL01_4:gDL01_4:chr04.fsa:(83794..84794):1001:bp._322_0 || 1450884				0
YLR227W-B_ORF	|| || || || YLR227W-B || TyB Gag-Pol protein; proteolytically processed to make the Gag, RT, PR, and IN proteins that are required for retrotransposition || 1450885	0.976	0.176	0.306	0.756	-0.604	-0.784	0.016	0.616
YHR140W_ORF	|| || biological_process || molecular_function || YHR140W || Hypothetical ORF || 1450886				-3.455		3.455
YDR005C_INT_1	|| MAF1 || negative regulation of transcription from RNA polymerase III promoter || transcription regulator activity || YDR005C || YBOX_INT1000096:INT_1_YDR005C:NC_001136:complement(458015..458094) || 1450887		-2.694	-2.364	-0.574	0.916	1.036	-0.504	-0.874
YML064C_ORF	|| TEM1 || regulation of exit from mitosis || protein binding* || YML064C || GTP-binding protein|ras family || 1450888	2.546	1.856	2.796	0.366	-0.014	0.116	-0.484	0.016
YJL046W_ORF	|| || biological_process || molecular_function || YJL046W || Hypothetical ORF || 1450889	-0.746	-2.026	-0.326	-1.106	0.774	-0.606	1.674	-0.736
YGR183C_ORF	|| QCR9 || aerobic respiration* || ubiquinol-cytochrome-c reductase activity || YGR183C || ubiquinol cytochrome c oxidoreductase complex 7.3 kDa subunit 9 || 1450891	-0.764	2.646	2.776	0.446	-0.444	-0.104	0.036	0.066
YLR058C_ORF	|| SHM2 || one-carbon compound metabolic process || glycine hydroxymethyltransferase activity || YLR058C || serine hydroxymethyltransferase || 1450892	-1.75	-2.01	-1.45	-0.45	-0.89	0.94	-0.04	0.44
YDR165W_ORF	|| TRM82 || ribosome biogenesis and assembly* || protein binding* || YDR165W || Transfer RNA methyltransferase || 1450893	-2.756	-2.426	-1.976	-0.546	0.504	1.024	-1.136	0.154
YLR344W_OCH_DS100_ORF	|| RPL26A || translation || structural constituent of ribosome* || YLR344W || YBOX_OCH1000232:DS100_YLR344W_YLR344W_Chr12_(820143..820242)_100_bp._30_0 || 1450894	0.498	0.108	0.358	0.918	-0.572	-1.012	0.398	0.268
Q0140_ORF	|| VAR1 || translation* || structural constituent of ribosome || Q0140 || mitochondrial ribosomal protein|mitochondrially encoded || 1450895	-2.518	-4.278	-3.638	0.622	-0.178	-0.658		0.212
YMR015C_ORF	|| ERG5 || ergosterol biosynthetic process || C-22 sterol desaturase activity || YMR015C || cytochrome P450|involved in C-22 denaturation of the ergosterol side-chain || 1450896	-0.36	-0.18	-0.67	0.85	-1.13	-0.65	-0.04	0.97
YDL048C_AAA_14_NCR	|| STP4 || biological_process || molecular_function || YDL048C || POLYA_DS100_YDL048C_chr=IV_(complement(366525..366624))_14:YBOX_AAA1000099 || 1450897
YLR093C_ORF	|| NYV1 || vesicle fusion* || v-SNARE activity || YLR093C || vacuolar v-SNARE || 1450898	-1.104	-1.444	-0.384	-0.394	0.916	-0.174	-0.214	-0.134
YJL218W_ORF	|| || biological_process || acetyltransferase activity || YJL218W || Hypothetical ORF || 1450899	1.034	0.164	-0.036	-0.796	2.054	-1.366	-0.416	0.524
YER133W_INT_1	|| GLC7 || 35S primary transcript processing* || protein phosphatase type 1 activity || YER133W || YBOX_INT1000128:INT_1_YER133W:NC_001137:432668..433192 || 1450900	-0.84	-0.86	-0.1	-0.79	-0.31	1.23	0.01	-0.14
YDR337W_ORF	|| MRPS28 || translation* || structural constituent of ribosome* || YDR337W || ribosomal protein (E. coli S15) || 1450901	0.83	1.42	1.24	0.03	-0.6	0.74	-0.65	0.48
YMR305C_TIL_10_175__ORF	|| SCW10 || conjugation with cellular fusion || glucosidase activity || YMR305C || YBOX_TIL1000038:TIL_YMR305C_SCW10_10_175 || 1450902						2.633	-1.217	-1.417
YMR050C_ORF	|| || || || YMR050C || TyB Gag-Pol protein; proteolytically processed to make the Gag, RT, PR, and IN proteins that are required for retrotransposition || 1450904	1.568	0.978	0.338	0.888	-0.732	-0.042	0.488	-0.602
YJR032W_ORF	|| CPR7 || response to stress || unfolded protein binding* || YJR032W || cyclophilin 40|peptidyl-prolyl cis-trans isomerase (PPIase) || 1450905	0.888	0.438	0.368	0.238	-0.292	0.598	-0.222	-0.322
YKL003C_ORF	|| MRP17 || translation || structural constituent of ribosome || YKL003C || ribosomal protein MRP17 || 1450906	-1.486	0.954	-0.266	-0.396	1.454	-0.296	-0.366	-0.396
Q0120_INT_3	|| BI4 || Group I intron splicing || RNA binding || Q0120 || YBOX_INT1000078:INT_3_Q0120:NC_001224:39218..40840 || 1450907	-3.554	-4.414	-2.234	-0.964	2.006	2.186	-0.734	-2.494
YLR265C_ORF	|| NEJ1 || DNA repair* || molecular_function || YLR265C || Mating-type regulated component of NHEJ || 1450908	-4.435	-1.405	-1.085	-0.165	0.565		-0.165	-0.235
YJL081C_ORF	|| ARP4 || DNA repair* || chromatin binding* || YJL081C || 54.8 kDa protein|actin related protein || 1450909	-0.554	-0.334	-1.084	-0.124	-0.664	-0.454	0.516	0.726
YER122C_ORF	|| GLO3 || ER to Golgi vesicle-mediated transport* || ARF GTPase activator activity || YER122C || similar to Gcs1p and Sps18p|zinc finger protein || 1450910	0.152	-0.148	0.872	-0.658	-0.478	-0.108	1.272	-0.028
YGL063W_ORF	|| PUS2 || tRNA modification || tRNA-pseudouridine synthase activity || YGL063W || pseudouridine synthase || 1450911	0.82	0.46	0.58	-0.97	-0.25	0.69	0.54	-0.01
YBR104W_ORF	|| YMC2 || mitochondrial transport || organic acid transporter activity || YBR104W || Mitochondrial carrier protein || 1450912	2.872	2.322	2.462	-0.038	2.342	0.342	-1.188	-1.458
YDR509W_ORF	|| || || || YDR509W || Hypothetical ORF || 1450913				-0.05	0.05
YFR057W_ORF	|| || biological_process || molecular_function || YFR057W || Hypothetical ORF || 1450914				-2.17		2.17
YGL028C_ORF	|| SCW11 || cytokinesis, completion of separation || glucan 1,3-beta-glucosidase activity || YGL028C || glucanase || 1450915	-1.412	-1.702	-0.732	-0.872	0.518	-0.552	0.818	0.088
YKL210W_ORF	|| UBA1 || ubiquitin cycle || ubiquitin activating enzyme activity || YKL210W || ubiquitin activating enzyme e1 || 1450916	-0.033	-0.333	0.527	0.397			-0.563	0.167
YLL045C_OCH_DS100_ORF	|| RPL8B || translation || structural constituent of ribosome || YLL045C || YBOX_OCH1000163:DS100_YLL045C_YLL045C_Chr12_(complement(47758..47857))_100_bp._30_0 || 1450917	-0.156	0.484	0.544	0.474	-0.386	-0.256	0.094	0.074
YMR222C_ORF	|| FSH2 || biological_process || serine hydrolase activity || YMR222C || Serine hydrolase that localizes to both the nucleus and cytoplasm. Sequence similary to Fsh1p and Fsh3p || 1450919	1.102	0.972	1.572	-0.198	-1.118	0.692	0.422	0.202
YOL163W_ORF	|| || transport || transporter activity || YOL163W || Hypothetical ORF, member of the Dal5p subfamily of the major facilitator family || 1450920	-1.274	-0.054	-2.394	0.306	-0.494	-0.224	0.716	-0.304
YOL128C_ORF	|| YGK3 || protein amino acid phosphorylation* || glycogen synthase kinase 3 activity || YOL128C || protein kinase || 1450921	-1.112	-0.822	-0.652	-0.602	-0.212	1.428	-0.082	-0.532
YLR437C_ORF	|| || biological_process || molecular_function || YLR437C || Hypothetical ORF || 1450922	-2.506	-1.756	-1.086	-1.106	0.464	0.684	0.044	-0.086
YGR014W_ORF	|| MSB2 || establishment of cell polarity (sensu Fungi)* || osmosensor activity || YGR014W || integral membrane protein (putative) || 1450923		-1.217	-1.887	-0.227		1.233	-0.537	-0.467
YGL235W_ORF	|| || biological_process || molecular_function || YGL235W || Protein of unknown function, potential Cdc28p substrate || 1450924		-0.034		-2.804	0.326	1.476	0.716	0.286
YDR372C_ORF	|| VPS74 || protein targeting to vacuole || molecular_function || YDR372C || || 1450925	1.42	-0.11	0.59	-0.61		2.56	-0.36	-1.59
YPL120W_ORF	|| VPS30 || protein targeting to vacuole* || molecular_function || YPL120W || Required for sorting and delivery of soluble hydrolases to the vacuole. || 1450927	-2.408	-2.148	-2.868	0.652	-0.618	-0.218	0.062	0.122
YOR114W_ORF	|| || biological_process || molecular_function || YOR114W || Hypothetical ORF || 1450928	-1.202	-0.802	-1.372	-0.352	0.408	0.828	-0.942	0.058
YGR021W_AAA_1_NCR	|| || biological_process || molecular_function || YGR021W || POLYA_DS100_YGR021W_chr=VII_(528604..528703)_1:YBOX_AAA1000119 || 1450929	-4.748	0.702	-3.728	-1.008	0.532	-0.328	1.392	-0.588
YOL166W-A_OCH__ORF	|| || biological_process || molecular_function || YOL166W-A || YBOX_OCH1000264:YOL166W-A_YOL166W-A_SGDID:S0028709_Chr_XV_585-740_Unc_ORF_50 || 1450930	-1.612			-0.822	0.198	1.278	0.028	-0.682
YHL020C_ORF	|| OPI1 || telomere maintenance* || transcription corepressor activity || YHL020C || Transcriptional regulator of a variety of genes; phosphorylation by protein kinase A stimulates Opi1p function in negative regulation of phospholipid biosynthetic genes || 1450931	2.962	1.082	1.082	0.072	-0.808	0.102	0.542	0.092
YDR544C_ORF	|| || || || YDR544C || Hypothetical ORF || 1450932	2.444	-0.366	-0.406	0.874	-1.736	-0.306	0.494	0.674
YKL188C_ORF	|| PXA2 || fatty acid transport || ATPase activity, coupled to transmembrane movement of substances || YKL188C || ABC transporter 2 || 1450933	-0.468	-1.028	-2.778	-0.998	1.322	-0.278	-0.618	0.572
YDL045C_ORF	|| FAD1 || FAD biosynthetic process || FMN adenylyltransferase activity || YDL045C || FAD synthetase || 1450934	-1.35	-1.54	-0.77	-0.49	1.44	0.04	-0.14	-0.85
YAL027W_ORF	|| || biological_process || molecular_function || YAL027W || Hypothetical ORF || 1450935	-0.418	-0.548	-0.018	-0.108	0.102	0.832	-0.828
YML102W_ORF	|| CAC2 || DNA repair* || transcription regulator activity || YML102W || chromatin assembly factor-I (CAF-I) p60 subunit || 1450937	2.628	2.028	2.328		0.018	-0.672	0.888	-0.232
IGR_CHR16:(411415..411688)_58	|| || || || || YBOX_IGR1000133:NPL007W:NPL007W:chr16.fsa:(411415..411688):274:bp._58_0 || 1450938		-1.777	-1.597		-0.697		0.153	0.543
YBR289W_ORF	|| SNF5 || chromatin remodeling* || general RNA polymerase II transcription factor activity || YBR289W || chromatin remodeling Snf/Swi complex subunit || 1450939	-0.76	-0.81	-0.8	-0.5	0.47	1.44		-1.41
YCR039C_ORF	|| MATALPHA2 || regulation of transcription from RNA polymerase II promoter* || transcription corepressor activity* || YCR039C || Homeobox-domain containing protein which, in haploid cells, acts with MCM1 to repress a-specific genes. In diploid cells alpha2 acts together with a1 to repress transcription of haploid-specific genes. || 1450940	-0.652	0.468	0.828	-0.212	-0.322	0.508	-0.282	0.308
YBL027W_INT_1	|| RPL19B || translation || structural constituent of ribosome || YBL027W || YBOX_INT1000154:INT_1_YBL027W:NC_001134:168428..168811 || 1450941	0.355	0.345	0.655		0.425	0.045	-0.535	0.065
YDR031W_ORF	|| MIC14 || biological_process || molecular_function || YDR031W || Hypothetical ORF || 1450942	2.97	1.23	1.93	-0.2	-0.18	0.38	-0.81	0.81
YEL002C_ORF	|| WBP1 || protein amino acid N-linked glycosylation* || dolichyl-diphosphooligosaccharide-protein glycotransferase activity || YEL002C || oligosaccharyl transferase glycoprotein complex, beta subunit || 1450943	-0.736	-0.926	-0.816	-0.186	-0.076	1.304	-0.086	-0.956
YDL080C_ORF	|| THI3 || positive regulation of transcription from RNA polymerase II promoter* || transcriptional activator activity* || YDL080C || alpha-ketoisocaproate decarboxylase || 1450944	-0.148	-0.508	0.062	-0.568	-0.718	1.652	-0.108	-0.258
YPL098C_ORF	|| MGR2 || mitochondrial genome maintenance || molecular_function || YPL098C || Hypothetical ORF || 1450945
YAL062W_ORF	|| GDH3 || glutamate biosynthetic process || glutamate dehydrogenase activity || YAL062W || NADP-linked glutamate dehydrogenase || 1450946	1.148	0.778	-0.142	-1.352	0.578	0.538	0.918	-0.682
YGR192C_OCH_DS100_ORF	|| TDH3 || glycolysis* || glyceraldehyde-3-phosphate dehydrogenase (phosphorylating) activity || YGR192C || YBOX_OCH1000149:DS100_YGR192C_YGR192C_Chr07_(complement(882717..882816))_100_bp._26_0 || 1450947	1.444	-0.776	-0.776	0.504	-0.556	-0.536	0.454	0.134
YDL217C_ORF	|| TIM22 || protein import into mitochondrial inner membrane || protein transporter activity || YDL217C || Mitochondrial inner membrane protein involved in import of proteins of the ADP/ATP carrier (AAC) family || 1450948	-0.804	-0.264	-0.274	-2.054	-0.854	0.666	1.056	1.186
YOR321W_ORF	|| PMT3 || protein amino acid O-linked glycosylation || dolichyl-phosphate-mannose-protein mannosyltransferase activity || YOR321W || dolichyl phosphate-D-mannose:protein O-D-mannosyltransferase || 1450949	-2.022	-1.182	-1.912	-0.042	1.478	0.378	-2.272	0.458
YGR199W_ORF	|| PMT6 || protein amino acid O-linked glycosylation || dolichyl-phosphate-mannose-protein mannosyltransferase activity || YGR199W || dolichyl phosphate-D-mannose:protein O-D-mannosyltransferase || 1450951	0.892	-0.368	-0.708	-0.678	1.202	-0.448	-0.678	0.602
ARS304_ARS	|| || || || || ARS304_ARS304_chr03.fsa_(30200..30657)_458_bp._12_0:YBOX_ACM1000006 || 1450952	-2.997	-1.817	-1.387	-0.097	-0.997	0.833		0.263
YPR084W_ORF	|| || biological_process || molecular_function || YPR084W || Hypothetical ORF || 1450953	-1.215	-0.925	-0.475	-0.345	0.045	-0.405	0.705
YGR221C_ORF	|| TOS2 || budding cell bud growth || molecular_function || YGR221C || Protein of unknown function that localizes to the bud neck and bud tip; potentially phosphorylated by Cdc28p || 1450954	-0.694	-0.084	-0.414	-0.324	-0.564	1.946	-0.824	-0.234
YIL162W_ORF	|| SUC2 || sucrose catabolic process || beta-fructofuranosidase activity || YIL162W || invertase (sucrose hydrolyzing enzyme) || 1450955	-2.442	-2.382	-1.762	0.478	0.308	0.538	-0.342	-0.982
YDR203W_ORF	|| || || || YDR203W || Hypothetical ORF || 1450956				-0.623			0.097	0.527
YOR299W_ORF	|| BUD7 || cellular bud site selection* || molecular_function || YOR299W || Protein involved in bud-site selection; diploid mutants display an axial-like budding pattern || 1450957	0.035	-0.505	0.245	-0.165		1.005	-0.505	-0.335
YPR049C_ORF	|| ATG11 || telomere maintenance* || molecular_function || YPR049C || Oligomeric, coiled-coil, peripheral membrane protein required for stable binding of precursor API to its target membrane. || 1450958	-1.393	-0.913	-1.383	-0.083	0.827	0.427		-1.173
YIL127C_ORF	|| || ribosome biogenesis and assembly || molecular_function || YIL127C || Hypothetical ORF || 1450959	3.75	2.76	2.68	1.23	-3.84	1.26	1.23	0.12
YMR181C_TIL_5_131__ORF	|| || biological_process || molecular_function || YMR181C || YBOX_TIL1000090:TIL_YMR181C_5_131 || 1450960	-0.427	-0.947	-0.017	-0.077	1.013	-1.817		0.883
YLR303W_ORF	|| MET17 || response to drug* || cysteine synthase activity* || YLR303W || O-acetylhomoserine (thiol)-lyase || 1450961				-0.372		1.308	-0.822	-0.112
YLR131C_ORF	|| ACE2 || G1-specific transcription in mitotic cell cycle || transcriptional activator activity || YLR131C || zinc finger transcription factor || 1450962	-3.054	-0.774	-0.384	-1.094	0.546	0.216	0.196	0.136
YNL072W_ORF	|| RNH201 || DNA replication || ribonuclease H activity || YNL072W || Ribonuclease H, removes RNA primers during Okazaki fragment synthesis; cooperates with Rad27p nuclease || 1450963	-0.804	-0.374	0.216	-0.614	0.716	-0.344	0.286	-0.044
YDR457W_TIL_4801_5100_144_ORF	|| TOM1 || regulation of cell size* || ubiquitin-protein ligase activity || YDR457W || YBOX_TIL1000234:TIL_YDR457W_4801_5100_144_0 || 1450964	0.33	0.71	0.59	-1.53	0.14	2.59	-0.83	-0.37
YDR450W_INT_1	|| RPS18A || translation* || structural constituent of ribosome || YDR450W || YBOX_INT1000113:INT_1_YDR450W:NC_001136:1359960..1360394 || 1450965	-1.794	-1.164	0.196	-0.144	-0.034	-0.364	0.716	-0.174
YDL048C_TIL_901_1200_122_ORF	|| STP4 || biological_process || molecular_function || YDL048C || YBOX_TIL1000219:TIL_YDL048C_901_1200_122_0 || 1450966	-1.306	-1.556	-1.256	0.144	-0.066	-0.476	0.374	0.024
YNL209W_ORF	|| SSB2 || translation* || ATPase activity* || YNL209W || SSB1 homolog|heat shock protein of HSP70 family || 1450967	1.282	0.412	0.922	0.342	-0.778	-0.688	1.022	0.102
YMR066W_ORF	|| SOV1 || biological_process || molecular_function || YMR066W || Synthesis Of Var || 1450968	-1.483	-1.803	-1.593	0.237	1.857		-0.963	-1.133
YNL037C_ORF	|| IDH1 || tricarboxylic acid cycle* || isocitrate dehydrogenase (NAD+) activity || YNL037C || isocitrate dehydrogenase 1 alpha-4-beta-4 subunit || 1450969	-2.084	-1.364	-1.434	0.676	-1.904	-1.014	0.876	1.366
YKL019W_ORF	|| RAM2 || peptide pheromone maturation* || protein farnesyltransferase activity* || YKL019W || CAAX farnesyltransferase alpha subunit || 1450970	-1.24	-1.78	-1.32	-0.17	0.56	0.34	-0.31	-0.42
YHR156C_ORF	|| LIN1 || biological_process || protein binding || YHR156C || LIN element of a link between sister chromatid cohesion, DNA replicarion and splicing || 1450971		0.644	0.994	-1.476	0.234	1.964	-0.246	-0.476
YJL097W_ORF	|| PHS1 || secretory pathway || molecular_function || YJL097W || Protein required for cell viability || 1450972	-2.396	-3.046	-3.366	0.024	-0.026	2.444	-1.116	-1.326
YGR029W_INT_1	|| ERV1 || response to oxidative stress* || thiol oxidase activity* || YGR029W || YBOX_INT1000150:INT_1_YGR029W:NC_001139:543643..543725 || 1450973		1.44
YBL071W-A_ORF	|| KTI11 || tRNA modification* || molecular_function || YBL071W-A || Similar to Hemiascomycetous yeast protein (FEBS Lett. 487(1): 31-36 (2000)). || 1450974	1.912	1.162	1.662	0.242	1.412	-0.668	-0.188	-0.798
YNR023W_ORF	|| SNF12 || chromatin remodeling || general RNA polymerase II transcription factor activity || YNR023W || RSC chromatin remodeling complex Rsc6p subunit homolog|SWI/SNF transcription activation complex 73 kDa subunit || 1450975	-1.492	-0.412	-0.492	-0.152		-0.382	0.098	0.438
YGL101W_ORF	|| || biological_process || molecular_function || YGL101W || Hypothetical ORF || 1450976	0.122	-0.058	0.852	0.402	1.852	-0.668	-0.428	-1.158
YMR238W_ORF	|| DFG5 || pseudohyphal growth* || mannosidase activity || YMR238W || Mannosidase, essential glycosylphosphatidylinositol (GPI)-anchored membrane protein required for cell wall biogenesis, involved in filamentous growth, homologous to Dcw1p || 1450978	-0.086	0.044	-0.216	-1.166	1.794	0.794	-0.136	-1.286
YHR191C_ORF	|| CTF8 || telomere maintenance* || molecular_function || YHR191C || Subunit of a complex with Ctf18p that shares some subunits with Replication Factor C and is required for sister chromatid cohesion || 1450979	1.582	1.872	1.792	0.862	-0.178	0.312	-0.658	-0.338
YER173W_ORF	|| RAD24 || meiotic recombination* || DNA clamp loader activity || YER173W || cell cycle exonuclease (putative) || 1450980	2.202	1.222	0.682	0.192	0.192	-1.408	-0.048	1.072
YJR048W_ORF	|| CYC1 || electron transport || electron carrier activity || YJR048W || iso-1-cytochrome c || 1450981	-1.448	-0.808	-0.778	-0.508	-0.328	1.092	-0.368	0.112
YBR078W_JXN_IE_1_ORF	|| ECM33 || cell wall organization and biogenesis || molecular_function || YBR078W || YBOX_JXN1000066:JXN_IE_1_YBR078W:NC_001134:393466..393545 || 1450982	-2.254	-1.474	-1.554	0.456	-0.214	0.136	-0.064	-0.314
IGX_YP_251199C	|| || || || || YBOX_IGX1000042:IGX_577_22:IGX_YP_251199C:[chromosome=XVI]:(complement(251124..251224)) || 1450983	-0.322	-0.132	-0.412	-0.152	0.128	0.378	-0.552	0.198
YER138C_ORF	|| || || || YER138C || TyB Gag-Pol protein; proteolytically processed to make the Gag, RT, PR, and IN proteins that are required for retrotransposition || 1450984	1.862	0.252	-0.418	0.832	0.482	-0.158	-1.058	-0.098
YDR388W_ORF	|| RVS167 || endocytosis* || cytoskeletal protein binding || YDR388W || cytoskeletal protein (putative) || 1450985	-0.288	-0.838	-0.358	0.432	-0.388	-0.888	0.412	0.432
YGL079W_ORF	|| || biological_process || molecular_function || YGL079W || Hypothetical ORF || 1450986	0.35	1.06	1.24	-0.46	1.1	0.43	-0.34	-0.73
YLL011W_ORF	|| SOF1 || 35S primary transcript processing* || snoRNA binding || YLL011W || U3 snoRNP protein || 1450987	1.48	1.63	1.23	-0.27	0.33	1.2	-0.66	-0.6
YNL244C_ORF	|| SUI1 || translational initiation || translation initiation factor activity || YNL244C || translation initiation factor eIF1 || 1450988	1.084	1.304	1.134	0.784	-0.056	-0.446	-0.306	0.024
YDR410C_ORF	|| STE14 || peptide pheromone maturation || protein-S-isoprenylcysteine O-methyltransferase activity || YDR410C || farnesyl cysteine-carboxyl methyltransferase || 1450989	-0.785			0.555			-0.555
YKL054C_ORF	|| DEF1 || telomere maintenance* || molecular_function || YKL054C || Rad26-interacting protein || 1450990	0.048	-0.412	0.698	0.688	-2.022		0.718	0.618
YHL036W_ORF	|| MUP3 || amino acid transport || L-methionine transporter activity || YHL036W || very low affinity methionine permease || 1450991		-1.06					0
YBR155W_ORF	|| CNS1 || protein folding || Hsp70 protein binding* || YBR155W || cyclophilin seven suppressor || 1450992	1.272	0.472	1.362	0.402	0.442	0.822	-0.508	-1.158
IGR_CHR05:(426683..427683)_390	|| || || || || YBOX_IGR1000160:gER03_1:gER03_1:chr05.fsa:(426683..427683):1001:bp._390_0 || 1450993			-2.453		-1.853		1.237	0.617
YFL034C-B_ORF	|| MOB2 || protein amino acid phosphorylation* || protein kinase activator activity || YFL034C-B || Mob1p-like protein || 1450994	-1.492	-1.962	-1.492	-0.292	1.538	-0.512	-0.542	-0.192
YPL136W_ORF	|| || || || YPL136W || Hypothetical ORF || 1450995		-0.72					0
YMR273C_ORF	|| ZDS1 || mRNA export from nucleus* || protein binding || YMR273C || Negative regulator of cell polarity || 1450996	1.73	0.52	1.97	-0.48		-0.25	0	0.73
YKR005C_ORF	|| || biological_process || molecular_function || YKR005C || Hypothetical ORF || 1450997	-4.347	-2.987	-2.447	-1.687		1.143	-0.587	1.133
CEN9_CEN	|| CEN9 || || || CEN9 || CEN9_CEN9_chr09.fsa_(355626..355742)_117_bp._46:YBOX_ACM1000036 || 1450998					0.425	-0.425
YHL036W_TIL_3_126__ORF	|| MUP3 || amino acid transport || L-methionine transporter activity || YHL036W || YBOX_TIL1000004:TIL_YHL036W_MUP3_3_126 || 1450999
SNR59_SNORNA	|| SNR59 || || || snR59 || YBOX_SNO1000015:SNO_SNR59_SNR59_SGDID:S000006450_Chr_XVI_snoRNA_0 || 1451000	-1.342	-2.352	-1.992	-1.552	-0.272	-0.502	1.618	0.708
YDL064W_JXN_EE20_1_ORF	|| UBC9 || G2/M transition of mitotic cell cycle* || SUMO conjugating enzyme activity || YDL064W || YBOX_JXN1000087:JXN_EE20_1_YDL064W:NC_001136:join(337490..337524,337635..337669) || 1451001	-0.062	-0.402	-0.382	-0.352	0.628	0.518	-0.182	-0.612
YJR083C_ORF	|| ACF4 || actin cytoskeleton organization and biogenesis || molecular_function || YJR083C || Protein of unknown function, computational analysis of large-scale protein-protein interaction data suggests a possible role in actin cytoskeleton organization; potential Cdc28p substrate || 1451002	-1.258	-0.958	-0.868	-0.678	-0.498	2.612	-0.758	-0.678
YBR190W_ORF	|| || || || YBR190W || Protein required for cell viability || 1451003	-1.636	-2.716	-0.956	-0.506	1.274	-0.206	-1.596	1.034
YEL018W_ORF	|| EAF5 || DNA repair || molecular_function || YEL018W || Stable stochiometric subunit of the NuA4 complex || 1451004	2.476	1.756	1.686	-0.074	1.516	-0.834	0.066	-0.674
YNL180C_AAA_16_NCR	|| RHO5 || Rho protein signal transduction || GTPase activity || YNL180C || POLYA_DS100_YNL180C_chr=XIV_(complement(299464..299563))_16:YBOX_AAA1000056 || 1451005
YBR283C_AAA_17_NCR	|| SSH1 || telomere maintenance* || protein transporter activity || YBR283C || POLYA_DS100_YBR283C_chr=II_(complement(768676..768775))_17:YBOX_AAA1000052 || 1451006		1.745			0.175	1.185	-0.685	-0.675
YGR118W_OCH_DS100_ORF	|| RPS23A || translation* || structural constituent of ribosome || YGR118W || YBOX_OCH1000148:DS100_YGR118W_YGR118W_Chr07_(727736..727835)_100_bp._1_0 || 1451007	1.38	1.16	1.23	0.83	-0.9	-0.08	-0.1	0.25
IGR_CHR02:(505260..506260)_2	|| || || || || YBOX_IGR1000143:gBR07_0:gBR07_0:chr02.fsa:(505260..506260):1001:bp._2_0 || 1451008	-1.552	-1.802	-0.772	-0.322	-0.172	0.408	0.288	-0.202
YKR040C_ORF	|| || || || YKR040C || Hypothetical ORF || 1451009	0.528	0.488	0.788	1.518	3.828	-1.692	-1.852	-1.802
YOR165W_ORF	|| SEY1 || membrane organization and biogenesis || molecular_function || YOR165W || Synthetic Enhancement with YOP1 || 1451010	-3.172	-1.882	-2.462	-2.622	-2.392	1.148	2.248	1.618
YML118W_ORF	|| NGL3 || biological_process || endonuclease activity || YML118W || RNase (putative)|DNase (putative) || 1451011				-0.643			0.217	0.427
YHR041C_INT_1	|| SRB2 || telomere maintenance* || RNA polymerase II transcription mediator activity || YHR041C || YBOX_INT1000164:INT_1_YHR041C:NC_001140:complement(189742..189842) || 1451012	-3.202	-1.622	-2.212	-1.262	1.218		0.178	-0.132
YER179W_JXN_IE_1_ORF	|| DMC1 || meiosis* || single-stranded DNA binding* || YER179W || YBOX_JXN1000042:JXN_IE_1_YER179W:NC_001137:548600..548679 || 1451013
YGR138C_OCH__ORF	|| TPO2 || polyamine transport || spermine transporter activity || YGR138C || YBOX_OCH1000204:YGR138C_TPO2_SGDID:S0003370_Chr_VII_765611-763767_RC_Ver_ORF_63_0 || 1451014	-1.04	0.13	0.76	0.79	0.08	-1.64	0.77	0
YBR031W_OCH_DS100_ORF	|| RPL4A || translation || structural constituent of ribosome || YBR031W || YBOX_OCH1000127:DS100_YBR031W_YBR031W_Chr02_(301255..301354)_100_bp._1_0 || 1451016	-1.028	-0.948	0.122	0.112	0.242	-0.658	0.232	0.072
IGR_CHR11:(178284..178428)_0	|| || || || || YBOX_IGR1000082:NKL025W:NKL025W:chr11.fsa:(178284..178428):145:bp._0_0 || 1451017	-3.026	-1.956	-3.046	-0.966	1.004	1.784	-1.146	-0.676
YGR065C_ORF	|| VHT1 || biotin transport || biotin transporter activity || YGR065C || H+-biotin symporter || 1451018	-2.702	-1.632	-1.902	0.658	0.488	-2.932	1.268	0.518
YDR047W_ORF	|| HEM12 || heme biosynthetic process || uroporphyrinogen decarboxylase activity || YDR047W || uroporphyrinogen decarboxylase || 1451019	1.232	0.742	0.672	0.502	-0.978	-0.378	0.162	0.692
YPR122W_ORF	|| AXL1 || cellular bud site selection* || metalloendopeptidase activity || YPR122W || human insulin-degrading endoprotease homolog (putative) || 1451020	-4.79	-2.96	-2.7	-0.51	2.31	0.07	-1.78	-0.09
YLR154W-A_ORF	|| || || || YLR154W-A || mitochondrial protein of unknown function || 1451021		-1.54	-1.94	0.3	-0.09	-0.21
YDL096C_ORF	|| OPI6 || || || YDL096C || Hypothetical ORF || 1451022		0.955		-2.865		3.385	1.175	-1.695
YPL171C_ORF	|| OYE3 || response to toxin || NADPH dehydrogenase activity || YPL171C || NADPH dehydrogenase || 1451023		-0.262	0.398	0.428		1.488	-0.642	-1.272
YOR337W_ORF	|| TEA1 || transcription || DNA binding || YOR337W || Mutants are defective in Ty1 Enhancer-mediated Activation || 1451024	-2.546	-2.326	-1.716	-0.986	-0.946	0.994	1.034	-0.096
TM(CAU)Q1_TRNA	|| || || || tM(CAU)Q1 || YBOX_TRN1000036:TRN_TM(CAU)Q1_SGDID:S000007325_Chr_Mito_tRNA_1 || 1451025	-3.93	-1.63	-3.6	-1.56		1.22	0.64	-0.3
YHR049C-A_ORF	|| || || || YHR049C-A || Hypothetical ORF || 1451026						0
YHR022C_ORF	|| || biological_process || molecular_function || YHR022C || Hypothetical ORF || 1451027		-0.305	-0.605	-2.235		1.545	0.555	0.135
YER004W_ORF	|| || biological_process || molecular_function || YER004W || The authentic, non-tagged protein was localized to the mitochondria || 1451028	-0.384	-0.184	0.596	-0.844	-0.124	0.376	-0.174	0.766
YML017W_INT_1	|| PSP2 || biological_process || molecular_function || YML017W || YBOX_INT1000242:INT_1_YML017W:NC_001145:236592..236953 || 1451029		-2.317	-1.817	-2.097	1.253		0.843
YDR082W_ORF	|| STN1 || telomere capping || protein binding* || YDR082W || involved in telomere length regulation, function in telomere metabolism during late S phase || 1451031	-0.438	-0.928	-0.338	-0.268	0.532	0.302	-0.568	0.002
YGR237C_ORF	|| || biological_process || molecular_function || YGR237C || Hypothetical ORF || 1451032	-0.366	-1.906	-2.526	2.124	3.974	-2.366	-2.236	-1.496
YEL053C_ORF	|| MAK10 || telomere maintenance* || peptide alpha-N-acetyltransferase activity || YEL053C || Glucose-repressible protein || 1451033	-4.792	-2.312	-2.492	0.508	1.248	0.618	-1.392	-0.982
YAR029W_ORF	|| || biological_process || molecular_function || YAR029W || Member of DUP240 gene family but contains no transmembrane domains; green fluorescent protein (GFP)-fusion protein localizes to the cytoplasm in a punctate pattern || 1451034	-1.346	-0.326	-0.886	-0.326	-0.116	2.054	-1.036	-0.576
YLR182W_ORF	|| SWI6 || meiosis* || protein binding* || YLR182W || transcription factor || 1451035	0.363	0.843	0.393	0.663	2.243		-1.237	-1.667
YFL010C_ORF	|| WWM1 || biological_process || molecular_function || YFL010C || WW domain containing protein interacting with Metacaspase (MCA1) || 1451036	0.322	-0.258	0.502	0.312	0.312	0.432	-0.338	-0.718
YJL135W_ORF	|| || || || YJL135W || Hypothetical ORF || 1451037							0
YGR272C_ORF	|| || 35S primary transcript processing || molecular_function || YGR272C || Hypothetical ORF || 1451038	2.686	1.586	2.426	0.536	-0.604	0.466	0.086	-0.484
YLR147C_ORF	|| SMD3 || nuclear mRNA splicing, via spliceosome || RNA splicing factor activity, transesterification mechanism* || YLR147C || core snRNP protein || 1451039	0.886	1.216	1.486	-0.984	1.616	1.526	-1.194	-0.964
YNL088W_ORF	|| TOP2 || meiotic recombination* || DNA topoisomerase (ATP-hydrolyzing) activity || YNL088W || topoisomerase II || 1451040	1.502	0.552	1.232	-0.188		0.712	-1.078	0.552
YDR254W_ORF	|| CHL4 || chromosome segregation || DNA binding || YDR254W || Protein necessary for stability of ARS-CEN plasmids; suggested to be required for kinetochore function || 1451041	-1.518	-1.858	-1.118	-1.228	0.432	1.362	-0.258	-0.308
YAR064W_ORF	|| || biological_process || molecular_function || YAR064W || Hypothetical ORF || 1451042		-0.576	-0.236	0.014	1.734	1.534	-0.046	-3.236
YDR219C_ORF	|| MFB1 || ubiquitin-dependent protein catabolic process* || protein binding || YDR219C || Hypothetical ORF || 1451043	-2.118	-0.978	-2.248	0.182	0.602	1.752	-1.188	-1.348
YBL035C_ORF	|| POL12 || DNA replication initiation* || alpha DNA polymerase activity || YBL035C || DNA polymerase alpha-primase complex B subunit || 1451044		-2.5	-2.87	-0.45	0.5	0.75	-0.8
YNL110C_ORF	|| NOP15 || ribosome biogenesis and assembly* || molecular_function || YNL110C || ribosome biogenesis || 1451045	3.02	1.36	1.35	0.08	1.01		-0.52	-0.57
YOR096W_INT_1	|| RPS7A || translation || structural constituent of ribosome || YOR096W || YBOX_INT1000036:INT_1_YOR096W:NC_001147:505938..506338 || 1451046	-3.104	-1.354	-1.374	-0.554	-0.144	0.106	0.466	0.126
YLR155C_OCH__ORF	|| ASP3-1 || asparagine catabolic process* || asparaginase activity || YLR155C || YBOX_OCH1000209:YLR155C_ASP3-1_SGDID:S0004145_Chr_XII_470406-469318_RC_Ver_ORF_842_0 || 1451047	-0.068	1.752	2.712	-0.508	-0.838	-0.678	1.272	0.752
SNR7-S_SNRNA	|| SNR7-S || || || snR7-S || YBOX_SNR1000006:SNR_SNR7-S_SNR7-S_SGDID:S000006496_Chr_VII_RC_snRNA_52 || 1451048	-2.32	-3.14	-2.36	-2.13	-1.31	-1.4	2.93	1.91
YOR372C_ORF	|| NDD1 || G2/M-specific transcription in mitotic cell cycle || transcription coactivator activity || YOR372C || Nuclear Division Defective 1 || 1451049	-2.28	-3.34	-3.14	-1.46	0.72	1.43	0.21	-0.9
YMR104C_ORF	|| YPK2 || protein amino acid phosphorylation || protein kinase activity || YMR104C || protein kinase || 1451051	-0.98	-1.1	-1.07	0.37		1.22	-0.71	-0.88
YOL045W_ORF	|| PSK2 || protein amino acid phosphorylation* || protein serine/threonine kinase activity || YOL045W || PAS kinase || 1451053	0.174	-0.566	-0.566	-0.076	0.804	0.604	0.304	-1.636
YJR145C_INT_1	|| RPS4A || translation* || structural constituent of ribosome || YJR145C || YBOX_INT1000196:INT_1_YJR145C:NC_001142:complement(702714..702969) || 1451054	-1.742	-0.222	-0.112	0.158	0.898	0.358	-0.412	-1.002
ARSCONSENSUS-TEL12L-YP2_ARS	|| || || || TEL12L || ARSconsensus-TEL12L-YP2_ARSconsensus-TEL12L-YP2_chr12.fsa_(5861..5991)_131_bp._31:YBOX_ACM1000021 || 1451055	2.15	0.31		-1.02			0.82	0.2
YPR156C_OCH__ORF	|| TPO3 || polyamine transport || spermine transporter activity || YPR156C || YBOX_OCH1000215:YPR156C_TPO3_SGDID:S0006360_Chr_XVI_839773-837905_RC_Ver_ORF_174_0 || 1451056	-1.488	-0.718	-0.038	0.002	-1.858	0.092	1.062	0.702
YBR021W_ORF	|| FUR4 || uracil transport || uracil permease activity || YBR021W || uracil permease || 1451057	-1.464	-1.584	-1.394	-0.724	-0.094	2.216	-0.794	-0.604
YLR319C_ORF	|| BUD6 || actin filament organization* || cytoskeletal regulatory protein binding || YLR319C || Actin- and formin-interacting protein, involved in actin cable nucleation and polarized cell growth; isolated as bipolar budding mutant || 1451058	-0.18	-0.4	-0.25	-0.81	0.31	1.86	-0.33	-1.03
YGL117W_ORF	|| || biological_process || molecular_function || YGL117W || Hypothetical ORF || 1451059	-4.14	-0.92	-2.58	-1.12	0.77	0	-0.22	0.57
YBL070C_ORF	|| || || || YBL070C || Hypothetical ORF || 1451060				-2.415			2.415
IGR_CHR07:(COMPLEMENT(323515..323680))_11	|| || || || || YBOX_IGR1000054:NGL014C:NGL014C:chr07.fsa:(complement(323515..323680)):166:bp._11_0 || 1451061	-2.576	-1.286	-1.136	-0.656	-0.576	0.044	0.984	0.204
YER189W_ORF	|| || biological_process || molecular_function || YER189W || Hypothetical ORF || 1451062	1.574	1.344	1.824	-0.046	-0.866	0.254	0.554	0.104
YJR121W_ORF	|| ATP2 || ATP synthesis coupled proton transport* || hydrogen ion transporting ATP synthase activity, rotational mechanism || YJR121W || F(1)F(0)-ATPase complex beta subunit || 1451063	0.428	-0.302	-0.042	1.418	-0.782	-1.852	0.968	0.248
SNR41_SNORNA	|| SNR41 || || || snR41 || YBOX_SNO1000057:SNO_SNR41_SNR41_SGDID:S000007305_Chr_XVI_RC_snoRNA_17 || 1451064	-1.454	-1.564	-0.964	-2.114	0.456	0.656	0.836	0.166
YLR354C_ORF	|| TAL1 || pentose-phosphate shunt || transaldolase activity || YLR354C || transaldolase, enzyme in the pentose phosphate pathway || 1451065	-1.138	-0.678	0.622	0.242	0.472	-1.228	0.522	-0.008
YJL170C_ORF	|| ASG7 || conjugation with cellular fusion || molecular_function || YJL170C || an a-specific gene that is induced to a higher expression level by alpha factor || 1451066							-0.83	0.83
YNL295W_ORF	|| || biological_process || molecular_function || YNL295W || Hypothetical ORF || 1451067	1.107	-0.353	-0.013	-0.753	1.707		-0.953
YDR461W_ORF	|| MFA1 || pheromone-dependent signal transduction during conjugation with cellular fusion || mating pheromone activity || YDR461W || a-factor mating pheromone precursor || 1451068	-1.066	-2.096	-1.986	0.004	0.054	-0.076	-0.266	0.284
YLL027W_ORF	|| ISA1 || telomere maintenance* || molecular_function || YLL027W || Iron Sulfur Assembly -- IscA/NifA homolog || 1451069	-0.666	-0.576	-0.266	-1.426	0.624	0.164	0.294	0.344
SRG1_NCR	|| SRG1 || || || SRG1 || YBOX_NCR1000006:NCR_SRG1_SRG1_SGDID:S000029010,_Chr_V_from_322208-322758,_ncRNA_57 || 1451070	-1.102	-1.472	-0.142	-0.162	0.228	-0.712	0.438	0.208
YOR074C_JXN_EI_1_ORF	|| CDC21 || DNA-dependent DNA replication* || thymidylate synthase activity || YOR074C || YBOX_JXN1000009:JXN_EI_1_YOR074C:NC_001147:complement(467451..467530) || 1451071	2.712	1.392	2.132	-0.688	-0.738	2.372	-0.488	-0.458
YMR289W_ORF	|| || biological_process || molecular_function || YMR289W || 4-amino-4-deoxychorismate lyase || 1451072	0.446	1.286	1.056	-0.704	0.556	1.276	-0.504	-0.624
YNR039C_ORF	|| ZRG17 || zinc ion transport || molecular_function || YNR039C || zinc-regulated gene || 1451073	-5.828		-3.168	-0.848	2.142	1.652	-2.588	-0.358
YDR426C_ORF	|| || || || YDR426C || Hypothetical ORF || 1451074		-1.07					-0.47	0.47
YJR099W_ORF	|| YUH1 || protein deubiquitination || ubiquitin-specific protease activity || YJR099W || ubiquitin hydrolase || 1451075	1.488	0.398	0.788	-0.172	1.598	-1.152	-0.142	-0.132
YOR323C_AAA_30_NCR	|| PRO2 || proline biosynthetic process || glutamate-5-semialdehyde dehydrogenase activity || YOR323C || POLYA_DS100_YOR323C_chr=XV_(complement(921322..921421))_30:YBOX_AAA1000083 || 1451076		0.443			1.403		-1.447	0.043
YOR031W_ORF	|| CRS5 || response to metal ion || copper ion binding || YOR031W || metallothionein-like protein || 1451077	-2.32	-2.58	-2.31	-0.81	0.75	-0.44	0.93	-0.43
YMR311C_ORF	|| GLC8 || chromosome segregation* || enzyme activator activity || YMR311C || protein phosphatase 1 (Glc7p) regulator || 1451078	2.914	2.184	2.024	0.424	-0.116	0.544	-0.236	-0.616
YOL159C-A_ORF	|| || biological_process || molecular_function || YOL159C-A || Hypothetical ORF identified by homology. See FEBS Letters [2000] 487:31-36. || 1451079		-1.814	-2.314	-1.064	1.426	0.516	-0.904	0.026
YPL002C_ORF	|| SNF8 || telomere maintenance* || protein binding || YPL002C || appears to be functionally related to SNF7 || 1451080	1.19	0.95	1.62	-1.14		2.52	-1	-0.38
YNL066W_TIL_5_121__ORF	|| SUN4 || mitochondrion organization and biogenesis || glucosidase activity || YNL066W || YBOX_TIL1000055:TIL_YNL066W_SUN4_5_121 || 1451081	-1.684	-2.974	-1.704	0.006	-0.224	-0.644	0.316	0.546
YOL080C_ORF	|| REX4 || rRNA processing* || 3'-5' exonuclease activity || YOL080C || RNA EXonuclease; member of 3'->5' exonuclease family. See Moser et al. 1997 Nucleic acids Res. 25:5110-5118 || 1451082	2.862	1.382	1.972	0.332		0.472	-0.008	-0.798
YGR103W_ORF	|| NOP7 || ribosome biogenesis and assembly* || molecular_function || YGR103W || Nucleolar protein involved in rRNA processing and 60S ribosomal subunit biogenesis; constituent of several different pre-ribosomal particles || 1451083	4.058	3.658	3.228	1.278	0.208	-1.342	-0.172	0.028
Q0255_ORF	|| || biological_process || molecular_function || Q0255 || Hypothetical ORF || 1451084	-2.002	-3.512	-3.642	0.128	-2.512	1.468	-0.422	1.338
YNR074C_ORF	|| AIF1 || response to singlet oxygen* || oxidoreductase activity, acting on NADH or NADPH, disulfide as acceptor || YNR074C || putative reductase || 1451085	1.144	0.804	1.364	0.044	-1.036	0.064	0.394	0.534
YKR056W_ORF	|| TRM2 || ribosome biogenesis and assembly* || single-stranded DNA specific endodeoxyribonuclease activity* || YKR056W || tRNA methyltransferase || 1451086	0.308	-0.452	0.648	0.238	-1.802	2.008	0.348	-0.792
YGL152C_ORF	|| || || || YGL152C || Hypothetical ORF || 1451087		1.137		-0.613			0.487	0.127
YIL009W_ORF	|| FAA3 || lipid metabolic process* || long-chain-fatty-acid-CoA ligase activity || YIL009W || acyl-CoA synthase || 1451088	-0.102	-0.492	-0.422	-0.522	2.368	-1.682	0.308	-0.472
YHR011W_AAA_15_NCR	|| DIA4 || aerobic respiration* || serine-tRNA ligase activity || YHR011W || POLYA_DS100_YHR011W_chr=VIII_(129172..129271)_15:YBOX_AAA1000004 || 1451089						-0.94		0.94
YOR203W_ORF	|| || || || YOR203W || Protein required for cell viability || 1451090	0.71	1.09	0.49	0.21	-1.02	-0.63	1	0.44
YLR013W_ORF	|| GAT3 || transcription || transcription factor activity || YLR013W || The amino acid sequence of this ORF is very homologous to that of GAT4/YIR013C. || 1451091	-1.364		-1.824	-0.124	1.046	1.836	-2.874	0.116
YKR091W_ORF	|| SRL3 || nucleobase, nucleoside, nucleotide and nucleic acid metabolic process || molecular_function || YKR091W || Cytoplasmic protein that, when overexpressed, suppresses the lethality of a rad53 null mutation; potential Cdc28p substrate || 1451092	-2.092	-1.772	-1.382	-0.922	0.118	1.788	-0.322	-0.662
YLL062C_ORF	|| MHT1 || sulfur amino acid metabolic process || homocysteine S-methyltransferase activity || YLL062C || S-Methylmethionine Homocysteine methylTransferase || 1451093	-1.05	-0.53	-0.84	-1.13	-1.21	2.43	-1.02	0.93
YPL187W_ORF	|| MF(ALPHA)1 || pheromone-dependent signal transduction during conjugation with cellular fusion || mating pheromone activity || YPL187W || mating factor alpha || 1451094
YHR038W_ORF	|| RRF1 || translation || translation termination factor activity || YHR038W || mitochondrial ribosome recycling factor || 1451095	-2.37	-1.74	-1.89	0.63	-1.27	-2.16	1.48	1.32
YDL134C_ORF	|| PPH21 || translation* || protein phosphatase type 2A activity || YDL134C || serine-threonine protein phosphatase 2A || 1451096	0.594	0.304	0.764	0.564	-1.386	-0.066	0.084	0.804
YJL001W_ORF	|| PRE3 || sporulation (sensu Fungi)* || endopeptidase activity || YJL001W || 20S proteasome subunit || 1451097	-0.098	0.192	1.212	0.012	0.392	-0.668	-0.148	0.412
YHR073W_ORF	|| OSH3 || endocytosis* || phosphatidylinositol binding* || YHR073W || Member of an oxysterol-binding protein family with seven members in S. cerevisiae; family members have overlapping, redundant functions in sterol metabolism and collectively perform a function essential for viability || 1451098	0.435		-0.525	0.285		-0.145	0.045	-0.185
YIL044C_ORF	|| AGE2 || ER to Golgi vesicle-mediated transport* || ARF GTPase activator activity || YIL044C || ARF GAP with effector function(s) || 1451099	-2.486	-1.626	-1.376	0.014	0.854	0.654	-0.566	-0.956
YFL026W_ORF	|| STE2 || response to pheromone during conjugation with cellular fusion* || mating-type alpha-factor pheromone receptor activity || YFL026W || alpha-factor pheromone receptor|seven-transmembrane domain protein || 1451100	-1.396	-0.956	-1.136	0.824	0.204	-0.626	-0.546	0.144
YGR288W_ORF	|| MAL13 || regulation of transcription, DNA-dependent* || transcription factor activity || YGR288W || MAL-activator protein || 1451101	-4.75	-2.18	-1.95	-0.52	0.34	2.43	-1.8	-0.45
YLR220W_ORF	|| CCC1 || iron ion homeostasis* || manganese ion transporter activity* || YLR220W || transmembrane Ca2+ transporter (putative) || 1451102	-2.51	-1.42	-2.35	0.19	-0.4	-0.43	0.13	0.51
YEL069C_ORF	|| HXT13 || hexose transport || glucose transporter activity* || YEL069C || high affinity hexose transporter || 1451103		-0.097		0.103			-0.457	0.353
CEN10_CEN	|| CEN10 || || || CEN10 || CEN10_CEN10_chr10.fsa_(complement(436222..436340))_119_bp.:YBOX_ACM1000023 || 1451104				0.057	1.357		-0.893	-0.523
YGL147C_OCH_DS100_ORF	|| RPL9A || translation || structural constituent of ribosome || YGL147C || YBOX_OCH1000228:DS100_YGL147C_YGL147C_Chr07_(complement(227659..227758))_100_bp._17_0 || 1451105	-0.714	0.396	0.396	0.826	-0.944	-0.204	0.786	-0.464
YNL126W_ORF	|| SPC98 || microtubule nucleation* || structural constituent of cytoskeleton || YNL126W || spindle pole body component || 1451106		-2.344	-2.054	-0.544	2.346	1.746	-1.554	-1.994
YDR120C_ORF	|| TRM1 || ribosome biogenesis and assembly* || tRNA (guanine-N2-)-methyltransferase activity || YDR120C || N2,N2-dimethylguanosine-specific tRNA methyltransferase || 1451107	0.078	-0.712	-0.462	-0.272	2.358	0.138	-1.052	-1.172
YPR138C_ORF	|| MEP3 || nitrogen utilization* || ammonium transporter activity || YPR138C || NH4+ transporter || 1451108	-0.77	-1.42	-0.71	-0.58	0.35	0.88	-0.35	-0.3
YFL061W_ORF	|| || biological_process || molecular_function || YFL061W || Hypothetical ORF || 1451109	-3.08							0
YNL161W_ORF	|| CBK1 || regulation of exit from mitosis* || protein kinase activity || YNL161W || serine/threonine protein kinase || 1451110	3.054	2.044	2.624	0.364	0.174	-1.056	0.634	-0.116
YDR098C_ORF	|| GRX3 || response to oxidative stress* || thiol-disulfide exchange intermediate activity || YDR098C || glutaredoxin || 1451111	2.136	2.766	1.656	-0.424	1.376	0.606	-0.814	-0.744
YPR173C_ORF	|| VPS4 || protein retention in Golgi* || ATPase activity || YPR173C || AAA ATPase || 1451112	3.163	1.823	2.363	0.063	1.463	0.023		-1.547
YIR030C_ORF	|| DCG1 || nitrogen compound metabolic process || molecular_function || YIR030C || Protein of unknown function, expression is sensitive to nitrogen catabolite repression and regulated by Dal80p; contains transmembrane domain || 1451113			-1.48	-1.04	-0.46	2.03	-0.13	-0.4
YMR155W_ORF	|| || biological_process || molecular_function || YMR155W || Hypothetical ORF || 1451114	0.292	0.732	0.782	-0.008	-2.778	1.462	0.602	0.722
YFR012W_ORF	|| || biological_process || molecular_function || YFR012W || Hypothetical ORF || 1451115				0.647	0.657	-1.303
YKL108W_ORF	|| SLD2 || DNA strand elongation during DNA replication || molecular_function || YKL108W || Protein required for DNA replication, phosphorylated in S phase by S-phase cyclin-dependent kinases (Cdks), phosphorylation is essential for DNA replication and for complex formation with Dpb11p; potential Cdc28p substrate || 1451116	2.048	0.418	0.598		-0.842	1.698	-1.422	0.568
YER090W_ORF	|| TRP2 || tryptophan biosynthetic process || anthranilate synthase activity || YER090W || anthranilate synthase component I || 1451117	-0.52	-0.45	-0.46	-0.98	1.54	0.47	-0.96	-0.07
YOR388C_ORF	|| FDH1 || formate catabolic process* || formate dehydrogenase activity || YOR388C || NAD(+)-dependent formate dehydrogenase, may protect cells from exogenous formate || 1451118								0
YJL186W_ORF	|| MNN5 || protein amino acid glycosylation || alpha-1,2-mannosyltransferase activity || YJL186W || golgi alpha-1,2-mannosyltransferase (putative) || 1451119	0.452	0.362	-0.078	-0.648	-0.518	2.082	-1.068	0.152
YLR198C_ORF	|| || || || YLR198C || Protein required for cell viability || 1451121		2.604	2.054	-1.716	-0.356	3.034	-0.046	-0.916
YER055C_ORF	|| HIS1 || histidine biosynthetic process || ATP phosphoribosyltransferase activity || YER055C || ATP phosphoribosyltransferase || 1451122	2.542	1.482	1.832	0.382	-1.428	0.582	0.372	0.092
YCL008C_ORF	|| STP22 || telomere maintenance* || protein binding || YCL008C || putative ubiquitin receptor || 1451123	-2.442	-1.192	-1.402	-1.532	0.878	-0.212	0.078	0.788
YER060W-A_ORF	|| FCY22 || biological_process || cytosine-purine permease activity || YER060W-A || purine-cytosine permease || 1451124	-1.224	0.266	0.556	0.056	0.036	1.246	-0.534	-0.804
YNL333W_ORF	|| SNZ2 || thiamin biosynthetic process* || protein binding || YNL333W || Snooze: stationary phase-induced gene family || 1451125	0.754	1.724	2.124	-0.036	-0.026	-0.696	0.504	0.254
YML094W_INT_1	|| GIM5 || tubulin folding || tubulin binding || YML094W || YBOX_INT1000234:INT_1_YML094W:NC_001145:82291..82373 || 1451126			-1				0
YBL086C_ORF	|| || biological_process || molecular_function || YBL086C || Protein of unknown function; green fluorescent protein (GFP)-fusion protein localizes to the cell periphery || 1451127	-4.324	-1.934	-5.164	-2.564	-0.634	1.916	1.426	-0.144
YKL143W_ORF	|| LTV1 || ribosome biogenesis and assembly* || molecular_function || YKL143W || Protein required for viability at low temperature || 1451128	2.948	1.688	1.928	0.438	-0.812	-0.242	0.968	-0.352
YPL018W_ORF	|| CTF19 || chromosome segregation* || protein binding || YPL018W || kinetochore protein || 1451129	1.295	-0.225	0.015		0.465	0.065	-0.615	0.085
YDR034W-B_ORF	|| || biological_process || molecular_function || YDR034W-B || Protein of unknown function; green fluorescent protein (GFP)-fusion protein localizes to the cell periphery || 1451130		-0.322	-1.512	0.748		-0.122	0.478	-1.102
YBR072W_ORF	|| HSP26 || response to stress* || unfolded protein binding || YBR072W || heat shock protein 26 || 1451131	-1.12	-1.72	-0.89	-0.89	1.17	0.34	-0.54	-0.08
YDR477W_ORF	|| SNF1 || protein amino acid phosphorylation* || AMP-activated protein kinase activity || YDR477W || serine/threonine kinase || 1451132	-2.218	-0.568	0.292	0.162	-0.408	0.692	0.182	-0.628
YCL043C_ORF	|| PDI1 || protein folding || protein disulfide isomerase activity* || YCL043C || protein disulfide isomerase || 1451133	0.276	-0.074	0.096	0.036	-0.084	0.166	-0.224	0.106
YGL168W_ORF	|| HUR1 || telomere maintenance* || molecular_function || YGL168W || Protein required for hydroxyurea resistance; functions in DNA replication || 1451134		-0.982	-2.142	-0.872	0.978	-1.452	0.408	0.938
YBR209W_ORF	|| || || || YBR209W || Hypothetical ORF || 1451135			-0.61
YBR037C_ORF	|| SCO1 || protein complex assembly* || thioredoxin peroxidase activity* || YBR037C || inner membrane protein || 1451136	0.34	0.75	1.06	-0.27	0.19		-0.46	0.54
YMR190C_ORF	|| SGS1 || response to DNA damage stimulus* || ATP-dependent DNA helicase activity || YMR190C || DNA helicase signature motifs || 1451137	-0.898	-0.178	0.082	-0.448	-0.058	-0.068	0.372	0.202
YDR037W_OCH__ORF	|| KRS1 || lysyl-tRNA aminoacylation || lysine-tRNA ligase activity || YDR037W || YBOX_OCH1000033:YDR037W_KRS1_SGDID:S0002444_Chr_IV_525436-527211_Ver_ORF_1318_0 || 1451138	1.27	0.6	0.89	-0.17		0.15	0.36	-0.34
YOR116C_TIL_2701_3000_112_ORF	|| RPO31 || transcription from RNA polymerase III promoter || DNA-directed RNA polymerase activity || YOR116C || YBOX_TIL1000301:TIL_YOR116C_2701_3000_112_0 || 1451139	0.6	0.56	1.09	-1.6		2.57	-0.25	-0.72
YOL096C_ORF	|| COQ3 || ubiquinone biosynthetic process || hexaprenyldihydroxybenzoate methyltransferase activity || YOL096C || 3,4-dihydroxy-5-hexaprenylbenzoate methyltransferase || 1451140	5.285	3.165	3.275	-2.735		1.075	0.575	1.085
YOR247W_OCH__ORF	|| SRL1 || nucleobase, nucleoside, nucleotide and nucleic acid metabolic process || molecular_function || YOR247W || YBOX_OCH1000211:YOR247W_SRL1_SGDID:S0005773_Chr_XV_797676-798308_Ver_ORF_98_0 || 1451141	-1.618	-2.948	-2.468	0.582	-0.488	-1.048	0.582	0.372
YJR137C_ORF	|| ECM17 || response to drug* || sulfite reductase (NADPH) activity || YJR137C || sulfite reductase beta subunit || 1451142	0.285	-0.335	0.595	-0.395	-0.225		-0.105	0.725
YBR244W_ORF	|| GPX2 || response to oxidative stress || glutathione peroxidase activity* || YBR244W || Phospholipid hydroperoxide glutathione peroxidase induced by glucose starvation that protects cells from phospholipid hydroperoxides and nonphospholipid peroxides during oxidative stress || 1451144	0.482	0.652	1.682	-0.178	-0.408	2.132	-0.848	-0.698
YPL225W_ORF	|| || biological_process || molecular_function || YPL225W || Hypothetical ORF || 1451145	1.324	1.154	2.134	0.664	-0.076	-0.886	0.764	-0.466
YER074W_OCH_DS100_ORF	|| RPS24A || translation || structural constituent of ribosome || YER074W || YBOX_OCH1000140:DS100_YER074W_YER074W_Chr05_(307193..307292)_100_bp._25_0 || 1451146	-0.05	0.5	0.62	1.18	-0.68	-0.73	0.21	0.02
YPL053C_ORF	|| KTR6 || cell wall organization and biogenesis* || mannosylphosphate transferase activity || YPL053C || mannosylphosphate transferase || 1451147	1.465	0.815	1.075	0.285			-0.285
IGR_CHR15:(1004377..1004512)_6	|| || || || || YBOX_IGR1000130:NOR079W:NOR079W:chr15.fsa:(1004377..1004512):136:bp._6_0 || 1451148	-3.436	-2.946	-2.386	-0.816	-0.166	-0.636	0.944	0.674
YOR047C_ORF	|| STD1 || regulation of transcription from RNA polymerase II promoter* || protein kinase activator activity || YOR047C || MTH1 homolog || 1451149	-1.908	-0.528	-0.328	0.562	-0.438	-0.778	0.662	-0.008
YHR010W_OCH__ORF	|| RPL27A || translation || structural constituent of ribosome || YHR010W || YBOX_OCH1000059:YHR010W_RPL27A_SGDID:S0001052_Chr_VIII_126514-126544,127106-127485_intron_removed_Ver_ORF_276_0 || 1451150	-0.324	0.446	1.206	1.086	-0.424	-0.934	0.786	-0.514
YGR034W_INT_1	|| RPL26B || translation || structural constituent of ribosome* || YGR034W || YBOX_INT1000151:INT_1_YGR034W:NC_001139:555958..556311 || 1451151	4.074	3.054	3.794	-0.246	-0.396	-0.076	0.604	0.114
YGR119C_ORF	|| NUP57 || mRNA export from nucleus* || structural molecule activity || YGR119C || nuclear pore protein (nucleoporin) || 1451152	-0.34	-0.54	0.28	0.25	0.75	0.65	-1.03	-0.62
YDL185W_ORF	|| TFP1 || vacuolar acidification* || hydrogen ion transporting ATPase activity, rotational mechanism* || YDL185W || site-specific endonuclease VDE (PI-SceI)|vacuolar ATPase V1 domain subunit A (69 kDa)|protein with three regions (ABC) that are spliced to yield the extein AC and the intein B; AC is a 69K vacuolar (H+)-ATPase, and B is a 50K site-specfic || 1451153	-0.374	0.856	2.276	0.716	-0.014	-1.594	1.096	-0.204
YPL260W_ORF	|| || biological_process || molecular_function || YPL260W || Hypothetical ORF || 1451154	-1.276	0.204	-0.876	-0.066	-0.216	1.444	-0.476	-0.686
YDL136W_INT_1	|| RPL35B || translation || structural constituent of ribosome || YDL136W || YBOX_INT1000085:INT_1_YDL136W:NC_001136:217603..218007 || 1451155	-0.816	0.254	0.954	0.254	0.834	-1.146	-0.126	0.184
YER179W_INT_1	|| DMC1 || meiosis* || single-stranded DNA binding* || YER179W || YBOX_INT1000129:INT_1_YER179W:NC_001137:548548..548639 || 1451156				0
YPR004C_ORF	|| || biological_process || electron carrier activity || YPR004C || Hypothetical ORF || 1451157	-2.168	-0.348	-1.888	-0.128	1.562	-1.988	0.162	0.392
YML070W_ORF	|| DAK1 || response to stress* || glycerone kinase activity || YML070W || dihydroxyacetone kinase (putative) || 1451158	-1.827	-1.547	-1.947	-1.507	0.603	0.363		0.543
YHR111W_ORF	|| UBA4 || pseudohyphal growth* || URM1 activating enzyme activity || YHR111W || Protein that activates Urm1p before its conjugation to proteins (urmylation); one target is the thioredoxin peroxidase Ahp1p, suggesting a role of urmylation in the oxidative stress response || 1451159	1.22	1.08	1.85	-0.95		-1.57	1	1.52
YOR082C_ORF	|| || || || YOR082C || Hypothetical ORF || 1451160	0.652	1.532	1.172	0.372	-0.658	0.092	0.012	0.182
YIL107C_TIL_4_125__ORF	|| PFK26 || fructose 2,6-bisphosphate metabolic process* || 6-phosphofructo-2-kinase activity || YIL107C || YBOX_TIL1000065:TIL_YIL107C_PFK26_4_125 || 1451161	-2.614	-2.474	-1.304	0.226	0.696	0.096	0.166	-1.184
YLR064W_ORF	|| || biological_process || molecular_function || YLR064W || Hypothetical ORF || 1451162	-0.85	-0.25	0.32	0.01	-0.98	0.28	0.36	0.33
YML035C_ORF	|| AMD1 || purine nucleotide metabolic process || AMP deaminase activity || YML035C || AMP deaminase || 1451163	-0.176	-0.206	-0.476	0.304	0.524	1.414	-1.366	-0.876
YOR219C_ORF	|| STE13 || peptide pheromone maturation || aminopeptidase activity || YOR219C || dipeptidyl aminopeptidase || 1451164	-3.198	-1.858	-2.548	-0.858	0.772	1.522	-0.918	-0.518
YLR029C_OCH__ORF	|| RPL15A || translation || structural constituent of ribosome* || YLR029C || YBOX_OCH1000208:YLR029C_RPL15A_SGDID:S0004019_Chr_XII_202591-201977_RC_Ver_ORF_545_0 || 1451165	1.984	1.544	2.064	0.744	-0.236	-0.586	0.094	-0.016
YGR154C_ORF	|| GTO1 || glutathione metabolic process || glutathione transferase activity || YGR154C || Hypothetical ORF || 1451166	0.198	-0.392		-0.072	1.528		-1.502	0.048
YLR029C_ORF	|| RPL15A || translation || structural constituent of ribosome* || YLR029C || ribosomal protein L15A (YL10) (rp15R) (L13A) || 1451167	2.076	1.676	2.816	0.216	-0.474	-0.424	0.376	0.306
YIL095W_ORF	|| PRK1 || protein amino acid phosphorylation* || protein serine/threonine kinase activity || YIL095W || serine/threonine protein kinase || 1451168	-2.505	-0.905	-1.005	-0.055	1.345		-0.215	-1.075
YOR008C-A_ORF	|| || telomere maintenance || molecular_function || YOR008C-A || diepoxybutane and mitomycin C resistance || 1451169
YOR254C_ORF	|| SEC63 || posttranslational protein targeting to membrane* || protein transporter activity || YOR254C || Protein involved in protein import into ER || 1451171	2.13	0.75	0.52	-0.44	0.31	1.67	-1.45	-0.09
YNL066W_TIL_6_75__ORF	|| SUN4 || mitochondrion organization and biogenesis || glucosidase activity || YNL066W || YBOX_TIL1000056:TIL_YNL066W_SUN4_6_75 || 1451172	-1.418	-2.108	-1.288	-0.138	-0.518	-1.258	0.772	1.142
YJL052W_ORF	|| TDH1 || glycolysis* || glyceraldehyde-3-phosphate dehydrogenase (phosphorylating) activity || YJL052W || glyceraldehyde-3-phosphate dehydrogenase 1 || 1451173	0.318	-0.902	-0.572	0.618	-0.992	-0.462	0.408	0.428
YPR189W_ORF	|| SKI3 || mRNA catabolic process* || translation repressor activity || YPR189W || antiviral protein that blocks translation of un-polyadenylated mRNAs || 1451174	2.777	0.837	0.827	-0.313	0.947	-0.603		-0.033
YDR171W_ORF	|| HSP42 || response to stress* || unfolded protein binding || YDR171W || Similar to HSP26; expression is regulated by stress conditions || 1451175	0.534	-0.146	1.044	-0.516	-0.246	0.394	-0.096	0.464
YHR143W_TIL_8_99__ORF	|| DSE2 || cell wall organization and biogenesis* || glucan 1,3-beta-glucosidase activity || YHR143W || YBOX_TIL1000138:TIL_YHR143W_DSE2_8_99 || 1451176	0.134	0.934	0.584	-0.856	0.394	0.044	-0.096	0.514
YDR136C_ORF	|| VPS61 || || || YDR136C || Vacuolar Protein Sorting || 1451177	-3.156	-1.786	-2.756	-1.046	0.944	1.104	-0.926	-0.076
YHR089C_ORF	|| GAR1 || ribosome biogenesis and assembly* || RNA binding || YHR089C || small nucleolar RNP protein || 1451178	3.858	3.518	4.328	0.188	0.378	-0.672	0.298	-0.192
TAG_AGO1_SPOMBE_MARKER	|| || || || || YBOX_TAG1000006:TAG_0:TAGS_ago1:(SPCC736.11)_2183 || 1451179
YDR542W_OCH_US100_ORF	|| || biological_process || molecular_function || YDR542W || YBOX_OCH1000236:US100_YDR542W_YDR542W_Chr04_(1523132..1523231)_100_bp._6_0 || 1451180	-2.1	-0.84	-0.7	-0.68	0.94	1.78	-1.74	-0.3
YDR345C_OCH__ORF	|| HXT3 || hexose transport || glucose transporter activity* || YDR345C || YBOX_OCH1000036:YDR345C_HXT3_SGDID:S0002753_Chr_IV_1164652-1162949_RC_Ver_ORF_109_0 || 1451181	-0.186	0.834	1.894	0.724	-0.606	-0.016	-0.026	-0.076
YMR021C_ORF	|| MAC1 || response to drug* || specific RNA polymerase II transcription factor activity || YMR021C || metal-binding transcriptional activator || 1451182	-2.655	-1.865	-1.845	-0.845	1.865		-1.035	0.015
YLR271W_ORF	|| || biological_process || molecular_function || YLR271W || Hypothetical ORF || 1451183	1.125	0.215	0.305	0.155		1.175	-1.475	0.145
SNR64_SNORNA	|| SNR64 || || || snR64 || YBOX_SNO1000024:SNO_SNR64_SNR64_SGDID:S000006455_Chr_XI_snoRNA_31 || 1451184	-1.164	-1.034	-0.964	-2.024	0.016	0.636	0.646	0.726
YLR236C_ORF	|| || || || YLR236C || Hypothetical ORF || 1451185		0.422	-0.578	-0.628	0.182	0.642	-0.488	0.292
YJL136W-A_ONO_ORF	|| || biological_process || molecular_function || YJL136W-A || YBOX_ONO1000063:YJL136W-A_YJL136W-A_SGDID:S0028806_Chr_X_156087-156170_Unc_ORF_4 || 1451186		-0.06		-0.44	1.13			-0.69
YDR003W-A_ONO_ORF	|| || biological_process || molecular_function || YDR003W-A || YBOX_ONO1000022:YDR003W-A_YDR003W-A_SGDID:S0028819_Chr_IV_454779-454901_Unc_ORF_53 || 1451187	2.56	2.14	2.05	-0.33	0.76	-0.85	0.18	0.24
YDR308C_ORF	|| SRB7 || transcription from RNA polymerase II promoter || RNA polymerase II transcription mediator activity || YDR308C || RNA polymerase II holoenzyme/mediator subunit || 1451188	1.91	1.49	1.36	0.12	0.75	0.41	-0.64	-0.64
YLR443W_ORF	|| ECM7 || cell wall organization and biogenesis || molecular_function || YLR443W || Involved in cell wall maintenance || 1451189	-1.11	-0.84	-0.2	-0.27	2.06	1.08	-0.4	-2.47
YDR524C-B_ONO_ORF	|| || biological_process || molecular_function || YDR524C-B || YBOX_ONO1000027:YDR524C-B_YDR524C-B_SGDID:S0028739_Chr_IV_1489788-1489588_RC_Unc_ORF_6 || 1451191	-0.584	-2.364	-2.244	0.156	0.636	-1.034	0.436	-0.194
YLR087C_TIL_301_600_141_ORF	|| CSF1 || fermentation || molecular_function || YLR087C || YBOX_TIL1000272:TIL_YLR087C_301_600_141_0 || 1451192	-0.62	-0.89	-0.14	-0.29	0.36	1.28	-0.77	-0.58
YJR003C_ORF	|| || ribosome biogenesis and assembly || molecular_function || YJR003C || Hypothetical ORF || 1451193	-0.304	-0.654	-0.364	0.256	-0.254	2.186	-0.844	-1.344
YBR110W_ORF	|| ALG1 || protein amino acid N-linked glycosylation* || beta-1,4-mannosyltransferase activity || YBR110W || beta-1,4-mannosyltransferase || 1451194	-0.132	-0.382	-0.352	0.098	-0.082	0.978	-0.492	-0.502
IGR_CHR13:(752986..753121)_30	|| || || || || YBOX_IGR1000109:NMR059W:NMR059W:chr13.fsa:(752986..753121):136:bp._30_0 || 1451195						2.5		-2.5
YLR408C_ORF	|| || biological_process || molecular_function || YLR408C || Hypothetical ORF || 1451196	-2.998	-1.248	-1.468	0.632	1.012	0.502	-1.438	-0.708
YDR515W_ORF	|| SLF1 || copper ion homeostasis* || RNA binding || YDR515W || Associates with translating ribosomes; may function in cytoplasm to modulate mRNA translation; regulates the copper-dependent mineralization of copper sulfide complexes on cell surface in cells cultured in medium containing copper salts || 1451197	-2.576	-1.866	-2.796	-0.416	-0.016	-0.726	-0.836	1.994
YNL177C_ORF	|| MRPL22 || translation* || structural constituent of ribosome || YNL177C || Mitochondrial ribosomal protein of the large subunit || 1451198	1.728	0.808	1.018	0.808	0.098	0.818	-0.652	-1.072
YDR343C_ORF	|| HXT6 || hexose transport || glucose transporter activity* || YDR343C || hexose transporter || 1451199	-0.194	0.626	1.686	0.826	-0.294	-2.984	2.146	0.306
YGL034C_ORF	|| || || || YGL034C || Hypothetical ORF || 1451200	-3.084	-1.194	-2.034	-0.694	-1.294	0.646	0.776	0.566
YOL103W-B_ORF	|| || || || YOL103W-B || TyB Gag-Pol protein; proteolytically processed to make the Gag, RT, PR, and IN proteins that are required for retrotransposition || 1451201	1	-0.06	0.28	0.74	-0.74	-0.4	-0.04	0.44
YFR028C_ORF	|| CDC14 || protein amino acid dephosphorylation* || phosphoprotein phosphatase activity || YFR028C || protein phosphatase || 1451202	-0.774	-0.574	-0.704	0.116	-0.154	0.656	-0.344	-0.274
YCL059C_ORF	|| KRR1 || ribosome biogenesis and assembly* || snoRNA binding || YCL059C || Involved in cell division and spore germination || 1451203	3.11	2.26	2.38	0.32	-0.8	1.05	-0.77	0.2
IGR_CHR02:(680590..680830)_87	|| || || || || YBOX_IGR1000017:NBR048W:NBR048W:chr02.fsa:(680590..680830):241:bp._87_0 || 1451205	-3.698	-1.378	0.062	-1.188	-1.468	0.422	2.122	0.112
YOL134C_ORF	|| || || || YOL134C || Protein required for cell viability || 1451206				-0.713	2.887		-0.213	-1.963
YGL241W_ORF	|| KAP114 || protein import into nucleus || protein carrier activity || YGL241W || KAryoPherin (collective name for homologous family of nuclear transport receptors) of approximately 114kD || 1451207	0.338	-0.542	-0.892	-0.912		1.838	-0.472	-0.452
YDL051W_ORF	|| LHP1 || tRNA processing || RNA binding || YDL051W || Protein homologous to human La (SS-B) autoantigen || 1451208	2.416	1.626	1.916	0.126	-0.774	1.226	-0.284	-0.294
YGL206C_ORF	|| CHC1 || endocytosis* || structural molecule activity || YGL206C || Clathrin heavy chain || 1451210	-0.108	-0.618	-0.428	-0.058	2.112	-0.808	-0.698	-0.548
TT(XXX)Q2_TRNA	|| || || || tT(XXX)Q2 || YBOX_TRN1000056:TRN_TT(XXX)Q2_SGDID:S000007335_Chr_Mito_RC_tRNA_4 || 1451211		-1.51	-1.76	-0.69	1.72		-0.05	-0.98
YKL159C_ORF	|| RCN1 || calcium-mediated signaling || calcium-dependent protein serine/threonine phosphatase regulator activity || YKL159C || calcineurin inhibitor || 1451212	1.256	1.446	1.616	-0.244	-0.864	0.416	1.216	-0.524
YDL016C_ORF	|| || || || YDL016C || Protein required for cell viability || 1451213		-0.115		-1.375		1.135	-1.485	1.725
YOR120W_ORF	|| GCY1 || response to salt stress* || aldo-keto reductase activity || YOR120W || Galactose-induced transcript || 1451214	-1.714	-1.674	-1.054	-1.044	0.826	1.236	-1.414	0.396
YBR088C_ORF	|| POL30 || chromatin silencing at telomere* || DNA polymerase processivity factor activity || YBR088C || Proliferating Cell Nuclear Antigen (PCNA) || 1451215	-1.498	-1.268	-1.148	-0.608	0.422	0.892	-0.238	-0.468
YGR020C_ORF	|| VMA7 || vacuolar acidification || hydrogen ion transporting ATPase activity, rotational mechanism || YGR020C || vacuolar ATPase V1 domain subunit F (14 kDa) || 1451217	0.522	0.262	0.102	-0.198	0.332	-0.398	-0.028	0.292
YDR002W_ORF	|| YRB1 || ubiquitin-dependent protein catabolic process* || Ran GTPase binding || YDR002W || Yeast Ran Binder #1; suppressor of FUS1; homolog of mouse HTF9a and human RanBP1 || 1451218	3.158	2.368	1.918	0.068	-0.132	0.448	-0.002	-0.382
YKL194C_ORF	|| MST1 || threonyl-tRNA aminoacylation || threonine-tRNA ligase activity || YKL194C || mitochondrial threonine-tRNA synthetase || 1451219	-5.87	-0.32	-1.85	-0.23	-0.51	1.97	-1.23
YPL069C_ORF	|| BTS1 || terpenoid biosynthetic process || farnesyltranstransferase activity || YPL069C || geranylgeranyl diphosphate synthase|EC 2.5.1.29 || 1451220	-1.09	-2.8	-2.86	1.17	4.14	-3.35	-1.07	-0.89
YAL033W_ORF	|| POP5 || rRNA processing* || ribonuclease P activity* || YAL033W || RNase MRP subunit (putative)|RNase P integral subunit || 1451221	0.303	0.433	1.013	-0.437		0.473	0.223	-0.257
YCR045C_ORF	|| || biological_process || serine-type peptidase activity || YCR045C || Hypothetical ORF || 1451222	-0.8	-0.91	-0.05	-1.69	-0.69	1.83	0.2	0.35
YBR295W_ORF	|| PCA1 || iron ion homeostasis* || ATPase activity, coupled to transmembrane movement of ions, phosphorylative mechanism* || YBR295W || P-type ATPase Cu(2+)-transporting (putative) || 1451223	-1.27	-2.32	-1.35			0.51	-0.51
25S_ITS2_JXN_RRNA	|| || || || || YBOX_RRN1000016:RRN_JXN_ITS2_25S:Chr:12:455143:to:455223:RC:ITS2_25S:overlap_10 || 1451224	-2.452	-2.172	-2.972	-0.352	0.838	-1.042	0.228	0.328
YHR214W-A_ORF	|| || || || YHR214W-A || Hypothetical ORF || 1451225	3.73	3.53	2.69	-0.06	-0.61	0.23	0.21	0.23
YNL146C-A_ONO_ORF	|| || biological_process || molecular_function || YNL146C-A || YBOX_ONO1000105:YNL146C-A_YNL146C-A_SGDID:S0028851_Chr_XIV_351580-351386_RC_Unc_ORF_47 || 1451226	3.514	2.394	2.484	-2.986	2.634	-0.246	0.484	0.114
YPR055W_ORF	|| SEC8 || cytokinesis* || protein binding || YPR055W || exocyst complex 121 kDa component || 1451227	-3.17	-2.27	-2.23		0.76	0.23		-0.99
YPL276W_ORF	|| || formate catabolic process || formate dehydrogenase activity || YPL276W || NAD(+)-dependent formate dehydrogenase, may protect cells from exogenous formate; YPL275W and YPL276W comprise a continuous open reading frame in some S. cerevisiae strains but not in the genomic reference strain S288C || 1451228	-2.864	-1.174	-1.574	-0.694	-1.024	2.216	-0.464	-0.034
YHR127W_ORF	|| || biological_process || molecular_function || YHR127W || (H)igh copy (S)uppressor of (N)34 dominant negative allele of SEC4. Suppression is very specific to this allele. It has no affect on the analogous YPT1 allele. No homology or known function. || 1451230	-1.24	-0.94	-0.35	-0.61	0.04	0.26	0.01	0.3
YDL223C_ORF	|| HBT1 || cellular morphogenesis during conjugation with cellular fusion || molecular_function || YDL223C || Substrate of the Hub1p ubiquitin-like protein that localizes to the shmoo tip (mating projection); mutants are defective for mating projection formation, thereby implicating Hbt1p in polarized cell morphogenesis || 1451231	-3.26	-1.46	-1.73	-0.7	0.74	0.43	-0.47
YOR098C_ORF	|| NUP1 || mRNA export from nucleus* || protein binding* || YOR098C || nuclear pore complex subunit || 1451232	-0.762	-0.582	-0.272	-0.322	0.818	-1.532	0.968	0.068
YLR102C_ORF	|| APC9 || mitotic sister chromatid segregation* || protein binding* || YLR102C || anaphase promoting complex (APC) subunit || 1451233	-1.148	-0.378	-2.008	-1.098	-0.808	0.342	0.862	0.702
YKL081W_INT_1	|| TEF4 || translational elongation || translation elongation factor activity || YKL081W || YBOX_INT1000201:INT_1_YKL081W:NC_001143:282741..283066 || 1451234	-2.49	-2.3	-2.18	-1.7	0.6	1.16	0.08	-0.14
YHR162W_ORF	|| || biological_process || molecular_function || YHR162W || Hypothetical ORF || 1451235	-1.086	-0.856	-0.216	0.214	0.244	-0.526	0.474	-0.406
YIL133C_ORF	|| RPL16A || translation || structural constituent of ribosome* || YIL133C || ribosomal protein L16A (L21A) (rp22) (YL15) || 1451236	2.828	1.548	1.908	1.108	-0.212	-0.682	-0.212	-0.002
YNL008C_ORF	|| ASI3 || ubiquitin-dependent protein catabolic process || ubiquitin-protein ligase activity || YNL008C || Amino acid Sensor-Independent (ASI) genes encode membrane proteins Asi1p, Asi2p and Asi3p. Asi1p and Asi3p have conserved ubiquitin ligase-like RING domains at their C-termini || 1451237	-0.075	0.125	-0.625	-0.335		1.955	-0.405	-1.215
YML086C_ORF	|| ALO1 || response to oxidative stress || D-arabinono-1,4-lactone oxidase activity || YML086C || D-arabinono-1,4-lactone oxidase || 1451238	0.86	0.4	-0.01	0.28		0.64	-0.15	-0.77
YER087C-B_ORF	|| SBH1 || SRP-dependent cotranslational protein targeting to membrane, translocation* || protein transporter activity* || YER087C-B || Sbh2p homolog || 1451239	-1.242	-1.302	-1.012	0.128	0.028	0.398	0.188	-0.742
YNL215W_ORF	|| IES2 || biological_process || molecular_function || YNL215W || Protein that associates with the INO80 chromatin remodeling complex under low-salt conditions || 1451240	3.488	2.958	2.758	0.008	0.978	-0.062	-0.852	-0.072
YMR072W_ORF	|| ABF2 || mitochondrial genome maintenance* || DNA binding* || YMR072W || HMG-1 homolog || 1451241	-0.616	-1.776	-0.896	0.124	-1.136	-0.126	0.144	0.994
YNL043C_ORF	|| || || || YNL043C || Hypothetical ORF || 1451242		-0.703		-0.543			0.017	0.527
YMR037C_ORF	|| MSN2 || response to stress* || transcription factor activity || YMR037C || zinc finger protein || 1451243	-0.515	-3.855	-1.355	0.385		0.745	-0.565	-0.565
YML129C_AAA_14_NCR	|| COX14 || aerobic respiration* || molecular_function || YML129C || POLYA_DS100_YML129C_chr=XIII_(complement(14248..14347))_14:YBOX_AAA1000038 || 1451244	1.8	0.96	1.44	-1.73	1.84	1.22	-0.65	-0.68
YNL034W_OCH_US100_ORF	|| || biological_process || molecular_function || YNL034W || YBOX_OCH1000194:US100_YNL034W_YNL034W_Chr14_(570376..570475)_100_bp._1_0 || 1451245		1.2		0
YJL068C_ORF	|| || formaldehyde catabolic process || S-formylglutathione hydrolase activity || YJL068C || Hypothetical ORF || 1451246	-1.712	-1.842	-1.162	-0.072	0.848	0.768	-0.962	-0.582
YER109C_ORF	|| FLO8 || pseudohyphal growth* || specific RNA polymerase II transcription factor activity || YER109C || transcriptional activator of FLO1 (putative) || 1451247	-0.682	0.328	-0.152	1.508	-2.232	0.928	-0.592	0.388
YNL250W_ORF	|| RAD50 || telomere maintenance* || protein binding* || YNL250W || Mre11-Rad50-Xrs2 protein complex member involved in joining double-stranded breaks and DNA recombination || 1451248	-4.013	-2.593	-2.443		1.107	2.037	-1.763	-1.383
YDR187C_ORF	|| || || || YDR187C || Protein required for cell viability || 1451249	1.603		1.803	0.463		0.553	-1.077	0.063
YCR108C_OCH__ORF	|| || biological_process || molecular_function || YCR108C || YBOX_OCH1000259:YCR108C_YCR108C_SGDID:S0028536_Chr_III_316184-315993_RC_Unc_ORF_4 || 1451250	0.788	-0.922	-0.812	-0.572		0.858	-0.152	-0.132
YMR244W_ORF	|| || biological_process || molecular_function || YMR244W || Hypothetical ORF || 1451251		1.108		-3.002	3.818	-1.412	-0.372	0.968
YJR054W_ORF	|| || biological_process || molecular_function || YJR054W || Vacuolar protein of unknown function; potential Cdc28p substrate || 1451252		-1.128	-1.138	-0.168	1.922		-1.098	-0.658
YMR209C_ORF	|| || biological_process || molecular_function || YMR209C || Hypothetical ORF || 1451253	-1.776	-0.966	-1.656	-0.626	0.874	0.264	0.014	-0.526
YLR459W_ORF	|| GAB1 || attachment of GPI anchor to protein || GPI-anchor transamidase activity || YLR459W || fifth component of GPI transamidase that may be involved in the recognition of either the GPI attachment signal or the lipid portion of GPI. || 1451254	-2.426	-2.566	-1.796	0.174	-1.006	0.674	-0.036	0.194
YKL025C_ORF	|| PAN3 || DNA repair* || poly(A)-specific ribonuclease activity || YKL025C || Pab1p-dependent poly(A) ribonuclease (PAN) 76 kDa subunit || 1451255	-1.57	-1.98	-2.41	-0.11	2.24	-1.64	-1.25	0.76
YFL031W_JXN_EI_1_ORF	|| HAC1 || regulation of transcription from RNA polymerase II promoter* || transcription factor activity* || YFL031W || YBOX_JXN1000043:JXN_EI_1_YFL031W:NC_001138:75798..75877 || 1451256	-1.706	-1.686	-1.216	0.004	-0.636	-0.896	1.274	0.254
YLR287C_ORF	|| || biological_process || molecular_function || YLR287C || Hypothetical ORF || 1451257	0.642	0.092	1.162	0.052	0.152	0.682	-0.788	-0.098
YER144C_ORF	|| UBP5 || protein deubiquitination || ubiquitin-specific protease activity || YER144C || ubiquitin-specific protease (putative) || 1451258	-5.756	-2.506	-2.156	-1.106	-1.086	0.554	0.544	1.094
YDR394W_ORF	|| RPT3 || ubiquitin-dependent protein catabolic process || ATPase activity* || YDR394W || probable 26S protease subunit and member of the CDC48/PAS1/SEC18 family of ATPases || 1451259	-0.32	-0.99	-0.44	-0.33	1.37	-0.05	-0.77	-0.22
YJR019C_ORF	|| TES1 || fatty acid oxidation || acyl-CoA thioesterase activity || YJR019C || acyl-CoA thioesterase || 1451260	-1.952	-1.182	-0.442	-0.882	1.368	-0.082	-0.522	0.118
YGL085W_ORF	|| || biological_process || molecular_function || YGL085W || Hypothetical ORF || 1451261	0.628	0.408	-0.072	-0.082	-0.422	0.848	-0.182	-0.162
YDR359C_ORF	|| VID21 || DNA repair* || molecular_function || YDR359C || Component of the NuA4 histone acetyltransferase complex || 1451263	-2.106	-0.506	-0.486	-0.176	-1.576	2.064	-0.956	0.644
YMR305C_TIL_7_130__ORF	|| SCW10 || conjugation with cellular fusion || glucosidase activity || YMR305C || YBOX_TIL1000036:TIL_YMR305C_SCW10_7_130 || 1451264	-1.456	-2.176	-1.236	-0.066	-0.856	0.694	0.374	-0.146
YPL107W_ORF	|| || biological_process || molecular_function || YPL107W || Hypothetical ORF || 1451265	0.508	-0.982	-0.962	-1.452	0.788	0.978	-0.142	-0.172
YKL060C_ORF	|| FBA1 || glycolysis* || fructose-bisphosphate aldolase activity || YKL060C || aldolase || 1451266	1.372	0.832	0.742	0.412	-0.968	-0.598	0.702	0.452
YHL042W_ORF	|| || biological_process || molecular_function || YHL042W || Hypothetical ORF || 1451267		-1.426	-2.626	-1.306	0.874	1.524	0.274	-1.366
YBR161W_ORF	|| CSH1 || sphingolipid biosynthetic process* || mannosyltransferase activity* || YBR161W || Probable catalytic subunit of a mannosylinositol phosphorylceramide (MIPC) synthase, forms a complex with probable regulatory subunit Csg2p; function in sphingolipid biosynthesis is overlapping with that of Sur1p || 1451268	-4.405	-1.365	-1.225	-0.905		0.835	-0.385	0.455
YHL007C_ORF	|| STE20 || protein amino acid phosphorylation* || MAP kinase kinase kinase kinase activity* || YHL007C || Involved in pheromone response and pseudohyphal growth pathways || 1451269	-0.15	-0.34	-0.11	-0.98	1.27	0.77	-0.12	-0.94
YBR126C_ORF	|| TPS1 || response to drug* || alpha,alpha-trehalose-phosphate synthase (UDP-forming) activity || YBR126C || trehalose-6-phosphate synthase/phosphatase complex 56 kDa synthase subunit || 1451270	1.112	0.412	0.802	-0.978	-0.238	0.092	0.552	0.572
TR(ACG)Q2_TRNA	|| || || || tR(ACG)Q2 || YBOX_TRN1000018:TRN_TR(ACG)Q2_SGDID:S000007330_Chr_Mito_tRNA_4 || 1451271			-3.847	-0.797	1.343			-0.547
YKR011C_ORF	|| || biological_process || molecular_function || YKR011C || Hypothetical ORF || 1451272	-1.39	-0.52	-0.46	-1.33		0.46	-0.27	1.14
YOR136W_ORF	|| IDH2 || tricarboxylic acid cycle* || isocitrate dehydrogenase (NAD+) activity || YOR136W || NAD-dependent isocitrate dehydrogenase || 1451273	-1.758	-0.948	-0.208	0.232	-0.058	-0.538	0.492	-0.128
YOR116C_TIL_26_0_DS100_ORF	|| RPO31 || transcription from RNA polymerase III promoter || DNA-directed RNA polymerase activity || YOR116C || YBOX_TIL1000179:TIL_DS100_YOR116C_26_0 || 1451274
YDR261C-D_ORF	|| || || || YDR261C-D || TyB Gag-Pol protein; proteolytically processed to make the Gag, RT, PR, and IN proteins that are required for retrotransposition || 1451275	-0.708	-0.548	-0.338	1.532	-0.358	-0.338	-0.778	-0.058
YEL024W_ORF	|| RIP1 || aerobic respiration* || ubiquinol-cytochrome-c reductase activity || YEL024W || Rieske iron-sulfur protein of the mitochondrial cytochrome bc1 complex || 1451276	-3.576	-2.236	-1.676	-0.276	0.364	0.274	-0.056	-0.306
YGR208W_ORF	|| SER2 || serine family amino acid biosynthetic process || phosphoserine phosphatase activity || YGR208W || phosphoserine phosphatase || 1451277	1.942	0.272	0.212	-0.978	1.472	1.192	0.062	-1.748
YGR036C_ORF	|| CAX4 || telomere maintenance* || pyrophosphatase activity || YGR036C || contains 3 short stretches of amino acids that are characteristic for a wide variety of phosphatases, including lipid phosphatases and a protein phosphatase || 1451278	-2.594	-1.494	-1.934	-1.714	1.196	0.576	0.216	-0.274
YGL257C_ORF	|| MNT2 || protein amino acid O-linked glycosylation || alpha-1,3-mannosyltransferase activity || YGL257C || alpha-1,3-mannosyltransferase || 1451279	0.676	0.456	0.056	-0.794	-0.064	1.526	0.126	-0.794
YLR390W-A_ORF	|| CCW14 || telomere maintenance* || structural constituent of cell wall || YLR390W-A || cell wall mannoprotein || 1451280	-1.202	-1.572	-1.252	-0.012	-0.622	0.598	0.348	-0.312
YDL067C_ORF	|| COX9 || mitochondrial electron transport, cytochrome c to oxygen || cytochrome-c oxidase activity || YDL067C || cytochrome c oxidase subunit VIIa || 1451281	0.124	-0.386	0.084	-0.426	-0.186	-0.406	0.354	0.664
YIL022W_TIL_1501_1643_68_ORF	|| TIM44 || protein import into mitochondrial matrix || protein transporter activity || YIL022W || YBOX_TIL1000255:TIL_YIL022W_1501_1643_68_0 || 1451282	0.808	0.288	0.218	-1.122	1.508	0.468	0.108	-0.962
YPL142C_ORF	|| || || || YPL142C || Protein required for cell viability || 1451283	-1.746	-0.956	-0.136	0.254	-0.726	0.054	0.554	-0.136
YGR243W_ORF	|| || biological_process || molecular_function || YGR243W || The authentic, non-tagged protein was localized to mitochondria || 1451284	-2.7	-1.16	-1.13		1.55	-0.63	-0.98	0.06
YGR071C_ORF	|| || biological_process || molecular_function || YGR071C || Hypothetical ORF || 1451285	-5.74	-3.27	-3.6	-2.05		2.95	-0.9
YKL087C_TIL_30_0_US300_ORF	|| CYT2 || cytochrome c-heme linkage || holocytochrome-c synthase activity || YKL087C || YBOX_TIL1000209:TIL_US300_YKL087C_30_0 || 1451286				-0.74			-0.15	0.89
TL(GAG)G_TRNA	|| || || || tL(GAG)G || YBOX_TRN1000011:TRN_TL(GAG)G_SGDID:S000006646_Chr_VII_tRNA_12 || 1451287	-3.896	-1.496	-2.816	-1.416	0.174	0.744	0.754	-0.256
YDR053W_ORF	|| || || || YDR053W || Protein required for cell viability || 1451288		-0.447			0.063	0.243		-0.307
YDR018C_ORF	|| || phospholipid biosynthetic process || acyltransferase activity || YDR018C || Hypothetical ORF || 1451289		-0.57			1.18		-1.18
YDL239C_ORF	|| ADY3 || spore wall assembly (sensu Fungi)* || protein binding || YDL239C || Protein required for spore wall formation, thought to mediate assembly of a Don1p-containing structure at the leading edge of the prospore membrane via interaction with spindle pole body components; potentially phosphorylated by Cdc28p || 1451290		-1.98	-1.34	-1.27	0.43	2.16	-0.95	-0.37
YHR200W_ORF	|| RPN10 || ubiquitin-dependent protein catabolic process || endopeptidase activity || YHR200W || 26S proteasome component|mammalian S5a protein homolog || 1451292	1.026	0.836	1.346	-0.344	-0.494	0.876	0.416	-0.454
YEL073C_OCH__ORF	|| || biological_process || molecular_function || YEL073C || YBOX_OCH1000043:YEL073C_YEL073C_SGDID:S0000799_Chr_V_7553-7230_RC_Unc_ORF_250_0 || 1451293	0.145	-0.025	0.375	-0.495			0.495
YCR096C_ORF	|| HMRA2 || biological_process || molecular_function || YCR096C || Silenced copy of A2, which encodes a protein of unknown function. || 1451294	-0.522	0.108	1.028	-0.232	0.078	0.598	-0.362	-0.082
YOL040C_AAA_6_NCR	|| RPS15 || translation* || structural constituent of ribosome || YOL040C || POLYA_DS100_YOL040C_chr=XV_(complement(252956..253055))_6:YBOX_AAA1000070 || 1451295		-0.468	-0.428	0.092	-0.788	1.492	-1.028	0.232
YOR171C_ORF	|| LCB4 || sphingolipid metabolic process* || D-erythro-sphingosine kinase activity || YOR171C || sphingoid long chain base (LCB) kinase || 1451296	-2.456	-0.766	-1.436	0.064	1.804	-1.346	-0.876	0.354
YAL049C_ORF	|| || biological_process || molecular_function || YAL049C || Hypothetical ORF || 1451297	-1.53	-1.01	-0.45	0.41	0.09	0.28	-0.51	-0.27
YML124C_ORF	|| TUB3 || mitotic sister chromatid segregation* || structural constituent of cytoskeleton || YML124C || alpha-tubulin || 1451298	3.106	2.586	2.876	0.036	-1.104	0.076	0.536	0.456
YOR308C_ORF	|| SNU66 || nuclear mRNA splicing, via spliceosome || RNA splicing factor activity, transesterification mechanism || YOR308C || 66kD U4/U6.U5 snRNP associated protein || 1451299	-0.112	-0.992	-0.232	-0.712	0.418	0.908	-0.652	0.038
YJL106W_ORF	|| IME2 || protein amino acid phosphorylation* || protein kinase activity || YJL106W || Serine/threonine protein kinase involved in activation of meiosis, associates with Ime1p and mediates its stabiilty, activates Ndt80p; IME2 expression is positively regulated by Ime1p || 1451300		-0.636	-0.776	-0.436	1.044	0.364	-1.256	0.284
YLR118C_ORF	|| || biological_process || palmitoyl-(protein) hydrolase activity || YLR118C || || 1451301	-1.596	-0.596	0.104	-1.586	-0.766	0.424	0.854	1.074
YBL041W_ORF	|| PRE7 || ubiquitin-dependent protein catabolic process || endopeptidase activity || YBL041W || proteasome subunit || 1451302	0.494	0.564	1.664	0.544	-0.446	-0.266	-0.136	0.304
RDN25-1_RRNA	|| RDN25-1 || || || RDN25-1 || YBOX_RRN1000012:RRN_RDN25-1:RDN25-1:SGDID:S000006484:Chr:XII:455182-451787:RC:rRNA_2090 || 1451303	-1.942	-3.052	-2.352	0.048	-0.002	-2.552	0.928	1.578
YDR225W_ORF	|| HTA1 || DNA repair* || DNA binding || YDR225W || histone H2A (HTA1 and HTA2 code for nearly identical proteins) || 1451304	-0.482	0.308	1.068	0.548	-0.362	-0.602	0.388	0.028
IGX_YM_755699C	|| || || || || YBOX_IGX1000029:IGX_444_3:IGX_YM_755699C:[chromosome=XIII]:(complement(755624..755724)) || 1451305	-1.05	-0.8	-0.6	-0.07	-0.61	1.12	-0.53	0.09
YDR012W_OCH_DS100_ORF	|| RPL4B || translation || structural constituent of ribosome || YDR012W || YBOX_OCH1000134:DS100_YDR012W_YDR012W_Chr04_(472939..473038)_100_bp._5_0 || 1451306	-0.64	-0.73	-0.06	0.05	-1.11	-0.26	0.7	0.62
YHR178W_ORF	|| STB5 || response to drug* || transcription factor activity || YHR178W || binds Sin3p in two-hybrid assay || 1451307	-0.47	-1.06	-0.59	0.67	-0.05	0.6	-0.73	-0.49
YIL149C_ORF	|| MLP2 || mRNA export from nucleus* || ribonucleoprotein binding || YIL149C || coiled-coil protein (putative), similar to myosin and TPR || 1451308	0.854	0.424	0.594	0.114	0.474	-0.026	-0.696	0.134
YAR035W_ORF	|| YAT1 || alcohol metabolic process* || carnitine O-acetyltransferase activity || YAR035W || carnitine acetyltransferase || 1451309	-5.466	-1.926	-2.366	-0.346	-1.156	1.334	-0.526	0.694
YBL006C_ORF	|| LDB7 || telomere maintenance* || DNA-dependent ATPase activity || YBL006C || The deletion strain shows a reduced affinity by the alcian blue dye, which suggests a reduction in the net negative charge of the cell surface || 1451310	3.092	1.842	3.182	0.122	-0.988	1.062	-0.238	0.042
YPRCDELTA22_LTR	|| || || || YPRCdelta22 || YBOX_LTR1000011:YPRCDELTA22:SGDID:S000007204:Chr:XVI:850508-850353_RC_10 || 1451311		-1.038	-1.998	-0.758	1.842	2.592	-1.568	-2.108
YOR343C_ORF	|| || || || YOR343C || Hypothetical ORF || 1451312				-0.38	1.74		-1.65	0.29
YGRWTY3-1_RET	|| || || || YGRWTy3-1 || YBOX_RET1000001:RET_YGRWTY3-1:SGDID:S000006984:Chr:VII:707199-712549:retrotransposon_3782 || 1451313		-2.24	-2.21	-0.29	0.81	0.6	-0.87	-0.25
TV(AAC)E1_TRNA	|| || || || tV(AAC)E1 || YBOX_TRN1000058:TRN_TV(AAC)E1_SGDID:S000006753_Chr_V_tRNA_4 || 1451315	-1.11	-0.8	-0.41	-1.37	0.23	2.05	-0.39	-0.52
YLR153C_ORF	|| ACS2 || histone acetylation* || acetate-CoA ligase activity || YLR153C || acetyl CoA synthetase || 1451318	-1.302	-0.712	0.398	0.078		0.238	0.128	-0.442
YNL094W_ORF	|| APP1 || actin cytoskeleton organization and biogenesis || molecular_function || YNL094W || Protein of unknown function, interacts with Rvs161p and Rvs167p; computational analysis of protein-protein interactions in large-scale studies suggests a possible role in actin filament organization || 1451319	-1.024	-0.624	-0.644	0.136	0.006	0.556	-0.414	-0.284
YER010C_ORF	|| || biological_process || molecular_function || YER010C || Hypothetical ORF || 1451320	0.046	0.266	0.876	-0.204	-0.254	1.076	-0.464	-0.154
YBL091C-A_INT_1	|| SCS22 || biological_process* || molecular_function || YBL091C-A || YBOX_INT1000107:INT_1_YBL091C-A:NC_001134:complement(47056..47143) || 1451321		0.397	0.227	-1.123	1.107		-0.193	0.207
IGR_CHR14:(COMPLEMENT(17704..17908))_106	|| || || || || YBOX_IGR1000119:NNL076C:NNL076C:chr14.fsa:(complement(17704..17908)):205:bp._106_0 || 1451322	0.55	-0.1	0.33	-1.75	2.63			-0.88
YIL169C_OCH__ORF	|| || biological_process || molecular_function || YIL169C || YBOX_OCH1000068:YIL169C_YIL169C_SGDID:S0001431_Chr_IX_26106-23119_RC_Unc_ORF_158_0 || 1451323	3.692	0.192	0.922	0.832	-1.118	0.572	-0.438	0.152
YPL060C-A_ORF	|| || transposition, RNA-mediated || protein binding* || YPL060C-A || TyA Gag protein; the main structural constituent of virus-like particles (VLPs) || 1451324	-3.8	-3.61	-3.12	0.54	1.49	-2.03
YNL059C_ORF	|| ARP5 || protein targeting to vacuole* || ATP-dependent 5' to 3' DNA helicase activity || YNL059C || actin related protein || 1451325	1.572	0.852	0.732	-0.088	-1.698	0.912	1.182	-0.308
YMR110C_ORF	|| HFD1 || aldehyde metabolic process || 3-chloroallyl aldehyde dehydrogenase activity || YMR110C || Hypothetical ORF || 1451326	-2.39	-2.16	-1.36	-0.41		0.38	0.35	-0.32
YLR360W_ORF	|| VPS38 || late endosome to vacuole transport || molecular_function || YLR360W || involved in vacuolar protein targeting || 1451327	-0.82	-0.67	-0.51	0.73	-0.57	0.55	-0.61	-0.1
YOL051W_ORF	|| GAL11 || telomere maintenance* || RNA polymerase II transcription mediator activity || YOL051W || RNA polymerase II holoenzyme complex component|positive and negative transcriptional regulator of genes involved in mating-type specialization || 1451328	-2.152	-1.312	-1.402	-1.722	1.208	0.228	0.578	-0.292
YNR045W_ORF	|| PET494 || translation || translation regulator activity || YNR045W || translational activator of cytochrome C oxidase || 1451329	-1.576	-0.766	-1.086	-1.666	-0.256	2.444	-0.546	0.024
YLR325C_ORF	|| RPL38 || translation || structural constituent of ribosome || YLR325C || ribosomal protein L38 || 1451330	-0.892	-1.412	-0.402	0.668	-0.352	-0.722	0.248	0.158
YJL141C_ORF	|| YAK1 || protein amino acid phosphorylation || protein kinase activity || YJL141C || Serine-threonine protein kinase || 1451331	-1.04	-0.67	-0.62		0.03	-0.11	0.24	-0.16
YNL266W_ORF	|| || || || YNL266W || Hypothetical ORF || 1451332								0
YOL016C_ORF	|| CMK2 || protein amino acid phosphorylation* || calcium- and calmodulin-dependent protein kinase activity || YOL016C || calmodulin-dependent protein kinase || 1451333	2.87	2.15	2.17	-0.48		0.45	-0.24	0.27
IGR_CHR16:(COMPLEMENT(132445..132580))_14	|| || || || || YBOX_IGR1000135:NPL023C:NPL023C:chr16.fsa:(complement(132445..132580)):136:bp._14_0 || 1451334	-1.935	-1.475	-0.665				-0.435	0.435
YDR432W_ORF	|| NPL3 || pseudohyphal growth* || mRNA binding* || YDR432W || contains RNA recognition motif|nuclear shuttling protein || 1451335	0.586	0.816	0.856	-0.474	-1.054	2.166	0.056	-0.694
YGL123W_ORF	|| RPS2 || translation* || structural constituent of ribosome || YGL123W || ribosomal protein S2 (S4) (rp12) (YS5) || 1451336	0.958	0.688	1.358	-0.282	-1.142	-1.012	2.108	0.328
YDR260C_ORF	|| SWM1 || spore wall assembly (sensu Fungi)* || molecular_function || YDR260C || Spore Wall Maturation 1 || 1451337	1.126	0.646	0.456	0.226	-0.174	-0.014	-0.284	0.246
YAR070C_ORF	|| || || || YAR070C || Hypothetical ORF || 1451339					0
YMR088C_ORF	|| VBA1 || basic amino acid transport || basic amino acid permease activity || YMR088C || Hypothetical ORF || 1451340	-2.837	-2.287	-2.007		2.453	1.073	-2.017	-1.507
YOR002W_ORF	|| ALG6 || aerobic respiration* || transferase activity, transferring hexosyl groups || YOR002W || glucosyltransferase || 1451341	-2.364	-3.594	-1.804	-0.064	0.506	-0.304	0.006	-0.144
YLL033W_ORF	|| || sporulation (sensu Fungi) || molecular_function || YLL033W || Hypothetical ORF || 1451342	-2.055	-1.325	-0.595	0.505	1.435		-0.655	-1.285
YIL107C_TIL_10_1__ORF	|| PFK26 || fructose 2,6-bisphosphate metabolic process* || 6-phosphofructo-2-kinase activity || YIL107C || YBOX_TIL1000072:TIL_YIL107C_PFK26_10_1 || 1451343	-2.93	-0.82	-1.11	-0.53	1.76	-0.37	-0.17	-0.69
YKR027W_ORF	|| BCH2 || Golgi to plasma membrane transport* || molecular_function || YKR027W || The authentic, non-tagged protein was localized to the mitochondria || 1451344	-1.582	-0.902	-0.652	-1.392	1.308	1.408	-0.382	-0.942
YDL105W_ORF	|| NSE4 || DNA repair || molecular_function || YDL105W || Product of gene unknown || 1451345	2.028	0.038	0.338	-0.892	2.828	0.588	-0.192	-2.332
YKL076C_ORF	|| PSY1 || || || YKL076C || Platinum Sensitivity || 1451346	1.534	1.444	1.404	-1.546	-0.436	2.984	-0.536	-0.466
YMR158C-A_ORF	|| || biological_process || molecular_function || YMR158C-A || Similar to probable membrane protein YDR340W and to yeast CYC1/CYP3 transcription activator || 1451347	2.508	1.688	2.338	0.618	0.118	-0.502	-0.302	0.068
RUF3_NCR	|| SNR83 || || || snR83 || YBOX_NCR1000008:NCR_RUF3_RUF3_SGDID:S000028468,_Chr_XIII_from_626348-626653,_ncRNA_236 || 1451348	-1.3	-3.05	-2.89	-1.87	-0.29	0.99	0.78	0.39
YKR062W_ORF	|| TFA2 || transcription initiation from RNA polymerase II promoter || general RNA polymerase II transcription factor activity || YKR062W || transcription factor TFIIE subunit || 1451349	2.936	1.376	1.056	-0.734	0.686	0.866	-0.534	-0.284
YIL015W_ORF	|| BAR1 || protein catabolic process || aspartic-type endopeptidase activity || YIL015W || protease|synthesized in a-cells; cleaves and inactivates alpha factor || 1451350	-2.332	-1.142	-1.112	0.138	-0.442	-0.052	0.498	-0.142
YLR087C_TIL_30_0_DS100_ORF	|| CSF1 || fermentation || molecular_function || YLR087C || YBOX_TIL1000178:TIL_DS100_YLR087C_30_0 || 1451351
YMR295C_ORF	|| || biological_process || molecular_function || YMR295C || Protein of unknown function; green fluorescent protein (GFP)-fusion protein localizes to the cell periphery and bud || 1451352	1.845	0.675	1.515	0.905		-0.255	0.115	-0.765
YBR177C_ORF	|| EHT1 || lipid metabolic process* || serine hydrolase activity* || YBR177C || alcohol acyl transferase || 1451353	-1.8	0.17	-0.04	0.4	0.4		-0.42	-0.38
YPL193W_ORF	|| RSA1 || telomere maintenance* || molecular_function || YPL193W || RiboSome Assembly || 1451355	-0.688	-1.498	-1.148	-0.208	1.732	1.042	-1.048	-1.518
YIL050W_ORF	|| PCL7 || regulation of glycogen biosynthetic process* || cyclin-dependent protein kinase regulator activity || YIL050W || cyclin || 1451356	-1.972	-1.402	-0.342	-0.612	0.058	0.488	0.228	-0.162
YPR109W_ORF	|| || biological_process || molecular_function || YPR109W || Hypothetical ORF || 1451357	0.504	0.354	0.834	-2.956	-0.216	2.914	0.024	0.234
Q0070_INT_2	|| AI5_ALPHA || movement of group I intron || endonuclease activity || Q0070 || YBOX_INT1000069:INT_2_Q0070:NC_001224:16471..18953 || 1451358	0.504	0.724	0.394	1.944	0.394	-2.016	0.174	-0.496
YOR187W_ORF	|| TUF1 || translational elongation || GTPase activity* || YOR187W || translation elongation factor Tu, mitochondrial || 1451359	1.01	0.93	1.04	0.87	-1.6	0.22	0.54	-0.03
YPL158C_ORF	|| || biological_process || molecular_function || YPL158C || Hypothetical ORF || 1451360	3.582	1.292	1.502	-1.588	0.582	1.692	-0.988	0.302
YDL140C_ORF	|| RPO21 || transcription from RNA polymerase II promoter || DNA-directed RNA polymerase activity || YDL140C || RNA polymerase II core subunit || 1451361	0.104	0.074	0.624	0.944	-0.496	-0.776	0.114	0.214
YHR009C_ORF	|| || biological_process || molecular_function || YHR009C || Hypothetical ORF || 1451363	-1.522	-0.842	-0.712	-0.442	0.808	0.708	-0.722	-0.352
YGR087C_ORF	|| PDC6 || ethanol metabolic process || pyruvate decarboxylase activity || YGR087C || pyruvate decarboxylase isozyme || 1451364		0.175	-1.875	-0.285	1.255		-1.695	0.725
YDR322C-A_ORF	|| TIM11 || ATP synthesis coupled proton transport || structural molecule activity || YDR322C-A || mitochondrial F1F0-ATPase subunit e || 1451365	0.42	-0.25	-1.95	0.28	-0.2	-0.51	0.28	0.15
IGR_CHR14:(COMPLEMENT(60180..60321))_19	|| || || || || YBOX_IGR1000117:NNL074C:NNL074C:chr14.fsa:(complement(60180..60321)):142:bp._19_0 || 1451366	-2.377		0.433	-0.127			-0.417	0.543
YOR359W_ORF	|| VTS1 || protein targeting to vacuole* || RNA binding || YOR359W || || 1451367	-0.81	-0.26	-0.16	0.51	-0.26	0.12	0.74	-1.11
YFL032W_ORF	|| || || || YFL032W || Hypothetical ORF || 1451368		-1.654	-2.124	-0.754	-0.754	2.136	-0.504	-0.124
YHR216W_ORF	|| IMD2 || GTP biosynthetic process || IMP dehydrogenase activity || YHR216W || IMP dehydrogenase homolog || 1451369	-1.116	0.314	0.524	0.354	-1.266	0.354	0.204	0.354
YHR044C_ORF	|| DOG1 || glucose metabolic process || 2-deoxyglucose-6-phosphatase activity || YHR044C || 2-deoxyglucose-6-phosphate phosphatase || 1451370	0.937	0.817	1.177	0.167		1.007		-1.173
YGR294W_ORF	|| || biological_process || molecular_function || YGR294W || Hypothetical ORF || 1451371	-1.748	-0.458	0.512	-1.168	1.202	0.572	-0.078	-0.528
YLR169W_ORF	|| || || || YLR169W || Hypothetical ORF || 1451372	-0.242	-2.832	-0.562	0.278	-1.092	-1.072	0.438	1.448
YGR259C_ORF	|| || || || YGR259C || Hypothetical ORF || 1451374		-1.684		-0.574	0.766	0.726	-0.764	-0.154
YEL075C_ORF	|| || biological_process || molecular_function || YEL075C || Hypothetical ORF || 1451375	1.788	1.478	2.198	-0.142	-0.072	-0.202	0.288	0.128
YNL132W_ORF	|| KRE33 || ribosome biogenesis and assembly || molecular_function || YNL132W || Killer toxin REsistant || 1451376	-1.19	-0.86	0.1	-0.48	1.02	0.52	-0.46	-0.6
YDR069C_ORF	|| DOA4 || telomere maintenance* || endopeptidase activity* || YDR069C || ubiquitin isopeptidase || 1451377	-2.822	-2.552	-2.852	-1.372	0.858	1.378	0.248	-1.112
YPR144C_ORF	|| NOC4 || ribosome biogenesis and assembly* || snoRNA binding || YPR144C || U3 snoRNP protein || 1451378	-1.997	-2.157	-1.567	-0.867	1.723	-1.077		0.223
YOR394W_ORF	|| || biological_process || molecular_function || YOR394W || Hypothetical ORF || 1451379	-1.408	-1.758	-0.508	-0.248	0.382	0.422	-0.348	-0.208
YIR001C_ORF	|| SGN1 || mRNA metabolic process || poly(A) binding || YIR001C || contains one RNA recognition (RRM) domain || 1451380	-2.698	-1.778	-0.498	0.122	0.542	-1.968	0.202	1.102
YGL261C_OCH_DS100_ORF	|| || biological_process || molecular_function || YGL261C || YBOX_OCH1000146:DS100_YGL261C_YGL261C_Chr07_(complement(6190..6289))_100_bp._19_0 || 1451381		-1.66		-3.47	2.56	2.56	-1.65
YNL184C_AAA_28_NCR	|| || || || YNL184C || POLYA_DS100_YNL184C_chr=XIV_(complement(291967..292066))_28:YBOX_AAA1000055 || 1451382		0.132		0.162	1.042		-1.508	0.302
YCL014W_ORF	|| BUD3 || cytokinesis* || molecular_function || YCL014W || Protein involved in bud-site selection and required for axial budding pattern; localizes with septins to bud neck in mitosis and may constitute ""axial landmark"" for next round of budding || 1451383	-1.602	-1.422	-1.022	-0.482	1.088	-0.762	-0.082	0.238
YER026C_ORF	|| CHO1 || phosphatidylserine biosynthetic process || CDP-diacylglycerol-serine O-phosphatidyltransferase activity || YER026C || phosphatidylserine synthase || 1451385	-3.378	-3.298	-2.288	-0.068	1.382	-0.648	-0.278	-0.388
YBL092W_ORF	|| RPL32 || translation || structural constituent of ribosome || YBL092W || ribosomal protein L32 || 1451386	-0.778	-1.308	-0.938	1.152	-0.208	-0.758	0.092	-0.278
YNL304W_ORF	|| YPT11 || mitochondrion inheritance || GTPase activity || YNL304W || acts positively on mitochondrial distribution toward the bud. || 1451387	1.238	-0.892	0.038	0.438	0.008	0.328	-0.172	-0.602
YBL057C_ORF	|| PTH2 || translation* || aminoacyl-tRNA hydrolase activity || YBL057C || peptidyl-tRNA hydrolase || 1451388								0
YMR161W_ORF	|| HLJ1 || protein folding* || ATPase stimulator activity* || YMR161W || Homologous to E coli dnaJ protein || 1451389	1.508	0.918	1.608	0.528	0.728	-0.292	0.048	-1.012
YMR126C_ORF	|| || biological_process || molecular_function || YMR126C || Protein of unknown function, deletion causes sensitivity to thermal stress || 1451390		-0.594	-0.494	0.696	-1.164	1.126	-0.754	0.096
YJR108W_ORF	|| ABM1 || microtubule cytoskeleton organization and biogenesis || molecular_function || YJR108W || Protein of unknown function, required for normal microtubule organization || 1451391		-0.59	-0.16	-1.45	0.73	1.14	-0.63	0.21
YER061C_ORF	|| CEM1 || fatty acid biosynthetic process || fatty-acid synthase activity || YER061C || beta-keto-acyl synthase homolog || 1451392	0.908	1.598	1.508	0.268	1.108		-0.212	-1.162
YJL157C_ORF	|| FAR1 || pheromone-dependent signal transduction during conjugation with cellular fusion* || cyclin-dependent protein kinase inhibitor activity || YJL157C || Cdc28p kinase inhibitor || 1451393	0.314	1.064	1.104	0.414	-2.816	1.354	0.524	0.524
YDR448W_ORF	|| ADA2 || histone acetylation* || transcription coactivator activity || YDR448W || ADA and SAGA component, two transcriptional adaptor/HAT (histone acetyltransferase) complexes|transcription factor || 1451394	0.896	0.486	0.246	0.276	-0.194	0.716	-0.544	-0.254
YGL139W_ORF	|| FLC3 || FAD transport || FAD transporter activity || YGL139W || Hypothetical ORF || 1451395	-2.662	-1.632	-2.072	-0.732	0.918	0.568	-0.022	-0.732
YDR276C_ORF	|| PMP3 || cation transport* || molecular_function || YDR276C || hypothetical transmembrane protein || 1451396	-1.698		-1.918	0.392		-0.498	0.362	-0.258
YBR008C_ORF	|| FLR1 || response to toxin || multidrug transporter activity || YBR008C || major facilitator transporter || 1451397	-0.148	-0.408	-0.168	-0.028	-3.098	2.522	0.642	-0.038
YPL024W_ORF	|| RMI1 || response to DNA damage stimulus || single-stranded DNA binding* || YPL024W || Negative regulator of Cts1 Expression || 1451398	0.12	0.82	-0.27	0.09	-0.43	-0.1	0.01	0.43
YOR018W_ORF	|| ROD1 || response to drug || molecular_function || YOR018W || Membrane protein; overexpression confers resistance to the GST substrate o-dinitrobenzene as well as to zinc and calcium; contains a PY-motif, which is required for Rod1p interaction with Rsp5p, a hect-type ubiquitin ligase || 1451400	-0.7	0.85	-0.18	0.75			-0.75
YKL114C_ORF	|| APN1 || telomere maintenance* || DNA-(apurinic or apyrimidinic site) lyase activity* || YKL114C || major apurinic/apyrimidinic endonuclease/3'-repair diesterase || 1451401	3.735	2.255	2.785	-3.255	3.845	0.415		-1.005
YJL192C_ORF	|| SOP4 || ER to Golgi vesicle-mediated transport || molecular_function || YJL192C || suppressor of pma1-7 || 1451402	-1.976	-1.086	-1.296	-1.836	1.054	1.144	1.274	-1.636
YOL067C_ORF	|| RTG1 || transcription initiation from RNA polymerase II promoter* || transcription coactivator activity || YOL067C || transcription factor || 1451403	0.934	0.924	1.174	0.444	0.364	0.124	-0.476	-0.456
YLR376C_ORF	|| PSY3 || error-free DNA repair || molecular_function || YLR376C || Platinum Sensitivity || 1451404	2.425	1.605	2.075				0.675	-0.675
YDR483W_ORF	|| KRE2 || protein amino acid O-linked glycosylation* || alpha-1,2-mannosyltransferase activity || YDR483W || alpha-1,2-mannosyltransferase || 1451405	-1.628	-1.068	-0.528	-0.188	-0.178	0.192	0.052	0.122
YGL174W_ORF	|| BUD13 || nuclear mRNA splicing, via spliceosome* || molecular_function || YGL174W || Protein involved in bud-site selection; diploid mutants display a unipolar budding pattern instead of the wild-type bipolar pattern || 1451406	0.876	0.286	-0.404	-0.574	-1.014	1.876	-0.484	0.196
YLL049W_ORF	|| LDB18 || biological_process || molecular_function || YLL049W || Hypothetical ORF || 1451407	1.674	2.024	3.204	-0.036	-1.206	-0.066	0.194	1.114
YBR215W_ORF	|| HPC2 || RNA elongation from RNA polymerase II promoter* || transcription regulator activity || YBR215W || highly charged basic protein || 1451408	0.394	-1.096	-0.916	0.234	-0.526	-0.306	0.464	0.134
YBR043C_ORF	|| QDR3 || multidrug transport || multidrug efflux pump activity || YBR043C || Protein of unknown function, may have a role in drug resistance || 1451409	-0.332	-0.862	-0.182	-0.172	0.608	0.428	-0.202	-0.662
YHR005C-A_ORF	|| MRS11 || protein import into mitochondrial inner membrane || unfolded protein binding* || YHR005C-A || May act cooperatively with Mrs5p in mitochondrial protein import or other related essential mitochondrial processes || 1451410	0.668	1.568	1.728	0.488	0.048	-0.462	-0.022	-0.052
YNL011C_AAA_26_NCR	|| || biological_process || molecular_function || YNL011C || POLYA_DS100_YNL011C_chr=XIV_(complement(611644..611743))_26:YBOX_AAA1000063 || 1451411	-2.002	-0.732	-0.532	-0.672	0.918	-0.872	0.418	0.208
YOR053W_ORF	|| || || || YOR053W || Hypothetical ORF || 1451412	3.585	4.065	4.585				0.535	-0.535
YJR143C_ORF	|| PMT4 || protein amino acid O-linked glycosylation || dolichyl-phosphate-mannose-protein mannosyltransferase activity || YJR143C || dolichyl phosphate-D-mannose:protein O-D-mannosyltransferase || 1451413	0.5	-0.14	0	-0.04	0.28	1.04	-1.08	-0.2
YBR250W_ORF	|| SPO23 || meiosis || molecular_function || YBR250W || Hypothetical ORF || 1451414	-2.375	-1.655	-2.615	-0.475	0.715	1.305		-1.545
YGR125W_ORF	|| || biological_process || molecular_function || YGR125W || Hypothetical ORF || 1451415	-0.213	0.507	0.537	-0.093	0.647		-1.133	0.577
YKR078W_ORF	|| || protein transport || protein transporter activity* || YKR078W || Cytoplasmic protein of unknown function, has similarity to Vps5p; potential Cdc28p substrate || 1451417	-0.04	-0.37	-1.16	-0.57	-0.18	1.27	-1.11	0.59
YDL156W_ORF	|| || biological_process || molecular_function || YDL156W || Hypothetical ORF || 1451418	-0.082	-0.702	-0.712	-0.012	0.688	-0.152	0.088	-0.612
YPL231W_ORF	|| FAS2 || fatty acid biosynthetic process* || phosphopantetheinyltransferase activity* || YPL231W || fatty acid synthase alpha subunit || 1451419	0.152	0.712	0.892	0.182	-0.768	-0.698	0.702	0.582
TR(UCU)B_TRNA	|| || || || tR(UCU)B || YBOX_TRN1000045:TRN_TR(UCU)B_SGDID:S000006708_Chr_II_tRNA_2 || 1451420	0.03	0.13	0.79	-0.53	0.61	-0.18	-0.24	0.34
YKR100C_ORF	|| SKG1 || cell wall organization and biogenesis || molecular_function || YKR100C || Protein of unknown function; green fluorescent protein (GFP)-fusion protein localizes to the cell periphery and bud || 1451421	1.73	-1.25	-0.63	1.41	-0.65	-1.04	-0.04	0.32
YOR225W_ORF	|| || || || YOR225W || Hypothetical ORF || 1451422		-0.063		-0.603	-0.523		0.597	0.527
YGR160W_ORF	|| || || || YGR160W || Hypothetical ORF || 1451423	-1.484	-0.274	1.036	0.716	0.826	-1.874	0.286	0.046
YBR162C_TIL_11_100__ORF	|| TOS1 || response to drug || molecular_function || YBR162C || YBOX_TIL1000050:TIL_YBR162C_TOS1_11_100 || 1451424				-1.46			1.46
YML006C_ORF	|| GIS4 || cell ion homeostasis* || molecular_function || YML006C || CAAX box containing protein || 1451425	-1.005	-0.935	-1.045	-0.105	1.365	-1.515	0.255
YDL191W_ORF	|| RPL35A || translation || structural constituent of ribosome || YDL191W || ribosomal protein L35A || 1451426	0.696	0.436	0.806	1.046	-0.134	-0.774	-0.194	0.056
YKL183C-A_ONO_ORF	|| || biological_process || molecular_function || YKL183C-A || YBOX_ONO1000068:YKL183C-A_YKL183C-A_SGDID:S0028558_Chr_XI_98612-98400_RC_Unc_ORF_140 || 1451427		-0.02		-0.11				0.11
YPR010C_ORF	|| RPA135 || ribosome biogenesis and assembly* || DNA-directed RNA polymerase activity || YPR010C || RNA polymerase I subunit || 1451428	0.742	0.492	1.002	-0.598	-0.098	0.782	-0.098	0.012
YOR260W_ORF	|| GCD1 || regulation of translational initiation || translation initiation factor activity* || YOR260W || gamma subunit|negative regulator in the general control of amino acid biosynthesis|translation initiation factor eIF2B subunit || 1451429					1.82		-1.82
YML041C_ORF	|| VPS71 || protein targeting to vacuole* || nucleosome binding || YML041C || || 1451430	-1.208	-0.838	-0.878	0.492		2.472	-0.338	-2.628
YLR207W_ORF	|| HRD3 || ER-associated protein catabolic process || ubiquitin-protein ligase activity || YLR207W || HMG-CoA Reductase Degradation--the HRD complex is responsible for the endoplasmic reticulum (ER)-associated degradation (ERAD) of numerous ER-resident proteins. || 1451431	-0.804	-0.714	-1.224	-0.534	-0.584	1.526	-0.764	0.356
YLR035C_ORF	|| MLH2 || DNA repair || molecular_function || YLR035C || Mutl Homolog || 1451432	0.648	0.558	0.968	1.078	-0.412	-0.142	0.218	-0.742
YHR095W_ORF	|| || || || YHR095W || Hypothetical ORF || 1451433				0
YIL066C_ORF	|| RNR3 || DNA replication || ribonucleoside-diphosphate reductase activity || YIL066C || ribonucleotide reductase, large (R1) subunit || 1451434		-1.184	-2.074	-1.664	0.786	1.376	-0.404	-0.094
YDR107C_ORF	|| || biological_process || molecular_function || YDR107C || multispanning membrane protein || 1451435		-0.147	-1.317	0.173	0.723		-0.887	-0.007
YLR070C_ORF	|| XYL2 || monosaccharide metabolic process || D-xylulose reductase activity || YLR070C || Xylitol Dehydrogenase || 1451436						0
YJL023C_ORF	|| PET130 || biological_process || molecular_function || YJL023C || Protein required for respiratory growth || 1451437	-2.462	-1.942	-1.832	-0.882	0.798	1.278	-1.022	-0.172
YDR142C_ORF	|| PEX7 || peroxisome organization and biogenesis* || peroxisome targeting sequence binding* || YDR142C || beta-transducin-related (WD-40) protein family || 1451438		-1.098	-1.398	-0.588	0.162	-0.618	-0.888	1.932
YIR017C_ORF	|| MET28 || response to drug* || DNA binding* || YIR017C || transcriptional activator in the Cbf1p-Met4p-Met28p complex || 1451439	2.862	1.242	1.342	-0.178		-0.788	0.292	0.672
YFL048C_ORF	|| EMP47 || ER to Golgi vesicle-mediated transport || molecular_function || YFL048C || 47 kDa type I transmembrane protein localized to the Golgi || 1451440	-2.048	-1.288	-1.458	-0.108	1.872	0.692	-1.328	-1.128
YLR242C_ORF	|| ARV1 || telomere maintenance* || molecular_function || YLR242C || Protein involved in sterol distribution || 1451441	-3.885	-2.205	-2.415			2.075	-2.075
YCR087C-A_ORF	|| || biological_process || molecular_function || YCR087C-A || Hypothetical ORF || 1451442	2.216	1.516	1.486	0.516	-0.614	1.026	-0.574	-0.354
YPR195C_ORF	|| || || || YPR195C || Hypothetical ORF || 1451443	-2.672	-0.762	-2.102	-1.392	0.088	1.118	-0.172	0.358
YMR177W_ORF	|| MMT1 || iron ion homeostasis || molecular_function || YMR177W || mitochondrial metal transporter (putative) || 1451444	-2.202	-1.062	-1.182	-1.102	-1.602	0.628	1.348	0.728
YNL148C_ORF	|| ALF1 || post-chaperonin tubulin folding pathway* || microtubule binding* || YNL148C || tubulin folding cofactor B || 1451445	2.768	1.628	2.258	-1.042	0.328	2.558	-1.012	-0.832
YDR314C_ORF	|| RAD34 || nucleotide-excision repair || molecular_function || YDR314C || Hypothetical ORF || 1451446	0.32	0.1	-0.12	-1.17		2.56	-1.39
YGL005C_ORF	|| COG7 || intra-Golgi vesicle-mediated transport || molecular_function || YGL005C || Conserved Oligomeric Golgi complex 7 Complexed with Cog8p || 1451447	-0.428	-1.398	-1.588	-0.218	0.502	0.072	0.462	-0.818
YDR033W_TIL_1_14__ORF	|| MRH1 || biological_process || molecular_function || YDR033W || YBOX_TIL1000140:TIL_YDR033W_MRH1_1_14 || 1451449	-2.39	-0.38	0.01	-1.85	0.85		0.33	0.67
YAR075W_OCH_DS100_ORF	|| || || || YAR075W || YBOX_OCH1000123:DS100_YAR075W_YAR075W_Chr01_(229309..229408)_100_bp._22_0 || 1451450			-1.64
YCL065W_ORF	|| || || || YCL065W || Hypothetical ORF || 1451451		-1.608	-0.778	-0.178		-1.078	0.212	1.042
YOL140W_ORF	|| ARG8 || arginine biosynthetic process* || acetylornithine transaminase activity || YOL140W || acetylornithine aminotransferase || 1451452	-0.086	-0.006	0.434	-0.056	-0.326	1.304	-0.956	0.034
YER077C_ORF	|| || biological_process || molecular_function || YER077C || Hypothetical ORF || 1451453	1.684	0.984	0.744	-1.866	0.724	0.774	0.414	-0.046
YLR414C_ORF	|| || biological_process || molecular_function || YLR414C || Protein of unknown function; green fluorescent protein (GFP)-fusion protein localizes to the cell periphery, cytoplasm, and bud || 1451454	-1.584	0.056	0.156	-0.164	-1.134	1.186	-0.044	0.156
YOL105C_ORF	|| WSC3 || cell wall organization and biogenesis* || transmembrane receptor activity || YOL105C || contains novel cysteine motif|integral membrane protein (putative)|similar to SLG1 (WSC1), WSC2 and WSC4 || 1451455	-0.642		0.118	0.158		0.388	0.238	-0.782
YDR521W_ORF	|| || || || YDR521W || Hypothetical ORF || 1451456		-1.68		-1.53	1.77	0.84		-1.08
YGL212W_ORF	|| VAM7 || telomere maintenance* || phosphatidylinositol 3-phosphate binding* || YGL212W || heptad repeat motif|hydrophilic protein || 1451457	1.912	0.802	1.482	-0.888	0.682	0.752	0.062	-0.608
YNL183C_ORF	|| NPR1 || regulation of nitrogen utilization || kinase activity || YNL183C || protein kinase homolog || 1451458	-2.153	-2.903	-2.723		1.007	0.687	-1.693
YGL040C_ORF	|| HEM2 || heme biosynthetic process || porphobilinogen synthase activity || YGL040C || delta-aminolevulinate dehydratase (porphobilinogen synthase) || 1451459	0.084	-0.096	0.504	-0.996	-0.136	0.174	1.654	-0.696
YDL022W_ORF	|| GPD1 || NADH oxidation* || glycerol-3-phosphate dehydrogenase (NAD+) activity || YDL022W || glycerol-3-phosphate dehydrogenase || 1451460	-1.158	-0.448	-0.298	0.332	-1.358	-0.038	0.682	0.382
ARS302-HML_ARS	|| || || || || ARS302-HML_ARS302-HML_chr03.fsa_(14641..14771)_131_bp._27_0:YBOX_ACM1000004 || 1451461	2.93	3.16	3.14	-0.56	-0.5	1.41	0.22	-0.57
YFR034C_ORF	|| PHO4 || phosphate metabolic process* || transcription factor activity || YFR034C || myc-family transcription factor || 1451462	3.528	2.448	3.238	0.098	-0.492	-0.302	0.348	0.348
YJR159W_ORF	|| SOR1 || mannose metabolic process* || L-iditol 2-dehydrogenase activity || YJR159W || sorbitol dehydrogenase, sorbitol-induced || 1451463		0.363	1.643	-0.267		0.153	-0.407	0.523
YGR085C_OCH_DS100_ORF	|| RPL11B || translation* || structural constituent of ribosome || YGR085C || YBOX_OCH1000229:DS100_YGR085C_YGR085C_Chr07_(complement(648287..648386))_100_bp._4_0 || 1451464	1.594	1.674	1.404	0.804	0.114	-0.616	-0.156	-0.146
YCR016W_ORF	|| || ribosome biogenesis and assembly || molecular_function || YCR016W || Hypothetical ORF || 1451465	4.05	2.81	2.81	0.97	-1.51		0.21	0.33
YBR094W_ORF	|| PBY1 || biological_process* || molecular_function || YBR094W || Hypothetical ORF || 1451466	-0.732	-1.922	-1.372	-0.302	0.548	1.198	-1.032	-0.412
YDR499W_ORF	|| LCD1 || DNA damage checkpoint* || protein binding* || YDR499W || required for the DNA integrity checkpoint pathways; S. pombe Rad26 functional homolog (putative), homolog of human ATRIP || 1451467	-0.54	-0.41	-0.62	-1.04	1.75	1.44	-0.89	-1.26
TG(CCC)O_TRNA	|| SUF5 || || || tG(CCC)O || YBOX_TRN1000055:TRN_TG(CCC)O_SUF5_SGDID:S000006573_Chr_XV_RC_tRNA_0 || 1451468	-1.302	0.468	0.438	-0.772	-0.222	0.658	0.178	0.158
YBR059C_ORF	|| AKL1 || actin cytoskeleton organization and biogenesis* || protein kinase activity || YBR059C || Ark-family kinase-like protein. This protein is the third member (After Ark1p and Prk1p) of the Ark-family kinases in S. cerevisiae. || 1451469	-0.196	-0.906	-0.516	-0.896	1.754	-1.486	-0.236	0.864
YGR280C_TIL_2_104__ORF	|| PXR1 || ribosome biogenesis and assembly* || molecular_function || YGR280C || YBOX_TIL1000080:TIL_YGR280C_PXR1_2_104 || 1451470			-1.94	-1.41	-0.39	1.94	-0.31	0.17
YPL075W_ORF	|| GCR1 || positive regulation of transcription from RNA polymerase II promoter* || DNA binding* || YPL075W || trans-acting positive regulator of the enolase and glyceraldehyde-3-phosphate dehydrogenase gene families || 1451471	-1.128	-2.348	-2.008	-0.158	3.312	-1.348		-1.808
YOR069W_ORF	|| VPS5 || protein retention in Golgi* || protein transporter activity* || YOR069W || simialr to sorting nexin I || 1451472	-0.646	-0.926	-0.826	0.074	1.074	-0.276	0.174	-1.046
YKL165C_ORF	|| MCD4 || GPI anchor biosynthetic process* || mannose-ethanolamine phosphotransferase activity || YKL165C || Required for GPI anchor synthesis || 1451473	-2.305	-1.555	-0.965	0.435		1.705	-0.725	-1.415
YCR051W_ORF	|| || biological_process || molecular_function || YCR051W || Hypothetical ORF || 1451474	3.686	2.676	3.026	1.826	-0.894	-0.754	0.016	-0.194
YAL004W_ORF	|| || || || YAL004W || Hypothetical ORF || 1451475	-0.878	-0.948	0.842	-1.078	-0.068	-0.778	0.662	1.262
YPR026W_ORF	|| ATH1 || response to stress* || alpha,alpha-trehalase activity || YPR026W || acid trehalase || 1451477	-1.372	-1.902	-2.042	-1.252	0.968	0.528	-0.052	-0.192
YOL121C_OCH_DS100_ORF	|| RPS19A || translation* || structural constituent of ribosome || YOL121C || YBOX_OCH1000177:DS100_YOL121C_YOL121C_Chr15_(complement(91925..92024))_100_bp._29_0 || 1451478	-0.062	0.858	0.528	0.948	-0.002	-0.782	-0.182	0.018
YGR204C-A_ONO_ORF	|| || biological_process || molecular_function || YGR204C-A || YBOX_ONO1000043:YGR204C-A_YGR204C-A_SGDID:S0028640_Chr_VII_909179-909066_RC_Unc_ORF_21 || 1451479				0.194	-0.786	1.454	-0.736	-0.126
YML057W_ORF	|| CMP2 || cell ion homeostasis* || calcium-dependent protein serine/threonine phosphatase activity || YML057W || calcineurin subunit A || 1451480	-2.446	-1.946	-1.466	-0.076	0.894	-0.106	-0.206	-0.506
YBR181C_OCH_DS100_ORF	|| RPS6B || translation || structural constituent of ribosome || YBR181C || YBOX_OCH1000221:DS100_YBR181C_YBR181C_Chr02_(complement(591607..591706))_100_bp._4_0 || 1451481	3.308	2.638	2.668	1.218	0.038	-1.302	0.278	-0.232
YGR176W_ORF	|| || || || YGR176W || Hypothetical ORF || 1451482	-2.644	0.126	-0.824	-0.344	-0.704	1.756	-0.794	0.086
YHR091C_AAA_11_NCR	|| MSR1 || translation* || arginine-tRNA ligase activity || YHR091C || POLYA_DS100_YHR091C_chr=VIII_(complement(284648..284747))_11:YBOX_AAA1000008 || 1451483					0
YBR266C_ORF	|| SLM6 || || || YBR266C || Hypothetical ORF || 1451484		2.055	1.365	-0.375		0.315	0.185	-0.125
YNL014W_ORF	|| HEF3 || translational elongation || ATPase activity* || YNL014W || Translation elongation factor 3 (EF-3) || 1451485	2.994	1.084	2.424	0.744	0.864	-1.226	-0.556	0.174
YGL188C-A_ONO_ORF	|| || biological_process || molecular_function || YGL188C-A || YBOX_ONO1000036:YGL188C-A_YGL188C-A_SGDID:S0028635_Chr_VII_148970-148830_RC_Unc_ORF_58 || 1451487	1.94	1.27	1.91	0.78	0.03	-0.01	-0.51	-0.29
IGR_CHR15:(735507..735677)_69	|| || || || || YBOX_IGR1000231:gOR06_5:gOR06_5:chr15.fsa:(735507..735677):171:bp._69_0 || 1451488		-3.6	-3.33	1.11	1.21		-1.85	-0.47
YOR276W_ORF	|| CAF20 || negative regulation of protein biosynthetic process || translation regulator activity || YOR276W || 20 kDa protein|functionally analogous to mammalian 4E-BPs|functional and limited sequence similarity to EAP1 || 1451489	2.482	2.362	2.782	0.492	1.312	-1.718	0.192	-0.278
YPL247C_ORF	|| || biological_process || molecular_function || YPL247C || Hypothetical ORF || 1451490	0.516	-0.004	0.006	0.336	-0.974	-0.324	0.116	0.846
YIL104C_ORF	|| SHQ1 || snoRNA metabolic process || molecular_function || YIL104C || required for SnoRNAs of the box H/ACA Quantitative accumulation || 1451491	0.408	-0.942	-0.702	-0.702	-0.202	0.558	0.298	0.048
YCL026C-A_ORF	|| FRM2 || response to toxin* || NAD(P)H nitroreductase activity || YCL026C-A || Protein involved in the integration of lipid signaling pathways with cellular homeostatis || 1451492				0
YLR086W_ORF	|| SMC4 || mitotic sister chromatid segregation* || ATPase activity* || YLR086W || SMC chromosomal ATPase family member || 1451493	-0.105	-1.175	0.185	-1.905	-0.525	3.865		-1.435
YDR158W_ORF	|| HOM2 || response to drug* || aspartate-semialdehyde dehydrogenase activity || YDR158W || aspartic beta semi-aldehyde dehydrogenase || 1451494	-0.646	-0.776	-0.506	0.094	-0.036	-0.586	0.424	0.104
YNL302C_INT_1	|| RPS19B || translation* || structural constituent of ribosome || YNL302C || YBOX_INT1000013:INT_1_YNL302C:NC_001146:complement(62372..62922) || 1451495	2.276	1.056	1.766	-0.914	0.146	0.736	-0.434	0.466
YPR061C_ORF	|| JID1 || biological_process || molecular_function || YPR061C || cytosolic Hsp40 chaperone with DnaJ homology necessary for degradation of misfolded ER proteins with a tightly folding cytoplasmic domain || 1451496	-1.987	-1.797	-2.327		0.453	0.653		-1.107
YPL282C_ORF	|| || biological_process || molecular_function || YPL282C || Hypothetical ORF || 1451497	-5.51						1.08	-1.08
Q0070_ORF	|| AI5_ALPHA || movement of group I intron || endonuclease activity || Q0070 || DNA endonuclease involved in intron homing || 1451498	-1.867	-2.897	-2.367	-0.817	0.033		-0.347	1.133
SNR38_SNORNA	|| SNR38 || || || snR38 || YBOX_SNO1000039:SNO_SNR38_SNR38_SGDID:S000007301_Chr_XI_snoRNA_24 || 1451499	-2.288	-2.378	-1.928	-1.658	0.432	0.362	0.582	0.282
YMR043W_ORF	|| MCM1 || regulation of transcription from RNA polymerase II promoter* || DNA binding* || YMR043W || contains the 56 amino-acid MADS (MCM1, AG, DEFAm SRF)-box motif within its DNA binding domain, plays a central role in the formation of both repressor and activator complexes|transcription factor || 1451500	2.512	0.732	0.712	0.382	-0.968	-0.458	0.572	0.472
YMR125W_INT_1	|| STO1 || telomere maintenance* || mRNA binding || YMR125W || YBOX_INT1000246:INT_1_YMR125W:NC_001145:517563..517884 || 1451501		1.925	1.485	0.655	-0.595		0.175	-0.235
YML092C_ORF	|| PRE8 || ubiquitin-dependent protein catabolic process || endopeptidase activity || YML092C || proteasome component Y7 || 1451503	-1.275	-0.345	0.715	-1.085		-0.295	0.165	1.215
YHR133C_ORF	|| NSG1 || sterol biosynthetic process || protein binding || YHR133C || Protein of unknown function, potential homolog of mammalian Insig 1; green fluorescent protein (GFP)-fusion protein localizes to the nuclear periphery || 1451504	-1.702	-1.152	-0.622	0.298	-0.212	-0.262	0.638	-0.462
YMR008C_ORF	|| PLB1 || glycerophospholipid metabolic process || lysophospholipase activity || YMR008C || phospholipase B (lypophospholipase) || 1451505	-2.563		-0.903			0.687	-0.333	-0.353
YLR258W_ORF	|| GSY2 || glycogen biosynthetic process || glycogen (starch) synthase activity || YLR258W || glycogen synthase (UDP-glucose-starch glucosyltransferase) || 1451506	0.473	0.483	0.133	0.933			0.143	-1.077
YML058W-A_ORF	|| HUG1 || response to DNA damage stimulus* || molecular_function || YML058W-A || Protein involved in the Mec1p-mediated checkpoint pathway that responds to DNA damage or replication arrest, transcription is induced by DNA damage || 1451507	-3.647	-1.897	-2.597	0.533		-0.037	-0.497
YDR193W_ORF	|| || || || YDR193W || Hypothetical ORF || 1451508	-2.992	-2.092	-2.462	-0.292	0.908		-0.452	-0.162
YJL039C_ORF	|| NUP192 || nuclear pore organization and biogenesis || structural constituent of nuclear pore || YJL039C || nuclear pore complex subunit || 1451509	-0.226	-0.796	-0.526	0.144	0.474	2.684	-1.316	-1.986
YJL001W_JXN_IE_1_ORF	|| PRE3 || sporulation (sensu Fungi)* || endopeptidase activity || YJL001W || YBOX_JXN1000060:JXN_IE_1_YJL001W:NC_001142:435219..435298 || 1451510	-0.35	-0.68	-0.49	0.77	-1.23	0.53	0.32	-0.39
YMR215W_ORF	|| GAS3 || biological_process || NOT 1,3-beta-glucanosyltransferase activity || YMR215W || || 1451511	-1.582	-1.852	-1.322	0.088	-1.772	2.878	-0.882	-0.312
YKL031W_ORF	|| || || || YKL031W || Hypothetical ORF || 1451512	-0.37	0.2					-0.28	0.28
YER150W_ORF	|| SPI1 || biological_process || molecular_function || YER150W || strongly expressed during stationary phase, and trancription is dependent on MSN2/MSN4. || 1451513	1.254	1.654	1.124	0.394	-0.376	-0.956	0.434	0.504
IGR_CHR16:(443758..444574)_297	|| || || || || YBOX_IGR1000238:gPL07_8:gPL07_8:chr16.fsa:(443758..444574):817:bp._297_0 || 1451514			0.25	0
YJL074C_ORF	|| SMC3 || sporulation (sensu Fungi)* || ATPase activity || YJL074C || SMC chromosomal ATPase family member || 1451515	-0.702	-1.042	-0.732	-0.472	-0.042	0.608	-0.922	0.828
YER115C_ORF	|| SPR6 || sporulation (sensu Fungi) || molecular_function || YER115C || sporulation-specific protein || 1451516	0.54	-1.04	-0.53	0.42	-0.19	-0.51	0.29	-0.01
YMR250W_ORF	|| GAD1 || response to oxidative stress* || glutamate decarboxylase activity || YMR250W || glutamate decarboxylase || 1451517	0.16	-0.19	0.43		1.08	0.2	-0.54	-0.74
YNL221C_ORF	|| POP1 || rRNA processing* || ribonuclease P activity* || YNL221C || nuclear RNase P and RNase MRP component || 1451518	-0.91	-0.23	0.02	0.01	-2.77	1.23	0.4	1.13
Q0120_INT_2	|| BI4 || Group I intron splicing || RNA binding || Q0120 || YBOX_INT1000077:INT_2_Q0120:NC_001224:37737..39140 || 1451519	-2.782	-4.232	-4.072	0.378	-1.632	1.088	-0.892	1.058
YJR060W_ORF	|| CBF1 || response to drug* || DNA binding* || YJR060W || basic helix-loop-helix protein || 1451520	0.802	-0.138	-0.178	-0.628	1.032	-0.778	0.462	-0.088
YOL156W_ORF	|| HXT11 || hexose transport || glucose transporter activity* || YOL156W || glucose permease || 1451521		-0.355	-0.535	0.015		0.855	-0.455	-0.415
YLR293C_ORF	|| GSP1 || rRNA processing* || GTPase activity || YLR293C || GTP-binding protein || 1451522	-0.5	-0.95	-0.13	1.06	-0.18	-1.39	0.33	0.18
YJR025C_ORF	|| BNA1 || NAD biosynthetic process || 3-hydroxyanthranilate 3,4-dioxygenase activity || YJR025C || 3-hydroxyanthranilic acid dioxygenase || 1451523	1.118	0.918	0.978	-1.102	0.408	1.178	-0.792	0.308
YGR007W_ORF	|| MUQ1 || phosphatidylethanolamine biosynthetic process || ethanolamine-phosphate cytidylyltransferase activity || YGR007W || choline phosphate cytidylyltransferase (also called phosphoethanolamine cytidylyltransferase or phosphocholine cytidylyltransferase) || 1451524	2.52	2.11	2.44	-0.33	0.91	-0.76	0.16	0.02
YGL228W_ORF	|| SHE10 || biological_process || molecular_function || YGL228W || Mrna (identified by a library screen) that causes growth arrest when overexpressed || 1451526	-0.22	-0.38	-0.29	-0.06	0.54	1.52	-1.62	-0.38
YDR365C_ORF	|| ESF1 || ribosome biogenesis and assembly* || RNA binding || YDR365C || Protein required for cell viability || 1451527	3.45	2.5	3.45	-0.26	1.06	-1.02	0.52	-0.3
YNL199C_ORF	|| GCR2 || positive regulation of transcription from RNA polymerase II promoter* || transcriptional activator activity || YNL199C || transcription factor || 1451528	0.892	0.332	0.502	0.112	0.442	-0.048	-0.858	0.352
YGL056C_ORF	|| SDS23 || biological_process || molecular_function || YGL056C || homolog of pombe SDS23; localizes to spindle pole body || 1451529	-0.972	-0.902	-0.712	0.188	-0.452	0.488	-0.872	0.648
YML034C-A_ORF	|| || || || YML034C-A || Hypothetical ORF || 1451530	2.2	1.23	0.14	-0.47	-0.53	1.42	-0.38	-0.04
YGR169C-A_ONO_ORF	|| || biological_process || molecular_function || YGR169C-A || YBOX_ONO1000041:YGR169C-A_YGR169C-A_SGDID:S0028521_Chr_VII_836670-836392_RC_Unc_ORF_79 || 1451531	2.984	1.524	1.674	1.054	3.194	-0.446	-1.826	-1.976
IGR_CHR12:(198936..199176)_127	|| || || || || YBOX_IGR1000093:NLR004W:NLR004W:chr12.fsa:(198936..199176):241:bp._127_0 || 1451532	-2.044	-1.804	-0.524	-1.134	-0.104	-0.904	1.826	0.316
YOR107W_ORF	|| RGS2 || G-protein signaling, coupled to cAMP nucleotide second messenger || GTPase activator activity || YOR107W || GTPase activating protein (GAP) || 1451533	-0.446	-0.176	-0.046	-0.476	-0.206	0.674	0.384	-0.376
YKL203C_ORF	|| TOR2 || ribosome biogenesis and assembly* || protein binding* || YKL203C || putative protein/phosphatidylinositol kinase involved in signaling activation of translation initiation, distribution of the actin cytoskeleton, and meiosis || 1451534	2.48	2.1	2.29	-0.07	-0.8	0.92	-0.11	0.06
YNR072W_OCH__ORF	|| HXT17 || hexose transport || glucose transporter activity* || YNR072W || YBOX_OCH1000106:YNR072W_HXT17_SGDID:S0005355_Chr_XIV_772655-774349_Ver_ORF_0_0 || 1451535		-1.072		-0.632	0.578	1.398	-1.752	0.408
YLR465C_ORF	|| BSC3 || || || YLR465C || Bypass of Stop Codon transcript encoded by this ORF shows a high level of stop codon bypass || 1451536	1.416	1.136	1.496	-0.144	-0.584	-0.264	-0.144	1.136
YGR042W_ORF	|| || telomere maintenance || molecular_function || YGR042W || Hypothetical ORF || 1451537	-0.262	-0.032	-0.402	0.098	-0.292	-1.112	0.828	0.478
YHL013C_ORF	|| OTU2 || biological_process || molecular_function || YHL013C || Hypothetical ORF || 1451538	2.59	1.91	1.08	-1.08	0.5	1.03	-0.45
YGL263W_ORF	|| COS12 || biological_process || molecular_function || YGL263W || Protein of unknown function, member of a family of conserved, often subtelomerically-encoded proteins || 1451539								0
YBR020W_AAA_16_NCR	|| GAL1 || positive regulation of transcription by galactose* || transcription regulator activity* || YBR020W || POLYA_DS100_YBR020W_chr=II_(280788..280887)_16:YBOX_AAA1000006 || 1451540		-1.315		-1.135	1.135
YGL091C_ORF	|| NBP35 || iron-sulfur cluster assembly || ATPase activity* || YGL091C || 35 kDa nucleotide binding protein || 1451541	1.888	1.018	1.558	0.008	0.588	-0.042	-0.462	-0.092
YMR001C-A_ONO_ORF	|| || biological_process || molecular_function || YMR001C-A || YBOX_ONO1000088:YMR001C-A_YMR001C-A_SGDID:S0028691_Chr_XIII_271577-271347_RC_Unc_ORF_38 || 1451542	-2.507	-1.907	-0.687	0.233			-0.247	0.013
YBR132C_ORF	|| AGP2 || telomere maintenance* || amino acid transporter activity* || YBR132C || plasma membrane carnitine transporter || 1451543	-3.552	-1.712	-1.802	-2.082	1.868	1.728	-1.092	-0.422
YDR537C_ORF	|| || || || YDR537C || Hypothetical ORF || 1451544
YDL073W_ORF	|| || biological_process || molecular_function || YDL073W || Hypothetical ORF || 1451545	0.87	0.02	0.39	-0.54	-0.6	2.53	-0.88	-0.51
YNL162W-A_ORF	|| || biological_process || molecular_function || YNL162W-A || Hypothetical ORF identified by homology. See FEBS Letters [2000] 487:31-36. || 1451546	2.448	1.568	2.288	-0.982	0.938	1.368	-0.492	-0.832
YDL038C_ORF	|| || response to drug || molecular_function || YDL038C || Hypothetical ORF || 1451547		-1.928	-1.458	0.362	0.902	0.802	-0.988	-1.078
YOR142W_ORF	|| LSC1 || tricarboxylic acid cycle* || succinate-CoA ligase (ADP-forming) activity || YOR142W || alpha subunit of succinyl-CoA ligase (synthetase; ATP-forming), a mitochondrial enzyme of the TCA cycle || 1451548	0.21	-0.48	0.38	0.6	-0.11	-0.21	0.15	-0.43
YPL113C_ORF	|| || metabolic process || oxidoreductase activity, acting on the CH-OH group of donors, NAD or NADP as acceptor || YPL113C || Putative dehydrogenase || 1451549	-1.996	-1.416	-2.546	-0.836	0.584	0.094	-0.176	0.334
YEL030W_ORF	|| ECM10 || protein refolding* || molecular_function || YEL030W || ExtraCellular Mutant || 1451550	0.778	-0.712	-0.672	1.038	0.458	-1.382	-0.532	0.418
YGR214W_ORF	|| RPS0A || translation* || structural constituent of ribosome || YGR214W || ribosomal protein S0A || 1451551	0.618	0.318	0.928	0.358	-0.592	0.858	-0.002	-0.622
YDR397C_JXN_EE20_1_ORF	|| NCB2 || positive regulation of transcription from RNA polymerase II promoter* || transcription coactivator activity* || YDR397C || YBOX_JXN1000092:JXN_EE20_1_YDR397C:NC_001136:complement(join(1266725..1266759,1266852..1266886)) || 1451552	3.303	2.923	2.333	-0.177		0.353	-0.177
IGR_CHR06:(27950..28130)_20	|| || || || || YBOX_IGR1000050:NFL012W:NFL012W:chr06.fsa:(27950..28130):181:bp._20_0 || 1451553	-4.192	-2.392	-2.452	-2.192	0.548	0.968	-0.202	0.878
YDR024W_ORF	|| FYV1 || || || YDR024W || Protein of unknown function, required for survival upon exposure to K1 killer toxin || 1451554	-2.216	-1.286	-1.916	-0.576	-0.866	1.744	0.114	-0.416
YOR187W_TIL_10_0_DS100_ORF	|| TUF1 || translational elongation || GTPase activity* || YOR187W || YBOX_TIL1000180:TIL_DS100_YOR187W_10_0 || 1451555
YAL055W_ORF	|| PEX22 || protein targeting to peroxisome || molecular_function || YAL055W || Product of gene unknown || 1451556	1.97	0.85	1.16	-0.23	1.23	-0.51	0.11	-0.6
YOR314W_ORF	|| || || || YOR314W || Hypothetical ORF || 1451557			-2.585	-0.915	1.075	0.895		-1.055
YCR067C_ORF	|| SED4 || ER to Golgi vesicle-mediated transport || molecular_function || YCR067C || Sed4p is an integral ER membrane protein, which, along along with its close homolog, Sec12p, is involved in vesicle formation at the ER || 1451558	-1.71	-1.43	-1.74	-0.69	-0.62	2.3	-1.35	0.36
YJR048W_AAA_13_NCR	|| CYC1 || electron transport || electron carrier activity || YJR048W || POLYA_DS100_YJR048W_chr=X_(526752..526851)_13:YBOX_AAA1000019 || 1451559							-0.07	0.07
IGR_CHR03:(285256..285936)_522	|| || || || || YBOX_IGR1000147:gCR03_8:gCR03_8:chr03.fsa:(285256..285936):681:bp._522_0 || 1451560	-3.215	-1.935	-1.655	-0.125	-0.065		-0.335	0.525
YLR124W_ORF	|| || || || YLR124W || Hypothetical ORF || 1451561	-0.81
YER119C-A_ORF	|| || || || YER119C-A || Hypothetical ORF || 1451562	0.107	0.097	0.287	0.477	0.007		-0.573	0.087
YDL245C_ORF	|| HXT15 || hexose transport || glucose transporter activity* || YDL245C || hexose transporter || 1451563	-2.488	-0.648	-0.388	-0.068	0.312	-0.608	0.412	-0.048
YML130C_ORF	|| ERO1 || protein folding* || electron carrier activity* || YML130C || Glycoprotein required for oxidative protein folding in the endoplasmic reticulum || 1451564	0.1	0.1	-0.13	0.26			0.64	-0.9
YJL112W_ORF	|| MDV1 || mitochondrial genome maintenance* || molecular_function || YJL112W || WD repeat protein that regulates steps in the Dnm1p-dependent process of mitochondrial fission. || 1451565	-0.176	1.044	0.654	-0.816	-0.196	1.204	-0.046	-0.146
YNL065W_ORF	|| AQR1 || drug transport* || monocarboxylic acid transporter activity* || YNL065W || multidrug resistance transporter || 1451566	-1.486	-0.956	-1.026	-1.046	-0.176	2.314	-0.466	-0.626
18S_ETS_JXN_RRNA	|| || || || || YBOX_RRN1000013:RRN_JXN_ETS_18S:overlap:Chr:12:457694:to:457774:RC:5'ETS_18S:overlap_10 || 1451567	-2.122	-2.232	-3.412	-0.002	0.948	-1.332	0.078	0.308
YPR077C_ORF	|| || || || YPR077C || Hypothetical ORF || 1451568	-3.083	-1.333	-2.213		-0.763		0.007	0.757
YHR184W_ORF	|| SSP1 || spore wall assembly (sensu Fungi)* || molecular_function || YHR184W || Involved in the control of meiotic nuclear divisions & spore formation; dispensable for mitosis, premeiotic DNA synthesis, recombination, meiosis I, meiosis II, & initiation of prospore walls; required for spore wall elongation || 1451569		-0.843	-2.673	-0.043	-0.653	0.697
YOR116C_TIL_8_0_US200_ORF	|| RPO31 || transcription from RNA polymerase III promoter || DNA-directed RNA polymerase activity || YOR116C || YBOX_TIL1000205:TIL_US200_YOR116C_8_0 || 1451570		0.075		-0.015		2.195	-0.505	-1.675
YMR059W_ORF	|| SEN15 || tRNA splicing || tRNA-intron endonuclease activity || YMR059W || tetrameric tRNA splicing endonuclease 15kDa subunit || 1451571	-0.144	0.776	0.176	-0.424	1.546	0.016	-0.294	-0.844
YIL155C_ORF	|| GUT2 || carbohydrate metabolic process* || glycerol-3-phosphate dehydrogenase activity || YIL155C || glycerol-3-phosphate dehydrogenase || 1451572	-1.062	-1.122	-1.522	-0.532	-2.622	2.438	-0.172	0.888
YBL012C_ORF	|| || || || YBL012C || Hypothetical ORF || 1451573	-1.788	-1.758	-1.198	-1.158		2.372	-1.158	-0.058
YGL232W_INT_1	|| TAN1 || tRNA modification || RNA binding || YGL232W || YBOX_INT1000259:INT_1_YGL232W:NC_001139:62132..62189 || 1451574								0
YHR149C_ORF	|| SKG6 || biological_process || molecular_function || YHR149C || Protein of unknown function found in the bud tip and bud neck, potential Cdc28p substrate || 1451575	0.11	0.25	-0.2	-0.17		1.98	-1.31	-0.5
YDL064W_JXN_EI_1_ORF	|| UBC9 || G2/M transition of mitotic cell cycle* || SUMO conjugating enzyme activity || YDL064W || YBOX_JXN1000031:JXN_EI_1_YDL064W:NC_001136:337487..337564 || 1451576	-0.15	-0.14	0.76	0.2			-0.05	-0.15
YOR187W_TIL_1_300_174_ORF	|| TUF1 || translational elongation || GTPase activity* || YOR187W || YBOX_TIL1000312:TIL_YOR187W_1_300_174_0 || 1451577	1.442	0.612	1.082	0.352	1.392	-2.238	1.042	-0.548
YNL237W_ORF	|| YTP1 || biological_process || molecular_function || YNL237W || Yeast putative Transmembrane Protein || 1451578	-3.06		-2.25			0
YDR403W_ORF	|| DIT1 || spore wall assembly (sensu Fungi) || catalytic activity || YDR403W || first enzyme in dityrosine synthesis in the outer layer of the spore wall pathway, converting L-tyrosine to N-formyl-L-tyrosine || 1451579		-0.165		-0.115	-0.315		-0.095	0.525
Q0032_ORF	|| || || || Q0032 || Hypothetical ORF || 1451580	-5.885	-3.665	-4.725	-1.255	1.585	-0.285		-0.045
YMR094W_ORF	|| CTF13 || kinetochore assembly || DNA bending activity* || YMR094W || Subunit of the CBF3 complex, which binds to the CDE III element of centromeres, bending the DNA upon binding, and may be involved in sister chromatid cohesion during mitosis || 1451581	-0.108	-1.168		-0.688	0.532	2.112	-1.188	-0.768
YDR231C_ORF	|| COX20 || aerobic respiration* || unfolded protein binding || YDR231C || required for maturation and assembly of cytochrome oxidase subunit II || 1451582	1.588	0.868	1.048	-1.272	-0.072	1.118	-0.162	0.388
YKL047W_ORF	|| || biological_process || molecular_function || YKL047W || Hypothetical ORF || 1451583	-0.155	-0.355	0.395	-0.455		0.725	0.265	-0.535
YER166W_ORF	|| DNF1 || endocytosis* || phospholipid-translocating ATPase activity* || YER166W || Potential aminophospholipid translocase || 1451584	-0.808	-0.428	-0.848	-1.998	1.122	0.072	0.012	0.792
YDR318W_JXN_EI_1_ORF	|| MCM21 || chromosome segregation || protein binding || YDR318W || YBOX_JXN1000035:JXN_EI_1_YDR318W:NC_001136:1103765..1103844 || 1451585	1.847	0.877	1.187	0.037			-0.823	0.787
YLR331C_ORF	|| JIP3 || || || YLR331C || Jumonji Interacting Protein || 1451586	-2.67		-2.2	-0.65			0.05	0.6
YOL022C_ORF	|| || biological_process || molecular_function || YOL022C || Protein required for cell viability || 1451588	0.782	0.752	0.562	0.772	0.442	-1.538	0.122	0.202
YLL004W_ORF	|| ORC3 || chromatin silencing at silent mating-type cassette* || DNA replication origin binding || YLL004W || origin recognition complex subunit || 1451589	-6.982	-1.382	-1.622	-0.062	1.538	0.618	-0.312	-1.782
YNR016C_ORF	|| ACC1 || protein import into nucleus* || acetyl-CoA carboxylase activity* || YNR016C || acetyl CoA carboxylase || 1451591	1.624	0.374	0.824	-0.486	1.744	0.714	0.094	-2.066
YOL052C-A_ORF	|| DDR2 || response to stress || molecular_function || YOL052C-A || Multistress response protein,Jexpression isJactivated byJa variety of xenobiotic agents and environmental or physiological stressesJJJ || 1451592	-2.07		-3.18	-0.93	0.71	-0.16	0.38
YMR266W_ORF	|| RSN1 || Golgi to plasma membrane transport || molecular_function || YMR266W || Overexpression Rescues sro7/sop1 in NaCl. Encodes a membrane protein. || 1451593	0.18	1.04	-0.48	-1.69	0.68	0.06	-0.23	1.18
YGR279C_TIL_4_54__ORF	|| SCW4 || conjugation with cellular fusion || glucosidase activity || YGR279C || YBOX_TIL1000123:TIL_YGR279C_SCW4_4_54 || 1451594	-0.806	-2.116	-1.006	0.874	-0.496	-0.556	0.004	0.174
YKL219W_ORF	|| COS9 || biological_process || molecular_function || YKL219W || Protein of unknown function, member of a family of conserved, often subtelomerically-encoded proteins || 1451595	-0.15	0.45	1.37	-0.84			0.84
YJL001W_INT_1	|| PRE3 || sporulation (sensu Fungi)* || endopeptidase activity || YJL001W || YBOX_INT1000191:INT_1_YJL001W:NC_001142:435143..435258 || 1451596		-0.555		-0.295		1.695	-0.455	-0.945
YBR148W_ORF	|| YSW1 || biological_process || molecular_function || YBR148W || Spore-specific protein || 1451597		-0.52	-0.58	0.33	0.34	0.03	-0.19	-0.51
YNR051C_ORF	|| BRE5 || protein deubiquitination || molecular_function || YNR051C || protein of unknown function || 1451599	2.116	1.446	2.286	0.826	-1.014	0.106	0.156	-0.074
YNL272C_ORF	|| SEC2 || exocytosis || guanyl-nucleotide exchange factor activity || YNL272C || GDP/GTP exchange factor || 1451600	0.636	0.166	-0.024	0.216	-0.354	0.656	-0.724	0.206
YPL129W_ORF	|| TAF14 || chromatin remodeling* || general RNA polymerase II transcription factor activity* || YPL129W || transcription initiation factor TFIIF small subunit || 1451601	1.476	0.316	0.746	0.466	0.236	-0.564	-0.084	-0.054
YKL082C_ORF	|| RRP14 || ribosome biogenesis and assembly* || molecular_function || YKL082C || Required for normal pre-rRNA Processing || 1451603	1.788	1.818	1.328	-0.292	-0.472	-0.642	1.358	0.048
YCR105W_ORF	|| ADH7 || alcohol metabolic process || alcohol dehydrogenase (NADP+) activity || YCR105W || medium chain alcohol dehydrogenase || 1451604		-0.672	-1.212	-0.412	0.688	1.038	-0.692	-0.622
YPR043W_OCH__ORF	|| RPL43A || translation || structural constituent of ribosome || YPR043W || YBOX_OCH1000118:YPR043W_RPL43A_SGDID:S0006247_Chr_XVI_654163-654164,654568-654844_intron_removed_Ver_ORF_49_0 || 1451605	1.966	2.636	2.466	0.836	-0.654	-0.684	0.246	0.256
YJR076C_ORF	|| CDC11 || cell wall organization and biogenesis* || structural constituent of cytoskeleton* || YJR076C || 10 nm filament component of mother-bud neck || 1451606	1.968	0.938	0.758	0.318	-1.282	1.338	0.078	-0.452
YBR183W_ORF	|| YPC1 || ceramide metabolic process || ceramidase activity || YBR183W || alkaline ceramidase with reverse activity || 1451607	-0.198	-0.758	-0.148	0.022	0.202		-0.038	-0.188
YGR058W_ORF	|| || biological_process || molecular_function || YGR058W || Hypothetical ORF || 1451608		-2.144	-3.844	-0.234	1.646	-0.594	0.016	-0.834
YHL029C_ORF	|| || metabolic process || molecular_function || YHL029C || Hypothetical ORF || 1451609	-2.662	-2.212	-2.852	-0.512	0.668	0.968	-1.012	-0.112
YDL089W_ORF	|| || biological_process || molecular_function || YDL089W || Protein of unknown function; green fluorescent protein (GFP)-fusion protein localizes to the nuclear periphery, potential Cdc28p substrate || 1451610	-1.26	-2.26	-1.48	1.3	2.6	-1.29	-0.76	-1.85
YIL021W_ORF	|| RPB3 || transcription from RNA polymerase II promoter || DNA-directed RNA polymerase activity || YIL021W || RNA polymerase II 45 kDa subunit || 1451611	2.068	1.468	2.008	0.158	0.248	-1.392	0.478	0.508
YKR033C_ORF	|| || || || YKR033C || Hypothetical ORF || 1451612	-3.444	-0.564	-2.374	0.106	-0.234	-0.034	-0.044	0.206
YOR158W_ORF	|| PET123 || translation || structural constituent of ribosome || YOR158W || mitochondrial ribosomal protein of small subunit || 1451613	0.276	0.636	0.486	-0.184	0.636	0.356	-0.384	-0.424
YHR015W_ORF	|| MIP6 || mRNA export from nucleus || RNA binding || YHR015W || RNA-binding protein, interacts with MEX67 || 1451614		-1.185		-0.215	1.645		-0.885	-0.545
YDL111C_ORF	|| RRP42 || 35S primary transcript processing* || 3'-5'-exoribonuclease activity || YDL111C || exosome 3->5 exoribonuclease complex component with Rrp4p, Rrp41p, Rrp43p and Dis3p (Rrp44p) || 1451615	-0.524	0.106	1.326	0.326	0.456	-0.324	-0.384	-0.074
YGR093W_ORF	|| || biological_process || molecular_function || YGR093W || Hypothetical ORF || 1451616	-1.642	-1.792	-1.342	-0.942	1.808	2.408	-1.402	-1.872
YLR388W_OCH_DS100_ORF	|| RPS29A || translation || structural constituent of ribosome || YLR388W || YBOX_OCH1000166:DS100_YLR388W_YLR388W_Chr12_(898822..898921)_100_bp._29_0 || 1451617	-1.54	-1.93	-1.9	0.79	-0.42	-1.35	0.34	0.64
YPR115W_ORF	|| || biological_process || molecular_function || YPR115W || Hypothetical ORF || 1451618	-3.28	-1.39	-1.84	-0.92	0.99	0.47	-0.34	-0.2
YOR193W_ORF	|| PEX27 || peroxisome organization and biogenesis || molecular_function || YOR193W || Involved in peroxisome proliferation || 1451619	-0.4	0.35	0.19	-0.3	1.95	0.36	-0.97	-1.04
YPL164C_ORF	|| MLH3 || meiotic recombination* || molecular_function || YPL164C || Mutl Homolog || 1451620		-0.727	-1.447	-0.847			-0.667	1.513
YHR050W_ORF	|| SMF2 || manganese ion transport || di-, tri-valent inorganic cation transporter activity* || YHR050W || SMF2 was isolated as a high copy suppressor of a temperature sensitive mutation in the PEP ( mitochondrial matrix protease) gene and may influence PEP-dependent protein import || 1451621	1.02	1.13	0.8	0.18	-0.35	0.98	-0.32	-0.49
YGR265W_ORF	|| || || || YGR265W || Protein required for cell viability || 1451622		-0.048		-0.548		2.912	-2.088	-0.278
IGR_CHR11:(COMPLEMENT(638530..638722))_1	|| || || || || YBOX_IGR1000091:NKR013C:NKR013C:chr11.fsa:(complement(638530..638722)):193:bp._1_0 || 1451623	2.49	1.75	1.31	0.11			-0.01	-0.1
YHR039C-A_INT_1	|| VMA10 || vacuolar acidification* || hydrogen ion transporting ATPase activity, rotational mechanism || YHR039C-A || YBOX_INT1000163:INT_1_YHR039C-A:NC_001140:complement(187507..187668) || 1451624		-0.138	0.222	-0.208	0.882		-0.298	-0.378
YDR075W_ORF	|| PPH3 || response to drug* || protein phosphatase type 2A activity || YDR075W || protein phosphatase type 2A || 1451625	1.244	0.734	1.054	-0.586	-0.406	0.264	0.154	0.574
YEL046C_ORF	|| GLY1 || threonine catabolic process* || threonine aldolase activity || YEL046C || threonine aldolase || 1451626	-1.258	-1.318	-0.588	0.412	-0.648	-0.488	0.772	-0.048
YPR150W_ORF	|| || || || YPR150W || Hypothetical ORF || 1451627	-2.863		-1.863		1.397		-1.663	0.267
YDL085C-A_ORF	|| || biological_process || molecular_function || YDL085C-A || Hypothetical ORF || 1451628	-1.142	-1.062	-0.732	-0.102	0.858	-0.012	-0.032	-0.712
YNL103W_ORF	|| MET4 || positive regulation of transcription from RNA polymerase II promoter* || transcription coactivator activity || YNL103W || leucine zipper family|transcriptional activator || 1451629	-1.478	0.142	-1.288	0.242	-1.508	-0.678	1.032	0.912
YLR175W_ORF	|| CBF5 || ribosome biogenesis and assembly* || pseudouridylate synthase activity || YLR175W || major low affinity 55 kDa centromere/microtubule binding protein || 1451631	3.892	2.632	2.852	0.212	-0.498	0.292	0.102	-0.108
YER032W_ORF	|| FIR1 || mRNA polyadenylation* || molecular_function || YER032W || participant in 3' mRNA processing (putative) || 1451632		-3.695	-2.145	-0.165		1.135	-0.655	-0.315
YFL003C_ORF	|| MSH4 || meiotic recombination || DNA binding || YFL003C || meiosis specific protein, E.coli MutS protein, localizes to discrete sites on meiotic chromosomes || 1451633		0.03		0.16	1.5		-1.1	-0.56
YBL063W_ORF	|| KIP1 || microtubule nucleation* || structural constituent of cytoskeleton* || YBL063W || kinesin related protein || 1451635	-2.814	-1.654	-2.524	0.256	0.056	1.746	-0.194	-1.864
YDR247W_ORF	|| VHS1 || protein amino acid phosphorylation* || protein kinase activity* || YDR247W || Gene whose overexpression suppresses the synthetic lethality of the hal3 sit4 double mutation || 1451636	-1.814	-1.764	-1.934	-0.694	-0.444	2.186	-0.794	-0.254
YBL028C_ORF	|| || ribosome biogenesis and assembly || molecular_function || YBL028C || Hypothetical ORF || 1451637	1.42	1.22	1.39	0.87	-1.16	0.64	-0.13	-0.22
YAR002C-A_ORF	|| ERP1 || ER to Golgi vesicle-mediated transport || molecular_function || YAR002C-A || p24 protein involved in membrane trafficking || 1451638	0.376	-0.044	-0.114	-0.854	0.156	1.266	-1.054	0.486
ETS2-1_RRNA	|| ETS2-1 || || || ETS2-1 || YBOX_RRN1000011:RRN_ETS2-1:ETS2-1:SGDID:S000029718:Chr:XII:RC:rRNA_27 || 1451639	-2.004	-2.824	-2.464	-1.784	-0.204	-0.014	1.246	0.756
YOR365C_ORF	|| || biological_process || molecular_function || YOR365C || Hypothetical ORF || 1451640
YCL020W_ORF	|| || || || YCL020W || TyA Gag protein; the main structural constituent of virus-like particles (VLPs) || 1451641	-0.982	-1.552	-1.062	0.358	-0.592	-0.512	0.908	-0.162
YOL038W_ORF	|| PRE6 || ubiquitin-dependent protein catabolic process || endopeptidase activity || YOL038W || 20S proteasome alpha-type subunit || 1451642	3.8	2.63	2.76	-0.03	0.33	-0.38	0.13	-0.05
YLR087C_TIL_2401_2700_17_ORF	|| CSF1 || fermentation || molecular_function || YLR087C || YBOX_TIL1000269:TIL_YLR087C_2401_2700_17_0 || 1451643	-3.042	-1.832	-2.912	-0.802	-0.382	0.608	0.268	0.308
YJL128C_ORF	|| PBS2 || protein amino acid phosphorylation* || MAP kinase kinase activity* || YJL128C || MAP kinase kinase (MEK)|may act as a scaffolding protein for Sho1p, Ste11p, and Hog1p || 1451644	-1.51	-1.03	-0.81	-0.05		0.24	-0.05	-0.14
YDR419W_ORF	|| RAD30 || DNA repair* || eta DNA polymerase activity || YDR419W || DNA polymerase eta || 1451645	0.153	-0.367	0.083	0.693	-0.227		0.493	-0.957
IGR_CHR06:(226566..226701)_28	|| || || || || YBOX_IGR1000051:NFR007W:NFR007W:chr06.fsa:(226566..226701):136:bp._28_0 || 1451646	1.387	1.727	2.917	0.067	1.357		-1.423
IGX_YB_279784W	|| || || || || YBOX_IGX1000008:IGX_22_7:IGX_YB_279784W:[chromosome=II]:(279759..279859) || 1451647		-1.026		0.084	2.384	0.784	-2.016	-1.236
YMR304W_ORF	|| UBP15 || protein deubiquitination || ubiquitin-specific protease activity || YMR304W || deubiquitinating enzyme (putative) || 1451648	-2.214	-0.744	-0.244	-0.794	1.186	0.316	-0.724	0.016
YML057C-A_ORF	|| || || || YML057C-A || Hypothetical ORF || 1451649	-0.77	0	-0.62	-0.51	0.66	0.37	-0.73	0.21
YKL120W_ORF	|| OAC1 || sulfate transport* || oxaloacetate carrier activity* || YKL120W || oxaloacetate transport protein || 1451650	-0.718	-0.158	0.052	0.012	-0.718	-0.548	0.922	0.332
YMR132C_ORF	|| JLP2 || biological_process || molecular_function || YMR132C || Hypothetical ORF || 1451652	-0.43	0.37		0.39	-1.59	1.91	-0.67	-0.04
YJR114W_ORF	|| || || || YJR114W || Small hydrophobic protein || 1451653		0.915		-1.125		-0.795	0.925	0.995
IGR_CHR11:(145705..145879)_1	|| || || || || YBOX_IGR1000084:NKL030W:NKL030W:chr11.fsa:(145705..145879):175:bp._1_0 || 1451654							0
YBR010W_OCH__ORF	|| HHT1 || chromatin assembly or disassembly || DNA binding || YBR010W || YBOX_OCH1000016:YBR010W_HHT1_SGDID:S0000214_Chr_II_256329-256739_Ver_ORF_295_0 || 1451655	-0.538	0.082	0.112	0.562	-0.648	-0.178	0.152	0.112
YJL163C_ORF	|| || biological_process || molecular_function || YJL163C || Hypothetical ORF || 1451656	-2.05	-0.67	-0.87	0.85	-1.06		-0.11	0.32
YNL288W_ORF	|| CAF40 || regulation of transcription from RNA polymerase II promoter || molecular_function || YNL288W || CCR4 Associated Factor 40 kDa || 1451657	-1.904	-1.634	-1.444	-1.874	0.776	0.916	0.456	-0.274
YLR347C_ORF	|| KAP95 || protein import into nucleus* || protein carrier activity || YLR347C || karyopherin beta (importin 90) homolog (95 kDa) || 1451658	-0.524	-0.564	-1.614	-1.284	1.676	1.466	-0.764	-1.094
YGL145W_ORF	|| TIP20 || retrograde vesicle-mediated transport, Golgi to ER || molecular_function || YGL145W || transport protein that interacts with Sec20p; required for protein transport from the endoplasmic reticulum to the golgi apparatus || 1451659	-4.523	-5.293	-4.353	-1.643	0.177	1.467
IGX_YE_432929W	|| || || || || YBOX_IGX1000005:IGX_158_13:IGX_YE_432929W:[chromosome=V]:(432904..433004) || 1451660	-0.87	-1.18	-0.58	-1.39	1.33	-0.16	0.1	0.12
YLL052C_AAA_30_NCR	|| AQY2 || water transport || water channel activity || YLL052C || POLYA_DS100_YLL052C_chr=XII_(complement(35300..35399))_30:YBOX_AAA1000025 || 1451661		-3.43				0
YDR282C_ORF	|| || biological_process || molecular_function || YDR282C || Hypothetical ORF || 1451662	1.074	0.484	-0.076	-0.046	0.364	2.574	-0.936	-1.956
YKL098W_ORF	|| || biological_process || molecular_function || YKL098W || Hypothetical ORF || 1451663	0.166	0.426	-0.954	0.186	-1.744	0.506	0.516	0.536
YBR014C_ORF	|| || biological_process || molecular_function || YBR014C || Hypothetical ORF || 1451664	0.136	-0.224	0.336	-0.114	0.086	1.236	-0.714	-0.494
YOR293W_OCH_DS100_ORF	|| RPS10A || translation || structural constituent of ribosome || YOR293W || YBOX_OCH1000179:DS100_YOR293W_YOR293W_Chr15_(867850..867949)_100_bp._0_0 || 1451665	-0.936	-0.606	-0.706	1.144	-0.496	-0.556	-0.266	0.174
YBR230W-A_ONO_ORF	|| || biological_process || molecular_function || YBR230W-A || YBOX_ONO1000016:YBR230W-A_YBR230W-A_SGDID:S0029722_Chr_II_680357-680557_Unc_ORF_74 || 1451666	1.316	0.586	0.576	-1.054	1.296	0.706	0.826	-1.774
YPL030W_ORF	|| || biological_process || molecular_function || YPL030W || Hypothetical ORF || 1451667	-2.14	-1.42	-0.71		-0.22		0.28	-0.06
YNL310C_ORF	|| ZIM17 || protein folding* || protein binding || YNL310C || The authentic, non-tagged protein was localized to the mitochondria || 1451668	-0.704	-0.774	-0.474	-0.124	-0.564	0.516	0.116	0.056
YOR024W_ORF	|| || || || YOR024W || Hypothetical ORF || 1451669		-0.6			-0.02	1.29	-0.85	-0.42
YLR382C_ORF	|| NAM2 || Group I intron splicing* || mRNA binding* || YLR382C || leucine-tRNA ligase || 1451670	-1.97	-1.12	-1.87			0.3	-0.48	0.18
IGX_YI_375941W	|| || || || || YBOX_IGX1000015:IGX_281_24:IGX_YI_375941W:[chromosome=IX]:(375916..376016) || 1451671	0.17	0.2	-0.2	0.28	-0.31	0.42	-0.09	-0.3
YOL073C_ORF	|| || biological_process || molecular_function || YOL073C || Hypothetical ORF || 1451672	-0.568	-0.698	-0.788	-0.458	-1.308	1.762	0.102	-0.098
YGL180W_ORF	|| ATG1 || autophagy* || protein serine/threonine kinase activity || YGL180W || protein kinase || 1451673	-1.28	-1.33	-1.87	-0.91	-0.02	2.02	-1.06	-0.03
YLL055W_ORF	|| YCT1 || biological_process || ion transporter activity || YLL055W || Hypothetical ORF || 1451674		-1.425	-1.365	0.175	1.805		-0.905	-1.075
YNR067C_ORF	|| DSE4 || cytokinesis, completion of separation || glucan 1,3-beta-glucosidase activity || YNR067C || Daughter cell-specific secreted protein with similarity to glucanases, degrades cell wall from the daughter side causing daughter to separate from mother || 1451675	-0.39	0.19	-0.29	0.94	-0.78		-0.24	0.08
YDR454C_ORF	|| GUK1 || GMP metabolic process || guanylate kinase activity || YDR454C || guanylate kinase || 1451676	0.802	0.322	0.552	1.052	-0.638	-1.098	0.422	0.262
YDL127W_ORF	|| PCL2 || cell cycle || cyclin-dependent protein kinase regulator activity || YDL127W || G1 cyclin || 1451677	-0.917	-1.467	-0.887	-0.627		0.713	-0.557	0.473
SNR43_SNORNA	|| SNR43 || || || snR43 || YBOX_SNO1000059:SNO_SNR43_SNR43_SGDID:S000006503_Chr_III_RC_snoRNA_46 || 1451678	-3.002	-3.052	-2.622	-2.462	-0.842	0.498	1.478	1.328
YML012W_ORF	|| ERV25 || ER to Golgi vesicle-mediated transport || molecular_function || YML012W || vesicle coat component || 1451679	3.842	3.242	4.022	0.262	0.382	-0.538	0.012	-0.118
YBR199W_ORF	|| KTR4 || protein amino acid N-linked glycosylation || mannosyltransferase activity || YBR199W || alpha-1,2-mannosyltransferase (putative) || 1451680	2.622	0.002	0.382	-0.158	0.212	0.002	-0.058	0.002
YGR131W_ORF	|| || biological_process || molecular_function || YGR131W || Hypothetical ORF || 1451681	-1.584	-1.204	-1.174	0.146	0.056	0.176	-0.614	0.236
YBR221C_ORF	|| PDB1 || pyruvate metabolic process || pyruvate dehydrogenase (acetyl-transferring) activity || YBR221C || pyruvate dehydrogenase beta subunit (E1 beta) || 1451682	0.798	0.088	0.398	0.468	0.098	0.328	-0.392	-0.502
YKR049C_ORF	|| FMP46 || biological_process || oxidoreductase activity || YKR049C || The authentic, non-tagged protein was localized to the mitochondria || 1451683	-0.552	0.338	0.138	0.018	0.078	-0.042	0.078	-0.132
YNR040W_AAA_12_NCR	|| || biological_process || molecular_function || YNR040W || POLYA_DS100_YNR040W_chr=XIV_(700515..700614)_12:YBOX_AAA1000065 || 1451684				-1.117		1.103		0.013
YOR231W_ORF	|| MKK1 || protein amino acid phosphorylation* || MAP kinase kinase activity || YOR231W || MAP kinase kinase (MEK) || 1451685	-3.35	-1.43	-1.07	-0.62	0.09	0.89	-0.77	0.41
YPL202C_ORF	|| AFT2 || response to oxidative stress* || transcription factor activity* || YPL202C || Activator of Iron (Fe) Transcription || 1451686	-1.902	-2.122	-1.242	-0.132	1.458	-1.032	-0.622	0.328
YLR041W_ORF	|| || || || YLR041W || Hypothetical ORF || 1451687				0.25			-0.25
YOR074C_INT_1	|| CDC21 || DNA-dependent DNA replication* || thymidylate synthase activity || YOR074C || YBOX_INT1000035:INT_1_YOR074C:NC_001147:complement(467356..467490) || 1451688	2.082	0.282	0.692	-1.628	-0.198	1.672	0.142	0.012
YLR006C_ORF	|| SSK1 || response to hydrogen peroxide* || enzyme activator activity* || YLR006C || two-component signal transducer that with Sln1p regulates osmosensing MAP kinase cascade(suppressor of sensor kinase) || 1451689	-2.46	-2.2	-2.08	0.55	1.79	-1.62	-0.9	0.18
YIL072W_ORF	|| HOP1 || synapsis* || four-way junction DNA binding || YIL072W || DNA binding protein || 1451690		-0.765		-0.295			0.295
YKR084C_ORF	|| HBS1 || translation || molecular_function || YKR084C || GTP binding protein with sequence similarity to the elongation factor class of G proteins, EF-1alpha and Sup35p; associates with Dom34p, and shares a similar genetic relationship with genes that encode ribosomal protein components || 1451691	0.07	-0.7	-0.11	-0.6	2.35	-0.27	0.72	-2.2
YHR066W_ORF	|| SSF1 || ribosomal large subunit assembly and maintenance* || rRNA binding || YHR066W || Ssf2p homolog || 1451692	1.544	0.704	0.264	-0.276	-0.226	2.184	-0.466	-1.216
YDL162C_ORF	|| || || || YDL162C || Hypothetical ORF || 1451693			-2.44		-0.73	0.73
YIL037C_ORF	|| PRM2 || conjugation with cellular fusion* || molecular_function || YIL037C || Pheromone-regulated protein, predicted to have 4 transmembrane segments and a coiled coil domain; regulated by Ste12p || 1451694		-0.495		-0.585				0.585
YMR294W-A_AAA_28_NCR	|| || || || YMR294W-A || POLYA_DS100_YMR294W-A_chr=XIII_(858620..858719)_28:YBOX_AAA1000050 || 1451695		1.5		-2.98	0.3	1.66	0.54	0.48
YDR457W_TIL_7501_7800_200_ORF	|| TOM1 || regulation of cell size* || ubiquitin-protein ligase activity || YDR457W || YBOX_TIL1000244:TIL_YDR457W_7501_7800_200_0 || 1451699	-1.718	-0.538	-1.158	-1.998	-0.278	4.162	-1.988	0.102
YIR023W_ORF	|| DAL81 || regulation of transcription from RNA polymerase II promoter* || specific RNA polymerase II transcription factor activity || YIR023W || transcriptional activator for allantoin and GABA catabolic genes, contains a Zn[2]-Cys[6] fungal-type binuclear cluster domain in the N-terminal region || 1451700	-1.227	-0.897	-1.187	-0.007		1.393	-0.597	-0.787
YNL119W_ORF	|| NCS2 || ribosome biogenesis and assembly* || molecular_function || YNL119W || Hypothetical ORF || 1451702	-0.728	-0.308	-0.238	0.502	-1.858	1.142	0.372	-0.158
YNL277W-A_ONO_ORF	|| || biological_process || molecular_function || YNL277W-A || YBOX_ONO1000106:YNL277W-A_YNL277W-A_SGDID:S0028852_Chr_XIV_116677-116865_Unc_ORF_26 || 1451703		-1.617		-0.497	1.743	-1.587		0.343
YDR113C_ORF	|| PDS1 || mitotic sister chromatid segregation* || protein binding || YDR113C || 42 kDa nuclear securin || 1451704	2.148	1.428	1.018	-0.262	-0.102	1.098	-0.582	-0.152
YCR020C-A_ORF	|| MAK31 || telomere maintenance* || peptide alpha-N-acetyltransferase activity || YCR020C-A || Like Sm protein; member of the Sm protein family, though slightly divergent because Mak31/Lsm9p does not contain a glycine or cysteine at amino acid 107. || 1451705	1.18	1.62	2.3	0.6	0.36	-0.38	-0.24	-0.34
YPR028W_JXN_EI_1_ORF	|| YOP1 || vesicle-mediated transport || protein binding || YPR028W || YBOX_JXN1000014:JXN_EI_1_YPR028W:NC_001148:623535..623614 || 1451706	-3.118	-3.458	-3.048	0.202	-1.758	1.062	-1.148	1.642
YFL019C_ORF	|| || || || YFL019C || Hypothetical ORF || 1451707		-0.14		0.81			-0.73	-0.08
YJL201W_ORF	|| ECM25 || response to drug* || molecular_function || YJL201W || ExtraCellular Mutant || 1451708	-2.08	-1.72	-0.81	-0.18		-0.11	-0.21	0.5
YBL079W_ORF	|| NUP170 || mRNA export from nucleus* || structural molecule activity || YBL079W || nuclear pore complex subunit || 1451709	-2.255	-2.575	-1.425	-0.125	2.075		-0.895	-1.055
YLR213C_ORF	|| CRR1 || spore wall assembly (sensu Fungi) || hydrolase activity, acting on carbon-nitrogen (but not peptide) bonds || YLR213C || Protein with similarity to Crh1p, which is a putative glycosidase of the cell wall || 1451710	0.66	0.84	1.57	-0.12	-0.85		0.15	0.82
YPR166C_ORF	|| MRP2 || translation || structural constituent of ribosome || YPR166C || 14 kDa mitochondrial ribosomal protein|similar to E. coli S14 protein || 1451711	-0.66	-0.57	-0.45	0.82	0.84	0.31	-0.63	-1.34
YMR148W_ORF	|| || biological_process || molecular_function || YMR148W || Hypothetical ORF || 1451712	-2.106	-1.216	-1.096	-0.356	-0.376	-0.066	0.334	0.464
YPR123C_AAA_5_NCR	|| || || || YPR123C || POLYA_DS100_YPR123C_chr=XVI_(complement(785608..785707))_5:YBOX_AAA1000091 || 1451713	-2.132	-0.842	-0.672	-2.132	0.428	1.658	-0.662	0.708
YER056C-A_ORF	|| RPL34A || translation || structural constituent of ribosome || YER056C-A || ribosomal protein L34A || 1451714	-0.376	0.424	0.974	0.874	-0.326	-0.556	0.294	-0.286
YBL101C_ORF	|| ECM21 || cell wall organization and biogenesis || molecular_function || YBL101C || ExtraCellular Mutant || 1451715	-2.756	-0.806	-0.596	-1.166	1.484	1.434	-0.726	-1.026
YBL026W_JXN_IE_1_ORF	|| LSM2 || nuclear mRNA splicing, via spliceosome* || RNA binding* || YBL026W || YBOX_JXN1000054:JXN_IE_1_YBL026W:NC_001134:170768..170847 || 1451716	-1.714	0.516	0.596	0.316	-0.624	0.516	-0.414	0.206
YBR158W_TIL_5_90__ORF	|| AMN1 || negative regulation of exit from mitosis* || protein binding || YBR158W || YBOX_TIL1000024:TIL_YBR158W_AMN1_5_90 || 1451717	-2.048	-2.278	-1.388	0.202	-0.338	-0.298	0.052	0.382
YFL054C_ORF	|| || water transport || transporter activity* || YFL054C || Hypothetical ORF || 1451718	-0.896	-1.086	-1.556	-1.166	0.634	0.884	-0.676	0.324
YJL179W_ORF	|| PFD1 || telomere maintenance* || unfolded protein binding || YJL179W || bovine prefoldin subunit 1 homolog (putative) || 1451719	-1.066	-0.726	-0.196	0.444	-0.856	1.304	-0.756	-0.136
YKL006C-A_INT_1	|| SFT1 || intra-Golgi vesicle-mediated transport || v-SNARE activity || YKL006C-A || YBOX_INT1000202:INT_1_YKL006C-A:NC_001143:complement(430099..430239) || 1451720		-0.756	-0.216	-1.156	0.734	0.214	-0.416	0.624
YCL036W_ORF	|| GFD2 || biological_process || molecular_function || YCL036W || Great for FULL DEAD box protein activity || 1451721	1.5	1.25	1.37	-0.42	0.17	1.29	-0.53	-0.51
YLR420W_ORF	|| URA4 || 'de novo' pyrimidine base biosynthetic process* || dihydroorotase activity || YLR420W || dihydrooratase || 1451722	1.238	0.378	1.098	-0.222	1.028	-0.632	0.028	-0.202
YER048C_ORF	|| CAJ1 || biological_process || chaperone regulator activity || YER048C || Homologous to E. coli DnaJ; contains leucine zipper-like motif || 1451723	1.376	0.686	0.976	-0.494	0.176	0.036	0.416	-0.134
IGR_CHR02:(479141..479285)_27	|| || || || || YBOX_IGR1000010:NBR024W:NBR024W:chr02.fsa:(479141..479285):145:bp._27_0 || 1451724	-1.633	-1.083	-0.803	-0.093	0.087	0.007
YNL154C_ORF	|| YCK2 || protein amino acid phosphorylation* || casein kinase I activity || YNL154C || casein kinase I homolog || 1451725	0.968	-0.432	-0.032	0.278	-0.162		0.228	-0.342
YFR040W_ORF	|| SAP155 || G1/S transition of mitotic cell cycle || protein serine/threonine phosphatase activity || YFR040W || 155 kDa SIT4 protein phosphatase-associated protein || 1451726	-1.76	0.03	-0.06	-0.68	0.97	0.45	-0.14	-0.6
YDR320C_ORF	|| SWA2 || telomere maintenance* || protein binding || YDR320C || auxilin-like protein || 1451727	-1.64			0
YGL011C_ORF	|| SCL1 || ubiquitin-dependent protein catabolic process || endopeptidase activity || YGL011C || proteasome subunit YC7alpha/Y8 (protease yscE subunit 7) || 1451728	-0.71	0.13	0.47	0.49	-0.43	-0.01	0.12	-0.17
YKL136W_ORF	|| || || || YKL136W || Hypothetical ORF || 1451729
YPR063C_OCH__ORF	|| || biological_process || molecular_function || YPR063C || YBOX_OCH1000119:YPR063C_YPR063C_SGDID:S0006267_Chr_XVI_678317-678277,678190-677809_RC_intron_removed_Unc_ORF_328_0 || 1451730	2.35	0.78	0.53	1.12	0.28	-0.41	-0.19	-0.8
YDR155C_OCH__ORF	|| CPR1 || sporulation (sensu Fungi)* || peptidyl-prolyl cis-trans isomerase activity || YDR155C || YBOX_OCH1000203:YDR155C_CPR1_SGDID:S0002562_Chr_IV_768995-768507_RC_Ver_ORF_193_0 || 1451731	-0.668	-1.668	-1.168	0.802	0.032	-0.578	-0.158	-0.098
YFR005C_ORF	|| SAD1 || nuclear mRNA splicing, via spliceosome || RNA splicing factor activity, transesterification mechanism || YFR005C || Product of gene unknown || 1451732	0.624	-0.226	-0.096	-0.306	0.884	1.424	-1.036	-0.966
YER083C_ORF	|| GET2 || cell wall organization and biogenesis* || molecular_function || YER083C || Required for Meiotic nuclear Division; functions in DNA replication and damage response || 1451733	-1.142	-0.842	-0.552	-0.622	-0.042	1.248	-0.442	-0.142
YDR194W-A_ONO_ORF	|| || biological_process || molecular_function || YDR194W-A || YBOX_ONO1000025:YDR194W-A_YDR194W-A_SGDID:S0028541_Chr_IV_848066-848218_Unc_ORF_10 || 1451734		-0.98	-2.11	-2.07	1.74	1.57	-1.24
YOL111C_ORF	|| MDY2 || cellular morphogenesis during conjugation with cellular fusion || molecular_function || YOL111C || Hypothetical ORF || 1451735	-0.53	-1.74	-0.8	0.54	-1.77	0.27	0.6	0.36
YMR181C_TIL_6_183__ORF	|| || biological_process || molecular_function || YMR181C || YBOX_TIL1000091:TIL_YMR181C_6_183 || 1451736	0.363		-0.547	-2.497	2.043	0.453
YDR298C_ORF	|| ATP5 || ATP synthesis coupled proton transport || hydrogen ion transporting ATP synthase activity, rotational mechanism || YDR298C || ATP synthase subunit 5|oligomycin sensitivity-conferring protein || 1451737	0.268	-0.332	0.428	-0.912	0.258	0.438	-0.012	0.228
YKL171W_ORF	|| || proteolysis || protein kinase activity || YKL171W || Hypothetical ORF || 1451738	0.1	-0.72	0.38	-0.67		1.31	-0.34	-0.3
YNL326C_ORF	|| PFA3 || vacuole fusion, non-autophagic* || protein-cysteine S-palmitoleyltransferase activity || YNL326C || likely functions in pathway(s) outside Ras; not essential for vegetive growth || 1451739	-0.785	0.335	0.535	-0.465		0.535	0.075	-0.145
YMR183C_ORF	|| SSO2 || vesicle fusion* || t-SNARE activity || YMR183C || t-SNARE || 1451740	0.746	0.086	0.246	0.846	-0.144	-1.474	0.876	-0.104
IGR_CHR14:(165129..166129)_733	|| || || || || YBOX_IGR1000220:gNL04_4:gNL04_4:chr14.fsa:(165129..166129):1001:bp._733_0 || 1451741	0.498	0.528	1.308	-0.102	-0.852	1.778	-0.272	-0.552
YLR342W-A_ONO_ORF	|| || biological_process || molecular_function || YLR342W-A || YBOX_ONO1000082:YLR342W-A_YLR342W-A_SGDID:S0028571_Chr_XII_815810-815983_Unc_ORF_48 || 1451742		0.753	-0.997	-0.037	0.803		-0.827	0.063
YLR398C_ORF	|| SKI2 || mRNA catabolic process* || RNA helicase activity* || YLR398C || antiviral protein|helicase (putative) || 1451744	1.16	1.93	1.9	-0.93	-0.59	-0.22	0.74	1
YOL089C_ORF	|| HAL9 || transcription initiation from RNA polymerase II promoter* || specific RNA polymerase II transcription factor activity || YOL089C || contains zinc finger|transcription factor (putative) || 1451745			-3.693	-0.483	0.377		0.207	-0.103
YGL196W_ORF	|| || biological_process || molecular_function || YGL196W || Hypothetical ORF || 1451746	-0.988	-0.968	-0.938	-0.248	-0.338	0.642	0.092	-0.148
YBR237W_ORF	|| PRP5 || U2-type nuclear mRNA branch site recognition || RNA splicing factor activity, transesterification mechanism* || YBR237W || RNA helicase || 1451747	1.85	1.4	1.72	-0.19	0.91		-0.72
YPL198W_JXN_EI_2_ORF	|| RPL7B || translation || structural constituent of ribosome || YPL198W || YBOX_JXN1000012:JXN_EI_2_YPL198W:NC_001148:173625..173704 || 1451748	0.568	0.118	0.338	1.438	-3.962	1.078	0.818	0.628
YBR065C_ORF	|| ECM2 || cell wall organization and biogenesis* || molecular_function || YBR065C || ExtraCellular Mutant || 1451749	1.002	0.342	0.372	-0.638	-0.788	0.852	-0.128	0.702
YPL081W_ORF	|| RPS9A || translation* || structural constituent of ribosome || YPL081W || ribosomal protein S9A (S13) (rp21) (YS11) || 1451750	3.576	2.356	3.096	0.976	0.046	-0.704	0.086	-0.404
YER007C-A_INT_1	|| TMA20 || ribosome biogenesis and assembly || RNA binding || YER007C-A || YBOX_INT1000118:INT_1_YER007C-A:NC_001137:complement(166771..166873) || 1451751		-0.73	-0.87	-1.35		1.46	-0.11
YPL218W_ORF	|| SAR1 || ER to Golgi vesicle-mediated transport || GTPase activity || YPL218W || ARF family|GTP-binding protein || 1451752	-0.15	0.37	1.47	0.78	-0.01	-0.93	0.22	-0.06
YOR075W_ORF	|| UFE1 || vesicle fusion* || t-SNARE activity || YOR075W || t-SNARE (ER) || 1451753	-0.102	-0.932	-0.722	-0.372	0.988	0.458	-0.762	-0.312
YPL046C_ORF	|| ELC1 || RNA elongation from RNA polymerase II promoter* || transcriptional elongation regulator activity || YPL046C || elongin C transcription elongation factor || 1451754	0.364	-0.426	-0.246	-2.406	0.574	0.484	0.634	0.714
YML028W_ORF	|| TSA1 || response to oxidative stress* || unfolded protein binding* || YML028W || thioredoxin-peroxidase (TPx); reduces H2O2 and alkyl hydroperoxides with the use of hydrogens provided by thioredoxin, thioredoxin reductase, and NADPH|EC 1.11.1.- || 1451755	-0.69	-1.9	-1.13	0.72	-0.18	-0.51	-0.19	0.16
YCR022C_ORF	|| || || || YCR022C || Hypothetical ORF || 1451756		-1.453	-1.613	-2.273		3.087	-0.223	-0.593
YJR047C_OCH_DS100_ORF	|| ANB1 || translational initiation || translation initiation factor activity || YJR047C || YBOX_OCH1000157:DS100_YJR047C_YJR047C_Chr10_(complement(524722..524821))_100_bp._8_0 || 1451758	-2.062	-2.092	-2.082	-1.722	0.998	0.928	-1.742	1.538
YDL178W_ORF	|| DLD2 || lactate metabolic process || actin binding* || YDL178W || D-lactate dehydrogenase, located in the mitochondrial matrix || 1451759	-0.607	-1.387	-1.257	0.413	-1.297	0.883
YPR032W_ORF	|| SRO7 || establishment of cell polarity (sensu Fungi)* || SNARE binding* || YPR032W || yeast homolog of the Drosophila tumor suppressor, lethal giant larvae || 1451760	-2.09	-2.18	-2.45	-0.88	0.01	1.88	-0.75	-0.26
YIL110W_ORF	|| || response to drug || S-adenosylmethionine-dependent methyltransferase activity || YIL110W || Putative S-adenosylmethionine-dependent methyltransferase of the seven beta-strand family || 1451761	0.048	-0.252	0.008	-0.472	-0.592	2.258	-0.452	-0.742
YLL009C_TIL_3_96__ORF	|| COX17 || cytochrome c oxidase complex assembly* || thioredoxin peroxidase activity* || YLL009C || YBOX_TIL1000016:TIL_YLL009C_COX17_3_96 || 1451762				-0.447	0.553		-0.367	0.263
YOR247W_ORF	|| SRL1 || nucleobase, nucleoside, nucleotide and nucleic acid metabolic process || molecular_function || YOR247W || Suppressor of Rad53 null Lethality || 1451763	-2.174	-2.854	-2.614	0.256	-0.744	-1.114	0.746	0.856
YML063W_ORF	|| RPS1B || translation || structural constituent of ribosome || YML063W || ribosomal protein S1B (rp10B) || 1451764	2.638	2.108	2.778	0.898	-0.172	-0.872	0.058	0.088
YHR104W_ORF	|| GRE3 || response to stress* || aldo-keto reductase activity* || YHR104W || aldose reductase || 1451765	-2.164	-1.714	-1.764	-0.044	1.966	0.846	-1.484	-1.284
YDL200C_ORF	|| MGT1 || DNA dealkylation || methylated-DNA-[protein]-cysteine S-methyltransferase activity || YDL200C || 6-O-methylguanine-DNA methylase || 1451766	1.516	0.526	1.006	-1.104	1.426	0.136	-0.684	0.226
YLR057W_ORF	|| || biological_process || molecular_function || YLR057W || Hypothetical ORF || 1451767	-1.668	-0.168	-0.028	-0.788	0.672	1.732	-0.998	-0.618
YAL010C_ORF	|| MDM10 || telomere maintenance* || molecular_function || YAL010C || mitochondrial outer membrane protein || 1451768	-0.27	-1.84	-2.21	-0.98		2.76	-1.01	-0.77
IGR_CHR09:(268307..268472)_0	|| || || || || YBOX_IGR1000074:NIL005W:NIL005W:chr09.fsa:(268307..268472):166:bp._0_0 || 1451769	2.28	0.02	0.17			0
YBR272C_ORF	|| HSM3 || mismatch repair || molecular_function || YBR272C || MutS family (putative) || 1451771	1.038	0.508	1.648	0.328	1.318	0.158	-0.452	-1.352
YGR147C_ORF	|| NAT2 || N-terminal peptidyl-methionine acetylation || peptide alpha-N-acetyltransferase activity || YGR147C || N alpha-acetyltransferase || 1451772	2.763	2.043	1.643	-0.407		1.503	-0.547	-0.547
YNR034W-A_ORF	|| || biological_process || molecular_function || YNR034W-A || Hypothetical ORF || 1451774	-0.336	-0.626	1.354	-1.046	-0.686	0.714	0.524	0.494
YKL006W_INT_1	|| RPL14A || translation || structural constituent of ribosome* || YKL006W || YBOX_INT1000203:INT_1_YKL006W:NC_001143:431678..432075 || 1451775	-0.464	0.216	1.206	-0.384	-0.724	1.376	-0.294	0.026
YPR204W_ORF	|| || biological_process || DNA helicase activity || YPR204W || subtelomerically-encoded DNA helicase || 1451776	3.546	3.086	3.036	0.256	-0.884	-0.264	0.336	0.556
YOR282W_ORF	|| || || || YOR282W || Protein required for cell viability || 1451777	1.634	1.084	0.994	-0.186	1.094	-0.566	-0.846	0.504
YPL253C_ORF	|| VIK1 || mitotic sister chromatid cohesion* || microtubule motor activity || YPL253C || Cik1p homolog || 1451778	-1.552	-2.912	-1.682	-0.312	0.398	1.738	-1.082	-0.742
YMR014W_ORF	|| BUD22 || ribosome biogenesis and assembly* || molecular_function || YMR014W || Protein involved in bud-site selection; diploid mutants display a random budding pattern instead of the wild-type bipolar pattern || 1451779	3.756	0.526	0.626	0.246	-2.014	0.586	0.836	0.346
YLR092W_ORF	|| SUL2 || sulfate transport || sulfate transporter activity || YLR092W || high affinity sulfate permease || 1451780	-3.625	-2.105	-1.865			0.595	-0.595
YJL045W_ORF	|| || cellular respiration || succinate dehydrogenase (ubiquinone) activity || YJL045W || Similar to SDH1 || 1451781	-1.788	-1.768	-1.758	-1.108	1.182	1.682	-0.148	-1.608
YGR182C_ORF	|| || || || YGR182C || Hypothetical ORF || 1451782		-3.02	-2.59			0.65		-0.65
YAL014C_OCH__ORF	|| SYN8 || transport || SNAP receptor activity || YAL014C || YBOX_OCH1000009:YAL014C_SYN8_SGDID:S0000012_Chr_I_129020-128253_RC_Ver_ORF_476_0 || 1451783	0.736	0.516	0.616	-0.914	-0.604	0.466	0.686	0.366
YIL088C_ORF	|| AVT7 || transport || transporter activity || YIL088C || transporter || 1451785	-2.852	-1.372	-1.502	-0.842	1.018	2.238	-1.342	-1.072
Q0130_ORF	|| OLI1 || ATP synthesis coupled proton transport || hydrogen ion transporting ATP synthase activity, rotational mechanism || Q0130 || ATPase-associated proteolipid|F0-ATP synthase subunit 9 || 1451786	-3.118	-4.028	-3.038	0.262	0.182	-1.988	1.302	0.242
YDR129C_ORF	|| SAC6 || endocytosis* || protein binding, bridging* || YDR129C || actin filament bundling protein|fimbrin homolog || 1451787	0.32	0.04	0.44	-0.11	0.58	0.26	-0.26	-0.47
YNL020C_ORF	|| ARK1 || protein amino acid phosphorylation* || protein serine/threonine kinase activity || YNL020C || serine/threonine kinase (putative) || 1451788	-0.288	-0.528	-0.348	-0.728	1.362	0.212	-0.158	-0.688
YKL002W_ORF	|| DID4 || protein retention in Golgi* || protein binding || YKL002W || class E vacuolar-protein sorting and endocytosis factor || 1451789	3.41	2.08	2.24	-0.02	-0.34	0.32	0.57	-0.53
YKL087C_TIL_30_0_DS300_ORF	|| CYT2 || cytochrome c-heme linkage || holocytochrome-c synthase activity || YKL087C || YBOX_TIL1000189:TIL_DS300_YKL087C_30_0 || 1451790	3.91						0
YLR264W_ORF	|| RPS28B || translation* || structural constituent of ribosome || YLR264W || ribosomal protein S28B (S33B) (YS27) || 1451791	0.07	1.8	1.94	0.82	-0.25	-0.67	0.36	-0.26
YER121W_ORF	|| || biological_process || molecular_function || YER121W || Hypothetical ORF || 1451793		0.32		-3.79		3.43	-0.47	0.83
YJL217W_ORF	|| || biological_process || molecular_function || YJL217W || Hypothetical ORF || 1451794	0.71	0.62	2	0.6	-0.26	-0.93	0.37	0.22
YLR229C_ORF	|| CDC42 || pseudohyphal growth* || GTPase activity* || YLR229C || Rho subfamily of Ras-like proteins || 1451795	0.37	0.41	0.78	0.11	-0.03	-0.33	0.12	0.13
YDR336W_ORF	|| || biological_process || molecular_function || YDR336W || Hypothetical ORF || 1451796	-0.02	0.64	0.79	0.21	1.14	-0.78	-0.54	-0.03
YDR164C_ORF	|| SEC1 || exocytosis* || SNARE binding || YDR164C || SNARE docking complex subunit (putative) || 1451797	-2.252	-1.752	-0.872	0.778	0.618	0.588	-1.272	-0.712
YIR039C_ORF	|| YPS6 || biological_process || aspartic-type endopeptidase activity || YIR039C || GPI-anchored aspartic protease || 1451798	-6.733	-0.803	-0.943	-0.713	-0.443			1.157
IGR_CHR14:(175086..176086)_302	|| || || || || YBOX_IGR1000222:gNL05_2:gNL05_2:chr14.fsa:(175086..176086):1001:bp._302_0 || 1451799	-3.074	-1.154	-0.924	-1.214	1.476	1.336	-0.574	-1.024
YOL127W_ORF	|| RPL25 || translation* || structural constituent of ribosome* || YOL127W || ribosomal protein L25 (rpl6L) (YL25) || 1451801	-0.258	0.192	0.412	1.022	-0.408	-0.798	-0.058	0.242
YJL080C_ORF	|| SCP160 || response to drug* || RNA binding* || YJL080C || May be required during cell division for faithful partitioning of the ER-nuclear envelope membranes, involved in control of mitotic chromsome transmission || 1451803	1.115	0.335	1.065	-0.215		1.265	-0.305	-0.745
YDR371W_ORF	|| CTS2 || biological_process || molecular_function || YDR371W || Sporulation-specific chitinase || 1451804	-1.912	-0.182	-2.412	-0.112	-0.372	-0.922	0.658	0.748
YGL062W_ORF	|| PYC1 || gluconeogenesis* || pyruvate carboxylase activity || YGL062W || pyruvate carboxylase || 1451805	0.344	0.864	0.134	-0.056	2.564	-0.336	-1.316	-0.856
YBR103W_ORF	|| SIF2 || chromatin silencing at telomere* || transcription corepressor activity* || YBR103W || Sir4p-Interacting Factor || 1451806	2.82	2.27	2.57	0.1	2.09		0.46	-2.65
YOR205C_AAA_24_NCR	|| || biological_process || molecular_function || YOR205C || POLYA_DS100_YOR205C_chr=XV_(complement(725369..725468))_24:YBOX_AAA1000079 || 1451807	-1.772	-0.832		-0.412	0.518	-0.272	0.328	-0.162
YMR199W_ORF	|| CLN1 || regulation of cyclin-dependent protein kinase activity || cyclin-dependent protein kinase regulator activity || YMR199W || G1 cyclin || 1451808	-1.478	-1.998	-1.558	-2.798	0.722	2.082	1.042	-1.048
YGL027C_ORF	|| CWH41 || cell wall organization and biogenesis* || mannosyl-oligosaccharide glucosidase activity || YGL027C || glucosidase I || 1451809	1.492	0.472	-0.078		-0.908	1.472	1.072	-1.638
IGR_CHR02:(COMPLEMENT(554916..555084))_31	|| || || || || YBOX_IGR1000013:NBR033C:NBR033C:chr02.fsa:(complement(554916..555084)):169:bp._31_0 || 1451810						0.535		-0.535
YMR221C_ORF	|| || biological_process || molecular_function || YMR221C || The authentic, non-tagged protein was localized to the mitochondria || 1451811	0.302	1.312	1.312	0.042	-0.698	0.942	-0.388	0.102
YOL162W_ORF	|| || transport || transporter activity || YOL162W || Hypothetical ORF, member of the Dal5p subfamily of the major facilitator family || 1451812
YER099C_ORF	|| PRS2 || histidine biosynthetic process* || ribose phosphate diphosphokinase activity || YER099C || ribose-phosphate pyrophosphokinase || 1451813	0.144	-0.316	0.104	-0.536	-0.606	1.334	-0.136	-0.056
SNR66_SNORNA	|| SNR66 || || || snR66 || YBOX_SNO1000026:SNO_SNR66_SNR66_SGDID:S000006457_Chr_XIV_snoRNA_0 || 1451814	-3.502	-1.732	-1.112	-2.342	-1.482	-0.222	1.878	2.168
YJR031C_ORF	|| GEA1 || ER to Golgi vesicle-mediated transport* || ARF guanyl-nucleotide exchange factor activity || YJR031C || GDP/GTP exchange factor || 1451815	-0.816	-1.256	-0.976	-0.496	1.064	2.224	-1.716	-1.076
YLR436C_ORF	|| ECM30 || cell wall organization and biogenesis || molecular_function || YLR436C || ExtraCellular Mutant || 1451816	-2.037	-1.207	-1.227	0.623	-0.157		0.073	-0.537
YGR013W_ORF	|| SNU71 || nuclear mRNA splicing, via spliceosome || RNA binding || YGR013W || U1 snRNP protein || 1451817	1.726	0.826	1.216	-1.244	-0.504	1.746	-0.594	0.596
YGL234W_ORF	|| ADE5,7 || 'de novo' IMP biosynthetic process* || phosphoribosylamine-glycine ligase activity* || YGL234W || aminoimidazole ribotide synthetase|glycinamide ribotide synthetase || 1451818	-0.318	-0.218	0.012	0.022	0.282	-0.448	-0.338	0.482
YDR508C_ORF	|| GNP1 || amino acid transport || amino acid transporter activity* || YDR508C || high affinity glutamine permease || 1451819	-1.197		-0.917	-0.787		1.773	-0.987
YFR056C_ORF	|| || || || YFR056C || Hypothetical ORF || 1451820		0.33		-1.16	1.23			-0.07
YDL009C_ORF	|| || || || YDL009C || Hypothetical ORF || 1451821		-1.908		-2.108	1.342	0.332	0.432
YOR113W_ORF	|| AZF1 || regulation of transcription, DNA-dependent* || DNA binding* || YOR113W || probable transcription factor, suppressor of mutation in the nuclear gene for the core subunit of mitochondrial RNA polymerase || 1451822	-1.3	-0.39	-0.18	-0.32	0.19	0.93	-0.58	-0.22
YPL097W_ORF	|| MSY1 || tyrosyl-tRNA aminoacylation || tyrosine-tRNA ligase activity || YPL097W || tyrosine-tRNA ligase || 1451825	-0.667	-1.747	-1.457	-0.197	0.783	-0.357		-0.227
YDR543C_ORF	|| || || || YDR543C || Hypothetical ORF || 1451826	-1.36		-1.5	-0.97	0.67	0.86	0	-0.56
YKL187C_ORF	|| || biological_process || molecular_function || YKL187C || Hypothetical ORF || 1451827	-2.902	-0.912	-1.262	-1.572	1.188	1.418	-0.492	-0.542
IGR_CHR12:(994726..995726)_271	|| || || || || YBOX_IGR1000210:gLR13_2:gLR13_2:chr12.fsa:(994726..995726):1001:bp._271_0 || 1451828	-0.388	0.692	0.942	0.372	-0.218	-0.468	0.052	0.262
YDL044C_ORF	|| MTF2 || translation* || RNA binding || YDL044C || Necessary for the stability and/or processing of some large mitochondrial transcripts || 1451829	-0.06	-1.06	-0.82	-0.77	0.64	0.13
YCR038C_ORF	|| BUD5 || pseudohyphal growth* || signal transducer activity* || YCR038C || GTP/GDP exchange factor for Rsr1 protein || 1451830	-2.674	-1.594	-1.624	-0.744	-0.804	1.186	0.206	0.156
LSR1_SNRNA	|| LSR1 || || || LSR1 || YBOX_SNR1000005:SNR_LSR1_LSR1_SGDID:S000006478_Chr_II_:_681853-680679_RC_snRNA_709 || 1451831	-3.008	-1.908	0.102	-0.988	-1.328	-0.158	2.362	0.112
IGR_CHR10:(595254..596254)_451	|| || || || || YBOX_IGR1000192:gJR12_0:gJR12_0:chr10.fsa:(595254..596254):1001:bp._451_0 || 1451832							-0.17	0.17
YML100W-A_ONO_ORF	|| || biological_process || molecular_function || YML100W-A || YBOX_ONO1000087:YML100W-A_YML100W-A_SGDID:S0028688_Chr_XIII_70138-70311_Unc_ORF_100 || 1451833	-1.058	-1.658	-2.138	-0.098	0.272	-0.598	0.302	0.122
YPR048W_ORF	|| TAH18 || biological_process || molecular_function || YPR048W || Product of gene unknown || 1451834	-0.25	-0.57	-1.15	-0.71	0.95	1.56	-1.62	-0.18
YML024W_INT_1	|| RPS17A || translation* || structural constituent of ribosome || YML024W || YBOX_INT1000241:INT_1_YML024W:NC_001145:225892..226289 || 1451835	-1.2	-0.69	0.51	0.55	1.36	-1.12	0.31	-1.1
YPL269W_ORF	|| KAR9 || nuclear migration, microtubule-mediated || molecular_function || YPL269W || cortical protein required for cytoplasmic microtubule orientation; Bim1p and Kar9p make up the cortical microtubule-capture site. localizes to shmoo tips and the tips of budding cells in a cell-cycle dependent manner. || 1451836	-1.208	-1.258	-1.418	-0.048	-0.378	-0.138	0.122	0.442
YEL001C_ORF	|| || biological_process || molecular_function || YEL001C || Hypothetical ORF || 1451837	0.662	1.812	2.152	-0.108	-0.498	0.562	0.372	-0.328
YIL126W_ORF	|| STH1 || meiosis* || ATPase activity* || YIL126W || helicase related protein|snf2 homolog || 1451838	3.458	2.378	3.118	0.658	0.398	-0.002	-0.562	-0.492
YAL061W_ORF	|| BDH2 || biological_process || oxidoreductase activity, acting on the CH-OH group of donors, NAD or NADP as acceptor || YAL061W || putative polyol dehydrogenase || 1451839	2.244	1.104	1.514	0.034	-0.246	0.354	-0.206	0.064
YML079W_ORF	|| || biological_process || molecular_function || YML079W || Hypothetical ORF || 1451840	2.932	2.572	2.542	0.352	0.792	-0.678	-0.368	-0.098
YDL216C_ORF	|| RRI1 || adaptation to pheromone during conjugation with cellular fusion* || metalloendopeptidase activity || YDL216C || COP9 signalosome (CSN) subunit || 1451841	-0.084	-0.564	-0.304	-0.474	1.606	0.386	-0.824	-0.694
YCR073C_ORF	|| SSK22 || protein amino acid phosphorylation* || MAP kinase kinase kinase activity || YCR073C || functionally redundant with, and homologous to, SSK2 || 1451842	0.414	-0.286	-0.276	-0.496	1.014	1.044	-1.036	-0.526
YGR198W_ORF	|| || MAPKKK cascade || molecular_function || YGR198W || Essential protein of unknown function; green fluorescent protein (GFP)-fusion protein localizes to the cytoplasm in a punctate pattern || 1451843	0.57	0.3	0.22	-0.41	0.89	2.1	-1.01	-1.57
YAL026C_ORF	|| DRS2 || endocytosis* || phospholipid-translocating ATPase activity* || YAL026C || P-type ATPase, potential aminophospholipid translocase || 1451844	1.765	0.345	0.705		1.215	-0.105	-1.735	0.625
IGX_YL_212414C	|| || || || || YBOX_IGX1000024:IGX_368_17:IGX_YL_212414C:[chromosome=XII]:(complement(212339..212439)) || 1451845	-1.996	-0.656	-0.856	-0.746	0.064	0.974	-0.156	-0.136
YML101C_ORF	|| CUE4 || biological_process || molecular_function || YML101C || Protein of unknown function; has a CUE domain that binds ubiquitin, which may facilitate intramolecular monoubiquitination || 1451846	-0.052	0.808	0.638	-0.012	0.628	-0.132	-0.222	-0.262
YBR288C_ORF	|| APM3 || vesicle-mediated transport* || molecular_function || YBR288C || clathrin associated protein complex medium subunit || 1451847	-0.12	-0.62	-0.28	-0.91	0.05	0.41	0.63	-0.18
YPR083W_ORF	|| MDM36 || mitochondrion organization and biogenesis || molecular_function || YPR083W || Mitochondrial Distribution and Morphology || 1451848	-2.444	-1.764	-1.424	0.326	0.736	0.316	-1.424	0.046
YGR220C_ORF	|| MRPL9 || translation* || structural constituent of ribosome* || YGR220C || Mitochondrial ribosomal protein of the large subunit || 1451849	1.304	2.134	1.984	0.524	0.704	-0.466	-0.886	0.124
YIL161W_ORF	|| || biological_process || molecular_function || YIL161W || Hypothetical ORF || 1451850	1.448	1.018	0.988	-0.382	1.258	0.878	-0.612	-1.142
YNL036W_ORF	|| NCE103 || response to oxidative stress || carbonate dehydratase activity || YNL036W || carbonic anhydrase-like protein || 1451851	-2.712	-2.682	-2.292	-0.632	1.888	-0.502	-0.602	-0.152
TF(GAA)D_TRNA	|| || || || tF(GAA)D || YBOX_TRN1000010:TRN_TF(GAA)D_SGDID:S000006563_Chr_IV_RC_tRNA_3 || 1451852	0.474	0.414	-0.286	-0.756	0.644	-0.226	0.834	-0.496
YOR298W_ORF	|| MUM3 || spore wall assembly (sensu Fungi)* || acyltransferase activity || YOR298W || Hypothetical ORF || 1451853	-3.276	0.154	-0.166	-0.606	0.934	0.164	-0.326	-0.166
YDR030C_ORF	|| RAD28 || DNA repair || molecular_function || YDR030C || Protein involved in transcription-coupled repair nucleotide exicision repair of UV-induced DNA lesions; homolog of human CSA protein || 1451854		0.727	0.127	0.737			-0.343	-0.393
YHR155W_ORF	|| YSP1 || biological_process || molecular_function || YHR155W || Hypothetical ORF || 1451855	-4.32	-1.84	-2.72	0.17	0.27	0.66	-1.28	0.18
YOR320C_ORF	|| GNT1 || protein amino acid N-linked glycosylation || acetylglucosaminyltransferase activity || YOR320C || N-acetylglucosaminyltransferase || 1451857	0.828	0.658	0.608	0.628	-2.932	2.178	-0.212	0.338
YBR186W_INT_1	|| PCH2 || regulation of meiosis || molecular_function || YBR186W || YBOX_INT1000011:INT_1_YBR186W:NC_001134:602099..602211 || 1451858					0
YLR130C_ORF	|| ZRT2 || low-affinity zinc ion transport || low-affinity zinc ion transporter activity || YLR130C || low affinity zinc transport protein || 1451859	-0.962	-0.112	0.198	0.048	-0.152		-0.012	0.118
YNL071W_ORF	|| LAT1 || pyruvate metabolic process || dihydrolipoyllysine-residue acetyltransferase activity || YNL071W || pyruvate dehydrogenase complex dihydrolipoamide acetyltransferase component (E2) || 1451860	-1.842	-2.192	-1.802	-0.062	-0.312	-0.232	0.058	0.548
YJR112W-A_INT_1	|| || biological_process || molecular_function || YJR112W-A || YBOX_INT1000263:INT_1_YJR112W-A:NC_001142:637725..637773 || 1451861	0.355	1.685	1.615	-0.175		-1.155	0.655	0.675
YNL208W_ORF	|| || biological_process || molecular_function || YNL208W || Hypothetical ORF || 1451862	3.778	1.938	2.198	-0.372	-0.332	0.098	0.268	0.338
YHR190W_ORF	|| ERG9 || ergosterol biosynthetic process || farnesyl-diphosphate farnesyltransferase activity || YHR190W || squalene synthetase || 1451863	1.906	0.386	0.036	0.376	-0.264	-0.074	0.096	-0.134
YMR065W_ORF	|| KAR5 || karyogamy during conjugation with cellular fusion || molecular_function || YMR065W || coiled-coil membrane protein || 1451864	-2.09	-1.27	-1.39		0.03	-0.18	0.13	0.02
YDR202C_ORF	|| RAV2 || vacuolar acidification* || molecular_function || YDR202C || Regulator of (H+)-ATPase in Vacuolar membrane || 1451865	-1.343		-1.323	-0.623		1.027	-0.403
YBR162C_TIL_3_230__ORF	|| TOS1 || response to drug || molecular_function || YBR162C || YBOX_TIL1000042:TIL_YBR162C_TOS1_3_230 || 1451866	-1.898	-2.118	-1.888	0.432	0.102	-1.018	0.382	0.102
YKL018W_ORF	|| SWD2 || telomere maintenance* || histone lysine N-methyltransferase activity (H3-K4 specific) || YKL018W || compass (complex proteins associated with Set1p) component || 1451867	-1.342	-1.212	-0.732	-0.432	-1.302	0.078	1.018	0.638
YJL096W_ORF	|| MRPL49 || translation || structural constituent of ribosome || YJL096W || Mitochondrial ribosomal protein of the large subunit || 1451868	-2.204	-2.234	-2.604	-0.844	0.046	-0.344	1.066	0.076
YLR264W_OCH__ORF	|| RPS28B || translation* || structural constituent of ribosome || YLR264W || YBOX_OCH1000087:YLR264W_RPS28B_SGDID:S0004254_Chr_XII_673133-673336_Ver_ORF_73_0 || 1451869	0.452	1.332	1.852	0.902	-0.638	-0.558	0.462	-0.168
YBR255C-A_INT_1	|| || biological_process || molecular_function || YBR255C-A || YBOX_INT1000051:INT_1_YBR255C-A:NC_001134:complement(726913..727006) || 1451870		-1.444	-1.744	-0.274	1.636	-1.474	0.506	-0.394
YLR302C_ORF	|| || || || YLR302C || Hypothetical ORF || 1451871				-3.023	2.667		0.697	-0.343
YNL243W_ORF	|| SLA2 || telomere maintenance* || protein binding, bridging || YNL243W || transmembrane protein || 1451872	0	0.19	0.58	0.09	1.06	-0.84	-0.24	-0.07
YGL100W_ORF	|| SEH1 || mRNA export from nucleus* || structural molecule activity || YGL100W || nuclear pore complex subunit || 1451873	0.584	-0.066	0.954	-0.006	0.124	0.324	-0.456	0.014
RPR1_NCR	|| RPR1 || || || RPR1 || YBOX_NCR1000005:NCR_RPR1_RPR1_SGDID:S000006490,_Chr_V_from_118035-117667,_reverse_complement,_ncRNA_69 || 1451874	-1.474	-1.564	-0.414	-1.254	-0.564	-0.794	1.596	1.016
YMR237W_ORF	|| BCH1 || Golgi to plasma membrane transport* || molecular_function || YMR237W || Hypothetical ORF || 1451875	-1.22	-0.41	-0.62	0.3			-0.53	0.23
YKL053W_ORF	|| || || || YKL053W || Hypothetical ORF || 1451876		2.707	3.017			0.737	-0.113	-0.623
CEN6_CEN	|| CEN6 || || || CEN6 || CEN6_CEN6_chr06.fsa_(148505..148622)_118_bp._45:YBOX_ACM1000033 || 1451877		-1.073	-4.003	0.007	1.157		-1.163
YER137C_ORF	|| || biological_process || molecular_function || YER137C || Hypothetical ORF || 1451878	1.24	0.68	0.7	-1.27	0.41	1.51	-0.39	-0.26
YBR119W_ORF	|| MUD1 || nuclear mRNA splicing, via spliceosome || RNA binding || YBR119W || U1 snRNP A protein || 1451879	-1.07	-1.32	-1.21	-0.57	-0.04	2.28	-0.32	-1.35
IGR_CHR04:(1134749..1135749)_768	|| || || || || YBOX_IGR1000154:gDR12_1:gDR12_1:chr04.fsa:(1134749..1135749):1001:bp._768_0 || 1451880							-0.6	0.6
IGR_CHR07:(1035512..1036512)_206	|| || || || || YBOX_IGR1000178:gGR13_4:gGR13_4:chr07.fsa:(1035512..1036512):1001:bp._206_0 || 1451881	-1.048	-1.928	-1.778	-0.438	0.782	0.132	0.172	-0.648
YNR022C_ORF	|| MRPL50 || translation || structural constituent of ribosome || YNR022C || Mitochondrial ribosomal protein of the large subunit, not essential for mitochondrial translation || 1451882	1.472	2.262	2.072	0.572	-0.268	0.002	0.192	-0.498
YKL225W_ORF	|| || || || YKL225W || Hypothetical ORF || 1451883	0.615	-0.855	-0.715	-0.535	0.915		0.305	-0.685
YER172C_ORF	|| BRR2 || U2-type spliceosome conformational change to release U4 and U1 || RNA splicing factor activity, transesterification mechanism* || YER172C || DEIH-box ATPase || 1451884	0.558	0.038	-0.372	-0.062	-0.442	1.688	-0.542	-0.642
YJR047C_ORF	|| ANB1 || translational initiation || translation initiation factor activity || YJR047C || translation initiation factor eIF-5A, anaerobically expressed form || 1451885	-0.816	-0.906	-0.326	0.304	-0.556	-0.326	0.354	0.224
YGR029W_ORF	|| ERV1 || response to oxidative stress* || thiol oxidase activity* || YGR029W || sulfhydryl oxidase || 1451886	0.968	0.548	0.308	-0.012	0.118		-0.162	0.058
YDR387C_ORF	|| || biological_process || permease activity || YDR387C || Hypothetical ORF || 1451888	-1.333	-0.333	-0.413	-3.903	2.987	-0.453		1.367
YGL078C_ORF	|| DBP3 || 35S primary transcript processing* || ATP-dependent RNA helicase activity || YGL078C || ATP dependent RNA helicase|dead/deah box protein CA3 || 1451889	0.192	-0.578	-0.838	-0.838	-0.408	0.422	0.832	-0.008
YLL010C_ORF	|| PSR1 || response to stress || phosphoprotein phosphatase activity || YLL010C || Plasma membrane Sodium Response 1 || 1451890	-1.128	-1.258	-1.018	0.472	0.572	-1.168	-0.348	0.472
YPL135W_ORF	|| ISU1 || iron ion homeostasis* || protein binding || YPL135W || Iron-sulfur cluster nifU-like protein || 1451891	-1.398	-0.218	0.422	-0.178	-0.638	-0.208	0.872	0.152
YMR272C_ORF	|| SCS7 || sphingolipid metabolic process* || sphingosine hydroxylase activity || YMR272C || desaturase|hydroxylase || 1451892	-0.838	-0.718	0.072	0.802	2.122	-1.358	-0.288	-1.278
YKR004C_ORF	|| ECM9 || cell wall organization and biogenesis || molecular_function || YKR004C || ExtraCellular Mutant || 1451893	-2.455	-1.115	-2.175	0.715		-1.515	-0.985	1.785
YJR082C_ORF	|| EAF6 || DNA repair* || H3/H4 histone acetyltransferase activity || YJR082C || Stable subunit of the NuA4 complex || 1451894	0.608	1.288	0.818	-0.092	-0.102	0.498	-0.162	-0.142
YGR064W_ORF	|| || || || YGR064W || Hypothetical ORF || 1451895	0.515	0.115	0.235	0.345		1.155	-0.145	-1.355
YHL035C_ORF	|| VMR1 || transport || ATPase activity, coupled to transmembrane movement of substances || YHL035C || ABC transporter || 1451896	-1.224	-0.164	-0.934	2.786	-1.984	1.356	-1.414	-0.744
IGX_YJ_249548W	|| || || || || YBOX_IGX1000018:IGX_299_11:IGX_YJ_249548W:[chromosome=X]:(249523..249623) || 1451897	-1.02	-0.05	-0.43	-1.23	1.55		-0.41	0.09
YEL017W_ORF	|| GTT3 || glutathione metabolic process || molecular_function || YEL017W || Protein of unknown function with a possible role in glutathione metabolism, as suggested by computational analysis of large-scale protein-protein interaction data; GFP-fusion protein localizes to the nuclear periphery || 1451898	0.086	-0.714	0.176	-0.324	0.626	0.356	-0.014	-0.644
YBR154C_ORF	|| RPB5 || transcription from RNA polymerase II promoter* || DNA-directed RNA polymerase activity || YBR154C || 25 kDa RNA polymerase subunit (common to polymerases I, II and III) || 1451899	1.942	0.732	1.212	0.422	0.612	-0.358	-0.388	-0.288
IGR_CHR05:(COMPLEMENT(52350..52515))_85	|| || || || || YBOX_IGR1000040:NEL022C:NEL022C:chr05.fsa:(complement(52350..52515)):166:bp._85_0 || 1451900	-2.72		-1.82		-2.11	0.72	0.98	0.41
YDL095W_ORF	|| PMT1 || protein amino acid O-linked glycosylation || dolichyl-phosphate-mannose-protein mannosyltransferase activity || YDL095W || dolichyl phosphate-D-mannose:protein O-D-mannosyltransferase || 1451901	-1.054	-0.334	-0.864	-0.434	0.646	0.986	-0.854	-0.344
YPL170W_ORF	|| DAP1 || regulation of ergosterol biosynthetic process || heme binding || YPL170W || sterol-binding protein (putative) || 1451903	1.316	1.486	2.036	0.086	0.796	-0.004	-0.174	-0.704
YCR089W_ORF	|| FIG2 || cellular morphogenesis during conjugation with cellular fusion* || molecular_function || YCR089W || GPI-anchored cell wall protein (putative) || 1451904		-0.818	-0.988	0.252		2.182	-0.968	-1.468
YML117W_ORF	|| NAB6 || RNA metabolic process || molecular_function || YML117W || Hypothetical ORF || 1451906	0.262	-0.408	0.352	-0.258	0.412	-0.688	0.282	0.252
YBR230C_INT_1	|| OM14 || biological_process || molecular_function || YBR230C || YBOX_INT1000043:INT_1_YBR230C:NC_001134:complement(679938..680034) || 1451907		-2.887		-1.097	1.073		0.023
YOR129C_ORF	|| || response to drug* || structural constituent of cytoskeleton || YOR129C || Hypothetical ORF || 1451908	-0.224	0.386	-0.044	-0.334	0.246	1.826	-1.124	-0.614
YEL052W_ORF	|| AFG1 || biological_process || ATPase activity || YEL052W || ATPase family || 1451909	0.898	0.518	1.348	-0.512	-0.312	1.478	-0.512	-0.142
YIL070C_AAA_13_NCR	|| MAM33 || response to drug* || molecular_function || YIL070C || POLYA_DS100_YIL070C_chr=IX_(complement(230046..230145))_13:YBOX_AAA1000014 || 1451910		0.136		-1.684	-1.814	2.366	-0.054	1.186
YPR121W_ORF	|| THI22 || thiamin biosynthetic process || phosphomethylpyrimidine kinase activity || YPR121W || THI for thiamine metabolism. Transcribed in the presence of low level of thiamine (10-8M) and turned off in the presence of high level (10-6M) of thiamine. Under the positive control of THI2 and THI3. || 1451911	-3.304	-1.954	-2.624	-0.674	0.436	0.976	-0.584	-0.154
YLR087C_TIL_5401_5700_22_ORF	|| CSF1 || fermentation || molecular_function || YLR087C || YBOX_TIL1000280:TIL_YLR087C_5401_5700_22_0 || 1451912	-0.957	-1.817	-1.517		0.003		0.383	-0.387
YOR336W_ORF	|| KRE5 || 1,6-beta-glucan biosynthetic process || UDP-glucose:glycoprotein glucosyltransferase activity || YOR336W || appears to function early in (1,6)-beta-D-glucan synthesis pathway || 1451913	-1.444	-1.344	-0.874	-0.804	1.366	0.936	-2.314	0.816
YOR164C_ORF	|| || biological_process || molecular_function || YOR164C || Hypothetical ORF || 1451914	2.008	2.518	3.058	1.098	-0.652	-0.112	-0.202	-0.132
YHR021C_ORF	|| RPS27B || translation* || structural constituent of ribosome || YHR021C || ribosomal protein S27B (rp61) (YS20) || 1451915	-1.102	-1.992	-2.022	0.968	-0.372	-0.722	0.378	-0.252
YGR271W_ORF	|| SLH1 || regulation of translation || RNA helicase activity || YGR271W || SKI2-like helicase || 1451916	-0.87	-0.42	0.33	-3.05	1.71	2.7	-0.05	-1.31
YAL003W_INT_1	|| EFB1 || translational elongation || translation elongation factor activity || YAL003W || YBOX_INT1000210:INT_1_YAL003W:NC_001133:142256..142621 || 1451917	-0.59	0.49	0.53	-1.07	-0.05	0.91	-0.05	0.26
YARCTY1-1_RET	|| || || || YARCTy1-1 || YBOX_RET1000002:RET_YARCTY1-1:SGDID:S000006792:Chr:I:166163-160239:RC:retrotransposon_4031 || 1451919	0.156	-0.614	-1.094	0.776	-0.114	-0.864	0.226	-0.024
YPR121W_AAA_30_NCR	|| THI22 || thiamin biosynthetic process || phosphomethylpyrimidine kinase activity || YPR121W || POLYA_DS100_YPR121W_chr=XVI_(780360..780459)_30:YBOX_AAA1000090 || 1451920
YGR236C_ORF	|| SPG1 || biological_process || molecular_function || YGR236C || Protein required for survival at high temperature during stationary phase || 1451922		-1.674		-1.154	1.846	1.766	-1.234	-1.224
YDR046C_ORF	|| BAP3 || amino acid transport || amino acid transporter activity || YDR046C || valine transporter || 1451923	1.263	0.283	0.353	0.313	0.383		0.263	-0.957
YBR111W-A_JXN_EE20_1_ORF	|| SUS1 || positive regulation of transcription from RNA polymerase II promoter* || molecular_function || YBR111W-A || YBOX_JXN1000085:JXN_EE20_1_YBR111W-A:NC_001134:join(462169..462203,462284..462318) || 1451924	-6.055	-1.925	-2.155	0.645	1.245		-0.615	-1.275
YBR084C-A_ORF	|| RPL19A || translation || structural constituent of ribosome || YBR084C-A || ribosomal protein L19A (L23A) (rpl5L) (YL14) || 1451925	1.834	1.834	1.714	1.174	-0.156	-0.366	-0.376	-0.276
YAR028W_ORF	|| || biological_process || molecular_function || YAR028W || Putative integral membrane protein, member of DUP240 gene family || 1451926	-2.976	-0.666	-0.696	-0.516	0.184	0.664	0.134	-0.466
YLR318W_ORF	|| EST2 || telomere maintenance* || telomerase activity* || YLR318W || telomerase reverse transcriptase || 1451927		-2.485	-1.865	0.065	1.505		-1.665	0.095
YJL134W_ORF	|| LCB3 || sphingolipid biosynthetic process* || sphingosine-1-phosphate phosphatase activity || YJL134W || dihydrosphingosine-1-phosphate phophatase || 1451928	-1.796	-1.196	-0.946	-0.116	0.874	1.164	-1.546	-0.376
YJL077W-B_ONO_ORF	|| || biological_process || molecular_function || YJL077W-B || YBOX_ONO1000060:YJL077W-B_YJL077W-B_SGDID:S0028662_Chr_X_293963-294061_Unc_ORF_29 || 1451929	2.02	1.28	1.99	-0.96	1.61	-0.21	-0.42	-0.02
YER056C-A_INT_1	|| RPL34A || translation || structural constituent of ribosome || YER056C-A || YBOX_INT1000121:INT_1_YER056C-A:NC_001137:complement(269750..270146) || 1451930	1.484	2.444	3.454	0.404	-0.626	-0.766	0.904	0.084
YLR146C_ORF	|| SPE4 || pantothenate biosynthetic process* || spermine synthase activity || YLR146C || spermine synthase || 1451931	-0.503	0.827	0.487	-0.773	1.887	0.057	-1.173
YGR279C_TIL_8_180__ORF	|| SCW4 || conjugation with cellular fusion || glucosidase activity || YGR279C || YBOX_TIL1000127:TIL_YGR279C_SCW4_8_180 || 1451932	-2.058	-2.568	-2.338	-0.638	-0.418	-1.168	1.602	0.622
YNL087W_ORF	|| TCB2 || biological_process || molecular_function || YNL087W || Protein of unknown function; green fluorescent protein (GFP)-fusion protein localizes to the cell periphery || 1451933	-0.326	0.004	-0.796	0.324	0.364	-0.596	0.084	-0.176
YER003C_ORF	|| PMI40 || protein amino acid glycosylation* || mannose-6-phosphate isomerase activity || YER003C || mannose-6-phosphate isomerase || 1451934	-0.152	-1.452	-0.252	0.108		0.328	0.318	-0.752
YDR081C_ORF	|| PDC2 || transcription from RNA polymerase II promoter* || transcription regulator activity || YDR081C || asparagine and serine-rich protein || 1451935	-2.605	-1.585	-1.785	-0.665		1.825	-0.645	-0.515
YPR099C_ORF	|| || || || YPR099C || Hypothetical ORF || 1451936		3.78				0
YIL177C_ORF	|| || biological_process || helicase activity || YIL177C || Hypothetical ORF || 1451937	3.456	2.916	3.066	0.336	0.406	-0.964	0.726	-0.504
YBL034C_ORF	|| STU1 || microtubule nucleation || structural constituent of cytoskeleton || YBL034C || Suppressor of cold-sensitive tub2 mutation. Stu1p binds to interpolar microtubules of the mitotic spindle and plays an essential role in their ability to provide an outward force on the spindle poles. || 1451938	-3.908	-2.348	-1.218	-0.508	1.792	0.942	-1.108	-1.118
YDR218C_ORF	|| SPR28 || cell wall organization and biogenesis* || structural constituent of cytoskeleton || YDR218C || Septin-related protein expressed during sporulation || 1451939				0
YDR457W_TIL_2101_2400_173_ORF	|| TOM1 || regulation of cell size* || ubiquitin-protein ligase activity || YDR457W || YBOX_TIL1000224:TIL_YDR457W_2101_2400_173_0 || 1451940	-0.563	-0.273	-0.453	-0.193	0.117		0.237	-0.163
YOR371C_ORF	|| GPB1 || invasive growth (sensu Saccharomyces)* || signal transducer activity* || YOR371C || Proposed beta subunit of the heterotrimeric G protein that interacts with the receptor Grp1p, has signaling role in response to nutrients; involved in regulation of pseudohyphal growth through cAMP levels; homolog of Gpb2p || 1451941	-0.588	-0.698	0.092	0.342	0.192	-0.898	0.742	-0.378
YMR103C_ORF	|| || || || YMR103C || Hypothetical ORF || 1451942	-1.545	-0.685	-0.365	-1.155	1.395		-0.265	0.025
YLR353W_ORF	|| BUD8 || pseudohyphal growth* || molecular_function || YLR353W || Protein involved in bud-site selection; diploid mutants display a unipolar budding pattern instead of the wild-type bipolar pattern, and bud at the proximal pole || 1451943	0.278	-0.352	0.538	0.248		-1.412	0.798	0.368
YER007C-A_ORF	|| TMA20 || ribosome biogenesis and assembly || RNA binding || YER007C-A || Hypothetical ORF || 1451945	0.094	-0.516	1.004	-0.016	1.054	-0.066	-0.056	-0.916
YOL044W_ORF	|| PEX15 || peroxisome organization and biogenesis* || molecular_function || YOL044W || 44 kDa phosphorylated integral peroxisomal membrane protein || 1451946	-1.23	-0.73	-0.87	0.05	-0.66		0.01	0.6
YLR181C_ORF	|| VTA1 || late endosome to vacuole transport || molecular_function || YLR181C || Has coiled-coil domains and is involved in class E vacuolar-protein sorting; binds to Vps20 and Vps4 and may regulate Vps4 function || 1451947	2.972	2.042	2.422	0.042	-0.928		1.482	-0.598
YBR020W_ORF	|| GAL1 || positive regulation of transcription by galactose* || transcription regulator activity* || YBR020W || galactokinase || 1451948		-1.195	-0.505				-0.065	0.065
YNR038W_ORF	|| DBP6 || ribosome biogenesis and assembly* || ATP-dependent RNA helicase activity || YNR038W || RNA helicase (putative) || 1451949	-0.464	-0.914	-0.294	0.246	1.746	0.086	-0.164	-1.914
YOL009C_ORF	|| MDM12 || mitochondrion organization and biogenesis* || molecular_function || YOL009C || mitochondrial outer membrane protein. An Mdm12p homolog exists in S. Pombe which confers a dominant negative phenotype when expressed in S. cerevisiae || 1451950	-1.358	-1.228	-2.718	0.052	1.882	-1.568	-0.098	-0.268
YDR425W_ORF	|| SNX41 || retrograde transport, endosome to Golgi || phosphatidylinositol 3-phosphate binding* || YDR425W || sorting nexins Snx4p, Snx41p, and Snx42p mediate distinct retrieval pathways from endosomes. || 1451951		-2.42	-2.21	-0.1	-0.41	0.75	-0.57	0.33
YGL116W_ORF	|| CDC20 || mitotic sister chromatid segregation* || enzyme activator activity || YGL116W || anaphase promoting complex (APC) subunit || 1451952	0.144	-0.016	0.204	0.424	0.594	-0.676	0.534	-0.876
SNR128_SNORNA	|| SNR128 || || || snR128 || YBOX_SNO1000028:SNO_SNR128_SNR128_SGDID:S000006508_Chr_X_RC_snoRNA_11 || 1451953	-2.254	-2.414	-1.734	-0.574	-0.204	0.196	0.696	-0.114
YDL075W_INT_1	|| RPL31A || translation || structural constituent of ribosome || YDL075W || YBOX_INT1000092:INT_1_YDL075W:NC_001136:322283..322703 || 1451954	0.922	0.942	0.902	-0.418	2.112	-0.198	-0.938	-0.558
YDR253C_ORF	|| MET32 || sulfur amino acid metabolic process || DNA binding* || YDR253C || highly homologous to Met31p|transcriptional regulator of sulfur amino acid metabolism|zinc finger protein || 1451955	-0.74	-0.7	-0.58	-0.39	2.52	-0.2	-1.56	-0.37
YKL069W_ORF	|| || biological_process || molecular_function || YKL069W || Hypothetical ORF || 1451956	-2.448	-1.238	-0.198	-0.548	-0.378	1.392	-0.538	0.072
YPL001W_ORF	|| HAT1 || chromatin silencing at telomere* || histone binding* || YPL001W || histone acetyltransferase || 1451957	1.05	0.81	1.42	-0.32	-0.19	0.19	0.21	0.11
YER188W_ORF	|| || || || YER188W || Hypothetical ORF || 1451958	-2.07	-1.9	0	0.33	0.78	-1.52	0.53	-0.12
YJR120W_ORF	|| || mitochondrion organization and biogenesis* || molecular_function || YJR120W || Hypothetical ORF || 1451959				0
REP2_2UM	|| || || || || NP_040491.1:Rep_2_protein_NC_001398_Saccharomyces_cerevisiae_2_micron_circle_plasmid,_complete_sequence._(complement(4308..5198))_109_0:YBOX_ACM1000018 || 1451961	3.076	2.266	2.836	0.546	-0.344	-0.304	0.286	-0.184
YDR460W_ORF	|| TFB3 || transcription initiation from RNA polymerase II promoter* || general RNA polymerase II transcription factor activity || YDR460W || TFIIH subunit || 1451962	0.945	-0.165	-0.115	-1.555		1.445	0.075	0.035
YGL151W_ORF	|| NUT1 || regulation of transcription from RNA polymerase II promoter || molecular_function || YGL151W || Component of the RNA polymerase II mediator complex, which is required for transcriptional activation and also has a role in basal transcription || 1451963	0.334	-0.056	-0.666	-1.256	1.574	1.624	-0.946	-0.996
YLL026W_ORF	|| HSP104 || telomere maintenance* || chaperone binding* || YLL026W || heat shock protein 104 || 1451964	1.442	0.322	1.052	0.062	0.632	0.412	-0.528	-0.578
YMR288W_ORF	|| HSH155 || spliceosome assembly || mRNA binding || YMR288W || U2-snRNP associated splicing factor that forms extensive associations with the branch site-3' splice site-3' exon region upon prespliceosome formation; ortholog of the mammalian U2 snRNP-associated splicing factor SAP155 || 1451965		-0.815	-0.765	-1.295		2.065	-0.175	-0.595
YNL259C_ORF	|| ATX1 || response to oxidative stress* || copper chaperone activity || YNL259C || copper binding homeostasis protein (putative) || 1451966	-0.933	0.107	0.727	0.337	1.047		-0.763	-0.623
YOL019W-A_ONO_ORF	|| || biological_process || molecular_function || YOL019W-A || YBOX_ONO1000108:YOL019W-A_YOL019W-A_SGDID:S0028707_Chr_XV_288420-288572_Unc_ORF_4 || 1451967			-2.24	-0.11				0.11
YOR030W_ORF	|| DFG16 || pseudohyphal growth* || molecular_function || YOR030W || Probable multiple transmembrane protein, involved in invasive growth upon nitrogen starvation || 1451968	-2.594	-3.094	-2.474	0.506	2.216	-0.224	-0.984	-1.514
YMR310C_ORF	|| || ribosome biogenesis and assembly || molecular_function || YMR310C || Hypothetical ORF || 1451969	-1.402	-1.842	-1.752	-0.332	1.038		-0.322	-0.382
YBR296C-A_ONO_ORF	|| || biological_process || molecular_function || YBR296C-A || YBOX_ONO1000017:YBR296C-A_YBR296C-A_SGDID:S0028605_Chr_II_800236-800117_RC_Unc_ORF_47 || 1451970		-0.922	-2.232	0.008	-0.372	2.408	-2.072	0.028
YGR029W_JXN_EE20_1_ORF	|| ERV1 || response to oxidative stress* || thiol oxidase activity* || YGR029W || YBOX_JXN1000099:JXN_EE20_1_YGR029W:NC_001139:join(543608..543642,543726..543760) || 1451971	1.44	1.48	0.91	-0.06	0.64		-0.28	-0.3
YLL061W_ORF	|| MMP1 || S-methylmethionine transport || S-methylmethionine transporter activity || YLL061W || high affinity S-methylmethionine permease || 1451972	-1.045	-0.535	-0.335	0.115	0.985		-1.095	-0.005
YPR137C-A_ORF	|| || || || YPR137C-A || TyA Gag protein; the main structural constituent of virus-like particles (VLPs) || 1451973	-0.662	-1.812	-1.642	1.718	-0.472	-0.762	0.178	-0.662
YNR073C_ORF	|| || biological_process || mannitol dehydrogenase activity || YNR073C || Hypothetical ORF || 1451974	-2.94	-1.03	-0.59	-1.68	0.63	2.45	-0.61	-0.79
YNL294C_ORF	|| RIM21 || sporulation (sensu Fungi)* || molecular_function || YNL294C || Unknown function || 1451975	1.044	0.694	0.354	-0.966	0.814	1.114	-0.496	-0.466
YHR079C-A_ORF	|| SAE3 || meiotic recombination* || molecular_function || YHR079C-A || Involved in meiotic recombination and chromosome metabolism || 1451976		-0.783		-0.953	1.067	-0.113
YKR055W_ORF	|| RHO4 || actin filament organization* || GTPase activity* || YKR055W || GTP-binding protein|ras homolog || 1451977	-2.828	-1.498	-0.388	-1.438	1.232	0.552	-0.128	-0.218
YDL133W_ORF	|| || biological_process || molecular_function || YDL133W || Hypothetical ORF || 1451978	1.722	2.482	3.242	1.242	-1.528	-0.448	0.312	0.422
YIL008W_ORF	|| URM1 || response to drug* || protein tag || YIL008W || ubiquitin-like protein || 1451979	1.728	1.508	1.718	0.728	0.528	0.218	-0.962	-0.512
YOR202W_ORF	|| HIS3 || histidine biosynthetic process || imidazoleglycerol-phosphate dehydratase activity || YOR202W || imidazoleglycerol-phosphate dehydratase || 1451980	0.02	1.03	1.28	0.8	0.18	-2.36	0.92	0.46
YJR098C_ORF	|| || biological_process || molecular_function || YJR098C || Hypothetical ORF || 1451981	-3.352	-2.192	-3.022	-0.062		1.168	-1.212	0.108
IGR_CHR04:(COMPLEMENT(366185..366452))_38	|| || || || || YBOX_IGR1000026:NDL013C:NDL013C:chr04.fsa:(complement(366185..366452)):268:bp._38_0 || 1451982								0
YKR095W-A_ONO_ORF	|| PCC1 || positive regulation of transcription from RNA polymerase II promoter* || chromatin DNA binding || YKR095W-A || YBOX_ONO1000069:YKR095W-A_PCC1_SGDID:S0028512_Chr_XI_625506-625543,625619-625847_intron_removed_Unc_ORF_85 || 1451983	0.102	0.432	0.562	0.732	-1.968	0.672	0.532	0.032
IGR_CHR11:(547783..548228)_110	|| || || || || YBOX_IGR1000196:gKR05_12:gKR05_12:chr11.fsa:(547783..548228):446:bp._110_0 || 1451984	-0.03	0.38	0.27	-0.52		0.25	-0.03	0.3
YKR090W_ORF	|| PXL1 || maintenance of cell polarity (sensu Fungi) || protein binding || YKR090W || contains two LIM domains || 1451985	-2.284	-1.804	-1.814	-0.754	-0.464	0.686	0.896	-0.364
YGR102C_ORF	|| || biological_process || molecular_function || YGR102C || Hypothetical ORF || 1451986	0.696	0.356	1.206	0.346	-0.664	-0.424	0.536	0.206
YHR037W_ORF	|| PUT2 || glutamate biosynthetic process* || 1-pyrroline-5-carboxylate dehydrogenase activity || YHR037W || delta-1-pyrroline-5-carboxylate dehydrogenase || 1451987	-0.114	-0.504	-0.634	-0.804	-0.734	1.946	-0.584	0.176
YDR064W_INT_1	|| RPS13 || translation || structural constituent of ribosome || YDR064W || YBOX_INT1000099:INT_1_YDR064W:NC_001136:579476..580014 || 1451988	-2.476	-1.826	-0.786	-0.046	-0.466	0.664	0.064	-0.216
YLR012C_ORF	|| || biological_process || molecular_function || YLR012C || Hypothetical ORF || 1451989							0.74	-0.74
YPR137W_ORF	|| RRP9 || 35S primary transcript processing* || snoRNA binding || YPR137W || U3 snoRNP protein || 1451990	2.112	1.602	1.732	-0.088	0.232	1.582	-0.678	-1.048
YPL186C_ORF	|| UIP4 || biological_process || molecular_function || YPL186C || Ulp1 Interacting Protein 4 || 1451991				-0.595			0.595
YIL107C_TIL_12_185__ORF	|| PFK26 || fructose 2,6-bisphosphate metabolic process* || 6-phosphofructo-2-kinase activity || YIL107C || YBOX_TIL1000074:TIL_YIL107C_PFK26_12_185 || 1451992	-6.394	-0.874	-2.294	0.386	-1.954	2.476	-0.554	-0.354
YHR072W_ORF	|| ERG7 || ergosterol biosynthetic process || lanosterol synthase activity || YHR072W || 2,3-oxidosqualene-lanosterol cyclase || 1451993	1.632	0.612	0.802	0.222	-0.968	0.152	0.342	0.252
YPL040C_AAA_21_NCR	|| ISM1 || translation* || isoleucine-tRNA ligase activity || YPL040C || POLYA_DS100_YPL040C_chr=XVI_(complement(475818..475917))_21:YBOX_AAA1000087 || 1451994		-3.21					0
YIL043C_ORF	|| CBR1 || electron transport || cytochrome-b5 reductase activity || YIL043C || cytochrome b reductase || 1451995	-0.002	1.408	1.388	-0.412	-0.112	0.958	-0.072	-0.362
YHR209W_ORF	|| || biological_process || S-adenosylmethionine-dependent methyltransferase activity || YHR209W || Putative S-adenosylmethionine-dependent methyltransferase of the seven beta-strand family || 1451996	0.846	0.196	1.066	-0.354	-1.304	1.376	-0.734	1.016
YER019W_ORF	|| ISC1 || response to salt stress* || phospholipase C activity || YER019W || ISC1 encodes phospholipase C type enzyme which hydrolyzes inositolphosphosphingolipids (IPC, MIPC, M(IP)2C) as well as sphingomyelin. || 1451997	-0.246	-0.116	0.304	0.914	-3.026	0.714	0.754	0.644
YEL068C_ORF	|| || || || YEL068C || Hypothetical ORF || 1451998	-1.38	-0.89	-0.29	-0.42	0.76	1.3	-0.68	-0.96
YPR172W_ORF	|| || biological_process || molecular_function || YPR172W || Hypothetical ORF || 1451999	-0.335	-1.145	-0.335	-0.135		-0.275	-0.245	0.655
YJL127C-B_ONO_ORF	|| || biological_process || molecular_function || YJL127C-B || YBOX_ONO1000061:YJL127C-B_YJL127C-B_SGDID:S0028522_Chr_X_181628-181470_RC_Unc_ORF_15 || 1452000	0.014	-0.346	0.334	0.214	0.094	0.174	-0.466	-0.016
SNR71_SNORNA	|| SNR71 || || || snR71 || YBOX_SNO1000043:SNO_SNR71_SNR71_SGDID:S000006462_Chr_VIII_snoRNA_0 || 1452001	-2.342	-1.732	-1.882	-2.152	-0.282	1.068	0.678	0.688
YMR119W_ORF	|| ASI1 || ubiquitin-dependent protein catabolic process || ubiquitin-protein ligase activity || YMR119W || Amino acid Sensor-Independent (ASI) genes encode membrane proteins Asi1p, Asi2p and Asi3p. Asi1p and Asi3p have conserved ubiquitin ligase-like RING domains at their C-termini || 1452002	1.602	1.102	2.092	-2.488		2.412	0.742	-0.668
YLR197W_ORF	|| SIK1 || ribosome biogenesis and assembly* || molecular_function || YLR197W || U3 snoRNP protein || 1452003	1.906	1.136	1.316	1.006	-0.104	0.586	-0.834	-0.654
YFL025C_ORF	|| BST1 || ER to Golgi vesicle-mediated transport* || carboxylic ester hydrolase activity || YFL025C || Negatively regulates COPII vesicle formation || 1452005		-2.878	-2.888	-1.928	0.172	3.562	-1.098	-0.708
YGR287C_ORF	|| || biological_process || hydrolase activity, hydrolyzing O-glycosyl compounds || YGR287C || Hypothetical ORF || 1452006	1.15	-0.03	-0.08	-0.23	0.51	2.49	-1.61	-1.16
YBL085W_ORF	|| BOI1 || establishment of cell polarity (sensu Fungi)* || phospholipid binding || YBL085W || Involved in bud growth || 1452007	-1.6	-1.89	-1.49	-1.03	1.35		-0.94	0.62
YNL160W_ORF	|| YGP1 || response to stress* || molecular_function || YNL160W || gp37, a glycoprotein synthesized in response to nutrient limitation which is homologous to the sporulation-specific SPS100 gene || 1452008	0.106	0.036	0.166	-0.084	1.176	-2.054	0.036	0.926
YDR097C_ORF	|| MSH6 || mismatch repair* || ATPase activity* || YDR097C || human GTBP protein homolog || 1452009	1.774	0.444	0.884	-0.006	-1.516	1.504	0.114	-0.096
TE(UUC)Q_TRNA	|| || || || tE(UUC)Q || YBOX_TRN1000014:TRN_TE(UUC)Q_SGDID:S000007318_Chr_Mito_tRNA_2 || 1452010	-4	-3.62	-2.71	-1.68	-0.52	0.53	1.05	0.62
YNL125C_ORF	|| ESBP6 || transport || transporter activity* || YNL125C || monocarboxylate permease (putative) || 1452011	-0.28	-0.11	0	0.39			-0.34	-0.05
YKL107W_ORF	|| || biological_process || molecular_function || YKL107W || Hypothetical ORF || 1452012	0.03	0.12	0.34	-0.93		1.21	0.24	-0.52
YOR387C_ORF	|| || biological_process || molecular_function || YOR387C || Hypothetical ORF || 1452013	-2.85	-0.71	-0.29		-0.24			0.24
YFL060C_ORF	|| SNO3 || thiamin biosynthetic process* || molecular_function || YFL060C || Protein of unknown function, nearly identical to Sno2p; expression is induced before the diauxic shift and also in the absence of thiamin || 1452014	-0.853	-0.383	0.537	-1.453	1.387	0.107		-0.043
YLR369W_ORF	|| SSQ1 || DNA-dependent DNA replication* || unfolded protein binding || YLR369W || HSP70 family chaperone || 1452015	0.728	-0.592	0.018	0.378	0.678		0.168	-1.222
YCL042W_ORF	|| || biological_process || molecular_function || YCL042W || Hypothetical ORF || 1452016	-1.05	-1.91	-0.99	1.36	1.5	-0.88	-0.88	-1.1
YER054C_ORF	|| GIP2 || protein amino acid dephosphorylation* || protein phosphatase regulator activity || YER054C || Glc7-interacting protein; shares homology with PIG2; contains conserved 25 residue motif, called the GVNK motif, also found in GAC1, PIG1, PIG2, and RGI, the mammalian type 1 phosphatase targeting subunit. || 1452017	-1.393	-0.883		-1.283		0.777		0.507
YBR090C_OCH__ORF	|| || biological_process || molecular_function || YBR090C || YBOX_OCH1000017:YBR090C_YBR090C_SGDID:S0000294_Chr_II_427052-426868,426510-426327_RC_intron_removed_Unc_ORF_117_0 || 1452018	0.96	1.42	1.31	0.51	-0.14		-0.02	-0.35
YCL007C_ORF	|| || || || YCL007C || calcofluor white hypersensitivity || 1452019		0.91		-1.14		0.69	0.45
YNL332W_ORF	|| THI12 || thiamin biosynthetic process || molecular_function || YNL332W || thiamine regulated gene, homologous to nmt1a in Schizosaccharomyces pombe; putatively involved in pyrimidine biosynthesis || 1452021	-0.965	-0.535	-0.225	-3.975		2.495	0.875	0.605
YDR269C_ORF	|| || || || YDR269C || Hypothetical ORF || 1452022	1.252	1.552		0.072	-0.408	0.952	0.182	-0.798
IGR_CHR07:(1011458..1011668)_13	|| || || || || YBOX_IGR1000068:NGR120W:NGR120W:chr07.fsa:(1011458..1011668):211:bp._13_0 || 1452023				-0.435			0.435
YKL142W_ORF	|| MRP8 || translation || structural constituent of ribosome || YKL142W || ribosomal protein || 1452024	1.526	1.436	2.236	0.296	-0.114	0.116	-0.344	0.046
YMR154C_ORF	|| RIM13 || protein processing || cysteine-type endopeptidase activity || YMR154C || cysteine protease|similar to E. nidulans palB|calpain-like protease involved in proteolytic processing of Rim1p/Rim101p || 1452026	-0.64	-0.27	-0.11	1.5	-0.65	-0.85	0.19	-0.19
YFR011C_ORF	|| || biological_process || molecular_function || YFR011C || Hypothetical ORF || 1452027	1.884	1.314	1.474	0.584	0.904	0.064	-0.736	-0.816
YJL185C_ORF	|| || biological_process || molecular_function || YJL185C || Hypothetical ORF || 1452028	-1.353	-0.123	0.677	-0.883		-0.643	0.657	0.867
YBR071W_ORF	|| || biological_process || molecular_function || YBR071W || Hypothetical ORF || 1452029	-3.362	-4.722	-2.752	-0.712	-1.682	1.118	0.668	0.608
YBR036C_ORF	|| CSG2 || response to drug* || enzyme regulator activity || YBR036C || Endoplasmic reticulum membrane protein, required for mannosylation of inositolphosphorylceramide and for growth at high calcium concentrations || 1452030	-0.728	0.602	-0.418	-0.598	0.872	0.092	-0.398	0.032
YPL052W_ORF	|| OAZ1 || protein catabolic process || enzyme inhibitor activity || YPL052W || Hypothetical ORF || 1452031	-4.81	-1.11	-0.97	-0.87	1.32	-0.03	0.33	-0.75
IGR_CHR02:(COMPLEMENT(747844..748006))_84	|| || || || || YBOX_IGR1000020:NBR063C:NBR063C:chr02.fsa:(complement(747844..748006)):163:bp._84_0 || 1452032				0
YMR326C_ORF	|| || || || YMR326C || Hypothetical ORF || 1452033				0.303			1.393	-1.697
YPL017C_ORF	|| || biological_process || S-adenosylmethionine-dependent methyltransferase activity || YPL017C || Putative S-adenosylmethionine-dependent methyltransferase of the seven beta-strand family || 1452034		-0.49					0.04	-0.04
YOL095C_ORF	|| HMI1 || mitochondrial genome maintenance* || ATP-dependent 3' to 5' DNA helicase activity || YOL095C || Helicase in MItochondria || 1452035	-3.66	-3.53	-2.3	-1.61	1.51	0.35	-0.25
YJR136C_ORF	|| || translation || molecular_function || YJR136C || Hypothetical ORF || 1452036	-2.534	-0.404	-0.934	-3.794	0.886	1.386	0.486	1.036
YGR118W_ORF	|| RPS23A || translation* || structural constituent of ribosome || YGR118W || ribosomal protein S23A (S28A) (rp37) (YS14) || 1452037	1.558	0.888	1.388	0.908	-0.352	-1.012	0.758	-0.302
YFR024C-A_INT_1	|| LSB3 || actin filament organization || molecular_function || YFR024C-A || YBOX_INT1000134:INT_1_YFR024C-A:NC_001138:complement(203257..203374) || 1452038	2.102	1.102	1.662	0.252	0.332	0.322	-0.298	-0.608
YDR476C_ORF	|| || biological_process || molecular_function || YDR476C || Hypothetical ORF || 1452039	-1.675		0.365	-0.245		0.415	-0.425	0.255
YGL167C_ORF	|| PMR1 || protein amino acid glycosylation* || calcium ion binding* || YGL167C || Ca2+ ATPase || 1452040	-1.14	-0.85	-0.91	0.67	1.2	0.49	-1.44	-0.92
YBR191W_INT_1	|| RPL21A || translation || structural constituent of ribosome || YBR191W || YBOX_INT1000028:INT_1_YBR191W:NC_001134:606276..606663 || 1452041	-2.905	-1.775	-1.295	-0.345	0.625	0.845		-1.125
YBR208C_ORF	|| DUR1,2 || allantoin catabolic process* || allophanate hydrolase activity* || YBR208C || urea amidolyase (contains urea carboxylase and allophanate hydrolase) || 1452042	-0.834	-0.874	-1.724	-0.944	1.236	0.556	-0.204	-0.644
YDL149W_ORF	|| ATG9 || protein targeting to vacuole* || identical protein binding || YDL149W || integral membrane protein || 1452043	-1.203	-0.493	-1.273	0.037	0.337			-0.373
YML034W_ORF	|| SRC1 || mitotic sister chromatid segregation || molecular_function || YML034W || Protein with a putative role in sister chromatid segregation, potentially phosphorylated by Cdc28p; green fluorescent protein (GFP)-fusion protein localizes to the nuclear periphery || 1452044	1.35	-0.08	0.67	-0.51	0.8	3.11	-0.77	-2.63
YOR046C_ORF	|| DBP5 || mRNA export from nucleus* || RNA helicase activity || YOR046C || RNA helicase || 1452045	-0.065	-0.335	-0.535	1.225		-0.235	-0.595	-0.395
YGR153W_ORF	|| || biological_process || molecular_function || YGR153W || Hypothetical ORF || 1452046	1.952	1.202	1.182	-0.308	-0.948	1.442	-0.328	0.142
YBR243C_ORF	|| ALG7 || aerobic respiration* || UDP-N-acetylglucosamine-dolichyl-phosphate N-acetylglucosaminephosphotransferase activity || YBR243C || UDP-N-acetyl-glucosamine-1-P transferase (GPT) || 1452047	-0.284	0.246	-0.014	0.586	1.286	-0.304	-1.194	-0.374
YPR003C_ORF	|| || biological_process || molecular_function || YPR003C || Hypothetical ORF || 1452048	-1.067		-2.037	-0.247		1.443		-1.197
YOR253W_ORF	|| NAT5 || N-terminal protein amino acid acetylation || peptide alpha-N-acetyltransferase activity || YOR253W || N-acetyltransferase || 1452049	-0.866	-0.566	-1.446	0.684	-2.236	-0.146	0.564	1.134
YAL064C-A_ORF	|| || biological_process || molecular_function || YAL064C-A || Hypothetical ORF || 1452051	2.728	1.968	2.448		2.218	-0.872	0.188	-1.532
YPL224C_ORF	|| MMT2 || iron ion homeostasis || molecular_function || YPL224C || Protein involved in mitochondrial iron accumulation || 1452052	-0.41	-0.58	-0.52			0.43	-0.62	0.19
YHR110W_ORF	|| ERP5 || secretory pathway || molecular_function || YHR110W || p24 protein involved in membrane trafficking || 1452053	-0.134	0.646	1.456	-1.314	0.386	0.746	0.116	0.066
YOR081C_ORF	|| TGL5 || triacylglycerol mobilization || triacylglycerol lipase activity || YOR081C || || 1452054	-1.306	-1.536	-0.766	-0.356	2.504	-0.506	-0.796	-0.846
YLR063W_ORF	|| || biological_process || molecular_function || YLR063W || Hypothetical ORF || 1452055	0.238	-0.492	0.108	-1.592	0.858		0.798	-0.062
YOR218C_ORF	|| || || || YOR218C || Protein required for cell viability || 1452056		0.552		-0.178	0.772	0.172		-0.768
YJL016W_ORF	|| || biological_process || molecular_function || YJL016W || Hypothetical ORF || 1452058	-1.624	-1.344	-0.974	-0.514	0.566	1.506	-0.894	-0.664
YLR028C_ORF	|| ADE16 || sporulation (sensu Fungi)* || IMP cyclohydrolase activity* || YLR028C || 5-aminoimidazole-4-carboxamide ribonucleotide (AICAR) transformylase/IMP cyclohydrolase || 1452060	0.392	-0.408	0.002	-0.008	0.112	0.672	0.502	-1.278
YHR088W_ORF	|| RPF1 || ribosome biogenesis and assembly* || rRNA primary transcript binding || YHR088W || protein that localizes to the nucleolus || 1452061	3.556	1.896	2.376	-0.094	1.546	0.576	-0.794	-1.234
YDL184C_ORF	|| RPL41A || translation || structural constituent of ribosome || YDL184C || ribosomal protein L41A (YL41) (L47A) || 1452062	1.032	2.382	2.242	1.402	-1.338	-0.488	0.642	-0.218
YIL059C_ORF	|| || || || YIL059C || Hypothetical ORF || 1452063	-0.15	0.02	1.18	-0.54	0.12	0.14		0.28
YMR020W_ORF	|| FMS1 || pantothenate biosynthetic process* || amine oxidase activity || YMR020W || putatitive amine oxidase || 1452064	1.292	0.562	0.912	-0.278	0.942		-0.288	-0.378
YFL010W-A_OCH_DS100_ORF	|| AUA1 || amino acid transport || molecular_function || YFL010W-A || YBOX_OCH1000142:DS100_YFL010W-A_YFL010W-A_Chr06_(115269..115368)_100_bp._28_0 || 1452065		-0.36	-0.83	-1.69	0.26	1.04	0.46	-0.07
YKL096W-A_ORF	|| CWP2 || cell wall organization and biogenesis* || structural constituent of cell wall || YKL096W-A || cell wall mannoprotein || 1452066	-1.082	-1.792	-0.742	-0.142	-0.412	0.088	0.278	0.188
IGR_CHR15:(961694..962694)_590	|| || || || || YBOX_IGR1000234:gOR09_2:gOR09_2:chr15.fsa:(961694..962694):1001:bp._590_0 || 1452067	-0.796	-0.766	-0.046	0.074	0.974	-0.736	-0.156	-0.156
YJL051W_ORF	|| || biological_process || molecular_function || YJL051W || Hypothetical ORF || 1452068		-1.348	-0.838	-1.038	2.522	-0.718	-1.018	0.252
YDR307W_ORF	|| || biological_process || molecular_function || YDR307W || Hypothetical ORF || 1452070	-4.006	-0.966	-1.166	-1.026	2.094	0.634	-1.756	0.054
YIL094C_ORF	|| LYS12 || lysine biosynthetic process || homoisocitrate dehydrogenase activity || YIL094C || homo-isocitrate dehydrogenase || 1452071	0.134	0.144	-0.486	0.094	0.184	0.304	0.064	-0.646
YDR033W_TIL_8_86__ORF	|| MRH1 || biological_process || molecular_function || YDR033W || YBOX_TIL1000147:TIL_YDR033W_MRH1_8_86 || 1452072	-2.824	-2.654	-3.574	0.156	0.576	-0.464	-0.234	-0.034
YDR135C_ORF	|| YCF1 || response to drug* || bilirubin transporter activity* || YDR135C || Metal resistance protein with similarity to human cystic fibrosis protein CFTR and multidrug resistance proteins || 1452073	-0.674	-0.034	-0.554	-1.244	1.006	1.466	-0.874	-0.354
YPL109C_INT_1	|| || biological_process || molecular_function || YPL109C || YBOX_INT1000054:INT_1_YPL109C:NC_001148:complement(345444..345595) || 1452074		-2.113	-2.673	-1.473	0.057	1.157		0.257
YLR270W_ORF	|| DCS1 || deadenylation-dependent decapping || m7G(5')pppN diphosphatase activity* || YLR270W || Non-essential hydrolase involved in mRNA decapping, may function in a feedback mechanism to regulate deadenylation, contains pyrophosphatase activity andJa HIT (histidine triad)Jmotif; interacts with neutral trehalase Nth1pJJ || 1452075	-2.233	-0.433	-0.243	0.307			0.007	-0.313
YJR002W_ORF	|| MPP10 || ribosome biogenesis and assembly* || molecular_function || YJR002W || U3 snoRNP protein || 1452076	2.472	1.682	1.692	-0.028	-0.238	1.642	-0.748	-0.628
YLR407W_ORF	|| || biological_process || molecular_function || YLR407W || Protein of unknown function; green fluorescent protein (GFP)-fusion protein localizes to the cell periphery || 1452077	1.733	1.053	1.423	0.053			-0.947	0.893
YLR235C_ORF	|| || || || YLR235C || Involved in meiotic nuclear division. || 1452078		-0.075					-0.415	0.415
YER179W_JXN_EE20_1_ORF	|| DMC1 || meiosis* || single-stranded DNA binding* || YER179W || YBOX_JXN1000094:JXN_EE20_1_YER179W:NC_001137:join(548513..548547,548640..548674) || 1452079
YGL033W_ORF	|| HOP2 || meiotic recombination* || protein binding* || YGL033W || meiosis-specific gene required for the pairing of similar chromosomes || 1452080				0.573		2.083	-2.657
YDR170C_ORF	|| SEC7 || ER to Golgi vesicle-mediated transport* || ARF guanyl-nucleotide exchange factor activity || YDR170C || guanine nucleotide exchange protein for ARF || 1452081	1.388	0.868	1.588	0.748		1.178	-0.382	-1.542
YPR188C_ORF	|| MLC2 || cytokinesis, contractile ring contraction || myosin II binding || YPR188C || light chain for Myo1p (putative) || 1452082	2.844	1.874	2.584	-0.536	0.934	0.114	-0.496	-0.016
YFR027W_ORF	|| ECO1 || DNA repair* || chromatin binding* || YFR027W || Establishment of COhesion || 1452084	1.81	0.27	0.05	-1.26	1.28	1.54	-1.03	-0.53
YOL133W_ORF	|| HRT1 || G1/S transition of mitotic cell cycle* || ubiquitin-protein ligase activity || YOL133W || Skp1-Cullin-F-box ubiquitin protein ligase (SCF) subunit || 1452086	2.448	1.768	1.918	0.578	-3.442	1.328	0.898	0.638
YBR182C-A_ONO_ORF	|| || biological_process || molecular_function || YBR182C-A || YBOX_ONO1000011:YBR182C-A_YBR182C-A_SGDID:S0028603_Chr_II_595550-595356_RC_Unc_ORF_13 || 1452087								0
IGR_CHR12:(996726..997726)_580	|| || || || || YBOX_IGR1000211:gLR13_4:gLR13_4:chr12.fsa:(996726..997726):1001:bp._580_0 || 1452088	0.02	0.17	0.98	-0.42	-2.05	1.52	0.92	0.03
YJL223C_ORF	|| PAU1 || biological_process || molecular_function || YJL223C || member of the seripauperin protein/gene family (see Gene_class PAU) || 1452089	-1.804	-2.164	-0.154	-2.204	1.496	2.036	-0.414	-0.914
YGL205W_ORF	|| POX1 || fatty acid beta-oxidation || acyl-CoA oxidase activity || YGL205W || fatty-acyl coenzyme A oxidase || 1452090				0.357	1.017		-1.373
YNL176C_ORF	|| || biological_process || molecular_function || YNL176C || Hypothetical ORF || 1452091	1.264	0.534	0.394	0.334	-0.596	1.294	-1.016	-0.016
YDR342C_ORF	|| HXT7 || hexose transport || glucose transporter activity* || YDR342C || hexose transporter || 1452092	-1.012	-0.222	0.598	-0.362	-0.532	-0.482	1.498	-0.122
YHR123W_JXN_IE_1_ORF	|| EPT1 || phosphatidylethanolamine biosynthetic process || ethanolaminephosphotransferase activity || YHR123W || YBOX_JXN1000058:JXN_IE_1_YHR123W:NC_001140:354918..354997 || 1452093	-0.898	0.902	1.672	-1.198		0.042	0.102	1.052
YBR087W_ORF	|| RFC5 || mismatch repair* || DNA clamp loader activity || YBR087W || replication factor C subunit 5|similar to human RFC 38 kDa subunit || 1452094	0.018	-0.432	-0.172	1.148		-1.382	0.598	-0.362
YCL058C_ORF	|| FYV5 || || || YCL058C || Protein of unknown function, required for survival upon exposure to K1 killer toxin; involved in ion homeostasis || 1452095				-2.628	0.932	2.232	-0.538
YGR280C_TIL_3_41__ORF	|| PXR1 || ribosome biogenesis and assembly* || molecular_function || YGR280C || YBOX_TIL1000081:TIL_YGR280C_PXR1_3_41 || 1452096				-0.53		1.17	-0.64
YLR442C_ORF	|| SIR3 || double-strand break repair via nonhomologous end joining* || histone binding* || YLR442C || silencing regulator at HML, HMR, and telomeres || 1452097	1.665	0.755	1.375	-0.465	1.545	-0.495	-0.585
YGL240W_ORF	|| DOC1 || mitotic sister chromatid segregation* || enzyme regulator activity || YGL240W || Processivity factor required for the ubiquitination activity of the anaphase promoting complex (APC), mediates the activity of the APC by contributing to substrate recognition; involved in cyclin proteolysis || 1452098	1.153	0.833	1.283	-2.307		2.183		0.123
YOR161C-C_ONO_ORF	|| || biological_process || molecular_function || YOR161C-C || YBOX_ONO1000118:YOR161C-C_YOR161C-C_SGDID:S0028712_Chr_XV_639267-639121_RC_Unc_ORF_58 || 1452099		-0.32		-1.8		0.26	0.5	1.04
YDR514C_ORF	|| || biological_process || molecular_function || YDR514C || Hypothetical ORF || 1452100		0.1	-0.29	-0.85	0.8	-0.05	-0.08	0.18
YDL015C_ORF	|| TSC13 || very-long-chain fatty acid metabolic process || oxidoreductase activity || YDL015C || ER protein involved in very long chain fatty acid synthesis || 1452101	-2.776	-2.666	-1.356	-0.296	0.594	0.054	-0.116	-0.236
YCR009C_ORF	|| RVS161 || endocytosis* || cytoskeletal protein binding || YCR009C || Protein required for viability after N, C, or S starvation. The BAR adaptor proteins encoded by RVS167 and RVS161 form a complex that regulates actin, endocytosis, and viability following starvation or osmotic stress. || 1452102	1.615	0.585	0.725	0.605	-0.565		-0.215	0.175
YBR259W_ORF	|| || biological_process || molecular_function || YBR259W || Hypothetical ORF || 1452103	-2.82	-1.18	-2.26	0.41		2.19	-1.72	-0.88
TK(UUU)D_TRNA	|| || || || tK(UUU)D || YBOX_TRN1000038:TRN_TK(UUU)D_SGDID:S000006629_Chr_IV_tRNA_1 || 1452104	0.246	-1.094	-0.634	-1.264	-0.244	-0.394	0.406	1.496
YPR019W_ORF	|| CDC54 || DNA replication initiation* || chromatin binding* || YPR019W || essential for initiation of DNA replication; homolog of S. pombe CDC21 || 1452106	-0.302	-0.682	-0.762	-1.062	-0.222	2.168	-0.342	-0.542
TAG_LACZ-ALPHA_PCRII-TOPO_MARKER	|| || || || || YBOX_TAG1000004:LacZ_alpha_gene:pCRII-TOPO_plasmid_(449-589)_44 || 1452107	-3.292	-3.142	-0.932	0.708	-0.582	-1.842	0.888	0.828
YKL193C_ORF	|| SDS22 || chromosome segregation* || enzyme regulator activity* || YKL193C || Glc7p regulatory subunit || 1452108	-1.285	-2.345	-1.515	0.625	-0.575		-0.425	0.375
YPL068C_ORF	|| || biological_process || molecular_function || YPL068C || Hypothetical ORF || 1452109	-3.404	-2.384	-2.154	-0.084	-0.664	2.306	-1.064	-0.494
YDL050C_ORF	|| || || || YDL050C || Hypothetical ORF || 1452110		1.138		-0.522	0.448	0.018	0.098	-0.042
YBR294W_ORF	|| SUL1 || sulfate transport || sulfate transporter activity || YBR294W || sulfate uptake is mediated by specific sulfate transporters SUL1 and SUL2, which control the concentration of endogenous activated sulfate intermediates. || 1452111	-0.347	-0.637	-0.217	-0.777	0.813	0.533	-0.567
YCR044C_ORF	|| PER1 || GPI anchor biosynthetic process* || molecular_function || YCR044C || Protein Processing in the ER || 1452112	0.96	0.24	0.94	-1.15	1.18	0.18	0.43	-0.64
YPR054W_ORF	|| SMK1 || protein amino acid phosphorylation* || MAP kinase activity || YPR054W || MAP kinase || 1452113		-1.515		-1.585		1.585
YKL018C-A_ORF	|| || biological_process || molecular_function || YKL018C-A || Hypothetical ORF identified by homology. See FEBS Letters [2000] 487:31-36. || 1452114	3.078	2.288	2.808	0.738	0.318	-0.092	-0.772	-0.192
YPL275W_ORF	|| FDH2 || formate catabolic process || formate dehydrogenase activity || YPL275W || NAD(+)-dependent formate dehydrogenase, may protect cells from exogenous formate; YPL275W and YPL276W comprise a continuous open reading frame in some S. cerevisiae strains but not in the genomic reference strain S288C || 1452115				-0.83	1.63			-0.8
YOR269W_ORF	|| PAC1 || nuclear migration, microtubule-mediated || molecular_function || YOR269W || Required for viability in the absence of the kinesin-related Cin8p mitotic motor. || 1452116	2.484	1.374	1.144	0.364	0.124	-1.066	0.214	0.364
YDR001C_ORF	|| NTH1 || response to stress* || alpha,alpha-trehalase activity || YDR001C || neutral trehalase || 1452117	-0.716		0.164	-2.056	1.394	1.494	-0.316	-0.516
YDL222C_ORF	|| FMP45 || cell wall organization and biogenesis* || molecular_function || YDL222C || The authentic, non-tagged protein was localized to the mitochondria; cell cortex protein || 1452118		-1.488	-0.828	-1.748	0.322	1.682	-0.258
YOR097C_ORF	|| || biological_process || molecular_function || YOR097C || Hypothetical ORF || 1452119	2.144	1.574	1.894	-0.116	0.124	0.854	-0.606	-0.256
YLR079W_ORF	|| SIC1 || G1/S transition of mitotic cell cycle* || cyclin-dependent protein kinase inhibitor activity || YLR079W || P40 inhibitor of Cdc28p-Clb5 protein kinase complex || 1452120	3.87	2.72	3.02	1.26	-1.05	-1.34	0.7	0.43
YAL032C_ORF	|| PRP45 || nuclear mRNA splicing, via spliceosome* || transcriptional activator activity || YAL032C || pre-mRNA splicing factor || 1452121	0.382	-1.548	-0.518	-1.048	0.722	1.712	-1.508	0.122
YGR169C_ORF	|| PUS6 || tRNA modification* || pseudouridylate synthase activity || YGR169C || RNA:Psi-synthase || 1452122	-0.076	-0.316	-0.366	-2.516	0.954	0.104	-0.486	1.944
YIL107C_TIL_16_11__ORF	|| PFK26 || fructose 2,6-bisphosphate metabolic process* || 6-phosphofructo-2-kinase activity || YIL107C || YBOX_TIL1000078:TIL_YIL107C_PFK26_16_11 || 1452123				-1.483		1.757		-0.273
YLR101C_ORF	|| || || || YLR101C || Protein required for cell viability || 1452124
YNL042W_ORF	|| BOP3 || response to mercury ion || molecular_function || YNL042W || bypass of PAM1 || 1452125	-3.502	-1.492	-1.482	0.648	0.838	-1.292	-0.152	-0.042
YOR116C_TIL_601_900_47_ORF	|| RPO31 || transcription from RNA polymerase III promoter || DNA-directed RNA polymerase activity || YOR116C || YBOX_TIL1000309:TIL_YOR116C_601_900_47_0 || 1452126	2.427	2.217	2.207	0.697	-0.183		0.207	-0.723
YIL132C_ORF	|| CSM2 || meiotic chromosome segregation* || molecular_function || YIL132C || Protein required for accurate chromosome segregation during meiosis || 1452127		-2.712	-2.392	0.068	-0.692	2.578	-2.172	0.218
YNL007C_ORF	|| SIS1 || protein folding* || unfolded protein binding* || YNL007C || HSP40 family chaperone || 1452128	1.37	1.24	1.57	-0.58	-0.35	0.79	0.37	-0.23
YGL007C-A_ONO_ORF	|| || biological_process || molecular_function || YGL007C-A || YBOX_ONO1000034:YGL007C-A_YGL007C-A_SGDID:S0028632_Chr_VII_483032-482946_RC_Unc_ORF_5 || 1452129	-2.804	-1.854	-2.204	-1.304	0.116	-0.874	0.656	1.406
YML085C_ORF	|| TUB1 || mitotic sister chromatid segregation* || structural constituent of cytoskeleton || YML085C || alpha-tubulin || 1452130	0.312	0.302	0.662	-0.428	-0.948	0.852	0.462	0.062
YDR524W-A_ONO_ORF	|| || biological_process || molecular_function || YDR524W-C || YBOX_ONO1000028:YDR524W-A_YDR524W-A_SGDID:S0028740_Chr_IV_1489393-1489482_Unc_ORF_1 || 1452131		-2.876	-1.896	-0.236	-0.606	-0.546	0.274	1.114
YHR126C_ORF	|| || biological_process || molecular_function || YHR126C || Hypothetical ORF || 1452132		-1.286	0.264	0.064	-1.656	0.374	0.694	0.524
YJL067W_ORF	|| || || || YJL067W || Hypothetical ORF || 1452133				0.067		0.167	-0.233
YNL214W_ORF	|| PEX17 || peroxisome organization and biogenesis || protein binding || YNL214W || 23 kDa peroxisome associated protein, binds Pex14p || 1452134	-1.6	-1.83	-1.44	-0.91	0.34	0.56		0.01
YMR208W_ORF	|| ERG12 || ergosterol biosynthetic process || mevalonate kinase activity || YMR208W || mevalonate kinase || 1452135	-1.24	-0.76	-0.91	-0.94	1.47	-0.37	1.71	-1.87
YHR161C_ORF	|| YAP1801 || endocytosis || clathrin binding || YHR161C || Yeast Assembly Polypeptide, member of AP180 protein family, binds Pan1p and clathrin || 1452136	0.908	0.708	1.648	1.688	-1.052	-1.792	0.678	0.478
YMR036C_ORF	|| MIH1 || G2/M transition of mitotic cell cycle* || protein tyrosine phosphatase activity || YMR036C || protein phosphatase || 1452137	-2.476	-1.356	-1.396	-1.146	1.394	1.454	-0.836	-0.866
YER143W_ORF	|| DDI1 || ubiquitin-dependent protein catabolic process* || SNARE binding || YER143W || DNA damage-inducible v-SNARE binding protein, contains aJubiquitin-associated (UBA) domain, may act as a negative regulator of constitutive exocytosis,Jmay play a role in S-phase checkpoint controlJJJ || 1452138	-1.726	-1.876	-2.286	-0.926	-0.746	1.104	0.414	0.154
YBL069W_OCH__ORF	|| AST1 || protein targeting to membrane || molecular_function || YBL069W || YBOX_OCH1000015:YBL069W_AST1_SGDID:S0000165_Chr_II_90739-92028_Ver_ORF_1126_0 || 1452139	-0.43	-0.23	-0.24	-0.79	-0.3	1.14	-0.12	0.07
YJR018W_ORF	|| || || || YJR018W || Hypothetical ORF || 1452140		1.19		0
YDR358W_ORF	|| GGA1 || Golgi to vacuole transport* || ubiquitin binding || YDR358W || ARF-binding protein || 1452141	-0.502	0.708		0.208	-0.212	-0.012	-0.562	0.578
YDR186C_ORF	|| || biological_process || molecular_function || YDR186C || Hypothetical ORF || 1452142	-0.457	-1.067	-0.157	0.643			-0.697	0.053
YMR071C_ORF	|| TVP18 || vesicle-mediated transport || molecular_function || YMR071C || integral membrane protein || 1452143	2.988	2.238	2.398	-0.542	-0.032	0.928	-0.452	0.098
YJR053W_ORF	|| BFA1 || regulation of exit from mitosis* || GTPase activator activity || YJR053W || Byr four alike || 1452144	0.088	-1.182	-0.552	-0.552	0.638	1.738	-1.872	0.048
YLR458W_ORF	|| || || || YLR458W || Protein required for cell viability || 1452145
YKL024C_ORF	|| URA6 || 'de novo' pyrimidine base biosynthetic process* || uridine kinase activity || YKL024C || uridine-monophosphate kinase (uridylate kinase) || 1452146	-0.644	-0.884	-0.224	-0.324	-0.214	0.586	0.296	-0.344
YOL149W_ORF	|| DCP1 || mRNA catabolic process* || mRNA binding* || YOL149W || Decapping enzyme, essential phosphoprotein component of mRNA decapping complex, plays key role in mRNA decay by cleaving off the 5' cap to leave the end susceptible to exonucleolytic degradation; regulated by DEAD box protein Dhh1pJJJJJJ || 1452147	3.413	2.143	2.013	-1.857		1.203	0.513	0.143
YBR103C-A_ORF	|| || || || YBR103C-A || Hypothetical ORF identified by homology. See FEBS Letters [2000] 487:31-36. || 1452148	-1.252	-2.112	-1.892	1.188	-1.212	-1.192	1.318	-0.102
IGR_CHR06:(COMPLEMENT(44406..44547))_32	|| || || || || YBOX_IGR1000049:NFL011C:NFL011C:chr06.fsa:(complement(44406..44547)):142:bp._32_0 || 1452149	0.302	-0.788	0.242	0.062	-0.788	0.712	0.642	-0.628
YLR286C_ORF	|| CTS1 || cytokinesis, completion of separation* || endochitinase activity || YLR286C || endochitinase || 1452150	-2.192	-1.982	-1.862	-0.012	0.438	-0.362	0.328	-0.392
YDR393W_ORF	|| SHE9 || mitochondrion organization and biogenesis* || molecular_function || YDR393W || Mrna (identified by a library screen) that causes growth arrest when overexpressed. Mitochondrial Distribution and Morphology || 1452152	-0.19	0.42	0.13	-0.38	0.08	-0.37	0.67
IGR_CHR07:(COMPLEMENT(10113..10350))_17	|| || || || || YBOX_IGR1000060:NGL043C:NGL043C:chr07.fsa:(complement(10113..10350)):238:bp._17_0 || 1452153				0
YGL049C_ORF	|| TIF4632 || translational initiation || translation initiation factor activity || YGL049C || 150 kDa|eIF-4F mRNA cap-binding complex subunit|eIF-4G homolog || 1452154	-1.434	-2.194	-1.424	-0.904	1.656	1.526	-0.734	-1.544
YMR243C_ORF	|| ZRC1 || zinc ion homeostasis* || di-, tri-valent inorganic cation transporter activity* || YMR243C || Zinc- and cadmium-resistance protein || 1452155	-1.295	-1.275	-1.185	-0.225	1.075		-0.465	-0.385
YHL041W_ORF	|| || || || YHL041W || Hypothetical ORF || 1452156		-4.28		-0.65				0.65
YBR160W_ORF	|| CDC28 || protein amino acid phosphorylation* || cyclin-dependent protein kinase activity || YBR160W || cyclin-dependent protein kinase || 1452157	0.64	0.27	0.9	-0.58	1.47		-0.51	-0.38
YHL006C_ORF	|| SHU1 || error-free DNA repair || molecular_function || YHL006C || suppressor of HU sensitivity involved in recombination || 1452158		1.37	1.28	-0.79	-0.52		0.54	0.77
YGL256W_ORF	|| ADH4 || NADH oxidation* || alcohol dehydrogenase activity, zinc-dependent || YGL256W || alcohol dehydrogenase isoenzyme IV || 1452159	-2.544	-1.954	-1.724	-0.314	-0.054	0.156	0.066	0.146
YGL084C_ORF	|| GUP1 || telomere maintenance* || O-acyltransferase activity || YGL084C || glycerol transporter (putative) || 1452161	-1.503	-0.643	-0.693	-0.413	0.077		-0.173	0.507
YBR125C_ORF	|| PTC4 || biological_process || protein phosphatase type 2C activity || YBR125C || type 2C protein phosphatase || 1452162	-0.42	-0.28	-0.84	-0.9		0.84	-0.42	0.48
YDL066W_ORF	|| IDP1 || glutamate biosynthetic process* || isocitrate dehydrogenase (NADP+) activity || YDL066W || NADP-dependent isocitrate dehydrogenase || 1452163	-1.336	-1.686	-1.176	0.274	-0.426	-0.306	0.374	0.084
YKR095W-A_INT_1	|| PCC1 || positive regulation of transcription from RNA polymerase II promoter* || chromatin DNA binding || YKR095W-A || YBOX_INT1000208:INT_1_YKR095W-A:NC_001143:625544..625618 || 1452164		-0.375				0.735	-0.735
IGX_YM_237837W	|| || || || || YBOX_IGX1000027:IGX_417_10:IGX_YM_237837W:[chromosome=XIII]:(237812..237912) || 1452165	0.594	-0.156	0.894	0.124	0.964	-0.286	-0.236	-0.566
YKR010C_ORF	|| TOF2 || DNA topological change || molecular_function || YKR010C || topoisomerase I interacting factor 2 || 1452166	-1.808	-0.678	-0.588	-0.148	2.152	-1.358	-0.738	0.092
YPL106C_ORF	|| SSE1 || telomere maintenance* || ATP binding* || YPL106C || HSP70 family|SSA1 SSE2 homolog || 1452167			-1.46
YGR070W_ORF	|| ROM1 || cell wall organization and biogenesis* || signal transducer activity* || YGR070W || GDP/GTP exchange protein (GEP) for Rho1p; mutations are synthetically lethal with mutations in rom2, which also encodes a GEP || 1452168	-2.796	-0.406	-2.136	-1.566	1.284	-0.106	1.164	-0.776
YGR035C_ORF	|| || biological_process || molecular_function || YGR035C || Protein of unknown function, potential Cdc28p substrate || 1452169	-1.212	-1.602		0.018	-1.332	1.138	-0.302	0.478
YJL205C_INT_1	|| NCE101 || protein secretion || molecular_function || YJL205C || YBOX_INT1000182:INT_1_YJL205C:NC_001142:complement(50269..50411) || 1452170		-0.852	-0.562	-3.032	0.368	1.078	1.588
YOR170W_ORF	|| || || || YOR170W || Hypothetical ORF || 1452171		0.77					0
YPL141C_ORF	|| || biological_process || protein kinase activity || YPL141C || Hypothetical ORF || 1452172		-2.695	-0.845	-0.135	2.895		-0.725	-2.035
YOR135C_ORF	|| || || || YOR135C || Hypothetical ORF || 1452173	1.076	-0.244	-0.594	0.396	-0.444	0.646	-0.634	0.036
YHL036W_TIL_12_266__ORF	|| MUP3 || amino acid transport || L-methionine transporter activity || YHL036W || YBOX_TIL1000013:TIL_YHL036W_MUP3_12_266 || 1452174								0
YKR094C_INT_1	|| RPL40B || translation* || structural constituent of ribosome* || YKR094C || YBOX_INT1000207:INT_1_YKR094C:NC_001143:complement(618017..618384) || 1452175	-2.413	-0.963	-0.893	-0.003		-1.083	0.227	0.857
YGR242W_ORF	|| || || || YGR242W || Hypothetical ORF || 1452176	-1.386	-1.116	-1.396	-0.266	0.244	0.784	-0.056	-0.706
IGR_CHR14:(394506..394662)_78	|| || || || || YBOX_IGR1000114:NNL039W:NNL039W:chr14.fsa:(394506..394662):157:bp._78_0 || 1452177	-0.318	-1.268	-0.868	-0.498	2.052	-1.118	-0.628	0.192
YGR207C_ORF	|| || biological_process || molecular_function || YGR207C || Hypothetical ORF || 1452179	1.67	0.23	0.21	-0.39		0.56	-0.58	0.41
YEL023C_ORF	|| || biological_process || molecular_function || YEL023C || Hypothetical ORF || 1452180	0.047	-1.523	-0.803	-1.593	-0.303	2.977		-1.083
YIL148W_ORF	|| RPL40A || translation* || structural constituent of ribosome* || YIL148W || ribosomal protein L40A|also encodes a ubiquitin protein || 1452181	-0.89	-1.08	-1.33	1.32	-0.47	-0.69	0.21	-0.37
YBL005W_ORF	|| PDR3 || response to drug* || DNA binding* || YBL005W || Zinc-finger transcription factor related to Pdr1p || 1452182	-1.664	-1.444	-1.644	-0.964	1.326	1.676	-0.614	-1.424
YDR017C_ORF	|| KCS1 || response to drug* || inositol hexakisphosphate kinase activity || YDR017C || Inositol polyphosphate kinase || 1452183	0.754	0.094	0.214	-0.016	-0.116	0.794	-0.766	0.104
YDL238C_ORF	|| GUD1 || guanine metabolic process || hydrolase activity, acting on carbon-nitrogen (but not peptide) bonds, in linear amides* || YDL238C || Hypothetical ORF || 1452184	-2.306	-0.946	0.034	-0.126	1.404	-0.236	-0.886	-0.156
YCR095C_ORF	|| || biological_process || molecular_function || YCR095C || Hypothetical ORF || 1452185	1.218	1.488	0.788	0.548	-0.472	-0.232	-0.002	0.158
YAL048C_ORF	|| GEM1 || vesicle-mediated transport || GTPase activity || YAL048C || || 1452186	-1.73	-2.24	-1.21	0.58		0.52	-1.13	0.03
YOR307C_ORF	|| SLY41 || ER to Golgi vesicle-mediated transport || molecular_function || YOR307C || chloroplast phosphate transporter homolog || 1452187	-3.268	-2.288	-1.728	-1.778	1.122	0.762	0.562	-0.668
YML123C_ORF	|| PHO84 || phosphate transport* || manganese ion transporter activity* || YML123C || inorganic phosphate transporter || 1452188	-0.996	-0.936	-0.476	0.444	-0.516	0.224	0.074	-0.226
YJL105W_ORF	|| SET4 || biological_process || molecular_function || YJL105W || || 1452189								0
YLR117C_ORF	|| CLF1 || nuclear mRNA splicing, via spliceosome* || protein binding || YLR117C || pre-mRNA splicing factor || 1452190	2.836	1.026	1.836	1.096	-2.764	1.096	0.296	0.276
YPR002C-A_ORF	|| || || || YPR002C-A || Similar to probable membrane protein YLR334C and ORF YOL106W || 1452191	1.084	1.784	2.474	0.124	0.404	-0.456	-0.426	0.354
YDR052C_ORF	|| DBF4 || DNA replication initiation* || DNA replication origin binding* || YDR052C || Cdc7p-Dbf4p kinase complex regulatory subunit || 1452192	0.158	-0.542	-0.202	0.478	0.238	0.918	-0.782	-0.852
YHR177W_ORF	|| || biological_process || molecular_function || YHR177W || Hypothetical ORF || 1452193	0.982	0.442	0.112	-2.968	0.832	1.662	-0.018	0.492
TP(UGG)Q_TRNA	|| || || || tP(UGG)Q || YBOX_TRN1000017:TRN_TP(UGG)Q_SGDID:S000007328_Chr_Mito_tRNA_2 || 1452194			-2.806	-1.536	1.494	0.294	0.524	-0.776
YOR342C_ORF	|| || biological_process || molecular_function || YOR342C || Hypothetical ORF || 1452195	-2.442	-1.352	-1.092	-0.102	-0.442	1.758	-0.582	-0.632
YLR324W_ORF	|| PEX30 || peroxisome organization and biogenesis || molecular_function || YLR324W || Hypothetical ORF || 1452196	2.258	0.718	0.308	-0.172	1.308	-1.052	0.668	-0.752
YJL140W_ORF	|| RPB4 || telomere maintenance* || DNA-directed RNA polymerase activity || YJL140W || RNA polymerase II fourth largest subunit || 1452197	4.354	3.294	3.264	-0.216	0.134	0.284	1.134	-1.336
YOL015W_ORF	|| || biological_process || molecular_function || YOL015W || Hypothetical ORF || 1452198	-0.83	-0.5	-0.99		1.52		-1.2	-0.32
YLR152C_ORF	|| || biological_process || molecular_function || YLR152C || Hypothetical ORF || 1452199		0.634		0.794	-1.236	0.434	0.354	-0.346
YNL093W_ORF	|| YPT53 || endocytosis* || GTPase activity || YNL093W || GTP-binding protein|rab family || 1452200	-0.52				0.4		-0.4
YNR009W_ORF	|| NRM1 || negative regulation of transcription || transcriptional repressor activity || YNR009W || Hypothetical ORF || 1452201	-0.532	-1.282	-0.562	-0.452	0.238	1.018	-0.582	-0.222
YDR115W_AAA_10_NCR	|| || telomere maintenance* || structural constituent of ribosome || YDR115W || POLYA_DS100_YDR115W_chr=IV_(682573..682672)_10:YBOX_AAA1000102 || 1452202	-1.09	-0.84	-0.44	-0.26	-0.39	-0.27	0.14	0.78
YOR116C_AAA_27_NCR	|| RPO31 || transcription from RNA polymerase III promoter || DNA-directed RNA polymerase activity || YOR116C || POLYA_DS100_YOR116C_chr=XV_(complement(539531..539630))_27:YBOX_AAA1000076 || 1452203		-3.395		-1.695		1.695
YMR087W_ORF	|| || tRNA splicing || phosphoric monoester hydrolase activity || YMR087W || Hypothetical ORF || 1452204		-1.48		-4.62	2.33		0.39	1.9
YNL058C_ORF	|| || biological_process || molecular_function || YNL058C || Hypothetical ORF || 1452205	-0.082	-0.622	-0.392	-0.532	0.198	0.588	-0.062	-0.192
YBL040C_ORF	|| ERD2 || ER to Golgi vesicle-mediated transport* || HDEL sequence binding || YBL040C || HDEL receptor || 1452206	-2.352	-1.952	-1.542	-0.072	-0.062	0.868	-0.702	-0.032
YDR224C_ORF	|| HTB1 || chromatin assembly or disassembly* || DNA binding || YDR224C || histone H2B (HTB1 and HTB2 code for nearly identical proteins) || 1452207	-1.116	-1.366	-0.986	0.614	-0.166	-0.616	0.064	0.104
YGL076C_INT_2	|| RPL7A || translation || structural constituent of ribosome || YGL076C || YBOX_INT1000144:INT_2_YGL076C:NC_001139:complement(364968..365435) || 1452208	-4.444	-3.474	-2.724	-0.424	-0.464	-0.354	0.696	0.546
YNR044W_ORF	|| AGA1 || agglutination during conjugation with cellular fusion || cell adhesion molecule binding || YNR044W || a-agglutinin anchorage subunit || 1452209		-0.888	-1.308	0.272		-1.058	1.032	-0.248
YDR431W_ORF	|| || || || YDR431W || Hypothetical ORF || 1452210				0.17			-0.17
YDR033W_TIL_9_99__ORF	|| MRH1 || biological_process || molecular_function || YDR033W || YBOX_TIL1000148:TIL_YDR033W_MRH1_9_99 || 1452211		-1.837	-2.357	-0.637	1.233		-0.597
YOR001W_ORF	|| RRP6 || ribosome biogenesis and assembly* || 3'-5'-exoribonuclease activity || YOR001W || Ribosomal RNA Processing || 1452213	-1.482	-1.202	0.078	-0.082	-1.752	0.368	0.328	1.138
YER159C_ORF	|| BUR6 || positive regulation of transcription from RNA polymerase II promoter* || transcription coactivator activity* || YER159C || transcriptional regulator || 1452215	2.912	2.422	2.142	0.292	0.012	0.472	-0.438	-0.338
YOL050C_ORF	|| || || || YOL050C || Hypothetical ORF || 1452216	0.67	0.58	0.57	-0.3	0.51	0.69	-0.29	-0.61
YDL048C_TIL_1201_1500_100_ORF	|| STP4 || biological_process || molecular_function || YDL048C || YBOX_TIL1000214:TIL_YDL048C_1201_1500_100_0 || 1452217	-1.55	-1.67	-1.21	-0.48	-0.12	1.74	-0.61	-0.53
YMR294W_ORF	|| JNM1 || nuclear migration || structural constituent of cytoskeleton || YMR294W || coiled-coil domain protein required for proper nuclear migration during mitosis (but not during conjugation) || 1452218	-0.38	1.59	-0.25	0.24	-1.18	0.1	0.36	0.48
YNL265C_ORF	|| IST1 || translation || molecular_function || YNL265C || Putative translation initiation factor, as suggested by computational analysis of large-scale protein-protein interaction data || 1452219	0.476	0.446	0.346	0.546	-0.034	0.476	-0.914	-0.074
YGL122C_ORF	|| NAB2 || mRNA polyadenylation* || poly(A) binding || YGL122C || polyadenylated RNA binding protein || 1452220	0.212	-0.928	-0.508	-0.138	-0.498	0.552	0.222	-0.138
[truncated: 6,133 more rows]

## Sheet: B_SAM data raw
Positive genes (3718)
Oligo ID	SGD ID	Gene Name	Score(d)	Numerator(r)	Denominator(s+s0)	Fold Change	q-value(%)
YPR062W_ORF	YPR062W	|| FCY1 || pyrimidine salvage* || cytosine deaminase activity || YPR062W || cytosine deaminase || 1450610	2.11528	5.51828	2.60877	42.9758	0
YKL201C_ORF	YKL201C	|| MNN4 || response to stress* || molecular_function || YKL201C || Required for the transfer of mannosylphosphate to cell wall mannans. || 1453277	1.85683	5.44495	2.93239	59.1904	0
YMR235C_ORF	YMR235C	|| RNA1 || protein import into nucleus* || Ran GTPase activator activity || YMR235C || GTPase activating protein (GAP) for Gsp1p || 1453628	1.8414	5.03222	2.73282	31.1797	0
YLR435W_ORF	YLR435W	|| TSR2 || ribosome biogenesis and assembly* || molecular_function || YLR435W || Twenty S rRNA accumulation || 1452670	1.74541	4.93362	2.82662	37.1934	0
YLR055C_ORF	YLR055C	|| SPT8 || positive regulation of transcription from RNA polymerase II promoter* || transcription cofactor activity* || YLR055C || probable member of histone acetyltransferase SAGA complex|transcription factor || 1453535	1.71665	4.55073	2.65093	21.1232	0
YML098W_ORF	YML098W	|| TAF13 || transcription initiation from RNA polymerase II promoter* || general RNA polymerase II transcription factor activity || YML098W || TFIID subunit || 1454807	1.71345	5.31962	3.10462	35.7656	0
YNL151C_ORF	YNL151C	|| RPC31 || transcription from RNA polymerase III promoter || DNA-directed RNA polymerase activity || YNL151C || HMG1-like protein|RNA polymerase III (C) 31 kDa subunit || 1454377	1.69011	4.49162	2.65758	24.8629	0
YFR033C_ORF	YFR033C	|| QCR6 || aerobic respiration* || ubiquinol-cytochrome-c reductase activity || YFR033C || ubiquinol cytochrome C oxidoreductase subunit 6 (17 kDa) || 1452343	1.68416	4.44295	2.63808	23.9744	0
YHR089C_ORF	YHR089C	|| GAR1 || ribosome biogenesis and assembly* || RNA binding || YHR089C || small nucleolar RNP protein || 1451178	1.6198	4.17495	2.57744	17.2161	0
YDL007W_ORF	YDL007W	|| RPT2 || ubiquitin-dependent protein catabolic process || ATPase activity* || YDL007W || one of the ATPase subunits of the proteasome || 1453557	1.61411	3.88962	2.40975	14.4235	0
YNL004W_ORF	YNL004W	|| HRB1 || poly(A)+ mRNA export from nucleus || RNA binding || YNL004W || hypothetical RNA-binding protein || 1454742	1.58117	3.82562	2.41948	14.1134	0
YNL079C_ORF	YNL079C	|| TPM1 || pseudohyphal growth* || actin lateral binding || YNL079C || tropomyosin I || 1453404	1.58094	4.31695	2.73063	20.6553	0
YKL172W_ORF	YKL172W	|| EBP2 || ribosome biogenesis and assembly* || molecular_function || YKL172W || nucleolar protein || 1450855	1.57707	4.28895	2.71957	18.8301	0
YML012W_ORF	YML012W	|| ERV25 || ER to Golgi vesicle-mediated transport || molecular_function || YML012W || vesicle coat component || 1451679	1.56681	3.97562	2.53739	15.2476	0
YHR077C_ORF	YHR077C	|| NMD2 || telomere maintenance* || protein binding || YHR077C || Protein involved in decay of mRNA containing nonsense codons || 1456199	1.56308	4.33695	2.77461	20.826	0
YJL115W_ORF	YJL115W	|| ASF1 || chromatin silencing at telomere* || histone binding || YJL115W || anti-silencing protein that causes depression of silent loci when overexpressed || 1457541	1.56243	4.19295	2.6836	20.4997	0
YLR218C_ORF	YLR218C	|| || biological_process || molecular_function || YLR218C || Hypothetical ORF || 1455926	1.56216	4.06095	2.59957	16.9454	0
YCR047C_ORF	YCR047C	|| BUD23 || cellular bud site selection || S-adenosylmethionine-dependent methyltransferase activity || YCR047C || Protein involved in bud-site selection; diploid mutants display a random budding pattern instead of the wild-type bipolar pattern || 1458044	1.55872	3.91762	2.51335	15.4497	0
YKL117W_ORF	YKL117W	|| SBA1 || protein folding* || chaperone binding || YKL117W || HSP90 associated co-chaperone || 1457354	1.55541	4.46962	2.87359	20.3569	0
YLR438C-A_ORF	YLR438C-A	|| LSM3 || nuclear mRNA splicing, via spliceosome* || RNA binding || YLR438C-A || snRNP protein || 1458277	1.54737	4.20828	2.71963	16.0803	0
YNR036C_ORF	YNR036C	|| || translation || structural constituent of ribosome || YNR036C || Hypothetical ORF || 1453694	1.53098	3.59962	2.35118	11.9792	0
YGL019W_ORF	YGL019W	|| CKB1 || protein amino acid phosphorylation* || protein kinase CK2 regulator activity || YGL019W || protein kinase CK2 beta subunit || 1453256	1.5274	3.73028	2.44225	13.6499	0
YGR034W_INT_1	YGR034W	|| RPL26B || translation || structural constituent of ribosome* || YGR034W || YBOX_INT1000151:INT_1_YGR034W:NC_001139:555958..556311 || 1451151	1.51623	3.91428	2.58158	14.7371	0
YKL160W_ORF	YKL160W	|| ELF1 || RNA elongation from RNA polymerase II promoter* || RNA polymerase II transcription elongation factor activity || YKL160W || || 1455872	1.51442	4.29562	2.83647	16.2554	0
YMR260C_ORF	YMR260C	|| TIF11 || translational initiation || translation initiation factor activity || YMR260C || translation initiation factor eIF1A || 1456894	1.50092	4.20228	2.7998	17.514	0
YBR256C_ORF	YBR256C	|| RIB5 || riboflavin biosynthetic process || riboflavin synthase activity || YBR256C || Riboflavin biosynthesis || 1454740	1.4995	3.83695	2.55881	13.8049	0
YLR421C_ORF	YLR421C	|| RPN13 || proteolysis || endopeptidase activity || YLR421C || Proteasome subunit || 1450853	1.49389	3.92695	2.62868	14.8145	0
YER030W_ORF	YER030W	|| CHZ1 || chromatin remodeling || histone binding || YER030W || Hypothetical ORF || 1453387	1.49185	4.23028	2.8356	18.2852	0
YDR152W_ORF	YDR152W	|| GIR2 || biological_process || molecular_function || YDR152W || Genetically Interacts with ribosomal genes || 1456800	1.49093	3.92362	2.63166	16.0746	0
YDL014W_ORF	YDL014W	|| NOP1 || ribosome biogenesis and assembly* || methyltransferase activity || YDL014W || U3 snoRNP protein|similar to mammalian fibrillarin || 1452951	1.48625	3.90828	2.62963	14.1365	0
YMR227C_ORF	YMR227C	|| TAF7 || transcription initiation from RNA polymerase II promoter* || general RNA polymerase II transcription factor activity || YMR227C || TFIID subunit || 1455125	1.47678	3.74675	2.5371	14.2931	0
YHR131C_ORF	YHR131C	|| || biological_process || molecular_function || YHR131C || Hypothetical ORF || 1453250	1.47652	4.25778	2.88365	16.149	0
YNL306W_ORF	YNL306W	|| MRPS18 || translation || structural constituent of ribosome || YNL306W || Mitochondrial ribosomal protein of the small subunit || 1458219	1.47248	4.01062	2.72371	15.2802	0
YGR215W_ORF	YGR215W	|| RSM27 || translation || structural constituent of ribosome || YGR215W || mitochondrial ribosome small subunit component || 1450672	1.4678	3.61695	2.46421	12.6054	0
[truncated: 8,100 more rows]
