# Supplementary material for: Defining potentially conserved RNA regulons of homologous zinc-finger RNA-binding proteins
Source: Genome Biol. 2011 Jan 13;12(1):R3. doi: 10.1186/gb-2011-12-1-r3 (PMC3091301; doi:10.1186/gb-2011-12-1-r3)
Supplement: Additional file 4 — Significantly shared GO terms among Gis2p mRNA targets. GO enrichment analysis on the 995 messages associated with Gis2p with FDR <5% with AMIGO, or with GOrilla on SAM-ranked data. If multiple related GO terms were retrieved for the same set of genes, only the most significant terms are shown. GOrilla enrichment = (b/n)/(B/N); N, total number of genes in the reference database; B, number of genes in the reference database associated with a specific GO term; n, number of genes in the target dataset; b, number of genes in the target set associated with a specific GO term. [file gb-2011-12-1-r3-S4.XLS]

## Sheet: GO_GIS2 association
Category	GO Term	GO access. No.	P-value GOrilla	GOrilla Enrichment (N, B, n, b)	P-value AMIGO!	Sample frequency	Background	Genes
Process	rRNA processing	GO:0006364	3.02e-20	2.89 (5681,215,796,87)	2.74e-11	94/936 (10.0%)	293/6353 (4.6%)	TMA23 GLC7 DRS1 NOP58 RPS8B BFR2 EFG1 KRI1 ENP2 FCF2 PXR1 DIM1 RPS27A BUD23 RRP8 MPP10 LCP5 RPS9B MDN1 RRN3 UTP9 UTP5 BMS1 RCL1 RPF1 POP8 ESF1 NOP1 RNT1 RPS9A BUD21 NOP2 NOP53 DIP2 NIP7 RIA1 RPS23B SLX9 POP3 RLP7 HCA4 KRR1 TSR2 NOP56 NOP4 FYV7 ENP1 RPF2 DBP9 RRP43 NHP2 PWP1 ECM16 GAR1 REX4 EBP2 RMP1 RRP15 CBF5 RPS6B RPS21B IMP4 PWP2 SOF1 POP7 YGR251W RPS14B MRD1 NOP14 RRP1 NOP10 NOP16 RPS6A RPS31…
	ribonucleoprotein complex biogenesis and assembly	GO:0022613	5.05e-19	1.87 (5681,607,970,194)	3.99e-15	141/936 (15.1%)	473/6353 (7.4%)	TMA23 GLC7 DRS1 RRB1 RIX7 NOP58 RPS8B BFR2 EFG1 KRI1 ENP2 NOP15 FCF2 PXR1 DIM1 RPS27A BUD23 CAF20 NUP53 RRP8 MPP10 LCP5 RPS9B MDN1 RPB4 RRN3 UTP9 UTP5 BMS1 RCL1 RNA1 RPF1 NOC2 POP8 ESF1 NOP1 RNT1 CLF1 RPS9A NOP6 BUD21 RPB10 BRX1 NOP2 NOP53 TOR2 RPL31A RPS19A RPL11B ARB1 DIP2 NIP7 RIA1 RPS23B SLX9 POP3 RLP7 HCA4 REI1 SSF2 KRR1 TSR2 RPL11A NOP56 NOP4 FYV7 ENP1 RPF2 YAR1 RLP24 DBP9 RRP43 NHP2 PWP1 E…
	ribosome biogenesis	GO:0042254	4.93e-18	1.85 (5681,600,970,190)	1.13e-16	134/936 (14.3%)	424/6353 (6.7%)	TMA23 GLC7 DRS1 RRB1 RIX7 NOP58 RPS8B BFR2 EFG1 KRI1 ENP2 NOP15 FCF2 PXR1 DIM1 RPS27A BUD23 NUP53 RRP8 MPP10 LCP5 RPS9B MDN1 RRN3 UTP9 UTP5 BMS1 RCL1 RNA1 RPF1 NOC2 POP8 ESF1 NOP1 RNT1 RPS9A NOP6 BUD21 RPB10 BRX1 NOP2 NOP53 TOR2 RPL31A RPS19A RPL11B ARB1 DIP2 NIP7 RIA1 RPS23B SLX9 POP3 RLP7 HCA4 REI1 SSF2 KRR1 TSR2 RPL11A NOP56 NOP4 FYV7 ENP1 RPF2 YAR1 RLP24 DBP9 RRP43 NHP2 PWP1 ECM16 GAR1 REX4 E…
	RNA metabolic process	GO:0016070	1.98e-15	1.56 (5681,1050,980,282)	2.91e-14	269/936 (28.7%)	1163/6353 (18.3%)	TMA23 SKI3 GLC7 DRS1 NPT1 THG1 MSS18 TAF9 NOP58 RPS8B TFG1 STO1 BFR2 TFA1 SPT4 EFG1 EAF3 KRI1 ITC1 ENP2 FCF2 SPT15 SPP1 LEA1 PXR1 GTR2 HUB1 DIM1 ORC5 RPS27A BUD23 IKI3 SEN2 CDC60 LSM6 GCN5 DIB1 RRP8 CWC2 SAS3 RSC8 MPP10 LCP5 EMI5 RPS9B EAF7 MDN1 RPB4 RRN3 RTF1 SPT5 UTP9 RPO31 UTP5 RPB3 TOA1 QRI5 BMS1 RPC25 CAF16 SIF2 SAP30 RCL1 RNA1 RPF1 POB3 CBC2 PRR1 NOC2 POP8 LSM3 ESF1 NOP1 RNT1 CLF1 RPS9A NPL…
	ncRNA processing	GO:0034470	7.88e-15	2.14 (5681,300,993,112)	5.81e-09	109/936 (11.6%)	390/6353 (6.1%)	TMA23 GLC7 DRS1 THG1 NOP58 RPS8B BFR2 EFG1 KRI1 ENP2 FCF2 PXR1 DIM1 RPS27A BUD23 IKI3 SEN2 RRP8 MPP10 LCP5 RPS9B MDN1 RRN3 UTP9 UTP5 BMS1 RCL1 RPF1 POP8 ESF1 NOP1 RNT1 RPS9A BUD21 NOP2 NOP53 ELP3 DIP2 NIP7 RIA1 RPS23B SLX9 POP3 RLP7 HCA4 KRR1 TSR2 NOP56 NOP4 NBP35 FYV7 ENP1 RPF2 DBP9 RRP43 NHP2 PWP1 ECM16 GAR1 REX4 EBP2 RMP1 RRP15 CBF5 RPS6B RPS21B TYW3 IMP4 PWP2 SOF1 POP7 YGR251W RPS14B MRD1 NOP…
	RNA processing	GO:0006396	1.44e-13	1.85 (5681,466,980,149)	4.38e-09	141/936 (15.1%)	551/6353 (8.7%)	TMA23 GLC7 DRS1 THG1 MSS18 NOP58 RPS8B STO1 BFR2 EFG1 KRI1 ENP2 FCF2 LEA1 PXR1 HUB1 DIM1 RPS27A BUD23 IKI3 SEN2 LSM6 DIB1 RRP8 CWC2 MPP10 LCP5 RPS9B MDN1 RPB4 RRN3 UTP9 UTP5 QRI5 BMS1 RCL1 RPF1 CBC2 POP8 LSM3 ESF1 NOP1 RNT1 CLF1 RPS9A MPE1 BUD21 NOP2 NOP53 PRP40 SPT2 LSM1 ELP3 DIP2 NIP7 RIA1 RPS23B SLX9 POP3 RLP7 HCA4 KRR1 TSR2 NOP56 NTR2 NOP4 LSM5 NBP35 FYV7 ENP1 RPF2 DBP9 SPP2 RRP43 NHP2 PRP4 P…
	ncRNA metabolic process	GO:0034660	1.52e-12	1.63 (5681,661,980,186)	1.82e-10	125/936 (13.4%)	450/6353 (7.1%)	TMA23 GLC7 DRS1 THG1 NOP58 RPS8B BFR2 EFG1 KRI1 ENP2 FCF2 PXR1 DIM1 RPS27A BUD23 IKI3 SEN2 CDC60 RRP8 MPP10 LCP5 RPS9B MDN1 RRN3 UTP9 UTP5 BMS1 RCL1 RNA1 RPF1 NOC2 POP8 ESF1 NOP1 RNT1 RPS9A BUD21 NOP2 NOP53 ELP3 DIP2 NIP7 RMT2 RIA1 RPS23B SLX9 POP3 RLP7 HCA4 KRR1 TSR2 NOP56 NOP4 LSM5 NBP35 FYV7 ENP1 DCP1 RPF2 DBP9 RRP43 NHP2 PWP1 ECM16 GAR1 REX4 EBP2 RMP1 RRP15 CBF5 RPS6B GLN4 THS1 RPS21B TYW3 IM…
	ribosomal large subunit biogenesis	GO:0042273	4.46e-07	4.31 (5681,27,782,16)	1.07e-07	34/936 (3.6%)	72/6353 (1.1%)	DRS1 RIX7 NOP15 MDN1 RPF1 BRX1 RPL11B NIP7 RIA1 RLP7 REI1 SSF2 RPL11A RPF2 RLP24 DBP9 REX4 RSA3 MRPL9 RRP14 REH1 NOP16 MAK21 ALB1 NOP7 NSA2 RPL10 MAK16 LOC1 SDO1 NOP8 SDA1 BUD20 CGR1
	negative regulation of transposition, RNA-mediated	GO:0010526	1.95e-06	8.37 (5681,39,174,10)
	nucleobase, nucleoside, nucleotide and nucleic acid metabolic process	GO:0006139	3.71e-06	1.23 (5681,1774,980,375)	2.36e-08	333/936 (35.6%)	1675/6353 (26.4%)	TMA23 CTF8 SKI3 GLC7 DRS1 NPT1 URA1 ARP8 THG1 YRF1-5 MSS18 TAF9 NOP58 RPS8B TFG1 STO1 BFR2 TFA1 SPT4 EFG1 EAF3 RFC3 CSM3 KRI1 ITC1 ENP2 NTG1 FCF2 SPT15 SPP1 LEA1 PXR1 GTR2 HUB1 SHU1 DIM1 ORC5 RPS27A BUD23 IKI3 SEN2 EAF5 CDC60 LSM6 GCN5 DIB1 RRP8 CWC2 NSE1 SAS3 RSC8 MPP10 LCP5 EMI5 RPS9B EAF7 MGM101 SWC5 MDN1 RPB4 RRN3 RTF1 SPT5 UTP9 RPO31 UTP5 RPB3 TOA1 QRI5 BMS1 RPC25 CAF16 SIF2 SAP30 HOP2 RCL1 …
	negative regulation of DNA recombination	GO:0045910	4.17e-06	7.77 (5681,42,174,10)
	establishment or maintenance of chromatin architecture	GO:0006325	7.5e-06	2.88 (5681,245,209,26)	0.00327	59/936 (6.3%)	219/6353 (3.4%)	GLC7 ARP8 TAF9 YNG1 SPT4 EAF3 ITC1 SPP1 ORC5 GCN5 SAS3 RSC8 EAF7 SWC5 RTF1 SPT5 UBC7 SIF2 SAP30 POB3 RNT1 VPS75 NPL6 RTT106 SWD3 SNF6 TAF7 SPT2 DEP1 ELF1 HTL1 LDB7 CAC2 NHP10 CHZ1 SGF29 RPD3 PAF1 FPR4 ASF1 LEO1 IOC4 SGF11 HHF2 RVB1 STH1 SPT6 NAP1 ISW2 UTH1 RAD6 UME1 HHF1 SPT3 SPT8 SWI3 RTT102 CTI6 TOP1
	maturation of SSU-rRNA	GO:0030490	8.51e-06	2.80 (5681,47,993,23)	1.2e-07	40/936 (4.3%)	94/6353 (1.5%)	NOP58 RPS8B EFG1 KRI1 FCF2 RPS27A BUD23 MPP10 RPS9B UTP9 UTP5 RCL1 RPS9A BUD21 DIP2 RPS23B SLX9 KRR1 TSR2 FYV7 ENP1 ECM16 RPS6B RPS21B PWP2 SOF1 YGR251W RPS14B MRD1 NOP14 RPS6A RPS31 RPS0B NOP7 RPS1A LOC1 RPS1B RPS8A UTP14 SAS10
	endonucleolytic cleavage in ITS1 to separate SSU-rRNA from 5.8S rRNA and LSU-rRNA from tricistronic rRNA transcript (SSU-rRNA, 5.8S rRNA, LSU-rRNA)	GO:0000447	8.53e-06	3.52 (5681,35,785,17)	0.016	18/936 (1.9%)	41/6353 (0.6%)	NOP58 KRI1 FCF2 BUD23 MPP10 RCL1 BUD21 DIP2 KRR1 ENP1 RPS21B PWP2 MRD1 NOP14 RPS0B LOC1 UTP14 SAS10
	chromosome organization	GO:0051276	1.28e-05	2.33 (5681,386,227,36)	0.03	88/936 (9.4%)	389/6353 (6.1%)	CTF8 GLC7 ARP8 YRF1-5 TAF9 YNG1 YHR122W SPT4 EAF3 RFC3 CSM3 ITC1 SPP1 PXR1 ORC5 GCN5 SAS3 RSC8 EAF7 SWC5 RTF1 SPT5 SKP1 UBC7 SIF2 SAP30 HOP2 POB3 TUB3 RNT1 VPS75 NPL6 RTT106 SWD3 SNF6 TAF7 SPT2 DEP1 YRF1-4 ELF1 SBA1 HTL1 LDB7 CAC2 NHP10 CHZ1 SGF29 APC11 RPD3 PAF1 YRF1-7 GON7 FPR4 BUB1 ASF1 YRF1-6 GBP2 YRF1-1 LEO1 IOC4 SGF11 HHF2 YHR020W RVB1 STH1 RAD14 SPT6 HSP82 NAP1 ISW2 UTH1 PDS1 YRF1-2 TGS1 R…
	endonucleolytic cleavages during rRNA processing	GO:0000478	1.48e-05	3.42 (5681,36,785,17)	0.0242	18/936 (1.9%)	42/6353 (0.7%)	NOP58 KRI1 FCF2 BUD23 MPP10 RCL1 BUD21 DIP2 KRR1 ENP1 RPS21B PWP2 MRD1 NOP14 RPS0B LOC1 UTP14 SAS10
	endonucleolytic cleavage of tricistronic rRNA transcript (SSU-rRNA, 5.8S rRNA, LSU-rRNA)	GO:0000479	1.48e-05	3.42 (5681,36,785,17)	0.0242	18/936 (1.9%)	42/6353 (0.7%)	NOP58 KRI1 FCF2 BUD23 MPP10 RCL1 BUD21 DIP2 KRR1 ENP1 RPS21B PWP2 MRD1 NOP14 RPS0B LOC1 UTP14 SAS10
	regulation of DNA recombination	GO:0000018	2.33e-05	6.53 (5681,50,174,10)
	ribosome assembly	GO:0042255	4.87e-05	3.42 (5681,59,479,17)	0.00262	28/936 (3.0%)	75/6353 (1.2%)	DRS1 RPS27A MDN1 BMS1 RPF1 NOC2 BRX1 RPL31A RPL11B NIP7 RLP7 SSF2 RPL11A RPF2 RLP24 DBP9 REX4 RSA3 MRPL9 RPS14B MRD1 RPS31 MAK21 RPS0B RPL10 RPS17B RPL28 SDA1
	transcription, DNA-dependent	GO:0006351	8.92e-05	1.85 (5681,157,960,49)
	ribosomal small subunit biogenesis	GO:0042274	8.92e-05	4.36 (5681,16,814,10)	0.00053	24/936 (2.6%)	55/6353 (0.9%)	TMA23 ENP2 DIM1 RPS27A MPP10 LCP5 BMS1 NOP6 RPS19A DIP2 KRR1 YAR1 RRP14 RPS19B IMP4 CMS1 RPS14B MRD1 NOP14 RPS31 RPS0B RPS17B LTV1 UTP21
	box C/D snoRNA 3'-end processing	GO:0000494	0.000102	138.56 (5681,2,41,2)
	rRNA modification	GO:0000154	0.000126	23.52 (5681,14,69,4)
	RNA biosynthetic process	GO:0032774	0.000129	1.82 (5681,159,960,49)
	cellular macromolecule biosynthetic process	GO:0034645	0.000138	1.26 (5681,1128,966,242)
	maturation of 5.8S rRNA	GO:0000460	0.000163	4.31 (5681,13,913,9)	0.00137	28/936 (3.0%)	73/6353 (1.1%)	NOP58 KRI1 FCF2 BUD23 MPP10 RCL1 RPF1 BUD21 DIP2 RIA1 RLP7 KRR1 ENP1 RPF2 RRP43 RRP15 RPS21B PWP2 MRD1 NOP14 RPS0B NSA2 MAK16 LOC1 LRP1 UTP14 SAS10 SPB1
	cytosine metabolic process	GO:0019858	0.000176	5,681.00 (5681,1,1,1)
	cleavages during rRNA processing	GO:0000469	0.000201	3.18 (5681,53,540,16)
	chromatin modification	GO:0016568	0.000227	2.62 (5681,212,225,22)
	regulation of DNA metabolic process	GO:0051052	0.000265	4.26 (5681,92,174,12)
	RNA elongation	GO:0006354	0.000302	3.58 (5681,74,300,14)
	nucleosome disassembly	GO:0006337	0.000304	8.58 (5681,19,209,6)
	protein-DNA complex disassembly	GO:0032986	0.000304	8.58 (5681,19,209,6)
	positive regulation of organelle organization	GO:0010638	0.000378	119.60 (5681,5,19,2)
	coenzyme A biosynthetic process	GO:0015937	0.000422	5.37 (5681,7,906,6)
	RNA elongation from RNA polymerase II promoter	GO:0006368	0.000461	4.61 (5681,54,228,10)
	rRNA 5'-end processing	GO:0000967	0.000471	3.43 (5681,28,709,12)
	ncRNA 5'-end processing	GO:0034471	0.000471	3.43 (5681,28,709,12)
	rRNA methylation	GO:0031167	0.000503	70.14 (5681,3,54,2)
	regulation of chromosome organization	GO:0033044	0.000509	4.58 (5681,24,465,9)
	transcription from RNA polymerase I promoter	GO:0006360	0.000579	2.16 (5681,72,950,26)
	ribonucleoprotein complex assembly	GO:0022618	0.000671	1.80 (5681,136,975,42)
	cytidine metabolic process	GO:0046087	0.000697	2,840.50 (5681,2,1,1)
	RNA 5'-end processing	GO:0000966	0.000727	3.32 (5681,29,709,12)
	transcription from RNA polymerase III promoter	GO:0006383	0.000992	2.48 (5681,45,918,18)
Function	structural constituent of ribosome	GO:0003735	2.34e-10	2.13 (5681,200,975,73)	1.5e-06	70/936 (7.5%)	231/6353 (3.6%)	RPL22A RPS8B RPL16A MRPL24 IMG2 MRPL51 RPL43B RPS27A RPL36A RPS9B RPS12 RSM27 RPL13A RPL26B RPL21B MRPL37 RPS9A RPL27A RPL19A RPL31A MRP21 RPS19A RPL11B RPL15B RPL41A RPS23B RPL33B RPL11A RPL31B MRPL50 MRPS18 MRPL31 RPL15A RPS6B MRPL9 RPS21B RPS19B RPL43A MRPL33 RPL16B RPS14B MRPS17 RPL42A MRPL13 RPL19B RPL36B MRPS12 RPS6A RPL34B RPL42B RPS31 RPL24B RPL34A RPS0B MRPL28 RPL10 RPL27B MRPL16 RPS17B …
	helicase activity	GO:0004386	1.25e-07	4.86 (5681,101,220,19)
	ATP-dependent helicase activity	GO:0008026	8.78e-07	4.77 (5681,81,250,17)
	GTP binding	GO:0005525	6.89e-06	2.37 (5681,95,858,34)
	guanyl nucleotide binding	GO:0019001	6.89e-06	2.37 (5681,95,858,34)
	nucleoside-triphosphatase activity	GO:0017111	1.25e-05	2.07 (5681,373,338,46)	0.000294	87/936 (9.3%)	346/6353 (5.4%)	DRS1 RPT1 ARP8 YRF1-5 RIX7 HEF3 YPT31 YHL050C RFC3 MYO3 CDC48 RSC8 YLL066C MDN1 YPT52 YPT10 YEF3 BMS1 CAF16 YFL066C ARL1 NPL6 ARP2 RPT5 YPT1 ARB1 RIA1 YRF1-4 HCA4 SEC4 NBP35 FUN12 GUF1 VPS4 DBP9 ECM16 LDB7 SSA3 RHO2 VMA10 NPA3 YRF1-7 VMA4 YRF1-8 SRP102 RAS2 YLL067C RSR1 MDL1 YRF1-6 YRF1-1 AFG3 SKI2 PPA1 VMA6 IOC4 RPT6 RVB1 STH1 YPR204W YML133C HSP82 PRP5 ISW2 ARF2 YRF1-2 LEM3 YEL077C OLA1 RHB1 NU…
	pyrophosphatase activity	GO:0016462	1.94e-05	1.56 (5681,393,887,96)	6.91e-05	93/936 (9.9%)	367/6353 (5.8%)	DRS1 RPT1 ARP8 YRF1-5 RIX7 HEF3 YPT31 YHL050C RFC3 MYO3 CDC48 RSC8 YLL066C MDN1 YPT52 YPT10 YEF3 BMS1 CAF16 YFL066C PPN1 ARL1 NPL6 DUT1 ARP2 RPT5 HAM1 YPT1 ARB1 RIA1 YRF1-4 HCA4 SEC4 NBP35 FUN12 DCP1 GUF1 VPS4 DBP9 ECM16 LDB7 SSA3 RHO2 VMA10 NPA3 YRF1-7 VMA4 YRF1-8 SRP102 RAS2 YLL067C RSR1 MDL1 YRF1-6 YRF1-1 AFG3 SKI2 PPA1 VMA6 IOC4 RPT6 RVB1 STH1 YPR204W YML133C HSP82 PRP5 ISW2 ARF2 YRF1-2 LEM3 …
	hydrolase activity, acting on acid anhydrides, in phosphorus-containing anhydrides	GO:0016818	1.94e-05	1.56 (5681,393,887,96)	6.91e-05	93/936 (9.9%)	367/6353 (5.8%)	DRS1 RPT1 ARP8 YRF1-5 RIX7 HEF3 YPT31 YHL050C RFC3 MYO3 CDC48 RSC8 YLL066C MDN1 YPT52 YPT10 YEF3 BMS1 CAF16 YFL066C PPN1 ARL1 NPL6 DUT1 ARP2 RPT5 HAM1 YPT1 ARB1 RIA1 YRF1-4 HCA4 SEC4 NBP35 FUN12 DCP1 GUF1 VPS4 DBP9 ECM16 LDB7 SSA3 RHO2 VMA10 NPA3 YRF1-7 VMA4 YRF1-8 SRP102 RAS2 YLL067C RSR1 MDL1 YRF1-6 YRF1-1 AFG3 SKI2 PPA1 VMA6 IOC4 RPT6 RVB1 STH1 YPR204W YML133C HSP82 PRP5 ISW2 ARF2 YRF1-2 LEM3 …
	RNA polymerase II transcription elongation factor activity	GO:0016944	2.06e-05	4.55 (5681,13,960,10)
	hydrolase activity, acting on acid anhydrides	GO:0016817	2.21e-05	1.56 (5681,394,887,96)	6.91e-05	93/936 (9.9%)	367/6353 (5.8%)	DRS1 RPT1 ARP8 YRF1-5 RIX7 HEF3 YPT31 YHL050C RFC3 MYO3 CDC48 RSC8 YLL066C MDN1 YPT52 YPT10 YEF3 BMS1 CAF16 YFL066C PPN1 ARL1 NPL6 DUT1 ARP2 RPT5 HAM1 YPT1 ARB1 RIA1 YRF1-4 HCA4 SEC4 NBP35 FUN12 DCP1 GUF1 VPS4 DBP9 ECM16 LDB7 SSA3 RHO2 VMA10 NPA3 YRF1-7 VMA4 YRF1-8 SRP102 RAS2 YLL067C RSR1 MDL1 YRF1-6 YRF1-1 AFG3 SKI2 PPA1 VMA6 IOC4 RPT6 RVB1 STH1 YPR204W YML133C HSP82 PRP5 ISW2 ARF2 YRF1-2 LEM3 …
	transcription elongation regulator activity	GO:0003711	3.05e-05	3.89 (5681,18,974,12)
	histone binding	GO:0042393	7.08e-05	6.96 (5681,23,284,8)
	snoRNA binding	GO:0030515	9.69e-05	4.53 (5681,18,697,10)	0.0408	11/936 (1.2%)	19/6353 (0.3%)	UTP9 BMS1 BUD21 DIP2 ENP1 NHP2 GAR1 IMP4 PWP2 NOP14 RRP9
	double-stranded RNA binding	GO:0003725	0.00011	15.95 (5681,5,285,4)
	cytosine deaminase activity	GO:0004131	0.000176	5,681.00 (5681,1,1,1)
	structural molecule activity	GO:0005198	0.000228	1.64 (5681,334,673,65)	0.0168	82/936 (8.8%)	351/6353 (5.5%)	RPL22A RPS8B RPL16A MRPL24 IMG2 MRPL51 RPL43B RPS27A CDC3 RPL36A NUP53 RPS9B ARC15 RPS12 RSM27 SPC19 RPL13A RPL26B TUB3 RPL21B MRPL37 DAD2 RPS9A RPL27A RPL19A RPL31A MRP21 RPS19A RPL11B DAD1 RPL15B RPL41A RPS23B RPL33B ARC19 RPL11A CNM67 RPL31B MRPL50 MRPS18 MRPL31 ASK1 RPL15A CLC1 RPS6B MRPL9 RPS21B RPS19B RPL43A MRPL33 RPL16B RPS14B MRPS17 RPL42A MRPL13 RPL19B RPL36B MRPS12 RPS6A RPL34B RPL42B …
	GTPase activity	GO:0003924	0.000468	2.35 (5681,68,819,23)	0.0143	22/936 (2.4%)	56/6353 (0.9%)	YPT31 YPT52 YPT10 BMS1 ARL1 YPT1 RIA1 SEC4 FUN12 GUF1 RHO2 SRP102 RAS2 RSR1 ARF2 RHB1 NUG1 YPT32 TEM1 VPS21 YPT6 ARF1
	nucleic acid binding	GO:0003676	0.000481	1.59 (5681,1037,227,66)
	rRNA (guanine) methyltransferase activity	GO:0016435	0.000512	70.14 (5681,3,54,2)
	ATPase activity, coupled	GO:0042623	0.000516	2.52 (5681,189,250,21)
	Ran GTPase activator activity	GO:0005098	0.000528	1,893.67 (5681,1,3,1)
	actin lateral binding	GO:0003786	0.000651	55.16 (5681,2,103,2)
	rRNA primary transcript binding	GO:0042134	0.000919	12.74 (5681,3,446,3)
Compartment	ribonucleoprotein complex	GO:0030529	7.77e-26	2.06 (5681,555,988,199)	1.24e-21	203/936 (21.7%)	703/6353 (11.1%)	TMA23 DRS1 RPL22A RIX7 NOP58 RPS8B RPL16A MRPL24 STO1 BFR2 HEF3 ENP2 NOP15 IMG2 MRPL51 LEA1 DIM1 RPL43B GIR2 RPS27A LSM6 RPL36A DIB1 HRB1 CWC2 MPP10 LCP5 CWC27 RPS9B RPB4 RPS12 UTP9 UTP5 RSM27 YEF3 BMS1 RPL13A RCL1 RPF1 CBC2 NOC2 RPL26B POP8 LSM3 RPL21B NOP1 MRPL37 OTU2 CLF1 YNL208W RPS9A SUI3 YMR114C RPL27A RPL19A MTC1 BUD21 BRX1 NOP2 RPL31A PRP40 MRP21 RPS19A SRP14 RPL11B RPL15B LSM1 ARB1 RPL41…
	nucleolus	GO:0005730	3.25e-24	2.93 (5681,196,951,96)	1.51e-16	109/936 (11.6%)	313/6353 (4.9%)	TMA23 GLC7 DRS1 RRB1 RIX7 NOP58 BFR2 EFG1 KRI1 ENP2 NOP15 YCR016W FCF2 SPT15 YBR141C PXR1 DIM1 LSM6 RRP8 MPP10 RRN3 UTP9 UTP5 RPB3 BMS1 RCL1 RPF1 NOC2 POP8 LSM3 ESF1 NOP1 RNT1 NOP6 RPL27A BUD21 RPB10 BRX1 NOP2 RPO26 NOP53 RRT14 LSM1 DIP2 NIP7 SLX9 POP3 RLP7 HCA4 SSF2 KRR1 FPR3 NOP56 YCR087C-A NOP4 LSM5 FYV7 ENP1 RPF2 RPC19 RRN10 RLP24 CKB2 DBP9 RRP43 PWP1 ECM16 GAR1 REX4 EBP2 RMP1 RRP15 CBF5 RSA3…
	preribosome	GO:0030684	2.28e-15	3.17 (5681,107,922,55)	5.25e-22	70/936 (7.5%)	132/6353 (2.1%)	DRS1 RIX7 NOP58 RPS8B BFR2 ENP2 NOP15 DIM1 MPP10 RPS9B UTP9 UTP5 BMS1 RCL1 RPF1 NOC2 NOP1 RPS9A BUD21 BRX1 NOP2 DIP2 NIP7 SLX9 RLP7 REI1 KRR1 NOP56 ENP1 RPF2 RLP24 CKB2 ECM16 EBP2 RRP15 CBF5 RSA3 RPS6B IMP4 PWP2 CMS1 SOF1 CKB1 RPS14B MRD1 NOP14 RRP1 REH1 NOP16 RPS6A MAK21 NOP7 NSA2 NUG1 NOP13 RRP9 RPS1A LTV1 MAK16 LOC1 RPS1B SDO1 RPS8A RPS5 UTP14 CGR1 SAS10 SPB1 RPS3 UTP21
	nucleus	GO:0005634	3.55e-14	1.36 (5681,1921,922,425)	3.68e-14	416/936 (44.4%)	2047/6353 (32.2%)	YML079W TMA23 IES5 MUQ1 GLC7 DRS1 NPT1 RKM4 ARP8 PGA2 THG1 RRB1 YRF1-5 RIX7 DET1 TAF9 NOP58 YNG1 TFG1 STO1 BFR2 TFA1 YHR122W MDM35 SPT4 EFG1 EAF3 YBR090C GLC8 RFC3 CSM3 YPR174C KRI1 ITC1 ENP2 NOP15 YCR016W NTG1 FCF2 SPT15 SPP1 LEA1 YBR141C PXR1 CDC48 GTR2 SHU1 DIM1 ORC5 YOR283W YGR203W BUD23 IKI3 SEN2 EAF5 LSM6 GCN5 DIB1 HRB1 CBK1 NUP53 RRP8 CWC2 NSE1 SAS3 RSC8 YER067W YPI1 MPP10 LCP5 XDJ1 CWC27 …
	cytosolic part	GO:0044445	2.85e-12	2.25 (5681,194,990,76)	4.45e-09	74/936 (7.9%)	224/6353 (3.5%)	CCT7 CCT6 RPL22A RPS8B RPL16A HEF3 RPL43B RPS27A RPL36A RPS9B RPS12 PUP2 PRE9 RPL13A RPL26B RPL21B RPN5 RPS9A RPL27A RPL19A GIM3 RPL31A RPN2 RPS19A RPL11B RPL15B RPL41A NIP7 RPS23B RPL33B REI1 RPL11A FUN12 CCT4 RPL31B RPN1 RPN11 RPL15A RPS6B RRP14 RPS21B RPS19B RPL43A RPL16B RPS14B RPL42A RPL19B RPL36B REH1 RPS6A RPL34B RPL42B RPT6 PRE6 RPS31 RPL24B RPL34A RPS0B SIS1 RPN13 RPL10 RPL27B RPS17B RPS…
	ribosome	GO:0005840	9.89e-12	1.96 (5681,296,988,101)	4.91e-09	101/936 (10.8%)	350/6353 (5.5%)	TMA23 RPL22A RPS8B RPL16A MRPL24 HEF3 IMG2 MRPL51 RPL43B RPS27A RPL36A RPS9B RPS12 RSM27 YEF3 RPL13A RPL26B RPL21B NOP1 MRPL37 OTU2 YNL208W RPS9A SUI3 YMR114C RPL27A RPL19A MTC1 RPL31A MRP21 RPS19A RPL11B RPL15B ARB1 RPL41A NIP7 RPS23B YPL009C RPL33B REI1 RPL11A FUN12 GUF1 RPL31B MRPL50 MRPS18 MRPL31 RPL15A RPS6B MRPL9 RRP14 RPS21B RPS19B RPL43A MRPL33 GDE1 RPL16B RPS14B MRPS17 RPL42A MRPL13 RPL1…
	ribosomal subunit	GO:0033279	1.42e-11	2.19 (5681,202,975,76)	2.41e-08	76/936 (8.1%)	240/6353 (3.8%)	RPL22A RPS8B RPL16A MRPL24 IMG2 MRPL51 RPL43B RPS27A RPL36A RPS9B RPS12 RSM27 RPL13A RPL26B RPL21B MRPL37 RPS9A RPL27A RPL19A RPL31A MRP21 RPS19A RPL11B RPL15B RPL41A NIP7 RPS23B RPL33B REI1 RPL11A FUN12 RPL31B MRPL50 MRPS18 MRPL31 RPL15A RPS6B MRPL9 RRP14 RPS21B RPS19B RPL43A MRPL33 RPL16B RPS14B MRPS17 RPL42A MRPL13 RPL19B RPL36B MRPS12 REH1 RPS6A RPL34B RPL42B RPS31 RPL24B RPL34A RPS0B SIS1 MR…
	organelle	GO:0043226	2.17e-10	1.14 (5681,3762,988,744)	2.44e-10	699/936 (74.7%)	4080/6353 (64.2%)	YML079W TMA23 CTF8 YSY6 FMP21 IES5 TRX3 MUQ1 GLC7 DRS1 NPT1 TIM12 RKM4 ARP8 PGA2 THG1 RRB1 RPL22A YRF1-5 RIX7 MSS18 DET1 TAF9 NOP58 RPS8B GPI15 YNG1 RPL16A TFG1 MRPL24 STO1 BFR2 TFA1 YHR122W MDM35 SPT4 HEF3 CTR2 CUE1 EFG1 EAF3 SCJ1 YPT31 YBR090C GLC8 RFC3 CSM3 YPR174C KRI1 MIA40 ITC1 AIM5 ENP2 MYO3 TPM1 NOP15 YCR016W NTG1 IMG2 FCF2 PHM6 MRPL51 SPT15 SPP1 LEA1 YBR141C PXR1 VTC4 CDC48 GTR2 ALD5 ERV…
	large ribosomal subunit	GO:0015934	6.87e-09	2.44 (5681,117,955,48)	1.74e-05	48/936 (5.1%)	142/6353 (2.2%)	RPL22A RPL16A MRPL24 IMG2 MRPL51 RPL43B RPL36A RPL13A RPL26B RPL21B MRPL37 RPL27A RPL19A RPL31A RPL11B RPL15B RPL41A NIP7 RPL33B REI1 RPL11A RPL31B MRPL50 MRPL31 RPL15A MRPL9 RRP14 RPL43A MRPL33 RPL16B RPL42A MRPL13 RPL19B RPL36B REH1 RPL34B RPL42B RPL24B RPL34A MRPL28 RPL10 RPL27B MRPL16 RPL13B RPL28 RPL41B RPP1B RPL40A
	90S preribosome	GO:0030686	9.21e-09	3.24 (5681,66,796,30)	1.41e-09	40/936 (4.3%)	84/6353 (1.3%)	NOP58 RPS8B BFR2 ENP2 DIM1 MPP10 RPS9B UTP9 UTP5 BMS1 RCL1 NOC2 NOP1 RPS9A BUD21 DIP2 SLX9 KRR1 NOP56 ENP1 CKB2 ECM16 CBF5 IMP4 PWP2 CMS1 SOF1 CKB1 MRD1 NOP14 RPS6A MAK21 NOP7 RRP9 RPS1A RPS1B RPS8A RPS5 RPS3 UTP21
	small nucleolar ribonucleoprotein complex	GO:0005732	7.19e-08	3.95 (5681,30,910,19)
	nucleoplasm part	GO:0044451	1.15e-06	1.69 (5681,325,920,89)	0.0267	65/936 (6.9%)	264/6353 (4.2%)	GLC7 TAF9 YNG1 TFG1 TFA1 SPT4 EAF3 SPT15 SPP1 ORC5 EAF5 GCN5 SAS3 EAF7 RPB4 RRN3 RTF1 SPT5 RPO31 RPB3 TOA1 RPC25 CAF16 SIF2 SAP30 POB3 NOC2 MPE1 RPB10 RPO26 SWD3 TAF7 RPC53 DEP1 HAP3 MED6 TFA2 RPC19 RRN10 TAF13 MFT1 SGF29 TFB4 RPD3 PAF1 BDP1 LEO1 SGF11 SYC1 HHF2 RPC37 SPT6 SPN1 MED4 RPB5 ORC1 UME1 RPC40 IWR1 HRP1 SPT3 RPC31 SPT8 SRB7 CTI6
	small-subunit processome	GO:0032040	4.83e-06	2.96 (5681,44,961,22)	0.000112	23/936 (2.5%)	48/6353 (0.8%)	NOP58 MPP10 RPS9B UTP9 UTP5 NOP1 RPS9A BUD21 DIP2 KRR1 NOP56 ECM16 RPS6B IMP4 PWP2 SOF1 RPS14B NOP14 RPS6A RRP9 UTP14 SAS10 UTP21
	DNA-directed RNA polymerase III complex	GO:0005666	0.000119	3.86 (5681,18,900,11)	0.0198	11/936 (1.2%)	18/6353 (0.3%)	RPO31 RPB3 RPC25 RPB10 RPO26 RPC53 RPC19 RPC37 RPB5 RPC40 RPC31
	box H/ACA snoRNP complex	GO:0031429	0.000291	82.33 (5681,2,69,2)
	proteasome regulatory particle, lid subcomplex	GO:0008541	0.000841	26.26 (5681,11,59,3)
