# Supplementary material for: Defining potentially conserved RNA regulons of homologous zinc-finger RNA-binding proteins
Source: Genome Biol. 2011 Jan 13;12(1):R3. doi: 10.1186/gb-2011-12-1-r3 (PMC3091301; doi:10.1186/gb-2011-12-1-r3)
Supplement: Additional file 6 — S. cerevisiae CDSs with GWW repeats of various lengths. [file gb-2011-12-1-r3-S6.XLS]

## Sheet: GWW4
Sequence Name	Gene	HitNumber	MatchPattern	MatchStartCoord	MatchStopCoord
Q0160	SCEI	1	GAAGAAGTAGAA	508	519
R0040C	REP2	1	GAAGAAGATGTT	514	525
YAL001C	TFC3	1	GATGTTGAAGAA	2449	2460
YAL002W	VPS8	1	GTAGAAGAAGTT	1208	1219
YAL003W	EFB1	1	GAAGAAGAAGAA	220	231
YAL005C	SSA1	2	GAAGAAGATGAA	1570	1581
YAL005C	SSA1	2	GTTGAAGAAGTT	1912	1923
YAL011W	SWC3	3	GATGATGATGAT	103	114
YAL011W	SWC3	3	GAAGAAGAAGAT	1198	1209
YAL011W	SWC3	3	GAAGAAGTTGTT	1708	1719
YAL016W	TPD3	2	GATGATGAAGAT	259	270
YAL016W	TPD3	2	GAAGATGTTGAT	1840	1851
YAL019W	FUN30	1	GAAGATGAAGAT	1438	1449
YAL029C	MYO4	2	GTTGATGTAGAA	1705	1716
YAL029C	MYO4	2	GAAGTTGAAGAA	2773	2784
YAL035W	FUN12	3	GAAGAAGAAGAA	1069	1080
YAL035W	FUN12	3	GAAGAAGAAGAA	1087	1098
YAL035W	FUN12	3	GAAGAAGAAGAA	1099	1110
YAL036C	RBG1	1	GAAGATGTTGTT	1081	1092
YAL038W	CDC19	1	GATGATGTTGAA	1360	1371
YAL041W	CDC24	1	GAAGTAGTAGAA	706	717
YAL059W	ECM1	1	GATGTTGAAGAA	625	636
YAL060W	BDH1	1	GAAGAAGTTGTT	970	981
YAR003W	SWD1	1	GAAGAAGTAGAA	1066	1077
YAR009C		1	GATGAAGATGAA	2896	2907
YAR014C	BUD14	1	GATGATGTTGAT	1243	1254
YAR042W	SWH1	1	GATGATGATGAT	1405	1416
YBL004W	UTP20	2	GAAGTAGATGAT	1312	1323
YBL004W	UTP20	2	GTTGATGAAGAA	7195	7206
YBL005W	PDR3	1	GTAGATGAAGTA	700	711
YBL005W-B		2	GTTGAAGATGAA	3783	3794
YBL005W-B		2	GAAGAAGATGAT	4573	4584
YBL011W	SCT1	2	GAAGAAGAAGAA	2230	2241
YBL011W	SCT1	2	GAAGAAGAAGAA	2245	2256
YBL014C	RRN6	1	GAAGAAGATGAA	2344	2355
YBL017C	PEP1	2	GATGAAGATGTT	2902	2913
YBL017C	PEP1	2	GAAGAAGATGAT	4591	4602
YBL018C	POP8	1	GAAGAAGAAGAA	370	381
YBL023C	MCM2	3	GATGAAGTTGAA	184	195
YBL023C	MCM2	3	GAAGAAGAAGAA	1432	1443
YBL023C	MCM2	3	GTTGTAGTTGAT	2518	2529
YBL036C		1	GAAGAAGAAGAT	615	626
YBL042C	FUI1	1	GAAGTAGAAGAA	1834	1845
YBL046W	PSY4	3	GATGAAGATGAT	886	897
YBL046W	PSY4	3	GATGATGAAGAT	790	801
YBL046W	PSY4	3	GATGAAGATGAT	841	852
YBL052C	SAS3	2	GATGAAGTAGAA	2212	2223
YBL052C	SAS3	2	GAAGAAGAAGAA	1877	1888
YBL054W	TOD6	1	GAAGATGATGAA	1195	1206
YBL058W	SHP1	1	GAAGTTGAAGTT	847	858
YBL067C	UBP13	1	GAAGAAGTAGAA	70	81
YBL091C	MAP2	1	GAAGAAGAAGAA	144	155
YBL100W-B		1	GATGAAGATGAA	4618	4629
YBL101C	ECM21	1	GATGATGAAGAA	3238	3249
YBL105C	PKC1	1	GAAGATGAAGTT	3085	3096
YBR012W-B		2	GTTGAAGATGAA	3786	3797
YBR012W-B		2	GAAGAAGATGAT	4576	4587
YBR014C	GRX7	1	GAAGAAGTTGAT	220	231
YBR017C	KAP104	2	GATGATGATGAT	1150	1161
YBR017C	KAP104	2	GAAGATGATGAT	1138	1149
YBR023C	CHS3	1	GTTGAAGTAGAT	793	804
YBR030W	RKM3	1	GAAGATGAAGAA	1195	1206
YBR041W	FAT1	1	GAAGTAGAAGAT	1615	1626
YBR045C	GIP1	1	GTTGTTGAAGAA	370	381
YBR049C	REB1	2	GATGTTGATGTT	169	180
YBR049C	REB1	2	GTTGAAGAAGAA	1594	1605
YBR055C	PRP6	1	GATGATGAAGAT	181	192
YBR072C-A		2	GAAGTAGAAGTA	41	52
YBR072C-A		2	GTTGTTGAAGAT	105	116
YBR109C	CMD1	1	GAAGTAGATGAT	361	372
YBR112C	CYC8	1	GAAGAAGATGAA	2875	2886
YBR114W	RAD16	1	GAAGAAGAAGAA	372	383
YBR123C	TFC1	1	GATGAAGAAGAA	1810	1821
YBR127C	VMA2	1	GAAGATGAAGAA	1480	1491
YBR129C	OPY1	1	GATGATGATGAT	505	516
YBR131W	CCZ1	1	GTAGAAGAAGAA	847	858
YBR140C	IRA1	2	GATGATGATGAA	4330	4341
YBR140C	IRA1	2	GTTGTTGATGAA	7809	7820
YBR147W	RTC2	1	GAAGAAGAAGAT	418	429
YBR148W	YSW1	1	GAAGATGAAGAT	295	306
YBR150C	TBS1	7	GATGATGATGAA	3067	3078
YBR150C	TBS1	7	GTTGATGAAGAT	1273	1284
YBR150C	TBS1	7	GATGATGATGAT	2974	2985
YBR150C	TBS1	7	GATGATGATGAT	2986	2997
YBR150C	TBS1	7	GATGATGATGAT	2998	3009
YBR150C	TBS1	7	GATGATGATGAT	3010	3021
YBR150C	TBS1	7	GATGATGATGAT	3022	3033
YBR158W	AMN1	1	GATGTTGATGAT	1279	1290
YBR167C	POP7	1	GATGTTGAAGAT	346	357
YBR187W	GDT1	1	GATGATGTTGAA	460	471
YBR207W	FTH1	1	GAAGAAGAAGAA	292	303
YBR211C	AME1	1	GATGATGATGTT	67	78
YBR215W	HPC2	1	GAAGAAGATGAA	1600	1611
YBR218C	PYC2	1	GAAGTTGTTGAA	2155	2166
YBR220C		1	GTAGAAGAAGAT	251	262
YBR227C	MCX1	1	GAAGATGTTGAA	529	540
YBR237W	PRP5	2	GATGTTGAAGAA	1558	1569
YBR237W	PRP5	2	GATGTTGAAGAT	535	546
YBR245C	ISW1	2	GATGAAGAAGAA	2539	2550
YBR245C	ISW1	2	GAAGAAGAAGAT	2980	2991
YBR258C	SHG1	1	GAAGATGAAGAA	181	192
YBR267W	REI1	1	GATGTTGAAGAA	523	534
YBR271W		2	GTAGTTGAAGAA	1180	1191
YBR271W		2	GTAGATGAAGAA	124	135
YBR275C	RIF1	1	GATGAAGATGAA	4912	4923
YBR278W	DPB3	1	GAAGAAGAAGAA	394	405
YBR279W	PAF1	1	GTAGATGAAGAA	1081	1092
YBR295W	PCA1	1	GATGTTGTTGTT	1459	1470
YCL010C	SGF29	1	GTTGATGTTGAA	216	227
YCL014W	BUD3	1	GATGAAGATGAA	4846	4857
YCL017C	NFS1	1	GATGTTGAAGTT	351	362
YCL019W		1	GATGAAGATGAA	4618	4629
YCL024W	KCC4	1	GATGATGATGAT	1516	1527
YCL025C	AGP1	1	GATGAAGTAGAA	214	225
YCL051W	LRE1	2	GATGTAGATGAT	655	666
YCL051W	LRE1	2	GAAGAAGAAGAT	1100	1111
YCL054W	SPB1	1	GATGATGATGAA	1588	1599
YCL059C	KRR1	1	GTAGTAGAAGAT	556	567
YCL061C	MRC1	2	GAAGATGATGAA	1750	1761
YCL061C	MRC1	2	GATGATGATGAA	2422	2433
YCL063W	VAC17	1	GATGATGAAGAT	688	699
YCL067C	HMLALPHA2	2	GAAGAAGAAGTT	136	147
YCL067C	HMLALPHA2	2	GAAGAAGTTGTT	213	224
YCR011C	ADP1	1	GATGAAGAAGAT	2116	2127
YCR014C	POL4	1	GAAGAAGAAGAA	1414	1425
YCR016W		1	GTTGTTGAAGTT	430	441
YCR018C	SRD1	1	GTTGATGTTGAA	202	213
YCR032W	BPH1	1	GATGATGTTGAA	2937	2948
YCR037C	PHO87	1	GATGAAGATGAT	763	774
YCR039C	MATALPHA2	2	GAAGAAGAAGTT	136	147
YCR039C	MATALPHA2	2	GAAGAAGTTGTT	213	224
YCR042C	TAF2	1	GATGAAGAAGAA	928	939
YCR057C	PWP2	2	GATGAAGAAGAA	2740	2751
YCR057C	PWP2	2	GAAGAAGTAGAT	715	726
YCR081W	SRB8	1	GAAGAAGAAGAT	4003	4014
YCR088W	ABP1	1	GATGATGATGAA	1318	1329
YCR092C	MSH3	1	GATGAAGTTGAT	1933	1944
YCR093W	CDC39	1	GTAGATGAAGTT	2305	2316
YCR094W	CDC50	2	GATGAAGAAGTA	741	752
YCR094W	CDC50	2	GATGATGAAGAA	1108	1119
YCR100C		1	GTTGTTGATGAA	412	423
YCR105W	ADH7	1	GTTGATGTTGAA	106	117
YDL019C	OSH2	1	GAAGAAGATGAA	2206	2217
YDL031W	DBP10	1	GATGAAGAAGAA	196	207
YDL056W	MBP1	1	GAAGAAGTAGAT	2389	2400
YDL058W	USO1	3	GTTGAAGAAGTA	3480	3491
YDL058W	USO1	3	GATGATGAAGAA	5323	5334
YDL058W	USO1	3	GATGATGAAGAA	5335	5346
YDL060W	TSR1	1	GAAGAAGAAGAA	1387	1398
YDL065C	PEX19	2	GATGTAGTAGTT	353	364
YDL065C	PEX19	2	GAAGAAGAAGAA	931	942
YDL077C	VAM6	1	GAAGATGATGAT	1159	1170
YDL079C	MRK1	1	GAAGAAGATGAA	685	696
YDL080C	THI3	1	GAAGTAGTTGAT	853	864
YDL081C	RPP1A	1	GAAGAAGAAGAA	262	273
YDL101C	DUN1	1	GATGAAGATGAA	1057	1068
YDL115C	IWR1	1	GATGAAGATGAT	655	666
YDL121C		1	GTTGAAGAAGTA	399	410
YDL122W	UBP1	2	GAAGAAGATGAT	2272	2283
YDL122W	UBP1	2	GATGATGAAGAT	1780	1791
YDL126C	CDC48	4	GAAGATGATGAT	2485	2496
YDL126C	CDC48	4	GAAGATGAAGAA	604	615
YDL126C	CDC48	4	GATGATGTTGAT	1204	1215
YDL126C	CDC48	4	GATGAAGATGAA	1327	1338
YDL140C	RPO21	1	GAAGATGAAGAA	3493	3504
YDL141W	BPL1	1	GTAGATGAAGAT	1054	1065
YDL145C	COP1	1	GAAGTTGATGAA	2347	2358
YDL149W	ATG9	2	GAAGATGTAGAT	181	192
YDL149W	ATG9	2	GATGAAGTAGAT	247	258
YDL150W	RPC53	1	GAAGAAGAAGAA	1011	1022
YDL153C	SAS10	6	GAAGAAGAAGAT	1087	1098
YDL153C	SAS10	6	GAAGTTGATGAT	73	84
YDL153C	SAS10	6	GATGAAGATGAT	199	210
YDL153C	SAS10	6	GATGAAGAAGAA	496	507
YDL153C	SAS10	6	GATGAAGAAGAA	1054	1065
YDL153C	SAS10	6	GATGAAGAAGAA	1075	1086
YDL155W	CLB3	1	GATGAAGAAGAA	358	369
YDL160C-A		1	GATGAAGTAGTA	70	81
YDL161W	ENT1	1	GAAGAAGAAGAA	461	472
YDL173W	PAR32	3	GAAGAAGAAGAA	837	848
YDL173W	PAR32	3	GATGATGATGAA	778	789
YDL173W	PAR32	3	GAAGAAGAAGAA	825	836
YDL174C	DLD1	1	GATGAAGTTGAT	1104	1115
YDL180W		1	GATGATGATGAT	1480	1491
YDL195W	SEC31	1	GAAGTAGATGAT	1738	1749
YDL205C	HEM3	1	GATGATGAAGAT	660	671
YDL207W	GLE1	1	GATGAAGAAGAA	565	576
YDL223C	HBT1	1	GATGATGTTGAA	1819	1830
YDL225W	SHS1	1	GAAGATGATGAT	757	768
YDL233W		1	GAAGATGAAGTT	1362	1373
YDL234C	GYP7	1	GATGAAGATGAA	1312	1323
YDR026C		1	GAAGAAGAAGAA	1207	1218
YDR028C	REG1	1	GATGATGAAGAA	1657	1668
YDR034C-D		1	GATGAAGATGAA	4618	4629
YDR045C	RPC11	1	GAAGTTGATGAT	148	159
YDR049W		1	GAAGTTGAAGTA	124	135
YDR050C	TPI1	1	GATGTTGTTGAA	421	432
YDR056C		3	GAAGAAGATGAA	472	483
YDR056C		3	GATGTTGAAGTT	169	180
YDR056C		3	GATGTAGATGAA	283	294
YDR057W	YOS9	1	GATGATGATGAA	1501	1512
YDR060W	MAK21	4	GAAGAAGAAGAA	2947	2958
YDR060W	MAK21	4	GATGATGTTGAA	694	705
YDR060W	MAK21	4	GATGTTGAAGAT	2689	2700
YDR060W	MAK21	4	GATGATGAAGAT	2785	2796
YDR062W	LCB2	1	GTTGTTGTTGTT	1438	1449
YDR067C	OCA6	1	GATGTTGTAGTA	277	288
YDR068W	DOS2	1	GAAGAAGAAGAA	763	774
YDR075W	PPH3	1	GATGAAGTAGTA	373	384
YDR078C	SHU2	1	GAAGTTGATGAT	427	438
YDR079C-A	TFB5	1	GATGAAGAAGAA	199	210
YDR080W	VPS41	3	GATGATGATGAT	235	246
YDR080W	VPS41	3	GATGATGATGAT	247	258
YDR080W	VPS41	3	GATGATGAAGAT	262	273
YDR089W		1	GAAGTTGTTGAA	138	149
YDR093W	DNF2	2	GATGATGATGAA	274	285
YDR093W	DNF2	2	GAAGATGTAGAA	3187	3198
YDR098C-B		1	GATGAAGATGAA	4573	4584
YDR103W	STE5	2	GATGTTGATGTT	1321	1332
YDR103W	STE5	2	GTTGTTGAAGTT	1663	1674
YDR105C	TMS1	1	GAAGATGAAGAT	550	561
YDR106W	ARP10	1	GAAGTAGATGAA	517	528
YDR109C		1	GTTGTTGAAGAA	289	300
YDR110W	FOB1	1	GTTGATGATGAA	385	396
YDR117C	TMA64	1	GTTGAAGAAGAA	1674	1685
YDR121W	DPB4	1	GTAGATGATGTT	274	285
YDR131C		1	GATGAAGATGAT	220	231
YDR141C	DOP1	2	GTTGTTGTAGAA	992	1003
YDR141C	DOP1	2	GATGATGAAGTA	1657	1668
YDR143C	SAN1	1	GAAGATGAAGTT	517	528
YDR153C	ENT5	1	GATGATGATGAT	973	984
YDR170C	SEC7	7	GATGAAGATGAA	286	297
YDR170C	SEC7	7	GATGAAGATGAA	298	309
YDR170C	SEC7	7	GATGAAGATGAA	310	321
YDR170C	SEC7	7	GAAGATGAAGAA	436	447
YDR170C	SEC7	7	GAAGAAGAAGAA	505	516
YDR170C	SEC7	7	GAAGAAGAAGAA	517	528
YDR170C	SEC7	7	GAAGAAGAAGAA	529	540
YDR172W	SUP35	1	GTTGAAGAAGAA	1672	1683
YDR173C	ARG82	2	GATGATGATGAT	883	894
YDR173C	ARG82	2	GAAGAAGAAGTT	745	756
YDR174W	HMO1	1	GAAGAAGAAGAA	684	695
YDR181C	SAS4	1	GAAGAAGAAGAA	775	786
YDR186C		2	GATGATGAAGAA	1411	1422
YDR186C		2	GATGATGATGAA	1444	1455
YDR188W	CCT6	1	GTTGAAGAAGAT	819	830
YDR207C	UME6	1	GAAGATGAAGTT	163	174
YDR210C-D		1	GATGAAGATGAA	4573	4584
YDR210W-B		1	GATGAAGATGAA	4618	4629
YDR211W	GCD6	1	GATGTTGAAGAT	64	75
YDR212W	TCP1	1	GATGAAGTAGTT	1075	1086
YDR216W	ADR1	1	GTAGAAGAAGAA	3148	3159
YDR217C	RAD9	1	GATGTAGATGAT	3628	3639
YDR218C	SPR28	1	GATGATGATGAT	190	201
YDR226W	ADK1	1	GTTGATGATGAA	364	375
YDR238C	SEC26	1	GAAGATGTTGTT	1063	1074
YDR239C		1	GATGATGATGAT	1099	1110
YDR245W	MNN10	1	GATGAAGATGAA	55	66
YDR251W	PAM1	1	GTTGATGTTGAT	1339	1350
YDR257C	RKM4	1	GAAGAAGAAGAA	607	618
YDR258C	HSP78	1	GAAGTTGTTGAA	2407	2418
YDR261C-D		2	GTTGAAGATGAA	3783	3794
YDR261C-D		2	GATGAAGATGAA	4573	4584
YDR261W-B		1	GATGAAGATGAA	4618	4629
YDR268W	MSW1	1	GTAGAAGATGTA	928	939
YDR270W	CCC2	1	GATGTTGAAGAA	2844	2855
YDR273W	DON1	1	GAAGTAGATGAT	286	297
YDR280W	RRP45	1	GAAGATGAAGTT	295	306
YDR283C	GCN2	2	GATGATGATGAT	559	570
YDR283C	GCN2	2	GATGATGTTGTT	4585	4596
YDR289C	RTT103	3	GAAGTTGTAGAA	934	945
YDR289C	RTT103	3	GATGATGATGAT	832	843
YDR289C	RTT103	3	GATGATGATGAT	844	855
YDR293C	SSD1	2	GATGTTGAAGTT	1543	1554
YDR293C	SSD1	2	GTTGAAGAAGAA	1576	1587
YDR299W	BFR2	3	GATGAAGAAGAA	385	396
YDR299W	BFR2	3	GAAGAAGAAGAA	298	309
YDR299W	BFR2	3	GAAGATGAAGAA	364	375
YDR309C	GIC2	2	GATGAAGATGAA	73	84
YDR309C	GIC2	2	GATGATGAAGAA	133	144
YDR311W	TFB1	1	GAAGATGAAGAT	1225	1236
YDR312W	SSF2	1	GAAGAAGAAGAT	904	915
YDR314C	RAD34	1	GATGAAGAAGAT	130	141
YDR316W-B		1	GATGAAGATGAA	4573	4584
YDR320C	SWA2	1	GTTGATGAAGTT	415	426
YDR324C	UTP4	2	GAAGATGATGTA	1474	1485
YDR324C	UTP4	2	GAAGAAGATGAA	1507	1518
YDR325W	YCG1	1	GATGAAGAAGAT	3064	3075
YDR333C		2	GATGATGATGAT	358	369
YDR333C		2	GATGATGAAGAA	370	381
YDR334W	SWR1	1	GATGAAGAAGAA	1300	1311
YDR338C		2	GATGAAGAAGAT	268	279
YDR338C		2	GAAGATGATGAA	2008	2019
YDR346C	SVF1	1	GATGAAGAAGAA	616	627
YDR363W-A	SEM1	1	GATGATGTTGAA	193	204
YDR365C	ESF1	3	GATGATGATGAT	1483	1494
YDR365C	ESF1	3	GATGATGATGTA	907	918
YDR365C	ESF1	3	GATGAAGATGAA	1204	1215
YDR365W-B		2	GTTGAAGATGAA	3783	3794
YDR365W-B		2	GATGAAGATGAA	4573	4584
YDR368W	YPR1	1	GAAGAAGAAGTT	175	186
YDR369C	XRS2	1	GATGAAGATGAT	2314	2325
YDR383C	NKP1	1	GAAGATGATGAT	556	567
YDR389W	SAC7	1	GATGATGAAGAA	865	876
YDR390C	UBA2	2	GATGTTGATGAT	1588	1599
YDR390C	UBA2	2	GAAGAAGAAGAA	1678	1689
YDR395W	SXM1	1	GAAGAAGAAGAA	2629	2640
YDR398W	UTP5	1	GAAGAAGAAGAA	1798	1809
YDR403W	DIT1	1	GATGTTGAAGTT	991	1002
YDR409W	SIZ1	1	GATGATGATGAT	1738	1749
YDR416W	SYF1	2	GAAGATGAAGAA	508	519
YDR416W	SYF1	2	GTTGAAGATGAA	2400	2411
YDR420W	HKR1	1	GATGTTGATGAA	4933	4944
YDR429C	TIF35	1	GAAGAAGTAGAA	229	240
YDR430C	CYM1	1	GATGATGAAGAA	1468	1479
YDR443C	SSN2	1	GATGAAGAAGAA	1564	1575
YDR456W	NHX1	2	GATGATGATGAA	76	87
YDR456W	NHX1	2	GTTGTTGTTGTT	1396	1407
YDR457W	TOM1	6	GATGAAGTTGAA	5641	5652
YDR457W	TOM1	6	GAAGATGATGAT	5833	5844
YDR457W	TOM1	6	GATGATGAAGAA	5998	6009
YDR457W	TOM1	6	GAAGAAGATGAT	6310	6321
YDR457W	TOM1	6	GAAGAAGTTGAA	7264	7275
YDR457W	TOM1	6	GAAGTTGTTGAA	8580	8591
YDR464W	SPP41	2	GATGAAGATGAT	10	21
YDR464W	SPP41	2	GAAGATGATGAA	1258	1269
YDR473C	PRP3	1	GATGATGATGAT	613	624
YDR485C	VPS72	2	GATGATGAAGAA	169	180
YDR485C	VPS72	2	GAAGATGAAGAT	205	216
YDR495C	VPS3	1	GATGATGAAGAA	1794	1805
YDR496C	PUF6	2	GATGATGATGAT	157	168
YDR496C	PUF6	2	GTTGTTGAAGAT	733	744
YDR497C	ITR1	1	GATGATGAAGAT	166	177
YDR498C	SEC20	1	GATGAAGAAGAA	154	165
YDR505C	PSP1	2	GTTGATGATGTT	1120	1131
YDR505C	PSP1	2	GATGTTGTTGAA	1921	1932
YDR507C	GIN4	1	GTAGTAGATGAT	2944	2955
YDR508C	GNP1	1	GAAGATGAAGAA	1921	1932
YDR527W	RBA50	1	GATGAAGATGTA	475	486
YDR533C	HSP31	1	GTTGAAGATGTT	559	570
YEL007W		1	GAAGATGAAGAT	34	45
YEL015W	EDC3	2	GATGATGATGTT	277	288
YEL015W	EDC3	2	GAAGATGATGAA	574	585
YEL031W	SPF1	1	GATGATGTTGAA	1969	1980
YEL032W	MCM3	1	GAAGATGATGAA	1843	1854
YEL040W	UTR2	1	GATGATGAAGAA	334	345
YEL060C	PRB1	1	GAAGAAGATGAA	402	413
YEL063C	CAN1	1	GATGAAGATGAA	217	228
YER002W	NOP16	2	GATGAAGATGAA	265	276
YER002W	NOP16	2	GATGAAGATGAA	253	264
YER006W	NUG1	1	GAAGATGTAGAA	448	459
YER015W	FAA2	1	GTTGATGTTGAT	1912	1923
YER021W	RPN3	1	GATGATGAAGTT	639	650
YER030W	CHZ1	1	GAAGAAGAAGAA	95	106
YER032W	FIR1	2	GATGAAGATGAT	862	873
YER032W	FIR1	2	GATGAAGATGTA	2293	2304
YER033C	ZRG8	2	GATGATGATGAT	1330	1341
YER033C	ZRG8	2	GAAGATGATGAT	2374	2385
YER036C	ARB1	1	GATGATGAAGTT	159	170
YER038C	KRE29	1	GTAGTAGTAGAT	680	691
YER041W	YEN1	1	GATGAAGAAGTT	1174	1185
YER047C	SAP1	2	GATGAAGAAGAA	769	780
YER047C	SAP1	2	GTAGAAGAAGAA	838	849
YER060W	FCY21	1	GATGATGTAGAA	115	126
YER067W	RGI1	1	GAAGATGATGAT	118	129
YER068W	MOT2	1	GATGAAGAAGAT	82	93
YER073W	ALD5	1	GAAGATGATGTT	238	249
YER075C	PTP3	2	GATGATGATGAT	2170	2181
YER075C	PTP3	2	GATGATGATGAT	2182	2193
YER086W	ILV1	1	GTTGATGAAGTT	925	936
YER091C	MET6	1	GATGAAGTTGTT	1096	1107
YER093C	TSC11	1	GAAGTAGATGAT	2197	2208
YER111C	SWI4	1	GAAGTAGTAGAA	2689	2700
YER119C	AVT6	1	GAAGAAGTTGAA	420	431
YER129W	SAK1	1	GATGATGATGAT	2488	2499
YER132C	PMD1	1	GAAGAAGTAGTA	4055	4066
YER138C		2	GTTGAAGATGAA	3783	3794
YER138C		2	GATGAAGATGAA	4573	4584
YER151C	UBP3	1	GAAGAAGAAGAT	814	825
YER152C		1	GAAGTTGATGAT	1249	1260
YER160C		2	GTTGAAGATGAA	3783	3794
YER160C		2	GAAGAAGATGAT	4573	4584
YER161C	SPT2	2	GATGAAGATGAA	730	741
YER161C	SPT2	2	GATGAAGAAGAT	691	702
YER162C	RAD4	2	GTAGAAGAAGAA	83	94
YER162C	RAD4	2	GAAGAAGAAGAT	1573	1584
YER164W	CHD1	2	GAAGATGAAGAA	190	201
YER164W	CHD1	2	GAAGAAGATGAT	244	255
YER171W	RAD3	1	GATGAAGATGAA	2302	2313
YER172C	BRR2	2	GATGAAGAAGAA	649	660
YER172C	BRR2	2	GAAGATGATGAT	715	726
YFL002C	SPB4	2	GATGTAGTAGTT	136	147
YFL002C	SPB4	2	GTTGAAGAAGAA	1584	1595
YFL002W-A		1	GATGAAGATGAA	4618	4629
YFL004W	VTC2	1	GAAGAAGAAGAA	1972	1983
YFL007W	BLM10	2	GTTGATGATGAA	2203	2214
YFL007W	BLM10	2	GTTGATGAAGAA	3331	3342
YFL018C	LPD1	1	GTTGTAGAAGAT	847	858
YFL023W	BUD27	1	GAAGATGAAGAA	817	828
YFL030W	AGX1	1	GTAGATGTTGTT	334	345
YFL034W		2	GAAGATGATGTT	1936	1947
YFL034W		2	GATGATGATGAT	763	774
YFL036W	RPO41	1	GATGTTGATGAA	3268	3279
YFL037W	TUB2	1	GTAGAAGATGAT	1288	1299
YFL047W	RGD2	1	GAAGATGAAGAT	199	210
YFL052W		2	GTAGATGATGTA	166	177
YFL052W		2	GAAGATGTAGAT	1375	1386
YFR002W	NIC96	2	GAAGATGTTGAT	241	252
YFR002W	NIC96	2	GAAGTTGAAGAA	933	944
YFR006W		1	GATGAAGAAGAT	460	471
YFR013W	IOC3	1	GATGATGAAGAA	2272	2283
YFR016C		6	GTAGAAGTTGAA	1387	1398
YFR016C		6	GAAGAAGAAGAA	1402	1413
YFR016C		6	GAAGAAGAAGAA	1414	1425
YFR016C		6	GATGAAGATGTA	2116	2127
YFR016C		6	GAAGAAGAAGAT	2161	2172
YFR016C		6	GAAGTAGAAGAA	3007	3018
YFR030W	MET10	1	GTTGTTGTTGAT	2509	2520
YFR031C	SMC2	2	GTTGTTGAAGAA	1275	1286
YFR031C	SMC2	2	GATGAAGTTGAT	3334	3345
YFR033C	QCR6	1	GAAGATGATGAT	172	183
YFR038W	IRC5	1	GATGATGAAGAA	508	519
YGL005C	COG7	1	GATGATGATGAT	25	36
YGL011C	SCL1	1	GTAGATGAAGAA	436	447
YGL049C	TIF4632	1	GAAGAAGTAGAA	1690	1701
YGL055W	OLE1	1	GTTGATGTTGTT	774	785
YGL058W	RAD6	1	GATGATGATGAT	472	483
YGL066W	SGF73	2	GATGATGATGAT	421	432
YGL066W	SGF73	2	GAAGATGATGAT	454	465
YGL073W	HSF1	1	GAAGAAGAAGAA	1723	1734
YGL081W		1	GAAGAAGAAGAA	751	762
YGL086W	MAD1	1	GATGATGATGAT	976	987
YGL090W	LIF1	1	GAAGAAGAAGAA	654	665
YGL093W	SPC105	3	GATGAAGAAGAT	1246	1257
YGL093W	SPC105	3	GAAGAAGTTGAA	1828	1839
YGL093W	SPC105	3	GTTGTTGAAGAA	2364	2375
YGL105W	ARC1	1	GTTGTTGTTGTA	784	795
YGL110C	CUE3	1	GATGAAGATGAA	1291	1302
YGL112C	TAF6	1	GAAGAAGTAGAT	337	348
YGL133W	ITC1	1	GATGTTGATGAT	3277	3288
YGL134W	PCL10	2	GATGAAGAAGAA	691	702
YGL134W	PCL10	2	GTTGATGTAGAA	757	768
YGL135W	RPL1B	2	GAAGAAGTTGAA	270	281
YGL135W	RPL1B	2	GTTGAAGAAGAA	579	590
YGL137W	SEC27	1	GAAGAAGTTGAA	1009	1020
YGL140C		2	GAAGTTGTTGAA	1032	1043
YGL140C		2	GATGATGATGAA	3580	3591
YGL144C	ROG1	1	GATGTTGAAGTA	1009	1020
YGL150C	INO80	2	GATGAAGAAGAT	430	441
YGL150C	INO80	2	GATGAAGAAGAT	811	822
YGL151W	NUT1	2	GAAGAAGAAGAT	124	135
YGL151W	NUT1	2	GAAGAAGAAGAA	3142	3153
YGL163C	RAD54	1	GATGAAGATGAT	1885	1896
YGL164C	YRB30	1	GAAGAAGAAGAA	1090	1101
YGL167C	PMR1	1	GTAGAAGATGAT	232	243
YGL195W	GCN1	5	GTTGAAGAAGAT	2896	2907
YGL195W	GCN1	5	GAAGAAGAAGAA	2908	2919
YGL195W	GCN1	5	GTTGATGAAGTT	5959	5970
YGL195W	GCN1	5	GATGATGAAGAT	6454	6465
YGL195W	GCN1	5	GTTGAAGAAGAT	7756	7767
YGL206C	CHC1	1	GAAGAAGAAGAT	4435	4446
YGL207W	SPT16	2	GAAGAAGAAGTT	2896	2907
YGL207W	SPT16	2	GAAGATGAAGAA	2959	2970
YGL227W	VID30	1	GATGATGATGAT	508	519
YGL229C	SAP4	1	GATGATGATGAT	1636	1647
YGL238W	CSE1	1	GAAGATGTTGAA	1054	1065
YGL241W	KAP114	1	GAAGATGTAGAT	2773	2784
YGL242C		1	GAAGAAGATGAT	526	537
YGL244W	RTF1	3	GATGATGAAGAA	619	630
YGL244W	RTF1	3	GAAGAAGAAGAT	52	63
YGL244W	RTF1	3	GAAGAAGAAGAA	214	225
YGL245W	GUS1	1	GTTGATGAAGAA	1705	1716
YGR009C	SEC9	2	GAAGAAGATGAA	1261	1272
YGR009C	SEC9	2	GATGAAGAAGAT	1750	1761
YGR013W	SNU71	2	GTTGATGAAGAT	526	537
YGR013W	SNU71	2	GAAGATGAAGAT	1027	1038
YGR027W-B		2	GTTGAAGATGAA	3783	3794
YGR027W-B		2	GAAGAAGATGAT	4573	4584
YGR038C-B		1	GATGAAGATGAA	4573	4584
YGR053C		2	GATGAAGAAGTT	349	360
YGR053C		2	GAAGATGTTGAA	790	801
YGR056W	RSC1	2	GATGATGTAGAA	1081	1092
YGR056W	RSC1	2	GAAGAAGATGTT	2464	2475
YGR075C	PRP38	1	GATGATGATGAA	421	432
YGR093W	DRN1	1	GAAGTTGTTGAT	433	444
YGR094W	VAS1	1	GATGAAGATGTT	1870	1881
YGR099W	TEL2	1	GATGATGAAGAT	1258	1269
YGR103W	NOP7	3	GATGAAGAAGAA	1636	1647
YGR103W	NOP7	3	GAAGAAGAAGAA	1426	1437
YGR103W	NOP7	3	GAAGAAGATGAT	1501	1512
YGR106C	VOA1	1	GAAGATGAAGAT	553	564
YGR108W	CLB1	1	GATGAAGAAGAT	586	597
YGR109W-B		1	GAAGATGTTGTA	4591	4602
YGR110W		1	GTTGTTGATGAT	343	354
YGR116W	SPT6	4	GAAGATGATGAA	601	612
YGR116W	SPT6	4	GATGATGATGAA	190	201
YGR116W	SPT6	4	GAAGAAGATGAT	262	273
YGR116W	SPT6	4	GAAGATGAAGAA	466	477
YGR130C		1	GAAGAAGATGAA	1042	1053
YGR142W	BTN2	2	GAAGATGAAGAA	871	882
YGR142W	BTN2	2	GTTGAAGATGAA	355	366
YGR143W	SKN1	1	GTTGTAGTAGTT	2285	2296
YGR145W	ENP2	1	GATGAAGAAGAA	1651	1662
YGR148C	RPL24B	1	GTTGAAGTTGAT	7	18
YGR159C	NSR1	2	GAAGAAGAAGAA	295	306
YGR159C	NSR1	2	GAAGAAGAAGAA	439	450
YGR161C-D		1	GAAGAAGATGAT	4573	4584
YGR161W-B		1	GATGAAGATGAA	4618	4629
YGR162W	TIF4631	2	GAAGTTGAAGAA	912	923
YGR162W	TIF4631	2	GATGAAGTTGAA	1810	1821
YGR173W	RBG2	1	GATGATGAAGAT	1072	1083
YGR175C	ERG1	1	GAAGATGATGAA	412	423
YGR184C	UBR1	4	GAAGAAGATGTA	628	639
YGR184C	UBR1	4	GTTGAAGAAGAA	4825	4836
YGR184C	UBR1	4	GATGAAGATGAT	5500	5511
YGR184C	UBR1	4	GATGTTGATGAT	5566	5577
YGR186W	TFG1	2	GATGAAGATGAT	1363	1374
YGR186W	TFG1	2	GTAGAAGATGAT	1132	1143
YGR187C	HGH1	2	GAAGAAGATGAA	1156	1167
YGR187C	HGH1	2	GAAGAAGAAGAA	1135	1146
YGR193C	PDX1	2	GATGTTGATGTT	289	300
YGR193C	PDX1	2	GATGTTGATGAT	325	336
YGR196C	FYV8	3	GTAGAAGAAGAT	607	618
YGR196C	FYV8	3	GAAGAAGATGAT	1021	1032
YGR196C	FYV8	3	GAAGAAGAAGAT	1189	1200
YGR200C	ELP2	1	GAAGATGATGAA	1531	1542
YGR202C	PCT1	1	GAAGATGATGAA	1123	1134
YGR208W	SER2	1	GATGTTGATGTT	226	237
YGR209C	TRX2	1	GATGTTGATGAA	169	180
YGR214W	RPS0A	1	GAAGAAGTTGAA	622	633
YGR215W	RSM27	1	GAAGATGAAGAA	276	287
YGR218W	CRM1	1	GTTGTTGTTGAA	1014	1025
YGR233C	PHO81	1	GATGAAGAAGAT	2329	2340
YGR236C	SPG1	1	GATGATGATGAA	244	255
YGR237C		2	GAAGTTGAAGAT	616	627
YGR237C		2	GATGATGAAGAA	1726	1737
YGR240C	PFK1	2	GAAGAAGAAGAT	612	623
YGR240C	PFK1	2	GTTGTTGAAGTT	1180	1191
YGR245C	SDA1	2	GAAGAAGAAGAA	939	950
YGR245C	SDA1	2	GTAGAAGAAGTA	5	16
YGR246C	BRF1	1	GAAGATGTTGAT	1387	1398
YGR250C		2	GAAGAAGAAGAT	202	213
YGR250C		2	GATGATGATGAT	1936	1947
YGR258C	RAD2	2	GAAGAAGTTGAA	1117	1128
YGR258C	RAD2	2	GAAGATGAAGAA	2128	2139
YGR267C	FOL2	1	GAAGAAGAAGTA	716	727
YGR270W	YTA7	2	GATGATGTTGAT	262	273
YGR270W	YTA7	2	GATGATGATGAA	3721	3732
YGR274C	TAF1	1	GAAGATGAAGAT	172	183
YGR280C	PXR1	1	GAAGATGAAGAT	478	489
YGR281W	YOR1	1	GATGAAGTAGTT	2038	2049
YHL012W		1	GTTGAAGTAGTT	793	804
YHL015W	RPS20	1	GAAGTTGTTGTT	343	354
YHL023C	RMD11	3	GATGTTGAAGAA	1084	1095
YHL023C	RMD11	3	GATGATGAAGAT	2992	3003
YHL023C	RMD11	3	GATGAAGAAGAA	3154	3165
YHL027W	RIM101	2	GAAGAAGTAGAT	1639	1650
YHL027W	RIM101	2	GATGATGAAGAA	1744	1755
YHL028W	WSC4	1	GTAGTAGTAGTA	413	424
YHL034C	SBP1	1	GATGAAGAAGAA	835	846
YHL035C	VMR1	1	GAAGTTGATGAT	46	57
YHR002W	LEU5	1	GAAGATGATGAA	739	750
YHR016C	YSC84	1	GAAGATGAAGAT	904	915
YHR027C	RPN1	2	GATGAAGAAGAA	1906	1917
YHR027C	RPN1	2	GAAGTTGAAGTT	2038	2049
YHR028C	DAP2	2	GTAGTTGTTGTT	1870	1881
YHR028C	DAP2	2	GAAGAAGAAGTT	13	24
YHR034C	PIH1	1	GATGAAGAAGAA	480	491
YHR037W	PUT2	1	GAAGTTGAAGTT	1518	1529
YHR038W	RRF1	1	GAAGAAGATGAA	124	135
YHR045W		1	GAAGATGTTGAT	529	540
YHR052W	CIC1	1	GAAGATGATGAA	202	213
YHR066W	SSF1	1	GAAGAAGAAGAT	904	915
YHR069C	RRP4	1	GATGAAGAAGAT	97	108
YHR077C	NMD2	6	GAAGAAGAAGAA	2782	2793
YHR077C	NMD2	6	GATGAAGATGAT	2539	2550
YHR077C	NMD2	6	GATGATGATGAT	2710	2721
YHR077C	NMD2	6	GATGATGATGAA	2743	2754
YHR077C	NMD2	6	GATGATGATGAT	2755	2766
YHR077C	NMD2	6	GATGATGATGAT	2770	2781
YHR079C	IRE1	3	GAAGATGAAGTT	115	126
YHR079C	IRE1	3	GTTGAAGATGAA	655	666
YHR079C	IRE1	3	GATGAAGATGAT	1885	1896
YHR082C	KSP1	1	GATGATGATGAA	220	231
YHR084W	STE12	1	GAAGTTGAAGAA	94	105
YHR091C	MSR1	1	GTTGTAGTAGAA	541	552
YHR097C		1	GAAGATGTTGTT	1021	1032
YHR106W	TRR2	1	GTAGATGAAGAA	850	861
YHR117W	TOM71	1	GAAGAAGAAGAA	243	254
YHR131C		3	GATGATGATGAT	2491	2502
YHR131C		3	GAAGAAGATGAT	1420	1431
YHR131C		3	GATGATGATGAT	2455	2466
YHR137W	ARO9	1	GTTGAAGATGAT	772	783
YHR149C	SKG6	1	GAAGAAGAAGAT	1078	1089
YHR160C	PEX18	1	GAAGATGAAGAA	589	600
YHR164C	DNA2	1	GAAGAAGTAGAT	757	768
YHR165C	PRP8	1	GAAGAAGAAGAA	1390	1401
YHR171W	ATG7	1	GAAGATGATGAA	1864	1875
YHR184W	SSP1	1	GTTGAAGAAGAA	1261	1272
YHR188C	GPI16	1	GAAGATGAAGAT	742	753
YHR196W	UTP9	2	GAAGATGATGAA	1573	1584
YHR196W	UTP9	2	GATGAAGATGAA	253	264
YHR197W	RIX1	1	GAAGATGAAGAA	2212	2223
YHR214C-B		2	GTTGATGATGAA	3897	3908
YHR214C-B		2	GATGAAGATGAA	4687	4698
YHR216W	IMD2	1	GTTGTTGATGAA	640	651
YIL017C	VID28	1	GATGATGAAGAT	2521	2532
YIL026C	IRR1	1	GAAGAAGAAGAA	130	141
YIL030C	SSM4	1	GAAGAAGATGAA	1081	1092
YIL031W	ULP2	1	GATGATGTTGAA	604	615
YIL036W	CST6	1	GAAGAAGAAGAA	782	793
YIL040W	APQ12	1	GTTGTTGATGAA	168	179
YIL057C	RGI2	1	GTAGATGTTGAT	451	462
YIL070C	MAM33	1	GATGAAGAAGTT	780	791
YIL078W	THS1	1	GTTGAAGAAGTT	2137	2148
YIL085C	KTR7	1	GATGATGAAGAA	871	882
YIL093C	RSM25	1	GTAGTTGAAGAA	670	681
YIL097W	FYV10	1	GAAGTTGAAGAT	1249	1260
YIL102C		1	GAAGAAGTAGAT	73	84
YIL112W	HOS4	2	GATGATGAAGAA	1336	1347
YIL112W	HOS4	2	GATGATGATGAT	1999	2010
YIL115C	NUP159	1	GTAGTAGAAGTT	4306	4317
YIL116W	HIS5	1	GTTGTTGATGAA	595	606
YIL125W	KGD1	1	GAAGATGTAGAA	2011	2022
YIL126W	STH1	1	GTAGAAGATGAT	3214	3225
YIL129C	TAO3	3	GAAGAAGAAGAT	1117	1128
YIL129C	TAO3	3	GAAGAAGTAGAA	2803	2814
YIL129C	TAO3	3	GATGAAGATGAA	4384	4395
YIL131C	FKH1	1	GAAGAAGATGAA	760	771
YIL133C	RPL16A	1	GAAGATGTTGTT	448	459
YIL143C	SSL2	1	GAAGAAGAAGAT	910	921
YIL145C	PAN6	1	GAAGAAGTTGTT	22	33
YIL147C	SLN1	2	GATGATGAAGAA	2500	2511
YIL147C	SLN1	2	GTTGTAGAAGAT	3274	3285
YIL160C	POT1	1	GAAGATGTAGTT	100	111
YIR002C	MPH1	1	GAAGATGAAGAA	2356	2367
YIR006C	PAN1	3	GATGATGATGTT	2164	2175
YIR006C	PAN1	3	GATGATGAAGAT	3406	3417
YIR006C	PAN1	3	GAAGATGATGAA	3418	3429
YIR008C	PRI1	1	GAAGATGATGAT	1195	1206
YIR014W		1	GAAGATGATGAA	220	231
YIR026C	YVH1	1	GATGATGATGAT	202	213
YIR028W	DAL4	1	GTTGAAGAAGAA	316	327
YIR035C		1	GAAGAAGTTGAA	123	134
YJL020C	BBC1	1	GAAGTAGAAGAA	2314	2325
YJL025W	RRN7	1	GATGAAGATGAT	130	141
YJL030W	MAD2	1	GATGATGTTGTA	325	336
YJL033W	HCA4	2	GATGAAGAAGAA	2080	2091
YJL033W	HCA4	2	GAAGATGAAGAA	1879	1890
YJL034W	KAR2	3	GATGATGTAGAA	130	141
YJL034W	KAR2	3	GATGTTGATGAT	1123	1134
YJL034W	KAR2	3	GAAGATGAAGAT	2002	2013
YJL036W	SNX4	1	GAAGTTGAAGAT	747	758
YJL039C	NUP192	1	GTAGTTGATGTT	2527	2538
YJL042W	MHP1	1	GATGAAGTTGAT	3694	3705
YJL050W	MTR4	2	GAAGATGAAGAA	1912	1923
YJL050W	MTR4	2	GAAGTTGTAGAA	2947	2958
YJL054W	TIM54	1	GTTGATGAAGAA	949	960
YJL055W		1	GAAGTTGTTGAT	640	651
YJL061W	NUP82	1	GATGAAGAAGAA	349	360
YJL069C	UTP18	4	GATGAAGAAGAA	46	57
YJL069C	UTP18	4	GAAGAAGATGAA	199	210
YJL069C	UTP18	4	GATGAAGAAGAA	574	585
YJL069C	UTP18	4	GTAGAAGAAGAT	947	958
YJL072C	PSF2	1	GATGAAGAAGAA	619	630
YJL074C	SMC3	1	GAAGATGTTGTA	499	510
YJL076W	NET1	2	GATGAAGTTGAT	1792	1803
YJL076W	NET1	2	GAAGTTGATGAA	2290	2301
YJL080C	SCP160	2	GTTGAAGATGAA	796	807
YJL080C	SCP160	2	GAAGATGAAGAT	1579	1590
YJL087C	TRL1	1	GAAGTTGATGAA	2407	2418
YJL089W	SIP4	1	GAAGATGATGAT	2173	2184
YJL092W	SRS2	1	GAAGAAGAAGAT	2056	2067
YJL098W	SAP185	3	GAAGAAGAAGAA	178	189
YJL098W	SAP185	3	GATGAAGATGAA	2497	2508
YJL098W	SAP185	3	GATGAAGAAGAA	3112	3123
YJL106W	IME2	1	GTTGAAGAAGAT	1411	1422
YJL107C		1	GATGAAGAAGAT	289	300
YJL109C	UTP10	1	GAAGATGATGAT	5212	5223
YJL112W	MDV1	1	GAAGTTGAAGTT	763	774
YJL113W		1	GATGATGAAGAA	2623	2634
YJL115W	ASF1	3	GATGAAGATGAT	547	558
YJL115W	ASF1	3	GTAGATGATGAA	505	516
YJL115W	ASF1	3	GATGAAGAAGAA	529	540
YJL123C	MTC1	1	GAAGAAGAAGAA	391	402
YJL129C	TRK1	2	GATGATGATGAT	1534	1545
YJL129C	TRK1	2	GATGAAGATGAA	1606	1617
YJL130C	URA2	1	GATGATGATGAT	4246	4257
YJL136C	RPS21B	1	GTTGATGAAGAA	115	126
YJL138C	TIF2	1	GTTGAAGAAGAA	721	732
YJL140W	RPB4	2	GATGATGATGAT	325	336
YJL140W	RPB4	2	GATGAAGATGAT	286	297
YJL149W	DAS1	1	GATGATGATGAT	1603	1614
YJL154C	VPS35	1	GATGAAGAAGAA	1558	1569
YJL155C	FBP26	1	GAAGAAGTAGTA	592	603
YJL162C	JJJ2	1	GAAGAAGAAGAA	694	705
YJL165C	HAL5	1	GATGAAGATGAA	355	366
YJL168C	SET2	1	GAAGAAGATGAT	1177	1188
YJL176C	SWI3	1	GAAGAAGATGAT	592	603
YJL181W		1	GAAGAAGAAGAA	16	27
YJL187C	SWE1	1	GAAGAAGATGTT	69	80
YJL197W	UBP12	3	GATGAAGTTGTA	3432	3443
YJL197W	UBP12	3	GATGATGAAGAA	2539	2550
YJL197W	UBP12	3	GATGATGTTGAA	2623	2634
YJL204C	RCY1	1	GAAGAAGAAGAA	184	195
YJL206C		1	GAAGAAGTTGAA	42	53
YJL207C	LAA1	4	GAAGAAGATGTA	325	336
YJL207C	LAA1	4	GAAGTAGAAGTA	2449	2460
YJL207C	LAA1	4	GAAGAAGAAGAA	3898	3909
YJL207C	LAA1	4	GAAGAAGATGAT	5167	5178
YJL208C	NUC1	1	GAAGATGAAGTA	340	351
YJL209W	CBP1	1	GAAGTAGTTGAT	1396	1407
YJL214W	HXT8	2	GAAGTTGTTGTT	154	165
YJL214W	HXT8	2	GAAGAAGTTGAT	1570	1581
YJR002W	MPP10	1	GAAGATGAAGAA	766	777
YJR008W		1	GTTGATGTTGAT	517	528
YJR010W	MET3	1	GATGTTGATGAA	259	270
YJR027W		2	GTTGAAGATGAA	3783	3794
YJR027W		2	GATGAAGATGAA	4573	4584
YJR029W		2	GTTGAAGATGAA	3783	3794
YJR029W		2	GAAGAAGATGAT	4573	4584
YJR035W	RAD26	1	GAAGAAGAAGAA	640	651
YJR041C	URB2	1	GATGTTGAAGAA	1552	1563
YJR042W	NUP85	1	GATGAAGAAGAA	94	105
YJR046W	TAH11	1	GAAGATGATGTT	250	261
YJR050W	ISY1	1	GAAGATGAAGAA	589	600
YJR052W	RAD7	2	GTAGTTGAAGAT	214	225
YJR052W	RAD7	2	GATGAAGAAGAA	322	333
YJR054W	ERM6	1	GAAGATGAAGAT	1462	1473
YJR061W		1	GTAGAAGAAGAA	1750	1761
YJR062C	NTA1	1	GAAGATGATGAT	328	339
YJR066W	TOR1	1	GATGATGATGAT	5332	5343
YJR074W	MOG1	1	GATGAAGAAGAA	217	228
YJR076C	CDC11	2	GAAGATGATGAA	226	237
YJR076C	CDC11	2	GATGAAGATGAA	613	624
YJR098C		1	GATGATGAAGAT	298	309
YJR099W	YUH1	1	GAAGAAGATGTA	658	669
YJR109C	CPA2	1	GATGAAGTTGAT	1888	1899
YJR110W	YMR1	2	GTTGAAGTTGAA	1104	1115
YJR110W	YMR1	2	GAAGATGATGAA	1450	1461
YJR121W	ATP2	1	GAAGATGTTGTT	1489	1500
YJR123W	RPS5	2	GAAGAAGTTGAA	145	156
YJR123W	RPS5	2	GAAGTTGTTGAA	43	54
YJR134C	SGM1	1	GAAGAAGAAGTA	1335	1346
YJR140C	HIR3	1	GTTGAAGATGAT	3421	3432
YJR141W		1	GTAGAAGTTGAA	151	162
YJR143C	PMT4	1	GTTGTTGATGAA	1549	1560
YKL010C	UFD4	3	GATGAAGATGAA	136	147
YKL010C	UFD4	3	GAAGAAGAAGAT	289	300
YKL010C	UFD4	3	GAAGAAGAAGAA	2692	2703
YKL015W	PUT3	2	GATGATGATGAA	595	606
YKL015W	PUT3	2	GATGATGAAGAA	607	618
YKL028W	TFA1	3	GATGATGATGAT	1405	1416
YKL028W	TFA1	3	GAAGAAGAAGAA	1135	1146
YKL028W	TFA1	3	GATGATGATGAT	1393	1404
YKL033W	TTI1	1	GATGAAGAAGAA	2458	2469
YKL039W	PTM1	1	GATGATGAAGAA	1495	1506
YKL040C	NFU1	1	GAAGAAGATGAA	442	453
YKL041W	VPS24	1	GTTGATGAAGAA	487	498
YKL048C	ELM1	3	GATGATGAAGAT	640	651
YKL048C	ELM1	3	GATGAAGAAGAA	802	813
YKL048C	ELM1	3	GTAGAAGATGTA	1873	1884
YKL054C	DEF1	2	GAAGAAGAAGTT	1057	1068
YKL054C	DEF1	2	GTTGTTGAAGAA	1072	1083
YKL056C	TMA19	1	GATGATGTTGAA	163	174
YKL057C	NUP120	1	GAAGATGAAGAA	1312	1323
YKL061W		1	GATGATGTTGAA	163	174
YKL064W	MNR2	1	GAAGATGAAGTT	2191	2202
YKL073W	LHS1	1	GATGATGAAGTT	1867	1878
YKL075C		1	GATGATGATGAA	1180	1191
YKL082C	RRP14	1	GAAGATGAAGAA	367	378
YKL085W	MDH1	1	GAAGAAGAAGAA	922	933
YKL088W		1	GAAGATGAAGTA	700	711
YKL089W	MIF2	1	GATGATGAAGTT	238	249
YKL100C		1	GATGATGAAGAA	1672	1683
YKL101W	HSL1	1	GTTGAAGTTGAA	4153	4164
YKL105C		1	GATGATGATGAA	1918	1929
YKL112W	ABF1	2	GATGAAGAAGAT	2104	2115
YKL112W	ABF1	2	GATGATGAAGAA	2140	2151
YKL117W	SBA1	2	GATGAAGAAGAT	604	615
YKL117W	SBA1	2	GTTGATGAAGAT	373	384
YKL125W	RRN3	3	GAAGAAGAAGTT	1372	1383
YKL125W	RRN3	3	GATGATGATGTA	754	765
YKL125W	RRN3	3	GATGATGATGAA	832	843
YKL126W	YPK1	1	GATGAAGATGTT	1639	1650
YKL127W	PGM1	1	GAAGTTGTTGTT	660	671
YKL128C	PMU1	1	GAAGATGATGAA	631	642
YKL129C	MYO3	1	GATGATGATGAT	3796	3807
YKL146W	AVT3	1	GTAGAAGTAGAA	146	157
YKL168C	KKQ8	1	GTTGAAGTTGAT	1110	1121
YKL172W	EBP2	4	GAAGAAGTTGAA	1078	1089
YKL172W	EBP2	4	GATGAAGATGAA	316	327
YKL172W	EBP2	4	GAAGAAGAAGAA	346	357
YKL172W	EBP2	4	GAAGAAGAAGAA	358	369
YKL173W	SNU114	3	GATGAAGAAGAA	64	75
YKL173W	SNU114	3	GATGTTGTAGAA	718	729
YKL173W	SNU114	3	GAAGATGAAGAT	1576	1587
YKL182W	FAS1	2	GAAGTTGTTGAA	3633	3644
YKL182W	FAS1	2	GAAGAAGTTGAA	5800	5811
YKL187C		1	GATGATGATGAT	2065	2076
YKL197C	PEX1	1	GATGAAGATGAT	1285	1296
YKL201C	MNN4	7	GAAGATGAAGAA	3445	3456
YKL201C	MNN4	7	GAAGAAGAAGAA	3123	3134
YKL201C	MNN4	7	GAAGAAGAAGAA	3147	3158
YKL201C	MNN4	7	GAAGAAGAAGAA	3184	3195
YKL201C	MNN4	7	GAAGAAGAAGAA	3256	3267
YKL201C	MNN4	7	GAAGATGAAGAA	3352	3363
YKL201C	MNN4	7	GAAGATGAAGAA	3376	3387
YKL203C	TOR2	1	GAAGAAGAAGTT	7207	7218
YKL204W	EAP1	1	GATGATGAAGAA	601	612
YKL205W	LOS1	1	GATGATGATGAA	1717	1728
YKL209C	STE6	1	GAAGTTGTTGAA	1738	1749
YKL210W	UBA1	1	GATGTTGAAGTT	3040	3051
YKR009C	FOX2	1	GTTGTTGAAGAA	1078	1089
YKR017C		1	GAAGATGAAGAT	166	177
YKR028W	SAP190	1	GAAGAAGATGAA	1687	1698
YKR031C	SPO14	1	GAAGAAGTAGAT	67	78
YKR048C	NAP1	1	GAAGAAGAAGAT	1144	1155
YKR054C	DYN1	2	GAAGTAGTTGTA	4909	4920
YKR054C	DYN1	2	GAAGTAGATGTT	10453	10464
YKR057W	RPS21A	1	GTTGATGAAGAA	115	126
YKR059W	TIF1	1	GTTGAAGAAGAA	721	732
YKR063C	LAS1	1	GATGATGATGAT	520	531
YKR064W	OAF3	1	GATGATGTTGTT	622	633
YKR069W	MET1	1	GTTGATGTAGAT	1750	1761
YKR071C	DRE2	2	GATGATGATGAT	619	630
YKR071C	DRE2	2	GAAGAAGAAGAA	694	705
YKR072C	SIS2	1	GAAGAAGAAGAT	1528	1539
YKR075C		1	GAAGTTGAAGTT	669	680
YKR079C	TRZ1	1	GAAGAAGAAGAA	2440	2451
YKR084C	HBS1	1	GAAGAAGAAGAA	234	245
YKR086W	PRP16	1	GTTGAAGATGAT	3031	3042
YKR094C	RPL40B	1	GAAGAAGTTGAA	372	383
YLL007C		1	GAAGATGAAGAA	1933	1944
YLL008W	DRS1	1	GAAGAAGAAGAA	508	519
YLL010C	PSR1	1	GATGAAGATGAA	664	675
YLL021W	SPA2	3	GATGATGATGAT	2329	2340
YLL021W	SPA2	3	GATGATGATGAT	3790	3801
YLL021W	SPA2	3	GAAGTTGAAGTA	4389	4400
YLL024C	SSA2	2	GAAGAAGATGAA	1570	1581
YLL024C	SSA2	2	GAAGAAGTTGAT	1906	1917
YLL026W	HSP104	1	GATGAAGTAGAA	2056	2067
YLL035W	GRC3	1	GATGAAGATGAA	220	231
YLL036C	PRP19	1	GTAGATGAAGAA	1111	1122
YLL040C	VPS13	2	GATGATGAAGAA	2548	2559
YLL040C	VPS13	2	GATGTTGAAGAT	2857	2868
YLL043W	FPS1	1	GAAGAAGAAGAT	1894	1905
YLL049W	LDB18	1	GTTGAAGAAGTT	378	389
YLL062C	MHT1	1	GTTGTTGTAGAA	911	922
YLR002C	NOC3	1	GATGAAGAAGAA	154	165
YLR012C		1	GAAGAAGAAGAA	239	250
YLR019W	PSR2	1	GAAGAAGAAGAA	379	390
YLR025W	SNF7	1	GATGAAGAAGAT	664	675
YLR032W	RAD5	2	GATGATGATGAT	124	135
YLR032W	RAD5	2	GATGTTGTTGTA	136	147
YLR033W	RSC58	1	GTAGTAGATGAA	88	99
YLR035C-A		2	GTTGAAGATGAA	1983	1994
YLR035C-A		2	GAAGAAGATGAT	2773	2784
YLR045C	STU2	1	GAAGAAGAAGTA	10	21
YLR048W	RPS0B	2	GAAGAAGAAGAA	670	681
YLR048W	RPS0B	2	GAAGATGTTGTT	211	222
YLR051C	FCF2	2	GAAGAAGAAGAA	225	236
YLR051C	FCF2	2	GATGATGAAGTA	127	138
YLR055C	SPT8	1	GATGATGATGAT	145	156
YLR069C	MEF1	1	GAAGATGTTGAT	1285	1296
YLR079W	SIC1	1	GAAGAAGAAGAA	385	396
YLR084C	RAX2	1	GAAGAAGAAGAA	3456	3467
YLR087C	CSF1	1	GTTGTTGATGTT	3637	3648
YLR098C	CHA4	1	GTAGAAGAAGAA	143	154
YLR103C	CDC45	1	GAAGAAGAAGAT	1369	1380
YLR106C	MDN1	4	GAAGATGTTGAT	12808	12819
YLR106C	MDN1	4	GAAGATGTTGAA	11737	11748
YLR106C	MDN1	4	GATGATGAAGAT	12385	12396
YLR106C	MDN1	4	GAAGAAGAAGAA	12406	12417
YLR114C	AVL9	2	GAAGATGATGAT	1813	1824
YLR114C	AVL9	2	GATGATGATGAT	1843	1854
YLR115W	CFT2	2	GAAGATGATGAT	1468	1479
YLR115W	CFT2	2	GAAGAAGAAGAT	1777	1788
YLR129W	DIP2	1	GTTGAAGATGAA	2191	2202
YLR137W		1	GTTGAAGAAGAT	214	225
YLR138W	NHA1	3	GTAGATGAAGAA	2557	2568
YLR138W	NHA1	3	GAAGATGAAGAA	1531	1542
YLR138W	NHA1	3	GATGAAGAAGAA	1846	1857
YLR143W		2	GTTGTTGTTGAT	1240	1251
YLR143W		2	GATGATGTTGAA	1633	1644
YLR149C		1	GAAGATGATGAA	1822	1833
YLR157C-B		2	GTTGAAGATGAA	3783	3794
YLR157C-B		2	GATGAAGATGAA	4573	4584
YLR163C	MAS1	1	GATGAAGTTGTT	475	486
YLR181C	VTA1	1	GATGAAGATGTT	562	573
YLR182W	SWI6	1	GATGAAGAAGAT	340	351
YLR191W	PEX13	1	GTTGATGATGAA	1135	1146
YLR196W	PWP1	2	GAAGATGAAGAA	1681	1692
YLR196W	PWP1	2	GAAGAAGAAGAA	813	824
YLR197W	NOP56	1	GAAGATGATGAT	1375	1386
YLR212C	TUB4	1	GTTGATGATGAA	1351	1362
YLR215C	CDC123	1	GATGTTGAAGAT	877	888
YLR223C	IFH1	5	GAAGAAGAAGAA	394	405
YLR223C	IFH1	5	GAAGAAGAAGAA	1063	1074
YLR223C	IFH1	5	GATGAAGAAGAT	1210	1221
YLR223C	IFH1	5	GAAGAAGATGAA	1225	1236
YLR223C	IFH1	5	GATGAAGATGAT	2044	2055
YLR227W-B		1	GATGAAGATGAA	4573	4584
YLR238W	FAR10	1	GATGAAGAAGAA	1221	1232
YLR247C	IRC20	1	GAAGTTGAAGTT	633	644
YLR249W	YEF3	3	GAAGAAGAAGAA	3081	3092
YLR249W	YEF3	3	GAAGATGAAGTT	1644	1655
YLR249W	YEF3	3	GAAGAAGAAGAA	3027	3038
YLR250W	SSP120	1	GATGTTGATGAT	361	372
YLR256W	HAP1	1	GTAGAAGTTGTT	4318	4329
YLR258W	GSY2	1	GTTGATGTTGAT	646	657
YLR259C	HSP60	2	GATGAAGTTGTT	1345	1356
YLR259C	HSP60	2	GAAGTTGAAGTT	1222	1233
YLR260W	LCB5	1	GAAGATGAAGAT	1534	1545
YLR277C	YSH1	1	GTTGAAGTAGAT	1396	1407
YLR278C		1	GTAGAAGAAGAA	131	142
YLR288C	MEC3	2	GATGATGTAGAA	829	840
YLR288C	MEC3	2	GAAGAAGTTGTT	1276	1287
YLR291C	GCD7	1	GATGAAGTAGAA	289	300
YLR293C	GSP1	1	GATGAAGATGAT	637	648
YLR307W	CDA1	1	GATGTTGATGAT	298	309
YLR319C	BUD6	2	GATGATGATGAT	700	711
YLR319C	BUD6	2	GAAGAAGTAGAA	2293	2304
YLR320W	MMS22	2	GATGTTGATGAA	4	15
YLR320W	MMS22	2	GAAGATGAAGAA	820	831
YLR324W	PEX30	2	GAAGAAGAAGAT	1190	1201
YLR324W	PEX30	2	GATGAAGAAGTT	1456	1467
YLR336C	SGD1	1	GAAGAAGATGAT	2224	2235
YLR337C	VRP1	1	GATGTTGATGTA	2245	2256
YLR340W	RPP0	1	GAAGAAGAAGAA	889	900
YLR344W	RPL26A	1	GATGATGAAGTT	157	168
YLR353W	BUD8	1	GAAGATGTTGAA	499	510
YLR357W	RSC2	1	GAAGAAGTTGAA	2488	2499
YLR362W	STE11	1	GAAGAAGAAGAT	1165	1176
YLR363C	NMD4	1	GTTGATGTAGAT	469	480
YLR371W	ROM2	1	GTAGAAGTAGTA	1178	1189
YLR383W	SMC6	1	GTTGATGAAGTT	1009	1020
YLR384C	IKI3	1	GAAGATGATGAA	817	828
YLR386W	VAC14	1	GAAGAAGATGAA	2398	2409
YLR387C	REH1	1	GATGAAGAAGAT	931	942
YLR397C	AFG2	1	GATGAAGAAGTA	259	270
YLR399C	BDF1	1	GATGAAGTAGAA	1696	1707
YLR401C	DUS3	1	GAAGAAGAAGTT	691	702
YLR403W	SFP1	1	GATGATGTTGAT	1624	1635
YLR406C	RPL31B	2	GTTGAAGAAGAT	325	336
YLR406C	RPL31B	2	GAAGAAGAAGAT	241	252
YLR408C		1	GTTGAAGAAGTT	171	182
YLR409C	UTP21	1	GATGTAGTTGTT	1000	1011
YLR410W	VIP1	1	GTTGATGATGAT	994	1005
YLR410W-B		1	GATGAAGATGAA	4618	4629
YLR426W		1	GATGATGAAGAA	367	378
YLR429W	CRN1	3	GTAGATGAAGAT	361	372
YLR429W	CRN1	3	GTTGTTGAAGAA	1437	1448
YLR429W	CRN1	3	GAAGATGTAGTT	1864	1875
YLR435W	TSR2	3	GAAGATGAAGAT	499	510
YLR435W	TSR2	3	GATGATGATGAA	457	468
YLR435W	TSR2	3	GATGAAGATGTA	472	483
YLR445W		1	GATGAAGAAGAA	465	476
YLR449W	FPR4	3	GAAGAAGAAGAA	583	594
YLR449W	FPR4	3	GAAGATGAAGAA	526	537
YLR449W	FPR4	3	GAAGAAGAAGAA	571	582
YLR451W	LEU3	3	GAAGATGAAGAT	2047	2058
YLR451W	LEU3	3	GAAGAAGAAGAA	2068	2079
YLR451W	LEU3	3	GAAGAAGAAGAA	2080	2091
YLR454W	FMP27	1	GAAGATGAAGAA	6745	6756
YML002W		1	GAAGTAGAAGAT	325	336
YML006C	GIS4	3	GAAGTTGATGAA	679	690
YML006C	GIS4	3	GATGATGAAGAT	1264	1275
YML006C	GIS4	3	GTTGAAGAAGAA	1591	1602
YML010W	SPT5	4	GATGATGAAGAT	634	645
YML010W	SPT5	4	GATGATGATGAT	472	483
YML010W	SPT5	4	GATGATGAAGAT	565	576
YML010W	SPT5	4	GAAGATGAAGAT	577	588
YML011C	RAD33	1	GAAGTTGAAGAT	67	78
YML013W	UBX2	1	GATGAAGAAGAT	1714	1725
YML015C	TAF11	1	GATGAAGAAGTA	748	759
YML029W	USA1	1	GATGAAGTAGTA	1267	1278
YML034W	SRC1	3	GATGATGATGAT	349	360
YML034W	SRC1	3	GATGATGATGAT	361	372
YML034W	SRC1	3	GATGAAGATGAA	1144	1155
YML039W		2	GTTGAAGATGAA	3783	3794
YML039W		2	GATGAAGATGAA	4573	4584
YML045W		1	GATGAAGATGAA	4573	4584
YML049C	RSE1	5	GTTGTTGATGTA	724	735
YML049C	RSE1	5	GAAGAAGAAGAA	2371	2382
YML049C	RSE1	5	GATGATGATGAA	2395	2406
YML049C	RSE1	5	GAAGAAGAAGAA	2410	2421
YML049C	RSE1	5	GAAGAAGATGAA	2722	2733
YML059C	NTE1	3	GAAGAAGAAGAT	859	870
YML059C	NTE1	3	GATGAAGAAGAT	919	930
YML059C	NTE1	3	GAAGAAGTTGAA	3010	3021
YML062C	MFT1	1	GTTGAAGAAGTA	1162	1173
YML068W	ITT1	1	GTAGTTGTAGAA	1219	1230
YML069W	POB3	2	GAAGATGATGAA	1507	1518
YML069W	POB3	2	GAAGATGAAGAT	997	1008
YML070W	DAK1	1	GATGAAGATGAT	778	789
YML071C	COG8	1	GAAGAAGAAGAA	1474	1485
YML074C	FPR3	5	GAAGAAGAAGAA	700	711
YML074C	FPR3	5	GAAGATGATGAT	184	195
YML074C	FPR3	5	GATGATGAAGAA	316	327
YML074C	FPR3	5	GAAGAAGAAGTT	631	642
YML074C	FPR3	5	GAAGAAGATGAA	661	672
YML075C	HMG1	1	GTAGTTGTTGTT	778	789
YML088W	UFO1	3	GATGAAGATGAT	1744	1755
YML088W	UFO1	3	GATGAAGATGAA	1450	1461
YML088W	UFO1	3	GATGATGAAGAT	1636	1647
YML093W	UTP14	6	GATGATGAAGAT	2329	2340
YML093W	UTP14	6	GATGAAGATGAT	187	198
YML093W	UTP14	6	GATGAAGAAGAT	364	375
YML093W	UTP14	6	GAAGATGATGAA	526	537
YML093W	UTP14	6	GAAGATGAAGAA	568	579
YML093W	UTP14	6	GATGATGAAGAT	2143	2154
YML099C	ARG81	1	GAAGAAGATGAT	1744	1755
YML104C	MDM1	1	GTTGATGAAGAA	411	422
YML109W	ZDS2	1	GATGAAGAAGAT	1417	1428
YML110C	COQ5	1	GAAGAAGAAGTT	94	105
YML114C	TAF8	2	GAAGAAGATGAA	430	441
YML114C	TAF8	2	GAAGTTGAAGAA	1044	1055
YML115C	VAN1	2	GAAGATGAAGAA	343	354
YML115C	VAN1	2	GAAGATGATGTT	1261	1272
YML124C	TUB3	1	GATGAAGTTGAA	349	360
YMR001C	CDC5	1	GAAGTAGTTGAT	1750	1761
YMR010W		1	GATGAAGATGAA	1066	1077
YMR017W	SPO20	1	GATGAAGAAGAT	976	987
YMR019W	STB4	2	GAAGAAGATGAT	1840	1851
YMR019W	STB4	2	GATGTTGAAGTT	2566	2577
YMR031C		1	GAAGTTGAAGTA	189	200
YMR037C	MSN2	1	GATGATGATGAT	823	834
YMR043W	MCM1	1	GATGATGATGAT	325	336
YMR044W	IOC4	2	GAAGATGATGAA	892	903
YMR044W	IOC4	2	GAAGAAGAAGAA	220	231
YMR045C		2	GTTGAAGATGAA	3783	3794
YMR045C		2	GAAGAAGATGAT	4573	4584
YMR050C		2	GTTGAAGATGAA	3783	3794
YMR050C		2	GAAGAAGATGAT	4573	4584
YMR060C	SAM37	1	GATGATGAAGAA	538	549
YMR067C	UBX4	1	GATGAAGAAGAT	676	687
YMR076C	PDS5	3	GTTGAAGATGAA	2845	2856
YMR076C	PDS5	3	GATGAAGAAGAA	3268	3279
YMR076C	PDS5	3	GATGAAGATGAT	3805	3816
YMR079W	SEC14	1	GAAGTTGATGAA	805	816
YMR091C	NPL6	2	GTTGTTGATGAA	1237	1248
YMR091C	NPL6	2	GAAGATGATGAT	127	138
YMR094W	CTF13	2	GATGAAGAAGTA	610	621
YMR094W	CTF13	2	GATGTTGATGTT	634	645
YMR098C	ATP25	1	GTAGATGTTGTT	1048	1059
YMR101C	SRT1	1	GAAGAAGTAGAT	385	396
YMR102C		1	GATGATGAAGTT	1048	1059
YMR111C		1	GTTGAAGATGTT	463	474
YMR125W	STO1	2	GTAGAAGAAGAT	1711	1722
YMR125W	STO1	2	GATGAAGATGAA	31	42
YMR128W	ECM16	2	GAAGAAGATGAA	2083	2094
YMR128W	ECM16	2	GAAGAAGTTGAA	883	894
YMR131C	RRB1	2	GATGATGAAGAT	574	585
YMR131C	RRB1	2	GAAGATGATGAA	559	570
YMR145C	NDE1	1	GTTGTTGTTGTT	412	423
YMR148W		1	GAAGAAGATGTT	346	357
YMR160W		1	GTTGTTGATGAT	310	321
YMR162C	DNF3	1	GAAGATGAAGAT	4918	4929
YMR170C	ALD2	1	GATGAAGATGTT	1393	1404
YMR172W	HOT1	2	GAAGATGAAGTA	1690	1701
YMR172W	HOT1	2	GATGATGATGAT	1624	1635
YMR176W	ECM5	1	GTTGATGTAGAT	490	501
YMR183C	SSO2	1	GTTGTTGAAGTT	609	620
YMR185W		1	GAAGTTGAAGAA	1915	1926
YMR186W	HSC82	3	GATGAAGAAGAA	727	738
YMR186W	HSC82	3	GAAGAAGAAGAA	993	1004
YMR186W	HSC82	3	GAAGAAGTTGAT	2104	2115
YMR190C	SGS1	1	GTTGTAGATGAA	2416	2427
YMR193W	MRPL24	1	GAAGAAGAAGAT	605	616
YMR194C-B		1	GTTGAAGATGAA	180	191
YMR196W		2	GTAGAAGAAGAA	37	48
YMR196W		2	GTAGATGAAGAT	1132	1143
YMR197C	VTI1	1	GATGTAGAAGTT	166	177
YMR198W	CIK1	1	GAAGAAGAAGTA	1038	1049
YMR199W	CLN1	1	GATGAAGATGAA	796	807
YMR201C	RAD14	1	GAAGAAGATGTA	1067	1078
YMR204C	INP1	1	GATGATGATGAT	901	912
YMR205C	PFK2	1	GTTGTTGAAGTT	1156	1167
YMR207C	HFA1	1	GTTGTTGTTGAA	4708	4719
YMR219W	ESC1	2	GAAGTAGTTGAT	2779	2790
YMR219W	ESC1	2	GATGAAGATGAA	3643	3654
YMR220W	ERG8	1	GTTGATGAAGAA	736	747
YMR224C	MRE11	1	GATGATGTTGAT	1870	1881
YMR227C	TAF7	1	GAAGAAGAAGAA	1102	1113
YMR229C	RRP5	1	GATGAAGATGAA	4087	4098
YMR231W	PEP5	2	GAAGTTGAAGAA	2721	2732
YMR231W	PEP5	2	GAAGTAGTTGAA	2962	2973
YMR239C	RNT1	1	GAAGATGAAGAA	517	528
YMR240C	CUS1	1	GATGATGAAGTA	1186	1197
YMR260C	TIF11	2	GAAGATGAAGAA	430	441
YMR260C	TIF11	2	GATGAAGATGAT	409	420
YMR269W	TMA23	2	GAAGAAGAAGAA	474	485
YMR269W	TMA23	2	GATGAAGATGAT	400	411
YMR275C	BUL1	1	GTTGTTGATGTA	379	390
YMR282C	AEP2	1	GATGAAGATGAT	1705	1716
YMR283C	RIT1	1	GATGAAGAAGAA	1168	1179
YMR289W	ABZ2	1	GATGTTGTTGTT	700	711
YMR290C	HAS1	1	GTAGTAGATGAA	55	66
YMR294W	JNM1	1	GATGAAGAAGAT	277	288
YMR295C	IBI2	1	GAAGAAGAAGAA	552	563
YMR307W	GAS1	1	GATGATGATGTT	652	663
YMR308C	PSE1	3	GATGATGATGAT	970	981
YMR308C	PSE1	3	GATGAAGATGAT	1777	1788
YMR308C	PSE1	3	GAAGAAGAAGAA	1924	1935
YMR309C	NIP1	1	GATGAAGAAGAT	310	321
YMR311C	GLC8	1	GTAGATGATGAT	397	408
YNL002C	RLP7	1	GAAGAAGAAGAA	361	372
YNL012W	SPO1	1	GAAGATGAAGAA	534	545
YNL040W		1	GTAGATGAAGTT	622	633
YNL049C	SFB2	2	GATGATGAAGAA	910	921
YNL049C	SFB2	2	GAAGAAGAAGAT	931	942
YNL050C		1	GTTGAAGTTGAA	142	153
YNL051W	COG5	1	GAAGTTGTTGAA	826	837
YNL058C		2	GAAGAAGAAGAA	703	714
YNL058C		2	GAAGAAGAAGAA	715	726
YNL059C	ARP5	1	GAAGAAGAAGAA	1321	1332
YNL061W	NOP2	4	GATGAAGAAGAA	460	471
YNL061W	NOP2	4	GAAGAAGTTGTT	190	201
YNL061W	NOP2	4	GATGATGAAGAA	268	279
YNL061W	NOP2	4	GATGAAGATGAA	352	363
YNL064C	YDJ1	1	GATGAAGAAGAA	1183	1194
YNL069C	RPL16B	1	GAAGATGTTGTT	445	456
YNL074C	MLF3	1	GAAGAAGAAGAT	1060	1071
YNL075W	IMP4	1	GTTGATGATGAA	217	228
YNL076W	MKS1	2	GAAGATGAAGAT	874	885
YNL076W	MKS1	2	GATGAAGATGAT	928	939
YNL082W	PMS1	2	GTTGTTGAAGAA	1519	1530
YNL082W	PMS1	2	GTAGAAGTAGTA	2450	2461
YNL088W	TOP2	3	GATGAAGAAGAT	3262	3273
YNL088W	TOP2	3	GATGAAGATGAT	4117	4128
YNL088W	TOP2	3	GAAGATGATGAA	4231	4242
YNL091W	NST1	1	GAAGATGAAGAT	1378	1389
YNL094W	APP1	1	GATGAAGAAGTT	1312	1323
YNL099C	OCA1	1	GAAGAAGAAGTA	79	90
YNL102W	POL1	1	GATGAAGAAGAT	799	810
YNL110C	NOP15	1	GATGAAGATGAA	136	147
YNL113W	RPC19	1	GAAGAAGAAGAA	70	81
YNL116W	DMA2	1	GAAGAAGAAGAT	1285	1296
YNL117W	MLS1	1	GTAGATGATGAA	568	579
YNL118C	DCP2	1	GATGATGTTGAA	2292	2303
YNL124W	NAF1	1	GATGATGTTGAT	70	81
YNL131W	TOM22	1	GATGATGAAGAT	115	126
YNL132W	KRE33	1	GTTGATGATGAA	601	612
YNL136W	EAF7	2	GAAGAAGTAGAT	865	876
YNL136W	EAF7	2	GAAGATGAAGAA	766	777
YNL144C		3	GATGATGAAGAT	1711	1722
YNL144C		3	GTAGATGTTGAT	235	246
YNL144C		3	GATGAAGATGAT	1666	1677
YNL151C	RPC31	3	GAAGAAGATGAT	655	666
YNL151C	RPC31	3	GAAGATGATGAT	610	621
YNL151C	RPC31	3	GAAGAAGATGAA	640	651
YNL163C	RIA1	1	GATGAAGTAGAT	1705	1716
YNL167C	SKO1	1	GATGATGTTGAA	1225	1236
YNL172W	APC1	1	GATGATGAAGAT	2662	2673
YNL178W	RPS3	1	GAAGTTGTTGTT	403	414
YNL181W		1	GAAGTAGATGAA	259	270
YNL182C	IPI3	1	GAAGTAGTTGAA	247	258
YNL189W	SRP1	1	GATGAAGAAGAT	202	213
YNL206C	RTT106	3	GATGAAGATGAT	1327	1338
YNL206C	RTT106	3	GATGATGAAGAA	1054	1065
YNL206C	RTT106	3	GAAGAAGATGAT	1153	1164
YNL215W	IES2	1	GTTGATGAAGAT	208	219
YNL216W	RAP1	1	GATGATGATGAT	211	222
YNL220W	ADE12	1	GTTGAAGTTGAA	1117	1128
YNL222W	SSU72	1	GATGATGATGAA	436	447
YNL224C	SQS1	2	GTTGTTGTAGAA	1948	1959
YNL224C	SQS1	2	GAAGATGATGAA	1459	1470
YNL233W	BNI4	2	GAAGAAGAAGAA	364	375
YNL233W	BNI4	2	GAAGATGATGAT	1351	1362
YNL247W		2	GTTGAAGTTGTA	105	116
YNL247W		2	GAAGTTGAAGAA	2238	2249
YNL258C	DSL1	1	GAAGAAGAAGAA	1345	1356
YNL262W	POL2	1	GTAGAAGAAGAT	3667	3678
YNL264C	PDR17	1	GAAGATGATGTA	765	776
YNL268W	LYP1	1	GATGAAGAAGAA	283	294
YNL271C	BNI1	3	GAAGAAGATGAA	2724	2735
YNL271C	BNI1	3	GTAGAAGAAGAT	3130	3141
YNL271C	BNI1	3	GAAGAAGAAGAA	5251	5262
YNL273W	TOF1	1	GATGAAGATGAA	3640	3651
YNL284C-B		2	GTTGAAGATGAA	3783	3794
YNL284C-B		2	GAAGAAGATGAT	4573	4584
YNL287W	SEC21	1	GAAGTAGTAGAT	2569	2580
YNL293W	MSB3	1	GATGATGATGAT	301	312
YNL294C	RIM21	1	GAAGATGAAGAT	1510	1521
YNL297C	MON2	1	GAAGTTGTTGAT	885	896
YNL299W	TRF5	1	GAAGATGATGAT	367	378
YNL301C	RPL18B	1	GTAGAAGAAGAT	530	541
YNL305C		1	GATGAAGAAGTT	796	807
YNL308C	KRI1	1	GAAGAAGAAGAA	1384	1395
YNL309W	STB1	1	GAAGATGTTGAT	172	183
YNL313C		1	GAAGTTGAAGAA	2485	2496
YNL323W	LEM3	1	GAAGAAGAAGAA	82	93
YNL325C	FIG4	1	GATGATGATGAT	2410	2421
YNL326C	PFA3	1	GTAGTAGATGTT	914	925
YNL329C	PEX6	1	GAAGATGAAGAA	562	573
YNL330C	RPD3	1	GATGTTGAAGAA	1207	1218
YNR003C	RPC34	1	GATGAAGAAGAA	859	870
YNR006W	VPS27	1	GAAGAAGAAGAA	895	906
YNR007C	ATG3	1	GATGAAGATGAT	301	312
YNR016C	ACC1	1	GATGATGTTGAT	3550	3561
YNR020C	ATP23	1	GTAGATGAAGTT	751	762
YNR026C	SEC12	1	GTAGTTGATGAA	1201	1212
YNR029C		1	GAAGAAGAAGAT	31	42
YNR035C	ARC35	1	GAAGATGATGAA	946	957
YNR045W	PET494	1	GAAGAAGATGAT	406	417
YNR050C	LYS9	1	GATGATGAAGAT	919	930
YNR051C	BRE5	1	GTTGAAGAAGAT	499	510
YNR054C	ESF2	1	GAAGTAGAAGAA	235	246
YNR056C	BIO5	1	GATGATGAAGAA	409	420
YOL006C	TOP1	1	GAAGAAGAAGAA	343	354
YOL018C	TLG2	1	GATGTTGATGAT	232	243
YOL032W	OPI10	1	GATGTAGATGAT	319	330
YOL054W	PSH1	3	GAAGATGAAGAT	862	873
YOL054W	PSH1	3	GATGAAGAAGAA	556	567
YOL054W	PSH1	3	GATGATGAAGAT	847	858
YOL069W	NUF2	1	GAAGTTGAAGTT	1264	1275
YOL071W	EMI5	1	GAAGAAGATGAA	279	290
YOL078W	AVO1	1	GAAGAAGAAGAT	724	735
YOL081W	IRA2	4	GAAGTTGAAGTT	561	572
YOL081W	IRA2	4	GATGATGAAGAA	7300	7311
YOL081W	IRA2	4	GTTGATGAAGTT	7444	7455
YOL081W	IRA2	4	GAAGATGATGTT	8592	8603
YOL087C		2	GTTGTTGATGAA	505	516
YOL087C		2	GATGATGAAGAA	2629	2640
YOL103W	ITR2	1	GATGAAGATGAT	271	282
YOL103W-B		2	GTTGAAGATGAA	3783	3794
YOL103W-B		2	GATGAAGATGAA	4573	4584
YOL107W		1	GTAGTTGTTGTA	865	876
YOL112W	MSB4	1	GATGAAGAAGAA	1356	1367
YOL115W	PAP2	2	GATGATGATGAA	232	243
YOL115W	PAP2	2	GAAGATGATGAT	1714	1725
YOL120C	RPL18A	1	GTAGAAGAAGAT	530	541
YOL129W	VPS68	1	GTTGAAGATGAA	520	531
YOL130W	ALR1	1	GAAGAAGATGTT	811	822
YOL133W	HRT1	1	GATGTTGATGAA	25	36
YOL138C	RTC1	2	GATGATGATGAT	2266	2277
YOL138C	RTC1	2	GATGATGATGAT	2278	2289
YOL139C	CDC33	1	GTTGAAGAAGTT	7	18
YOL140W	ARG8	1	GTAGAAGTTGAA	667	678
YOL144W	NOP8	2	GAAGAAGAAGAA	853	864
YOL144W	NOP8	2	GAAGAAGAAGAA	841	852
YOL146W	PSF3	1	GTAGATGAAGAA	190	201
YOL148C	SPT20	1	GTTGATGTTGAT	1176	1187
YOL164W	BDS1	1	GTTGAAGTTGTT	1875	1886
YOR001W	RRP6	1	GTTGATGATGAT	505	516
YOR004W	UTP23	1	GAAGAAGAAGAA	624	635
YOR014W	RTS1	1	GATGAAGATGAA	1108	1119
YOR017W	PET127	1	GAAGTTGAAGAA	1687	1698
YOR027W	STI1	1	GAAGTTGATGAA	754	765
YOR035C	SHE4	1	GAAGATGAAGTA	532	543
YOR042W	CUE5	1	GAAGATGATGAA	997	1008
YOR049C	RSB1	1	GATGTTGAAGAT	910	921
YOR054C	VHS3	2	GATGATGATGAT	1894	1905
YOR054C	VHS3	2	GATGATGATGAT	1834	1845
YOR078W	BUD21	1	GATGATGATGAT	136	147
YOR111W		1	GAAGATGATGAA	397	408
YOR113W	AZF1	1	GAAGTAGTAGTT	2564	2575
YOR116C	RPO31	1	GATGTTGTTGTT	3805	3816
YOR118W	RTC5	1	GATGATGTTGAT	508	519
YOR119C	RIO1	1	GATGATGAAGAA	1228	1239
YOR123C	LEO1	4	GAAGAAGAAGAA	1318	1329
YOR123C	LEO1	4	GATGATGATGAT	208	219
YOR123C	LEO1	4	GATGATGATGAA	325	336
YOR123C	LEO1	4	GAAGAAGAAGAA	1228	1239
YOR124C	UBP2	1	GTTGAAGTAGAA	2512	2523
YOR127W	RGA1	1	GTTGTTGAAGTT	1135	1146
YOR128C	ADE2	1	GAAGAAGAAGTT	1645	1656
YOR134W	BAG7	1	GATGAAGAAGAT	868	879
YOR138C	RUP1	1	GAAGAAGAAGAA	1069	1080
YOR141C	ARP8	1	GAAGAAGATGAA	235	246
YOR142W-B		2	GTTGAAGATGAA	3783	3794
YOR142W-B		2	GAAGAAGATGAT	4573	4584
YOR144C	ELG1	1	GATGTTGATGTT	1219	1230
YOR151C	RPB2	2	GAAGATGTAGAA	2020	2031
YOR151C	RPB2	2	GAAGAAGAAGAA	2086	2097
YOR153W	PDR5	1	GTTGAAGAAGTT	2956	2967
YOR158W	PET123	1	GTTGAAGTTGAA	525	536
YOR162C	YRR1	1	GTAGAAGAAGAA	1495	1506
YOR168W	GLN4	2	GTTGAAGAAGAT	2290	2301
YOR168W	GLN4	2	GTTGAAGTTGTT	1729	1740
YOR173W	DCS2	1	GAAGAAGTTGAA	979	990
YOR174W	MED4	1	GAAGAAGTAGAA	625	636
YOR175C	ALE1	1	GAAGAAGAAGAA	1597	1608
YOR177C	MPC54	1	GATGATGATGTT	127	138
YOR191W	ULS1	2	GTTGAAGATGAT	526	537
YOR191W	ULS1	2	GAAGTAGATGAA	3670	3681
YOR192C-B		1	GATGAAGATGAA	4618	4629
YOR206W	NOC2	1	GAAGATGTTGAA	2107	2118
YOR211C	MGM1	1	GAAGATGATGAT	493	504
YOR214C		1	GAAGAAGATGAA	97	108
YOR217W	RFC1	2	GATGAAGTTGAT	1270	1281
YOR217W	RFC1	2	GATGATGAAGAA	2452	2463
YOR227W	HER1	1	GTTGAAGATGAA	3664	3675
YOR239W	ABP140	1	GAAGTTGTTGAT	808	819
YOR241W	MET7	1	GAAGATGTAGAA	1432	1443
YOR245C	DGA1	1	GATGATGTTGTT	1144	1155
YOR249C	APC5	1	GATGTAGAAGAT	1243	1254
YOR250C	CLP1	1	GTTGATGATGTA	946	957
YOR254C	SEC63	1	GAAGATGATGAA	1969	1980
YOR255W	OSW1	1	GATGTAGAAGAA	568	579
YOR260W	GCD1	1	GATGATGATGAA	952	963
YOR262W		2	GTAGAAGAAGAA	286	297
YOR262W		2	GAAGAAGAAGAA	907	918
YOR264W	DSE3	1	GAAGATGAAGAT	118	129
YOR270C	VPH1	1	GAAGAAGAAGAA	2083	2094
YOR276W	CAF20	1	GAAGATGATGAA	277	288
YOR279C	RFM1	1	GAAGAAGATGAA	646	657
YOR280C	FSH3	1	GATGAAGTTGTA	538	549
YOR281C	PLP2	2	GATGAAGATGAA	208	219
YOR281C	PLP2	2	GATGATGATGAT	835	846
YOR283W		1	GAAGAAGAAGTT	439	450
YOR287C		2	GTAGAAGAAGAT	46	57
YOR287C		2	GATGAAGAAGAT	184	195
YOR290C	SNF2	2	GTTGAAGAAGTT	3649	3660
YOR290C	SNF2	2	GTTGAAGAAGAA	3814	3825
YOR291W	YPK9	1	GAAGATGATGTT	2671	2682
YOR294W	RRS1	1	GAAGTTGATGAT	481	492
YOR304W	ISW2	1	GAAGAAGAAGAA	2500	2511
YOR305W		1	GAAGTTGAAGTT	684	695
YOR308C	SNU66	2	GAAGAAGAAGAA	652	663
YOR308C	SNU66	2	GTAGATGAAGAT	922	933
YOR310C	NOP58	1	GATGATGAAGAT	1387	1398
YOR315W	SFG1	1	GAAGATGAAGAT	874	885
YOR317W	FAA1	2	GATGAAGATGTT	417	428
YOR317W	FAA1	2	GTTGATGTTGAA	1468	1479
YOR328W	PDR10	1	GATGAAGAAGAA	2505	2516
YOR329C	SCD5	1	GAAGATGAAGAT	916	927
YOR335C	ALA1	1	GATGAAGAAGAA	1141	1152
YOR336W	KRE5	1	GATGTTGATGTT	442	453
YOR337W	TEA1	1	GAAGAAGTTGAA	2013	2024
YOR341W	RPA190	1	GATGAAGATGAA	4162	4173
YOR343W-B		1	GATGAAGATGAA	4618	4629
YOR346W	REV1	1	GATGATGAAGAA	1807	1818
YOR355W	GDS1	1	GTAGTAGTAGTT	1346	1357
YOR356W		1	GATGATGATGAA	1621	1632
YOR361C	PRT1	2	GTAGAAGAAGAT	880	891
YOR361C	PRT1	2	GTTGAAGAAGTT	2251	2262
YOR377W	ATF1	1	GATGATGATGAA	1069	1080
YPL004C	LSP1	3	GATGATGATGTT	280	291
YPL004C	LSP1	3	GAAGAAGAAGAA	862	873
YPL004C	LSP1	3	GTAGATGATGAA	952	963
YPL009C		7	GAAGAAGAAGAA	2233	2244
YPL009C		7	GAAGATGATGAT	1816	1827
YPL009C		7	GAAGAAGAAGAA	2158	2169
YPL009C		7	GAAGAAGAAGAA	2182	2193
YPL009C		7	GAAGAAGAAGAA	2194	2205
YPL009C		7	GAAGAAGAAGAA	2206	2217
YPL009C		7	GAAGAAGAAGAA	2218	2229
YPL012W	RRP12	2	GATGAAGAAGTT	3088	3099
YPL012W	RRP12	2	GATGATGATGAT	3571	3582
YPL020C	ULP1	1	GTTGAAGTAGAT	7	18
YPL036W	PMA2	2	GAAGAAGAAGTA	265	276
YPL036W	PMA2	2	GTTGAAGAAGAT	1537	1548
YPL038W	MET31	1	GTTGATGTAGAT	478	489
YPL043W	NOP4	1	GAAGAAGATGAA	775	786
YPL045W	VPS16	1	GAAGATGTTGTT	1065	1076
YPL058C	PDR12	1	GAAGTTGAAGAA	3388	3399
YPL059W	GRX5	1	GAAGAAGAAGAA	424	435
YPL061W	ALD6	1	GAAGATGTTGAA	187	198
YPL072W	UBP16	1	GATGTAGTAGTA	1000	1011
YPL075W	GCR1	1	GATGATGTTGAT	1633	1644
YPL083C	SEN54	2	GAAGAAGAAGAA	55	66
YPL083C	SEN54	2	GAAGAAGAAGAA	67	78
YPL085W	SEC16	2	GAAGAAGTTGAA	36	47
YPL085W	SEC16	2	GAAGAAGATGAA	766	777
YPL087W	YDC1	1	GTAGATGATGAA	925	936
YPL088W		1	GATGTTGTTGAA	493	504
YPL091W	GLR1	1	GTTGTTGTTGTT	598	609
YPL093W	NOG1	2	GAAGAAGAAGAA	1369	1380
YPL093W	NOG1	2	GAAGTAGATGAT	1453	1464
YPL097W	MSY1	1	GAAGTTGTAGTA	14	25
YPL106C	SSE1	2	GAAGAAGTTGAT	997	1008
YPL106C	SSE1	2	GAAGTTGAAGAA	1504	1515
YPL110C	GDE1	1	GAAGAAGATGAT	826	837
YPL115C	BEM3	1	GTAGTTGATGAA	3073	3084
YPL116W	HOS3	1	GATGAAGATGAA	1753	1764
YPL120W	VPS30	1	GATGATGATGAT	274	285
YPL126W	NAN1	1	GAAGATGAAGAA	2542	2553
YPL130W	SPO19	1	GAAGAAGAAGAA	346	357
YPL131W	RPL5	2	GTTGAAGAAGTT	364	375
YPL131W	RPL5	2	GATGATGAAGAA	640	651
YPL137C	GIP3	1	GAAGAAGAAGAA	3292	3303
YPL138C	SPP1	1	GAAGAAGAAGAA	741	752
YPL146C	NOP53	2	GAAGAAGAAGAA	853	864
YPL146C	NOP53	2	GAAGAAGAAGAA	841	852
YPL150W		1	GAAGAAGAAGAT	2371	2382
YPL158C	AIM44	9	GAAGAAGAAGAA	2059	2070
YPL158C	AIM44	9	GAAGAAGAAGAA	1957	1968
YPL158C	AIM44	9	GATGAAGATGAT	1969	1980
YPL158C	AIM44	9	GAAGATGATGAA	1981	1992
YPL158C	AIM44	9	GAAGAAGAAGAA	1993	2004
YPL158C	AIM44	9	GATGATGAAGAA	2011	2022
YPL158C	AIM44	9	GATGAAGAAGAT	2023	2034
YPL158C	AIM44	9	GAAGAAGATGAT	2035	2046
YPL158C	AIM44	9	GAAGATGATGAA	2047	2058
YPL160W	CDC60	2	GAAGAAGTTGAA	3190	3201
YPL160W	CDC60	2	GAAGAAGAAGAA	400	411
YPL161C	BEM4	1	GAAGAAGATGAT	802	813
YPL180W	TCO89	1	GAAGAAGAAGAT	1123	1134
YPL181W	CTI6	2	GTAGAAGATGAA	571	582
YPL181W	CTI6	2	GAAGAAGATGAA	559	570
YPL190C	NAB3	5	GAAGAAGAAGAA	397	408
YPL190C	NAB3	5	GAAGAAGAAGAA	259	270
YPL190C	NAB3	5	GATGATGATGAT	355	366
YPL190C	NAB3	5	GATGATGATGAA	373	384
YPL190C	NAB3	5	GAAGAAGAAGAA	385	396
YPL193W	RSA1	2	GAAGATGATGAT	628	639
YPL193W	RSA1	2	GATGAAGATGTT	715	726
YPL195W	APL5	2	GAAGAAGATGAT	913	924
YPL195W	APL5	2	GTAGATGAAGAT	1186	1197
YPL207W	TYW1	3	GAAGTAGATGAA	1501	1512
YPL207W	TYW1	3	GAAGATGAAGAA	1141	1152
YPL207W	TYW1	3	GATGTAGAAGAT	1180	1191
YPL214C	THI6	1	GAAGAAGTTGAT	16	27
YPL217C	BMS1	2	GAAGATGATGAA	2218	2229
YPL217C	BMS1	2	GAAGAAGATGTT	1741	1752
YPL219W	PCL8	1	GATGATGATGAT	73	84
YPL220W	RPL1A	2	GAAGAAGTTGAA	270	281
YPL220W	RPL1A	2	GTTGAAGAAGAA	579	590
YPL226W	NEW1	1	GATGAAGAAGAT	3577	3588
YPL228W	CET1	1	GATGATGAAGAA	256	267
YPL231W	FAS2	1	GTAGATGTTGAA	5311	5322
YPL232W	SSO1	1	GAAGATGAAGTT	469	480
YPL239W	YAR1	1	GAAGATGATGAA	463	474
YPL243W	SRP68	1	GAAGAAGTTGTA	562	573
YPL248C	GAL4	1	GATGATGAAGAT	2608	2619
YPL252C	YAH1	1	GAAGATGATGAA	367	378
YPL256C	CLN2	1	GAAGAAGAAGAA	751	762
YPL257W-B		2	GTTGAAGATGAA	3783	3794
YPL257W-B		2	GATGAAGATGAA	4573	4584
YPL259C	APM1	1	GTTGAAGAAGAA	295	306
YPL263C	KEL3	1	GAAGAAGATGAT	124	135
YPR007C	REC8	1	GATGATGTAGAA	1876	1887
YPR018W	RLF2	2	GAAGAAGAAGAA	1177	1188
YPR018W	RLF2	2	GAAGATGATGAA	1234	1245
YPR029C	APL4	1	GATGAAGATGAA	652	663
YPR041W	TIF5	2	GAAGAAGAAGAA	456	467
YPR041W	TIF5	2	GATGATGAAGAA	1195	1206
YPR049C	ATG11	1	GAAGAAGAAGAA	1072	1083
YPR055W	SEC8	1	GTTGAAGTAGAA	1822	1833
YPR062W	FCY1	1	GTTGTTGTTGTT	385	396
YPR074C	TKL1	1	GATGAAGATGTT	598	609
YPR075C	OPY2	1	GATGATGATGAA	451	462
YPR083W	MDM36	1	GATGATGATGAT	430	441
YPR084W		1	GAAGTAGTAGTA	1256	1267
YPR095C	SYT1	1	GAAGATGATGAA	304	315
YPR097W		2	GTTGATGATGTT	2560	2571
YPR097W		2	GTTGTTGATGAA	3130	3141
YPR104C	FHL1	1	GAAGTAGATGAA	2587	2598
YPR108W	RPN7	1	GAAGAAGATGAT	361	372
YPR112C	MRD1	1	GATGATGAAGAA	2638	2649
YPR117W		1	GTTGTAGTAGAT	1009	1020
YPR120C	CLB5	2	GAAGAAGAAGAA	334	345
YPR120C	CLB5	2	GAAGATGATGAT	358	369
YPR127W		1	GATGATGTTGTA	310	321
YPR135W	CTF4	1	GAAGATGAAGAA	1285	1296
YPR137C-B		1	GATGAAGATGAA	4573	4584
YPR143W	RRP15	2	GATGAAGAAGAA	226	237
YPR143W	RRP15	2	GAAGAAGATGAT	214	225
YPR148C		2	GATGAAGAAGAT	610	621
YPR148C		2	GAAGATGAAGAA	598	609
YPR158C-D		2	GTTGAAGATGAA	3783	3794
YPR158C-D		2	GATGAAGATGAA	4573	4584
YPR158W-B		1	GATGAAGATGAA	4576	4587
YPR159W	KRE6	1	GAAGAAGATGAT	649	660
YPR163C	TIF3	4	GAAGATGATGAT	1162	1173
YPR163C	TIF3	4	GTTGAAGAAGTT	391	402
YPR163C	TIF3	4	GAAGAAGTTGAT	688	699
YPR163C	TIF3	4	GAAGAAGTTGAT	766	777
YPR165W	RHO1	2	GATGTTGAAGTT	148	159
YPR165W	RHO1	2	GAAGAAGAAGAA	603	614
YPR180W	AOS1	1	GATGAAGAAGAT	601	612
YPR185W	ATG13	1	GTAGAAGAAGAT	1855	1866
YPR189W	SKI3	4	GAAGATGAAGAA	1174	1185
YPR189W	SKI3	4	GAAGATGAAGTT	1090	1101
YPR189W	SKI3	4	GTTGAAGATGAA	1111	1122
YPR189W	SKI3	4	GTTGAAGATGAA	1135	1146

## Sheet: GWW6
ORF	Gene	HitNumber	MatchPattern	MatchStartCoord	MatchStopCoord
YAL035W	FUN12	1	GAAGAAGAAGAAGAAGAA	1087	1104
YBL052C	SAS3	1	GAAGAAGAAGAAGAAGAA	1877	1894
YBR017C	KAP104	1	GAAGATGATGATGATGAT	1138	1155
YBR055C	PRP6	1	GATGATGAAGATGATGAA	181	198
YBR150C	TBS1	3	GATGATGATGATGATGAT	2974	2991
YBR150C	TBS1	3	GATGATGATGATGATGAT	2992	3009
YBR150C	TBS1	3	GATGATGATGATGATGAT	3010	3027
YBR237W	PRP5	1	GATGTTGAAGAAGTTGAT	1558	1575
YCR014C	POL4	1	GAAGAAGAAGAAGAAGAA	1414	1431
YDL058W	USO1	1	GATGATGAAGAAGATGAT	5323	5340
YDL153C	SAS10	2	GATGAAGAAGAAGAAGAA	496	513
YDL153C	SAS10	2	GATGAAGAAGAAGAAGAA	1075	1092
YDL173W	PAR32	1	GAAGAAGAAGAAGAAGAA	825	842
YDR068W	DOS2	1	GAAGAAGAAGAAGAAGAT	763	780
YDR080W	VPS41	1	GATGATGATGATGATGAT	235	252
YDR170C	SEC7	4	GATGAAGATGAAGATGAA	286	303
YDR170C	SEC7	4	GATGAAGATGAAGATGAA	304	321
YDR170C	SEC7	4	GAAGAAGAAGAAGAAGAA	505	522
YDR170C	SEC7	4	GAAGAAGAAGAAGAAGAA	523	540
YDR173C	ARG82	1	GATGATGATGATGATGAT	883	900
YDR174W	HMO1	1	GAAGAAGAAGAAGAAGAA	684	701
YDR289C	RTT103	1	GATGATGATGATGATGAT	832	849
YDR299W	BFR2	1	GAAGAAGAAGAAGAAGAA	298	315
YDR333C		1	GATGATGATGATGATGAT	358	375
YDR338C		1	GAAGATGATGAAGTAGAT	2008	2025
YDR365C	ESF1	1	GATGAAGATGAAGAAGTT	1204	1221
YDR485C	VPS72	2	GATGATGAAGAAGATGAA	169	186
YDR485C	VPS72	2	GAAGATGAAGATGATGAA	205	222
YER002W	NOP16	1	GATGAAGATGAAGATGAA	253	270
YER047C	SAP1	1	GTAGAAGAAGAAGAAGAA	838	855
YER073W	ALD5	1	GAAGATGATGTTGATGAA	238	255
YER075C	PTP3	1	GATGATGATGATGATGAT	2170	2187
YER171W	RAD3	1	GATGAAGATGAAGATGAA	2302	2319
YFL037W	TUB2	1	GTAGAAGATGATGAAGAA	1288	1305
YFR016C		1	GAAGAAGAAGAAGAAGAA	1402	1419
YFR033C	QCR6	1	GAAGATGATGATGATGAT	172	189
YGL058W	RAD6	1	GATGATGATGATGATGAT	472	489
YGL150C	INO80	1	GATGAAGAAGATGATGAA	430	447
YGL164C	YRB30	1	GAAGAAGAAGAAGAAGAA	1090	1107
YGL195W	GCN1	1	GTTGAAGAAGATGAAGAA	2896	2913
YGL241W	KAP114	1	GAAGATGTAGATGATGTA	2773	2790
YGR103W	NOP7	1	GATGAAGAAGAAGAAGAA	1636	1653
YGR116W	SPT6	1	GAAGATGAAGAAGAAGAA	466	483
YGR159C	NSR1	1	GAAGAAGAAGAAGAAGAA	295	312
YGR173W	RBG2	1	GATGATGAAGATGTAGTT	1072	1089
YGR184C	UBR1	1	GATGAAGATGATGAAGAT	5500	5517
YGR233C	PHO81	1	GATGAAGAAGATGATGAT	2329	2346
YGR245C	SDA1	1	GAAGAAGAAGAAGAAGAA	939	956
YHR052W	CIC1	1	GAAGATGATGAAGAAGAA	202	219
YHR077C	NMD2	2	GATGATGATGAAGATGAT	2743	2760
YHR077C	NMD2	2	GATGATGATGATGAAGAA	2770	2787
YHR131C		1	GATGATGATGATGATGAT	2491	2508
YIL112W	HOS4	1	GATGATGATGATGATGAT	1999	2016
YIL131C	FKH1	1	GAAGAAGATGAAGAAGAT	760	777
YIL143C	SSL2	1	GAAGAAGAAGATGATGAT	910	927
YIR006C	PAN1	1	GATGATGAAGATGAAGAT	3406	3423
YJL123C	MTC1	1	GAAGAAGAAGAAGAAGAA	391	408
YJL149W	DAS1	1	GATGATGATGATGATGAA	1603	1620
YJL197W	UBP12	1	GATGATGTTGAAGAAGAT	2623	2640
YJR052W	RAD7	1	GTAGTTGAAGATGAAGAA	214	231
YKL010C	UFD4	1	GATGAAGATGAAGATGAA	136	153
YKL015W	PUT3	1	GATGATGATGAAGATGAT	595	612
YKL028W	TFA1	1	GATGATGATGATGATGAT	1393	1410
YKL075C		1	GATGATGATGAAGATGAA	1180	1197
YKL117W	SBA1	1	GATGAAGAAGATGAAGAA	604	621
YKL172W	EBP2	1	GAAGAAGAAGAAGAAGAA	346	363
YKL173W	SNU114	1	GAAGATGAAGATGAAGAT	1576	1593
YKR048C	NAP1	1	GAAGAAGAAGATGATGAT	1144	1161
YKR079C	TRZ1	1	GAAGAAGAAGAAGATGTT	2440	2457
YLR019W	PSR2	1	GAAGAAGAAGAAGAAGAT	379	396
YLR025W	SNF7	1	GATGAAGAAGATGAAGAT	664	681
YLR032W	RAD5	1	GATGATGATGATGATGTT	124	141
YLR069C	MEF1	1	GAAGATGTTGATGAAGTT	1285	1302
YLR197W	NOP56	1	GAAGATGATGATGAAGAA	1375	1392
YLR223C	IFH1	1	GAAGAAGAAGAAGAAGAT	394	411
YLR260W	LCB5	1	GAAGATGAAGATGAAGAT	1534	1551
YLR449W	FPR4	1	GAAGAAGAAGAAGAAGAA	571	588
YLR451W	LEU3	1	GAAGAAGAAGAAGAAGAA	2068	2085
YML010W	SPT5	1	GATGATGAAGATGAAGAT	565	582
YML013W	UBX2	1	GATGAAGAAGATGAAGAA	1714	1731
YML034W	SRC1	1	GATGATGATGATGATGAT	349	366
YML049C	RSE1	1	GAAGAAGAAGAAGAAGAA	2371	2388
YML070W	DAK1	1	GATGAAGATGATGAAGTT	778	795
YML074C	FPR3	2	GAAGAAGATGAAGAAGAT	661	678
YML074C	FPR3	2	GAAGAAGAAGAAGAAGAA	700	717
YMR043W	MCM1	1	GATGATGATGATGATGAT	325	342
YMR172W	HOT1	1	GAAGATGAAGTAGATGAT	1690	1707
YMR186W	HSC82	1	GATGAAGAAGAAGAAGAA	727	744
YMR269W	TMA23	1	GAAGAAGAAGAAGAAGAA	474	491
YMR311C	GLC8	1	GTAGATGATGATGAAGAT	397	414
YNL058C		1	GAAGAAGAAGAAGAAGAA	703	720
YNL088W	TOP2	1	GATGAAGAAGATGAAGAA	3262	3279
YNL102W	POL1	1	GATGAAGAAGATGATGAA	799	816
YNL151C	RPC31	1	GAAGAAGATGATGATGAT	655	672
YNL206C	RTT106	1	GAAGAAGATGATGAAGAA	1153	1170
YOL115W	PAP2	1	GAAGATGATGATGAAGAT	1714	1731
YOL133W	HRT1	1	GATGTTGATGAAGATGAA	25	42
YOL138C	RTC1	1	GATGATGATGATGATGAT	2266	2283
YOL144W	NOP8	1	GAAGAAGAAGAAGAAGAA	841	858
YOR123C	LEO1	1	GATGATGATGATGATGTT	208	225
YOR141C	ARP8	1	GAAGAAGATGAAGATGAA	235	252
YOR276W	CAF20	1	GAAGATGATGAAGAAGAA	277	294
YPL009C		3	GAAGAAGAAGAAGAAGAA	2158	2175
YPL009C		3	GAAGAAGAAGAAGAAGAA	2182	2199
YPL009C		3	GAAGAAGAAGAAGAAGAA	2200	2217
YPL083C	SEN54	1	GAAGAAGAAGAAGAAGAA	55	72
YPL146C	NOP53	1	GAAGAAGAAGAAGAAGAA	841	858
YPL158C	AIM44	5	GAAGAAGAAGAAGATGAA	1957	1974
YPL158C	AIM44	5	GATGATGAAGATGATGAA	1975	1992
YPL158C	AIM44	5	GATGATGAAGAAGATGAA	2011	2028
YPL158C	AIM44	5	GAAGATGAAGAAGATGAT	2029	2046
YPL158C	AIM44	5	GAAGATGATGAAGAAGAA	2047	2064
YPL181W	CTI6	1	GAAGAAGATGAAGTAGAA	559	576
YPL190C	NAB3	3	GAAGAAGAAGAAGAAGAA	259	276
YPL190C	NAB3	3	GATGATGATGAAGAAGAA	373	390
YPL190C	NAB3	3	GAAGAAGAAGAAGAAGAA	391	408
YPL217C	BMS1	1	GAAGAAGATGTTGATGAT	1741	1758
YPL256C	CLN2	1	GAAGAAGAAGAAGAAGAA	751	768
YPR120C	CLB5	1	GAAGAAGAAGAAGAAGAA	334	351
YPR143W	RRP15	1	GAAGAAGATGATGATGAA	214	231
YPR148C		1	GAAGATGAAGAAGATGAA	598	615
YPR163C	TIF3	1	GAAGATGATGATGAAGAT	1162	1179
YPR185W	ATG13	1	GTAGAAGAAGATGATGAT	1855	1872

## Sheet: GWW8
ORF	Gene	HitNumber	MatchPattern	MatchStartCoord	MatchStopCoord
YAL035W	FUN12	1	GAAGAAGAAGAAGAAGAAGAAGAA	1087	1110
YBR017C	KAP104	1	GAAGATGATGATGATGATGATGAT	1138	1161
YBR150C	TBS1	2	GATGATGATGATGATGATGATGAT	2974	2997
YBR150C	TBS1	2	GATGATGATGATGATGATGATGAT	2998	3021
YDL058W	USO1	1	GATGATGAAGAAGATGATGAAGAA	5323	5346
YDL153C	SAS10	1	GATGAAGAAGAAGAAGAAGAAGAT	1075	1098
YDL173W	PAR32	1	GAAGAAGAAGAAGAAGAAGAAGAA	825	848
YDR080W	VPS41	1	GATGATGATGATGATGATGATGAT	235	258
YDR170C	SEC7	2	GATGAAGATGAAGATGAAGATGAA	286	309
YDR170C	SEC7	2	GAAGAAGAAGAAGAAGAAGAAGAA	505	528
YDR289C	RTT103	1	GATGATGATGATGATGATGATGAT	832	855
YDR333C		1	GATGATGATGATGATGATGAAGAA	358	381
YER002W	NOP16	1	GATGAAGATGAAGATGAAGATGAA	253	276
YER075C	PTP3	1	GATGATGATGATGATGATGATGAT	2170	2193
YFR016C		1	GAAGAAGAAGAAGAAGAAGAAGAA	1402	1425
YGL195W	GCN1	1	GTTGAAGAAGATGAAGAAGAAGAA	2896	2919
YHR077C	NMD2	2	GATGATGATGAAGATGATGATGAT	2743	2766
YHR077C	NMD2	2	GATGATGATGATGAAGAAGAAGAA	2770	2793
YIR006C	PAN1	1	GATGATGAAGATGAAGATGATGAA	3406	3429
YKL015W	PUT3	1	GATGATGATGAAGATGATGAAGAA	595	618
YKL028W	TFA1	1	GATGATGATGATGATGATGATGAT	1393	1416
YKL172W	EBP2	1	GAAGAAGAAGAAGAAGAAGAAGAA	346	369
YLR032W	RAD5	1	GATGATGATGATGATGTTGTTGTA	124	147
YLR449W	FPR4	1	GAAGAAGAAGAAGAAGAAGAAGAA	571	594
YLR451W	LEU3	1	GAAGAAGAAGAAGAAGAAGAAGAA	2068	2091
YML010W	SPT5	1	GATGATGAAGATGAAGATGAAGAT	565	588
YML034W	SRC1	1	GATGATGATGATGATGATGATGAT	349	372
YNL058C		1	GAAGAAGAAGAAGAAGAAGAAGAA	703	726
YOL138C	RTC1	1	GATGATGATGATGATGATGATGAT	2266	2289
YOL144W	NOP8	1	GAAGAAGAAGAAGAAGAAGAAGAA	841	864
YPL009C		2	GAAGAAGAAGAAGAAGAAGAAGAA	2182	2205
YPL009C		2	GAAGAAGAAGAAGAAGAAGAAGAA	2206	2229
YPL083C	SEN54	1	GAAGAAGAAGAAGAAGAAGAAGAA	55	78
YPL146C	NOP53	1	GAAGAAGAAGAAGAAGAAGAAGAA	841	864
YPL158C	AIM44	4	GAAGAAGAAGAAGATGAAGATGAT	1957	1980
YPL158C	AIM44	4	GAAGATGATGAAGAAGAAGAAGAA	1981	2004
YPL158C	AIM44	4	GATGATGAAGAAGATGAAGAAGAT	2011	2034
YPL158C	AIM44	4	GAAGAAGATGATGAAGATGATGAA	2035	2058
YPL181W	CTI6	1	GAAGAAGATGAAGTAGAAGATGAA	559	582
YPL190C	NAB3	1	GATGATGATGAAGAAGAAGAAGAA	373	396
YPR143W	RRP15	1	GAAGAAGATGATGATGAAGAAGAA	214	237
YPR148C		1	GAAGATGAAGAAGATGAAGAAGAT	598	621
