# Supplementary material for: Defining potentially conserved RNA regulons of homologous zinc-finger RNA-binding proteins
Source: Genome Biol. 2011 Jan 13;12(1):R3. doi: 10.1186/gb-2011-12-1-r3 (PMC3091301; doi:10.1186/gb-2011-12-1-r3)
Supplement: Additional file 7 — Human CDSs with GWW repeats of various lengths representing predicted ZNF9 targets. [file gb-2011-12-1-r3-S7.XLS]

## Sheet: GWW4
ENSG	Uniprot/Refseq	GENE NAME	MOTIF	POSITION
ENSG00000000005	Q9H2S6	Tenomodulin (TeM) (hTeM) (Chondromodulin-I-like protein) (ChM1L) (hChM1L) (Myodulin) (Tendin). [Source:Uniprot/SWISSPROT;Acc:Q9H2S6]	GAAGAAGAAGAT	219
ENSG00000001497	Q9Y4W2	LAS1-like protein. [Source:Uniprot/SWISSPROT;Acc:Q9Y4W2]	GATGAAGATGAT	1729
ENSG00000001497	Q9Y4W2	LAS1-like protein. [Source:Uniprot/SWISSPROT;Acc:Q9Y4W2]	GAAGATGATGAA	1741
ENSG00000001497	Q9Y4W2	LAS1-like protein. [Source:Uniprot/SWISSPROT;Acc:Q9Y4W2]	GATGAAGATGAT	1603
ENSG00000001497	Q9Y4W2	LAS1-like protein. [Source:Uniprot/SWISSPROT;Acc:Q9Y4W2]	GAAGATGATGAA	1615
ENSG00000001497	Q9Y4W2	LAS1-like protein. [Source:Uniprot/SWISSPROT;Acc:Q9Y4W2]	GATGAAGATGAT	1780
ENSG00000001497	Q9Y4W2	LAS1-like protein. [Source:Uniprot/SWISSPROT;Acc:Q9Y4W2]	GAAGATGATGAA	1792
ENSG00000001561	NP_055751	ectonucleotide pyrophosphatase/phosphodiesterase 4 (putative function) [Source:RefSeq_peptide;Acc:NP_055751]	GAAGATGATGAT	1333
ENSG00000001561	NP_055751	ectonucleotide pyrophosphatase/phosphodiesterase 4 (putative function) [Source:RefSeq_peptide;Acc:NP_055751]	GAAGATGATGAT	1333
ENSG00000001626	P13569	Cystic fibrosis transmembrane conductance regulator (CFTR) (cAMP- dependent chloride channel) (ATP-binding cassette transporter sub- family C member 7). [Source:Uniprot/SWISSPROT;Acc:P13569]	GATGATGAAGTA	729
ENSG00000001630	Q16850	Cytochrome P450 51A1 (EC 1.14.13.70) (CYPLI) (P450LI) (Sterol 14-alpha demethylase) (Lanosterol 14-alpha demethylase) (LDM) (P450-14DM) (P45014DM). [Source:Uniprot/SWISSPROT;Acc:Q16850]	GATGATGAAGTA	910
ENSG00000002079	NR_002147	myosin, heavy chain 16 (MYH16) on chromosome 7 [Source:RefSeq_dna;Acc:NR_002147]	GAAGTTGAAGAA	2070
ENSG00000003436	P10646	Tissue factor pathway inhibitor precursor (TFPI) (Lipoprotein- associated coagulation inhibitor) (LACI) (Extrinsic pathway inhibitor) (EPI). [Source:Uniprot/SWISSPROT;Acc:P10646]	GAAGATGAAGAA	127
ENSG00000003436	P10646	Tissue factor pathway inhibitor precursor (TFPI) (Lipoprotein- associated coagulation inhibitor) (LACI) (Extrinsic pathway inhibitor) (EPI). [Source:Uniprot/SWISSPROT;Acc:P10646]	GAAGATGAAGAA	94
ENSG00000003436	P10646	Tissue factor pathway inhibitor precursor (TFPI) (Lipoprotein- associated coagulation inhibitor) (LACI) (Extrinsic pathway inhibitor) (EPI). [Source:Uniprot/SWISSPROT;Acc:P10646]	GAAGATGAAGAA	94
ENSG00000003436	P10646	Tissue factor pathway inhibitor precursor (TFPI) (Lipoprotein- associated coagulation inhibitor) (LACI) (Extrinsic pathway inhibitor) (EPI). [Source:Uniprot/SWISSPROT;Acc:P10646]	GAAGATGAAGAA	94
ENSG00000004866	NP_060882	suppression of tumorigenicity 7 isoform a [Source:RefSeq_peptide;Acc:NP_060882]	GTTGAAGATGAA	1702
ENSG00000004948	P30988	Calcitonin receptor precursor (CT-R). [Source:Uniprot/SWISSPROT;Acc:P30988]	GTTGAAGTAGTA	607
ENSG00000004948	P30988	Calcitonin receptor precursor (CT-R). [Source:Uniprot/SWISSPROT;Acc:P30988]	GTTGAAGTAGTA	655
ENSG00000004948	P30988	Calcitonin receptor precursor (CT-R). [Source:Uniprot/SWISSPROT;Acc:P30988]	GTTGAAGTAGTA	607
ENSG00000004948	P30988	Calcitonin receptor precursor (CT-R). [Source:Uniprot/SWISSPROT;Acc:P30988]	GTTGAAGTAGTA	607
ENSG00000005007	Q92900	Regulator of nonsense transcripts 1 (EC 3.6.1.-) (ATP-dependent helicase RENT1) (Nonsense mRNA reducing factor 1) (NORF1) (Up- frameshift suppressor 1 homolog) (hUpf1). [Source:Uniprot/SWISSPROT;Acc:Q92900]	GAAGATGAAGAA	319
ENSG00000005007	Q92900	Regulator of nonsense transcripts 1 (EC 3.6.1.-) (ATP-dependent helicase RENT1) (Nonsense mRNA reducing factor 1) (NORF1) (Up- frameshift suppressor 1 homolog) (hUpf1). [Source:Uniprot/SWISSPROT;Acc:Q92900]	GAAGATGAAGAA	319
ENSG00000005020	O75563	Src kinase-associated phosphoprotein 2 (Src family-associated phosphoprotein 2) (Src kinase-associated phosphoprotein 55-related protein) (SKAP55 homolog) (SKAP-HOM) (SKAP-55HOM) (Src-associated adapter protein with PH and SH3 domains) (Pyk2/RAFTK-associa [Source:Uniprot/SWISSPROT;Acc:O75563]	GATGATGTTGAT	712
ENSG00000005249	P31323	cAMP-dependent protein kinase type II-beta regulatory subunit. [Source:Uniprot/SWISSPROT;Acc:P31323]	GATGAAGAAGAA	127
ENSG00000005249	P31323	cAMP-dependent protein kinase type II-beta regulatory subunit. [Source:Uniprot/SWISSPROT;Acc:P31323]	GATGAAGAAGAA	367
ENSG00000005436	P16383	GC-rich sequence DNA-binding factor (GCF) (Transcription factor 9) (TCF-9). [Source:Uniprot/SWISSPROT;Acc:P16383]	GTAGAAGATGAT	1852
ENSG00000005700	Q9P2D0	Inhibitor of Bruton tyrosine kinase (IBtk). [Source:Uniprot/SWISSPROT;Acc:Q9P2D0]	GAAGTAGAAGAT	2854
ENSG00000005700	Q9P2D0	Inhibitor of Bruton tyrosine kinase (IBtk). [Source:Uniprot/SWISSPROT;Acc:Q9P2D0]	GTAGAAGAAGAA	3862
ENSG00000005700	Q9P2D0	Inhibitor of Bruton tyrosine kinase (IBtk). [Source:Uniprot/SWISSPROT;Acc:Q9P2D0]	GAAGTAGAAGAT	2842
ENSG00000005810	O75592	Probable E3 ubiquitin-protein ligase MYCBP2 (EC 6.3.2.-) (Myc-binding protein 2) (Protein associated with Myc) (Pam/highwire/rpm-1 protein). [Source:Uniprot/SWISSPROT;Acc:O75592]	GTTGATGAAGAT	967
ENSG00000005810	O75592	Probable E3 ubiquitin-protein ligase MYCBP2 (EC 6.3.2.-) (Myc-binding protein 2) (Protein associated with Myc) (Pam/highwire/rpm-1 protein). [Source:Uniprot/SWISSPROT;Acc:O75592]	GTTGTAGAAGAA	4345
ENSG00000005810	O75592	Probable E3 ubiquitin-protein ligase MYCBP2 (EC 6.3.2.-) (Myc-binding protein 2) (Protein associated with Myc) (Pam/highwire/rpm-1 protein). [Source:Uniprot/SWISSPROT;Acc:O75592]	GAAGAAGAAGAA	12799
ENSG00000005889	P17010	Zinc finger X-chromosomal protein. [Source:Uniprot/SWISSPROT;Acc:P17010]	GAAGATGAAGAT	925
ENSG00000005889	P17010	Zinc finger X-chromosomal protein. [Source:Uniprot/SWISSPROT;Acc:P17010]	GAAGATGAAGAT	925
ENSG00000005889	P17010	Zinc finger X-chromosomal protein. [Source:Uniprot/SWISSPROT;Acc:P17010]	GAAGATGAAGAT	775
ENSG00000005889	P17010	Zinc finger X-chromosomal protein. [Source:Uniprot/SWISSPROT;Acc:P17010]	GAAGATGAAGAT	925
ENSG00000005955	Q9H3C7	Protein ZNF403 (Laryngeal carcinoma-related protein 1). [Source:Uniprot/SWISSPROT;Acc:Q9H3C7]	GATGAAGTAGTT	574
ENSG00000005955	Q9H3C7	Protein ZNF403 (Laryngeal carcinoma-related protein 1). [Source:Uniprot/SWISSPROT;Acc:Q9H3C7]	GAAGAAGAAGAA	1602
ENSG00000005961	P08514	Integrin alpha-IIb precursor (Platelet membrane glycoprotein IIb) (GPalpha IIb) (GPIIb) (CD41 antigen) [Contains: Integrin alpha-IIb heavy chain; Integrin alpha-IIb light chain, form 1; Integrin alpha- IIb light chain, form 2]. [Source:Uniprot/SWISSPROT;Acc:P08514]	GAAGAAGATGAT	3094
ENSG00000005961	P08514	Integrin alpha-IIb precursor (Platelet membrane glycoprotein IIb) (GPalpha IIb) (GPIIb) (CD41 antigen) [Contains: Integrin alpha-IIb heavy chain; Integrin alpha-IIb light chain, form 1; Integrin alpha- IIb light chain, form 2]. [Source:Uniprot/SWISSPROT;Acc:P08514]	GAAGAAGATGAT	2992
ENSG00000005961	P08514	Integrin alpha-IIb precursor (Platelet membrane glycoprotein IIb) (GPalpha IIb) (GPIIb) (CD41 antigen) [Contains: Integrin alpha-IIb heavy chain; Integrin alpha-IIb light chain, form 1; Integrin alpha- IIb light chain, form 2]. [Source:Uniprot/SWISSPROT;Acc:P08514]	GAAGAAGATGAT	832
ENSG00000006114	Q9UMZ2	AP1 subunit gamma-binding protein 1 (Gamma-synergin). [Source:Uniprot/SWISSPROT;Acc:Q9UMZ2]	GATGAAGAAGAA	745
ENSG00000006114	Q9UMZ2	AP1 subunit gamma-binding protein 1 (Gamma-synergin). [Source:Uniprot/SWISSPROT;Acc:Q9UMZ2]	GATGAAGAAGAA	745
ENSG00000006453	Q9UHR4	Brain-specific angiogenesis inhibitor 1-associated protein 2-like protein 1 (BAI1-associated protein 2-like protein 1). [Source:Uniprot/SWISSPROT;Acc:Q9UHR4]	GTTGAAGAAGAT	417
ENSG00000006634	Q9UBU7	Protein DBF4 homolog (Activator of S phase Kinase). [Source:Uniprot/SWISSPROT;Acc:Q9UBU7]	GTTGTTGATGAT	976
ENSG00000006747	Q9Y6U3	Adseverin (Scinderin). [Source:Uniprot/SWISSPROT;Acc:Q9Y6U3]	GTTGATGTTGAT	1582
ENSG00000006788	Q9UKX3	Myosin-13 (Myosin heavy chain 13) (Myosin heavy chain, skeletal muscle, extraocular) (MyHC-eo). [Source:Uniprot/SWISSPROT;Acc:Q9UKX3]	GATGAAGAAGAA	5355
ENSG00000007062	O43490	Prominin-1 precursor (Prominin-like protein 1) (Antigen AC133) (CD133 antigen). [Source:Uniprot/SWISSPROT;Acc:O43490]	GATGATGTTGAA	2485
ENSG00000007174	Q9NYC9	Ciliary dynein heavy chain 9 (Axonemal beta dynein heavy chain 9). [Source:Uniprot/SWISSPROT;Acc:Q9NYC9]	GATGATGAAGTT	8731
ENSG00000007202	Q14667	UPF0378 family protein KIAA0100 precursor (Breast cancer overexpressed gene 1 protein) (Antigen MLAA-22). [Source:Uniprot/SWISSPROT;Acc:Q14667]	GAAGATGATGAA	6016
ENSG00000007202	Q14667	UPF0378 family protein KIAA0100 precursor (Breast cancer overexpressed gene 1 protein) (Antigen MLAA-22). [Source:Uniprot/SWISSPROT;Acc:Q14667]	GAAGATGATGAA	6106
ENSG00000007314	P35499	Sodium channel protein type 4 subunit alpha (Sodium channel protein type IV subunit alpha) (Voltage-gated sodium channel subunit alpha Nav1.4) (Sodium channel protein, skeletal muscle subunit alpha) (SkM1). [Source:Uniprot/SWISSPROT;Acc:P35499]	GAAGAAGAAGTT	3903
ENSG00000008083	Q92833	Protein Jumonji (Jumonji/ARID domain-containing protein 2). [Source:Uniprot/SWISSPROT;Acc:Q92833]	GAAGTTGATGTA	3534
ENSG00000008083	Q92833	Protein Jumonji (Jumonji/ARID domain-containing protein 2). [Source:Uniprot/SWISSPROT;Acc:Q92833]	GAAGTTGATGTA	3531
ENSG00000008128	Q9UQ88	PITSLRE serine/threonine-protein kinase CDC2L2 (EC 2.7.11.22) (Galactosyltransferase-associated protein kinase p58/GTA) (Cell division cycle 2-like protein kinase 2) (CDK11). [Source:Uniprot/SWISSPROT;Acc:Q9UQ88]	GAAGAAGATGAT	232
ENSG00000008128	Q9UQ88	PITSLRE serine/threonine-protein kinase CDC2L2 (EC 2.7.11.22) (Galactosyltransferase-associated protein kinase p58/GTA) (Cell division cycle 2-like protein kinase 2) (CDK11). [Source:Uniprot/SWISSPROT;Acc:Q9UQ88]	GAAGATGAAGAA	1027
ENSG00000008128	Q9UQ88	PITSLRE serine/threonine-protein kinase CDC2L2 (EC 2.7.11.22) (Galactosyltransferase-associated protein kinase p58/GTA) (Cell division cycle 2-like protein kinase 2) (CDK11). [Source:Uniprot/SWISSPROT;Acc:Q9UQ88]	GAAGAAGATGAT	232
ENSG00000008128	Q9UQ88	PITSLRE serine/threonine-protein kinase CDC2L2 (EC 2.7.11.22) (Galactosyltransferase-associated protein kinase p58/GTA) (Cell division cycle 2-like protein kinase 2) (CDK11). [Source:Uniprot/SWISSPROT;Acc:Q9UQ88]	GAAGATGAAGAA	1030
ENSG00000008128	Q9UQ88	PITSLRE serine/threonine-protein kinase CDC2L2 (EC 2.7.11.22) (Galactosyltransferase-associated protein kinase p58/GTA) (Cell division cycle 2-like protein kinase 2) (CDK11). [Source:Uniprot/SWISSPROT;Acc:Q9UQ88]	GAAGAAGATGAT	232
ENSG00000008128	Q9UQ88	PITSLRE serine/threonine-protein kinase CDC2L2 (EC 2.7.11.22) (Galactosyltransferase-associated protein kinase p58/GTA) (Cell division cycle 2-like protein kinase 2) (CDK11). [Source:Uniprot/SWISSPROT;Acc:Q9UQ88]	GAAGATGAAGAA	1039
ENSG00000008128	Q9UQ88	PITSLRE serine/threonine-protein kinase CDC2L2 (EC 2.7.11.22) (Galactosyltransferase-associated protein kinase p58/GTA) (Cell division cycle 2-like protein kinase 2) (CDK11). [Source:Uniprot/SWISSPROT;Acc:Q9UQ88]	GAAGAAGATGAT	232
ENSG00000008128	Q9UQ88	PITSLRE serine/threonine-protein kinase CDC2L2 (EC 2.7.11.22) (Galactosyltransferase-associated protein kinase p58/GTA) (Cell division cycle 2-like protein kinase 2) (CDK11). [Source:Uniprot/SWISSPROT;Acc:Q9UQ88]	GAAGATGAAGAA	1030
ENSG00000008128	Q9UQ88	PITSLRE serine/threonine-protein kinase CDC2L2 (EC 2.7.11.22) (Galactosyltransferase-associated protein kinase p58/GTA) (Cell division cycle 2-like protein kinase 2) (CDK11). [Source:Uniprot/SWISSPROT;Acc:Q9UQ88]	GAAGAAGATGAT	130
ENSG00000008128	Q9UQ88	PITSLRE serine/threonine-protein kinase CDC2L2 (EC 2.7.11.22) (Galactosyltransferase-associated protein kinase p58/GTA) (Cell division cycle 2-like protein kinase 2) (CDK11). [Source:Uniprot/SWISSPROT;Acc:Q9UQ88]	GAAGATGAAGAA	928
ENSG00000008128	Q9UQ88	PITSLRE serine/threonine-protein kinase CDC2L2 (EC 2.7.11.22) (Galactosyltransferase-associated protein kinase p58/GTA) (Cell division cycle 2-like protein kinase 2) (CDK11). [Source:Uniprot/SWISSPROT;Acc:Q9UQ88]	GAAGAAGATGAT	130
ENSG00000008128	Q9UQ88	PITSLRE serine/threonine-protein kinase CDC2L2 (EC 2.7.11.22) (Galactosyltransferase-associated protein kinase p58/GTA) (Cell division cycle 2-like protein kinase 2) (CDK11). [Source:Uniprot/SWISSPROT;Acc:Q9UQ88]	GAAGATGAAGAA	928
ENSG00000008128	Q9UQ88	PITSLRE serine/threonine-protein kinase CDC2L2 (EC 2.7.11.22) (Galactosyltransferase-associated protein kinase p58/GTA) (Cell division cycle 2-like protein kinase 2) (CDK11). [Source:Uniprot/SWISSPROT;Acc:Q9UQ88]	GAAGAAGATGAT	130
ENSG00000008128	Q9UQ88	PITSLRE serine/threonine-protein kinase CDC2L2 (EC 2.7.11.22) (Galactosyltransferase-associated protein kinase p58/GTA) (Cell division cycle 2-like protein kinase 2) (CDK11). [Source:Uniprot/SWISSPROT;Acc:Q9UQ88]	GAAGATGAAGAA	928
ENSG00000008128	Q9UQ88	PITSLRE serine/threonine-protein kinase CDC2L2 (EC 2.7.11.22) (Galactosyltransferase-associated protein kinase p58/GTA) (Cell division cycle 2-like protein kinase 2) (CDK11). [Source:Uniprot/SWISSPROT;Acc:Q9UQ88]	GAAGAAGATGAT	232
ENSG00000008128	Q9UQ88	PITSLRE serine/threonine-protein kinase CDC2L2 (EC 2.7.11.22) (Galactosyltransferase-associated protein kinase p58/GTA) (Cell division cycle 2-like protein kinase 2) (CDK11). [Source:Uniprot/SWISSPROT;Acc:Q9UQ88]	GAAGATGAAGAA	1000
ENSG00000008277	Q9P0K1	ADAM 22 precursor (A disintegrin and metalloproteinase domain 22) (Metalloproteinase-like, disintegrin-like, and cysteine-rich protein 2) (Metalloproteinase-disintegrin ADAM22-3). [Source:Uniprot/SWISSPROT;Acc:Q9P0K1]	GTAGAAGAAGAA	700
ENSG00000008277	Q9P0K1	ADAM 22 precursor (A disintegrin and metalloproteinase domain 22) (Metalloproteinase-like, disintegrin-like, and cysteine-rich protein 2) (Metalloproteinase-disintegrin ADAM22-3). [Source:Uniprot/SWISSPROT;Acc:Q9P0K1]	GTAGAAGAAGAA	700
ENSG00000008277	Q9P0K1	ADAM 22 precursor (A disintegrin and metalloproteinase domain 22) (Metalloproteinase-like, disintegrin-like, and cysteine-rich protein 2) (Metalloproteinase-disintegrin ADAM22-3). [Source:Uniprot/SWISSPROT;Acc:Q9P0K1]	GAAGAAGATGTA	1927
ENSG00000008277	Q9P0K1	ADAM 22 precursor (A disintegrin and metalloproteinase domain 22) (Metalloproteinase-like, disintegrin-like, and cysteine-rich protein 2) (Metalloproteinase-disintegrin ADAM22-3). [Source:Uniprot/SWISSPROT;Acc:Q9P0K1]	GTAGAAGAAGAA	700
ENSG00000008277	Q9P0K1	ADAM 22 precursor (A disintegrin and metalloproteinase domain 22) (Metalloproteinase-like, disintegrin-like, and cysteine-rich protein 2) (Metalloproteinase-disintegrin ADAM22-3). [Source:Uniprot/SWISSPROT;Acc:Q9P0K1]	GAAGAAGATGTA	1927
ENSG00000008277	Q9P0K1	ADAM 22 precursor (A disintegrin and metalloproteinase domain 22) (Metalloproteinase-like, disintegrin-like, and cysteine-rich protein 2) (Metalloproteinase-disintegrin ADAM22-3). [Source:Uniprot/SWISSPROT;Acc:Q9P0K1]	GTAGAAGAAGAA	700
ENSG00000008277	Q9P0K1	ADAM 22 precursor (A disintegrin and metalloproteinase domain 22) (Metalloproteinase-like, disintegrin-like, and cysteine-rich protein 2) (Metalloproteinase-disintegrin ADAM22-3). [Source:Uniprot/SWISSPROT;Acc:Q9P0K1]	GAAGAAGATGTA	1927
ENSG00000008277	Q9P0K1	ADAM 22 precursor (A disintegrin and metalloproteinase domain 22) (Metalloproteinase-like, disintegrin-like, and cysteine-rich protein 2) (Metalloproteinase-disintegrin ADAM22-3). [Source:Uniprot/SWISSPROT;Acc:Q9P0K1]	GTAGAAGAAGAA	700
ENSG00000008277	Q9P0K1	ADAM 22 precursor (A disintegrin and metalloproteinase domain 22) (Metalloproteinase-like, disintegrin-like, and cysteine-rich protein 2) (Metalloproteinase-disintegrin ADAM22-3). [Source:Uniprot/SWISSPROT;Acc:Q9P0K1]	GAAGAAGATGTA	1927
ENSG00000008277	Q9P0K1	ADAM 22 precursor (A disintegrin and metalloproteinase domain 22) (Metalloproteinase-like, disintegrin-like, and cysteine-rich protein 2) (Metalloproteinase-disintegrin ADAM22-3). [Source:Uniprot/SWISSPROT;Acc:Q9P0K1]	GTAGAAGAAGAA	700
ENSG00000008277	Q9P0K1	ADAM 22 precursor (A disintegrin and metalloproteinase domain 22) (Metalloproteinase-like, disintegrin-like, and cysteine-rich protein 2) (Metalloproteinase-disintegrin ADAM22-3). [Source:Uniprot/SWISSPROT;Acc:Q9P0K1]	GAAGAAGATGTA	1927
ENSG00000008277	Q9P0K1	ADAM 22 precursor (A disintegrin and metalloproteinase domain 22) (Metalloproteinase-like, disintegrin-like, and cysteine-rich protein 2) (Metalloproteinase-disintegrin ADAM22-3). [Source:Uniprot/SWISSPROT;Acc:Q9P0K1]	GTAGAAGAAGAA	700
ENSG00000008277	Q9P0K1	ADAM 22 precursor (A disintegrin and metalloproteinase domain 22) (Metalloproteinase-like, disintegrin-like, and cysteine-rich protein 2) (Metalloproteinase-disintegrin ADAM22-3). [Source:Uniprot/SWISSPROT;Acc:Q9P0K1]	GAAGAAGATGTA	1927
ENSG00000008394	P10620	Microsomal glutathione S-transferase 1 (EC 2.5.1.18) (Microsomal GST- 1) (Microsomal GST-I). [Source:Uniprot/SWISSPROT;Acc:P10620]	GATGATGAAGTA	25
ENSG00000008394	P10620	Microsomal glutathione S-transferase 1 (EC 2.5.1.18) (Microsomal GST- 1) (Microsomal GST-I). [Source:Uniprot/SWISSPROT;Acc:P10620]	GATGATGAAGTA	25
ENSG00000008394	P10620	Microsomal glutathione S-transferase 1 (EC 2.5.1.18) (Microsomal GST- 1) (Microsomal GST-I). [Source:Uniprot/SWISSPROT;Acc:P10620]	GATGATGAAGTA	25
ENSG00000008394	P10620	Microsomal glutathione S-transferase 1 (EC 2.5.1.18) (Microsomal GST- 1) (Microsomal GST-I). [Source:Uniprot/SWISSPROT;Acc:P10620]	GATGATGAAGTA	25
ENSG00000008838	O75448	Thyroid hormone receptor-associated protein complex 100 kDa component (Trap100) (Thyroid hormone receptor-associated protein 4) (Vitamin D3 receptor-interacting protein complex component DRIP100) (Activator- recruited cofactor 100 kDa component) (ARC100). [Source:Uniprot/SWISSPROT;Acc:O75448]	GAAGTTGAAGAA	915
ENSG00000008838	O75448	Thyroid hormone receptor-associated protein complex 100 kDa component (Trap100) (Thyroid hormone receptor-associated protein 4) (Vitamin D3 receptor-interacting protein complex component DRIP100) (Activator- recruited cofactor 100 kDa component) (ARC100). [Source:Uniprot/SWISSPROT;Acc:O75448]	GAAGTTGAAGAA	954
ENSG00000008838	O75448	Thyroid hormone receptor-associated protein complex 100 kDa component (Trap100) (Thyroid hormone receptor-associated protein 4) (Vitamin D3 receptor-interacting protein complex component DRIP100) (Activator- recruited cofactor 100 kDa component) (ARC100). [Source:Uniprot/SWISSPROT;Acc:O75448]	GAAGTTGAAGAA	954
ENSG00000008838	O75448	Thyroid hormone receptor-associated protein complex 100 kDa component (Trap100) (Thyroid hormone receptor-associated protein 4) (Vitamin D3 receptor-interacting protein complex component DRIP100) (Activator- recruited cofactor 100 kDa component) (ARC100). [Source:Uniprot/SWISSPROT;Acc:O75448]	GAAGTTGAAGAA	954
ENSG00000009307	O75534	Cold shock domain-containing protein E1 (UNR protein) (N-ras upstream gene protein). [Source:Uniprot/SWISSPROT;Acc:O75534]	GATGATGTTGAA	199
ENSG00000009307	O75534	Cold shock domain-containing protein E1 (UNR protein) (N-ras upstream gene protein). [Source:Uniprot/SWISSPROT;Acc:O75534]	GATGATGTTGAA	199
ENSG00000009307	O75534	Cold shock domain-containing protein E1 (UNR protein) (N-ras upstream gene protein). [Source:Uniprot/SWISSPROT;Acc:O75534]	GATGATGTTGAA	199
ENSG00000009307	O75534	Cold shock domain-containing protein E1 (UNR protein) (N-ras upstream gene protein). [Source:Uniprot/SWISSPROT;Acc:O75534]	GATGATGTTGAA	199
ENSG00000009307	O75534	Cold shock domain-containing protein E1 (UNR protein) (N-ras upstream gene protein). [Source:Uniprot/SWISSPROT;Acc:O75534]	GATGATGTTGAA	337
ENSG00000009413	O60673	DNA polymerase zeta catalytic subunit (EC 2.7.7.7) (hREV3). [Source:Uniprot/SWISSPROT;Acc:O60673]	GATGATGAAGAA	1348
ENSG00000009413	O60673	DNA polymerase zeta catalytic subunit (EC 2.7.7.7) (hREV3). [Source:Uniprot/SWISSPROT;Acc:O60673]	GATGAAGATGAT	6316
ENSG00000009413	O60673	DNA polymerase zeta catalytic subunit (EC 2.7.7.7) (hREV3). [Source:Uniprot/SWISSPROT;Acc:O60673]	GATGATGAAGAA	1114
ENSG00000009413	O60673	DNA polymerase zeta catalytic subunit (EC 2.7.7.7) (hREV3). [Source:Uniprot/SWISSPROT;Acc:O60673]	GATGAAGATGAT	6082
ENSG00000009413	O60673	DNA polymerase zeta catalytic subunit (EC 2.7.7.7) (hREV3). [Source:Uniprot/SWISSPROT;Acc:O60673]	GATGATGAAGAA	1114
ENSG00000009413	O60673	DNA polymerase zeta catalytic subunit (EC 2.7.7.7) (hREV3). [Source:Uniprot/SWISSPROT;Acc:O60673]	GATGAAGATGAT	6082
ENSG00000009413	O60673	DNA polymerase zeta catalytic subunit (EC 2.7.7.7) (hREV3). [Source:Uniprot/SWISSPROT;Acc:O60673]	GATGATGAAGAA	1348
ENSG00000009413	O60673	DNA polymerase zeta catalytic subunit (EC 2.7.7.7) (hREV3). [Source:Uniprot/SWISSPROT;Acc:O60673]	GATGAAGATGAT	6316
ENSG00000009413	O60673	DNA polymerase zeta catalytic subunit (EC 2.7.7.7) (hREV3). [Source:Uniprot/SWISSPROT;Acc:O60673]	GATGATGAAGAA	1348
ENSG00000009413	O60673	DNA polymerase zeta catalytic subunit (EC 2.7.7.7) (hREV3). [Source:Uniprot/SWISSPROT;Acc:O60673]	GATGAAGATGAT	6316
ENSG00000009780	Q8TAV0	Protein FAM76A. [Source:Uniprot/SWISSPROT;Acc:Q8TAV0]	GAAGAAGATGTT	597
ENSG00000009780	Q8TAV0	Protein FAM76A. [Source:Uniprot/SWISSPROT;Acc:Q8TAV0]	GAAGAAGATGTT	597
ENSG00000009780	Q8TAV0	Protein FAM76A. [Source:Uniprot/SWISSPROT;Acc:Q8TAV0]	GAAGAAGATGTT	786
ENSG00000009780	Q8TAV0	Protein FAM76A. [Source:Uniprot/SWISSPROT;Acc:Q8TAV0]	GAAGAAGATGTT	699
ENSG00000009780	Q8TAV0	Protein FAM76A. [Source:Uniprot/SWISSPROT;Acc:Q8TAV0]	GAAGAAGATGTT	684
ENSG00000009844	Q9NP79	Vacuolar protein sorting-associated protein VTA1 homolog (Dopamine- responsive protein DRG-1). [Source:Uniprot/SWISSPROT;Acc:Q9NP79]	GTTGAAGAAGAT	504
ENSG00000009954	Q9UIG0	Bromodomain adjacent to zinc finger domain protein 1B (Williams-Beuren syndrome chromosome region 9 protein) (Williams syndrome transcription factor) (hWALP2). [Source:Uniprot/SWISSPROT;Acc:Q9UIG0]	GTAGAAGATGAA	820
ENSG00000009954	Q9UIG0	Bromodomain adjacent to zinc finger domain protein 1B (Williams-Beuren syndrome chromosome region 9 protein) (Williams syndrome transcription factor) (hWALP2). [Source:Uniprot/SWISSPROT;Acc:Q9UIG0]	GATGAAGATGAT	1107
ENSG00000010219	Q9NR20	Dual specificity tyrosine-phosphorylation-regulated kinase 4 (EC 2.7.12.1). [Source:Uniprot/SWISSPROT;Acc:Q9NR20]	GTTGATGAAGAA	576
ENSG00000010539	P98182	Zinc finger protein 200. [Source:Uniprot/SWISSPROT;Acc:P98182]	GATGATGATGAA	544
ENSG00000010539	P98182	Zinc finger protein 200. [Source:Uniprot/SWISSPROT;Acc:P98182]	GATGATGATGAA	544
ENSG00000010539	P98182	Zinc finger protein 200. [Source:Uniprot/SWISSPROT;Acc:P98182]	GATGATGATGAA	547
ENSG00000010539	P98182	Zinc finger protein 200. [Source:Uniprot/SWISSPROT;Acc:P98182]	GATGATGATGAA	547
ENSG00000010626	Q53EV4	Leucine-rich repeat-containing protein 23 (Leucine-rich protein B7). [Source:Uniprot/SWISSPROT;Acc:Q53EV4]	GATGAAGATGAT	7
ENSG00000010626	Q53EV4	Leucine-rich repeat-containing protein 23 (Leucine-rich protein B7). [Source:Uniprot/SWISSPROT;Acc:Q53EV4]	GATGAAGATGAT	7
ENSG00000010626	Q53EV4	Leucine-rich repeat-containing protein 23 (Leucine-rich protein B7). [Source:Uniprot/SWISSPROT;Acc:Q53EV4]	GATGAAGATGAT	7
ENSG00000010803	Q96GD3	Polycomb protein SCMH1 (Sex comb on midleg homolog 1). [Source:Uniprot/SWISSPROT;Acc:Q96GD3]	GATGATGAAGTA	1863
ENSG00000010803	Q96GD3	Polycomb protein SCMH1 (Sex comb on midleg homolog 1). [Source:Uniprot/SWISSPROT;Acc:Q96GD3]	GATGATGAAGTA	1716
ENSG00000010803	Q96GD3	Polycomb protein SCMH1 (Sex comb on midleg homolog 1). [Source:Uniprot/SWISSPROT;Acc:Q96GD3]	GATGATGAAGTA	1650
ENSG00000010803	Q96GD3	Polycomb protein SCMH1 (Sex comb on midleg homolog 1). [Source:Uniprot/SWISSPROT;Acc:Q96GD3]	GATGATGAAGTA	1650
ENSG00000010803	Q96GD3	Polycomb protein SCMH1 (Sex comb on midleg homolog 1). [Source:Uniprot/SWISSPROT;Acc:Q96GD3]	GATGATGAAGTA	1716
ENSG00000010803	Q96GD3	Polycomb protein SCMH1 (Sex comb on midleg homolog 1). [Source:Uniprot/SWISSPROT;Acc:Q96GD3]	GATGATGAAGTA	1692
ENSG00000010803	Q96GD3	Polycomb protein SCMH1 (Sex comb on midleg homolog 1). [Source:Uniprot/SWISSPROT;Acc:Q96GD3]	GATGATGAAGTA	1692
ENSG00000010803	Q96GD3	Polycomb protein SCMH1 (Sex comb on midleg homolog 1). [Source:Uniprot/SWISSPROT;Acc:Q96GD3]	GATGATGAAGTA	1899
ENSG00000010803	Q96GD3	Polycomb protein SCMH1 (Sex comb on midleg homolog 1). [Source:Uniprot/SWISSPROT;Acc:Q96GD3]	GATGATGAAGTA	1899
ENSG00000010818	P31629	Human immunodeficiency virus type I enhancer-binding protein 2 (HIV- EP2) (MHC-binding protein 2) (MBP-2). [Source:Uniprot/SWISSPROT;Acc:P31629]	GATGATGATGAT	5734
ENSG00000010818	P31629	Human immunodeficiency virus type I enhancer-binding protein 2 (HIV- EP2) (MHC-binding protein 2) (MBP-2). [Source:Uniprot/SWISSPROT;Acc:P31629]	GAAGATGAAGAT	5746
ENSG00000010818	P31629	Human immunodeficiency virus type I enhancer-binding protein 2 (HIV- EP2) (MHC-binding protein 2) (MBP-2). [Source:Uniprot/SWISSPROT;Acc:P31629]	GATGATGATGAT	5734
ENSG00000010818	P31629	Human immunodeficiency virus type I enhancer-binding protein 2 (HIV- EP2) (MHC-binding protein 2) (MBP-2). [Source:Uniprot/SWISSPROT;Acc:P31629]	GAAGATGAAGAT	5746
ENSG00000010818	P31629	Human immunodeficiency virus type I enhancer-binding protein 2 (HIV- EP2) (MHC-binding protein 2) (MBP-2). [Source:Uniprot/SWISSPROT;Acc:P31629]	GATGATGATGAT	5734
ENSG00000010818	P31629	Human immunodeficiency virus type I enhancer-binding protein 2 (HIV- EP2) (MHC-binding protein 2) (MBP-2). [Source:Uniprot/SWISSPROT;Acc:P31629]	GAAGATGAAGAT	5746
ENSG00000011007	Q14241	Transcription elongation factor B polypeptide 3 (RNA polymerase II transcription factor SIII subunit A1) (SIII p110) (Elongin-A) (EloA) (Elongin 110 kDa subunit). [Source:Uniprot/SWISSPROT;Acc:Q14241]	GAAGAAGAAGAA	1555
ENSG00000011021	P51797	Chloride channel protein 6 (ClC-6). [Source:Uniprot/SWISSPROT;Acc:P51797]	GATGAAGATGTA	357
ENSG00000011260	Q9Y5J1	U3 small nucleolar RNA-associated protein 18 homolog (WD repeat protein 50). [Source:Uniprot/SWISSPROT;Acc:Q9Y5J1]	GATGAAGAAGAT	430
ENSG00000011260	Q9Y5J1	U3 small nucleolar RNA-associated protein 18 homolog (WD repeat protein 50). [Source:Uniprot/SWISSPROT;Acc:Q9Y5J1]	GATGAAGATGAT	637
ENSG00000011260	Q9Y5J1	U3 small nucleolar RNA-associated protein 18 homolog (WD repeat protein 50). [Source:Uniprot/SWISSPROT;Acc:Q9Y5J1]	GAAGATGAAGAA	708
ENSG00000011405	O00443	Phosphatidylinositol-4-phosphate 3-kinase C2 domain-containing alpha polypeptide (EC 2.7.1.154) (Phosphoinositide 3-Kinase-C2-alpha) (PtdIns-3-kinase C2 alpha) (PI3K-C2alpha). [Source:Uniprot/SWISSPROT;Acc:O00443]	GAAGTTGAAGTA	1117
ENSG00000011405	O00443	Phosphatidylinositol-4-phosphate 3-kinase C2 domain-containing alpha polypeptide (EC 2.7.1.154) (Phosphoinositide 3-Kinase-C2-alpha) (PtdIns-3-kinase C2 alpha) (PI3K-C2alpha). [Source:Uniprot/SWISSPROT;Acc:O00443]	GAAGATGATGAA	1564
ENSG00000011426	Q9NQW6	Actin-binding protein anillin. [Source:Uniprot/SWISSPROT;Acc:Q9NQW6]	GAAGTAGAAGTT	226
ENSG00000011426	Q9NQW6	Actin-binding protein anillin. [Source:Uniprot/SWISSPROT;Acc:Q9NQW6]	GAAGATGATGTA	637
ENSG00000011426	Q9NQW6	Actin-binding protein anillin. [Source:Uniprot/SWISSPROT;Acc:Q9NQW6]	GATGATGATGAT	1666
ENSG00000011426	Q9NQW6	Actin-binding protein anillin. [Source:Uniprot/SWISSPROT;Acc:Q9NQW6]	GTTGATGAAGAA	2236
ENSG00000011426	Q9NQW6	Actin-binding protein anillin. [Source:Uniprot/SWISSPROT;Acc:Q9NQW6]	GAAGTAGAAGTT	226
ENSG00000011426	Q9NQW6	Actin-binding protein anillin. [Source:Uniprot/SWISSPROT;Acc:Q9NQW6]	GAAGATGATGTA	637
ENSG00000011426	Q9NQW6	Actin-binding protein anillin. [Source:Uniprot/SWISSPROT;Acc:Q9NQW6]	GATGATGATGAT	1552
ENSG00000011426	Q9NQW6	Actin-binding protein anillin. [Source:Uniprot/SWISSPROT;Acc:Q9NQW6]	GTTGATGAAGAA	2122
ENSG00000011426	Q9NQW6	Actin-binding protein anillin. [Source:Uniprot/SWISSPROT;Acc:Q9NQW6]	GAAGTAGAAGTT	226
ENSG00000011426	Q9NQW6	Actin-binding protein anillin. [Source:Uniprot/SWISSPROT;Acc:Q9NQW6]	GAAGATGATGTA	637
ENSG00000011426	Q9NQW6	Actin-binding protein anillin. [Source:Uniprot/SWISSPROT;Acc:Q9NQW6]	GATGATGATGAT	1663
ENSG00000011426	Q9NQW6	Actin-binding protein anillin. [Source:Uniprot/SWISSPROT;Acc:Q9NQW6]	GTTGATGAAGAA	2233
ENSG00000011451	O95785	Protein Wiz (Widely-interspaced zinc finger-containing protein) (Zinc finger protein 803). [Source:Uniprot/SWISSPROT;Acc:O95785]	GAAGAAGAAGAA	2007
ENSG00000011454	NP_036329	RAB GTPase activating protein 1 [Source:RefSeq_peptide;Acc:NP_036329]	GAAGATGATGAA	1315
ENSG00000011454	NP_036329	RAB GTPase activating protein 1 [Source:RefSeq_peptide;Acc:NP_036329]	GAAGAAGTTGAA	2217
ENSG00000011566	Q8IVH8	Mitogen-activated protein kinase kinase kinase kinase 3 (EC 2.7.11.1) (MAPK/ERK kinase kinase kinase 3) (MEK kinase kinase 3) (MEKKK 3) (Germinal center kinase-related protein kinase) (GLK). [Source:Uniprot/SWISSPROT;Acc:Q8IVH8]	GATGATGATGAT	901
ENSG00000011566	Q8IVH8	Mitogen-activated protein kinase kinase kinase kinase 3 (EC 2.7.11.1) (MAPK/ERK kinase kinase kinase 3) (MEK kinase kinase 3) (MEKKK 3) (Germinal center kinase-related protein kinase) (GLK). [Source:Uniprot/SWISSPROT;Acc:Q8IVH8]	GTTGAAGAAGAA	1132
ENSG00000011566	Q8IVH8	Mitogen-activated protein kinase kinase kinase kinase 3 (EC 2.7.11.1) (MAPK/ERK kinase kinase kinase 3) (MEK kinase kinase 3) (MEKKK 3) (Germinal center kinase-related protein kinase) (GLK). [Source:Uniprot/SWISSPROT;Acc:Q8IVH8]	GAAGATGATGAA	1174
ENSG00000011566	Q8IVH8	Mitogen-activated protein kinase kinase kinase kinase 3 (EC 2.7.11.1) (MAPK/ERK kinase kinase kinase 3) (MEK kinase kinase 3) (MEKKK 3) (Germinal center kinase-related protein kinase) (GLK). [Source:Uniprot/SWISSPROT;Acc:Q8IVH8]	GATGATGATGAA	1189
ENSG00000011566	Q8IVH8	Mitogen-activated protein kinase kinase kinase kinase 3 (EC 2.7.11.1) (MAPK/ERK kinase kinase kinase 3) (MEK kinase kinase 3) (MEKKK 3) (Germinal center kinase-related protein kinase) (GLK). [Source:Uniprot/SWISSPROT;Acc:Q8IVH8]	GATGATGATGAT	901
ENSG00000011566	Q8IVH8	Mitogen-activated protein kinase kinase kinase kinase 3 (EC 2.7.11.1) (MAPK/ERK kinase kinase kinase 3) (MEK kinase kinase 3) (MEKKK 3) (Germinal center kinase-related protein kinase) (GLK). [Source:Uniprot/SWISSPROT;Acc:Q8IVH8]	GTTGAAGAAGAA	1195
ENSG00000011566	Q8IVH8	Mitogen-activated protein kinase kinase kinase kinase 3 (EC 2.7.11.1) (MAPK/ERK kinase kinase kinase 3) (MEK kinase kinase 3) (MEKKK 3) (Germinal center kinase-related protein kinase) (GLK). [Source:Uniprot/SWISSPROT;Acc:Q8IVH8]	GAAGATGATGAA	1237
ENSG00000011566	Q8IVH8	Mitogen-activated protein kinase kinase kinase kinase 3 (EC 2.7.11.1) (MAPK/ERK kinase kinase kinase 3) (MEK kinase kinase 3) (MEKKK 3) (Germinal center kinase-related protein kinase) (GLK). [Source:Uniprot/SWISSPROT;Acc:Q8IVH8]	GATGATGATGAA	1252
ENSG00000011677	P34903	Gamma-aminobutyric-acid receptor subunit alpha-3 precursor (GABA(A) receptor subunit alpha-3). [Source:Uniprot/SWISSPROT;Acc:P34903]	GATGAAGAAGAA	1137
ENSG00000011677	P34903	Gamma-aminobutyric-acid receptor subunit alpha-3 precursor (GABA(A) receptor subunit alpha-3). [Source:Uniprot/SWISSPROT;Acc:P34903]	GATGAAGAAGAA	1137
ENSG00000012048	P38398	Breast cancer type 1 susceptibility protein (RING finger protein 53). [Source:Uniprot/SWISSPROT;Acc:P38398]	GTTGAAGAAGTA	22
ENSG00000012048	P38398	Breast cancer type 1 susceptibility protein (RING finger protein 53). [Source:Uniprot/SWISSPROT;Acc:P38398]	GAAGAAGTAGTT	3340
ENSG00000012048	P38398	Breast cancer type 1 susceptibility protein (RING finger protein 53). [Source:Uniprot/SWISSPROT;Acc:P38398]	GATGATGAAGAA	4027
ENSG00000012048	P38398	Breast cancer type 1 susceptibility protein (RING finger protein 53). [Source:Uniprot/SWISSPROT;Acc:P38398]	GAAGAAGTAGTT	2452
ENSG00000012048	P38398	Breast cancer type 1 susceptibility protein (RING finger protein 53). [Source:Uniprot/SWISSPROT;Acc:P38398]	GATGATGAAGAA	3139
ENSG00000012048	P38398	Breast cancer type 1 susceptibility protein (RING finger protein 53). [Source:Uniprot/SWISSPROT;Acc:P38398]	GTTGAAGAAGTA	22
ENSG00000012048	P38398	Breast cancer type 1 susceptibility protein (RING finger protein 53). [Source:Uniprot/SWISSPROT;Acc:P38398]	GAAGAAGTAGTT	3340
ENSG00000012048	P38398	Breast cancer type 1 susceptibility protein (RING finger protein 53). [Source:Uniprot/SWISSPROT;Acc:P38398]	GATGATGAAGAA	4027
ENSG00000012048	P38398	Breast cancer type 1 susceptibility protein (RING finger protein 53). [Source:Uniprot/SWISSPROT;Acc:P38398]	GTTGAAGAAGTA	22
ENSG00000012048	P38398	Breast cancer type 1 susceptibility protein (RING finger protein 53). [Source:Uniprot/SWISSPROT;Acc:P38398]	GAAGAAGTAGTT	2452
ENSG00000012048	P38398	Breast cancer type 1 susceptibility protein (RING finger protein 53). [Source:Uniprot/SWISSPROT;Acc:P38398]	GATGATGAAGAA	3139
ENSG00000012048	P38398	Breast cancer type 1 susceptibility protein (RING finger protein 53). [Source:Uniprot/SWISSPROT;Acc:P38398]	GTTGAAGAAGTA	22
ENSG00000012048	P38398	Breast cancer type 1 susceptibility protein (RING finger protein 53). [Source:Uniprot/SWISSPROT;Acc:P38398]	GAAGAAGTAGTT	3217
ENSG00000012048	P38398	Breast cancer type 1 susceptibility protein (RING finger protein 53). [Source:Uniprot/SWISSPROT;Acc:P38398]	GATGATGAAGAA	3904
ENSG00000012048	P38398	Breast cancer type 1 susceptibility protein (RING finger protein 53). [Source:Uniprot/SWISSPROT;Acc:P38398]	GAAGAAGTAGTT	1750
ENSG00000012048	P38398	Breast cancer type 1 susceptibility protein (RING finger protein 53). [Source:Uniprot/SWISSPROT;Acc:P38398]	GATGATGAAGAA	2437
ENSG00000012048	P38398	Breast cancer type 1 susceptibility protein (RING finger protein 53). [Source:Uniprot/SWISSPROT;Acc:P38398]	GTTGAAGAAGTA	22
ENSG00000012048	P38398	Breast cancer type 1 susceptibility protein (RING finger protein 53). [Source:Uniprot/SWISSPROT;Acc:P38398]	GAAGAAGTAGTT	3340
ENSG00000012048	P38398	Breast cancer type 1 susceptibility protein (RING finger protein 53). [Source:Uniprot/SWISSPROT;Acc:P38398]	GATGATGAAGAA	4027
ENSG00000012048	P38398	Breast cancer type 1 susceptibility protein (RING finger protein 53). [Source:Uniprot/SWISSPROT;Acc:P38398]	GTTGAAGAAGTA	22
ENSG00000012048	P38398	Breast cancer type 1 susceptibility protein (RING finger protein 53). [Source:Uniprot/SWISSPROT;Acc:P38398]	GAAGAAGTAGTT	3340
ENSG00000012048	P38398	Breast cancer type 1 susceptibility protein (RING finger protein 53). [Source:Uniprot/SWISSPROT;Acc:P38398]	GATGATGAAGAA	4027
ENSG00000012048	P38398	Breast cancer type 1 susceptibility protein (RING finger protein 53). [Source:Uniprot/SWISSPROT;Acc:P38398]	GTTGAAGAAGTA	22
ENSG00000012817	Q9BY66	Histone demethylase JARID1D (EC 1.14.11.-) (Jumonji/ARID domain- containing protein 1D) (Protein SmcY) (Histocompatibility Y antigen) (H-Y). [Source:Uniprot/SWISSPROT;Acc:Q9BY66]	GATGAAGATGAT	799
ENSG00000012817	Q9BY66	Histone demethylase JARID1D (EC 1.14.11.-) (Jumonji/ARID domain- containing protein 1D) (Protein SmcY) (Histocompatibility Y antigen) (H-Y). [Source:Uniprot/SWISSPROT;Acc:Q9BY66]	GATGAAGATGAT	970
ENSG00000013374	Q9Y5A7	NEDD8 ultimate buster 1 (Negative regulator of ubiquitin-like proteins 1) (Renal carcinoma antigen NY-REN-18). [Source:Uniprot/SWISSPROT;Acc:Q9Y5A7]	GAAGATGAAGAA	1774
ENSG00000013441	P49759	Dual specificity protein kinase CLK1 (EC 2.7.12.1) (CDC-like kinase 1). [Source:Uniprot/SWISSPROT;Acc:P49759]	GAAGAAGTAGTT	326
ENSG00000013441	P49759	Dual specificity protein kinase CLK1 (EC 2.7.12.1) (CDC-like kinase 1). [Source:Uniprot/SWISSPROT;Acc:P49759]	GAAGAAGTAGTT	326
ENSG00000013503	Q9NW08	DNA-directed RNA polymerase III subunit RPC2 (EC 2.7.7.6) (RNA polymerase III subunit C2) (DNA-directed RNA polymerase III subunit B) (DNA-directed RNA polymerase III 127.6 kDa polypeptide) (C128). [Source:Uniprot/SWISSPROT;Acc:Q9NW08]	GATGTTGAAGAA	256
ENSG00000013573	Q96FC9	Probable ATP-dependent RNA helicase DDX11 (EC 3.6.1.-) (DEAD/H box protein 11) (CHL1 homolog) (Keratinocyte growth factor-regulated gene 2 protein) (KRG-2). [Source:Uniprot/SWISSPROT;Acc:Q96FC9]	GAAGAAGAAGAA	487
ENSG00000013573	Q96FC9	Probable ATP-dependent RNA helicase DDX11 (EC 3.6.1.-) (DEAD/H box protein 11) (CHL1 homolog) (Keratinocyte growth factor-regulated gene 2 protein) (KRG-2). [Source:Uniprot/SWISSPROT;Acc:Q96FC9]	GAAGAAGAAGAA	487
ENSG00000013573	Q96FC9	Probable ATP-dependent RNA helicase DDX11 (EC 3.6.1.-) (DEAD/H box protein 11) (CHL1 homolog) (Keratinocyte growth factor-regulated gene 2 protein) (KRG-2). [Source:Uniprot/SWISSPROT;Acc:Q96FC9]	GAAGAAGAAGAA	487
ENSG00000015285	P42768	Wiskott-Aldrich syndrome protein (WASp). [Source:Uniprot/SWISSPROT;Acc:P42768]	GAAGAAGAAGAT	687
ENSG00000015285	P42768	Wiskott-Aldrich syndrome protein (WASp). [Source:Uniprot/SWISSPROT;Acc:P42768]	GATGAAGATGAA	1477
ENSG00000015479	P43243	Matrin-3. [Source:Uniprot/SWISSPROT;Acc:P43243]	GTAGATGAAGAA	1978
ENSG00000015479	P43243	Matrin-3. [Source:Uniprot/SWISSPROT;Acc:P43243]	GTAGATGAAGAA	1978
ENSG00000015479	P43243	Matrin-3. [Source:Uniprot/SWISSPROT;Acc:P43243]	GTAGATGAAGAA	1978
ENSG00000015479	P43243	Matrin-3. [Source:Uniprot/SWISSPROT;Acc:P43243]	GTAGATGAAGAA	142
ENSG00000016864	Q68CQ7	Glycosyltransferase 8 domain-containing protein 1 (EC 2.4.1.-). [Source:Uniprot/SWISSPROT;Acc:Q68CQ7]	GATGATGATGTA	511
ENSG00000016864	Q68CQ7	Glycosyltransferase 8 domain-containing protein 1 (EC 2.4.1.-). [Source:Uniprot/SWISSPROT;Acc:Q68CQ7]	GATGATGATGTA	511
ENSG00000016864	Q68CQ7	Glycosyltransferase 8 domain-containing protein 1 (EC 2.4.1.-). [Source:Uniprot/SWISSPROT;Acc:Q68CQ7]	GATGATGATGTA	325
ENSG00000016864	Q68CQ7	Glycosyltransferase 8 domain-containing protein 1 (EC 2.4.1.-). [Source:Uniprot/SWISSPROT;Acc:Q68CQ7]	GATGATGATGTA	4
ENSG00000016864	Q68CQ7	Glycosyltransferase 8 domain-containing protein 1 (EC 2.4.1.-). [Source:Uniprot/SWISSPROT;Acc:Q68CQ7]	GATGATGATGTA	511
ENSG00000018510	O00116	Alkyldihydroxyacetonephosphate synthase, peroxisomal precursor (EC 2.5.1.26) (Alkyl-DHAP synthase) (Alkylglycerone-phosphate synthase) (Aging-associated gene 5 protein). [Source:Uniprot/SWISSPROT;Acc:O00116]	GATGATGTAGTT	646
ENSG00000019995	Q9UGI0	Zinc finger Ran-binding domain-containing protein 1 (Protein TRABID). [Source:Uniprot/SWISSPROT;Acc:Q9UGI0]	GATGATGAAGAT	2110
ENSG00000020256	Q9NTW7	Zinc finger protein 64, isoforms 3 and 4 (Zinc finger protein 338). [Source:Uniprot/SWISSPROT;Acc:Q9NTW7]	GATGATGATGTT	118
ENSG00000020256	Q9NTW7	Zinc finger protein 64, isoforms 3 and 4 (Zinc finger protein 338). [Source:Uniprot/SWISSPROT;Acc:Q9NTW7]	GATGATGATGTT	775
ENSG00000020256	Q9NTW7	Zinc finger protein 64, isoforms 3 and 4 (Zinc finger protein 338). [Source:Uniprot/SWISSPROT;Acc:Q9NTW7]	GATGATGATGTT	775
ENSG00000020256	Q9NTW7	Zinc finger protein 64, isoforms 3 and 4 (Zinc finger protein 338). [Source:Uniprot/SWISSPROT;Acc:Q9NTW7]	GATGATGATGTT	301
ENSG00000020256	Q9NTW7	Zinc finger protein 64, isoforms 3 and 4 (Zinc finger protein 338). [Source:Uniprot/SWISSPROT;Acc:Q9NTW7]	GATGATGATGTT	43
ENSG00000020256	Q9NTW7	Zinc finger protein 64, isoforms 3 and 4 (Zinc finger protein 338). [Source:Uniprot/SWISSPROT;Acc:Q9NTW7]	GATGATGATGTT	184
ENSG00000020922	P49959	Double-strand break repair protein MRE11A (MRE11 homolog 1) (MRE11 meiotic recombination 11 homolog A). [Source:Uniprot/SWISSPROT;Acc:P49959]	GAAGAAGATGAT	1540
ENSG00000020922	P49959	Double-strand break repair protein MRE11A (MRE11 homolog 1) (MRE11 meiotic recombination 11 homolog A). [Source:Uniprot/SWISSPROT;Acc:P49959]	GATGATGATGAT	1987
ENSG00000020922	P49959	Double-strand break repair protein MRE11A (MRE11 homolog 1) (MRE11 meiotic recombination 11 homolog A). [Source:Uniprot/SWISSPROT;Acc:P49959]	GAAGAAGATGAT	1540
ENSG00000020922	P49959	Double-strand break repair protein MRE11A (MRE11 homolog 1) (MRE11 meiotic recombination 11 homolog A). [Source:Uniprot/SWISSPROT;Acc:P49959]	GATGATGATGAT	1987
ENSG00000020922	P49959	Double-strand break repair protein MRE11A (MRE11 homolog 1) (MRE11 meiotic recombination 11 homolog A). [Source:Uniprot/SWISSPROT;Acc:P49959]	GAAGAAGATGAT	1540
ENSG00000020922	P49959	Double-strand break repair protein MRE11A (MRE11 homolog 1) (MRE11 meiotic recombination 11 homolog A). [Source:Uniprot/SWISSPROT;Acc:P49959]	GATGATGATGAT	2071
ENSG00000021461	Q9HB55	Cytochrome P450 3A43 (EC 1.14.14.1). [Source:Uniprot/SWISSPROT;Acc:Q9HB55]	GAAGATGAAGAA	364
ENSG00000021461	Q9HB55	Cytochrome P450 3A43 (EC 1.14.14.1). [Source:Uniprot/SWISSPROT;Acc:Q9HB55]	GAAGATGAAGAA	364
ENSG00000021461	Q9HB55	Cytochrome P450 3A43 (EC 1.14.14.1). [Source:Uniprot/SWISSPROT;Acc:Q9HB55]	GAAGATGAAGAA	364
ENSG00000021574	Q9UBP0	Spastin. [Source:Uniprot/SWISSPROT;Acc:Q9UBP0]	GATGAAGTTGAT	1225
ENSG00000021574	Q9UBP0	Spastin. [Source:Uniprot/SWISSPROT;Acc:Q9UBP0]	GATGAAGTTGAT	1321
ENSG00000022976	Q9Y595	NY-REN-50 antigen (Fragment). [Source:Uniprot/SPTREMBL;Acc:Q9Y595]	GAAGAAGATGAA	517
ENSG00000023318	Q9BS26	Thioredoxin domain-containing protein 4 precursor (Endoplasmic reticulum resident protein ERp44). [Source:Uniprot/SWISSPROT;Acc:Q9BS26]	GATGATGATGAA	348
ENSG00000023516	Q9UKA4	A-kinase anchor protein 11 (Protein kinase A-anchoring protein 11) (PRKA11) (A kinase anchor protein 220 kDa) (AKAP 220) (hAKAP220). [Source:Uniprot/SWISSPROT;Acc:Q9UKA4]	GATGAAGATGAT	508
ENSG00000023516	Q9UKA4	A-kinase anchor protein 11 (Protein kinase A-anchoring protein 11) (PRKA11) (A kinase anchor protein 220 kDa) (AKAP 220) (hAKAP220). [Source:Uniprot/SWISSPROT;Acc:Q9UKA4]	GATGAAGATGAT	508
ENSG00000023839	Q92887	Canalicular multispecific organic anion transporter 1 (ATP-binding cassette sub-family C member 2) (Multidrug resistance-associated protein 2) (Canalicular multidrug resistance protein). [Source:Uniprot/SWISSPROT;Acc:Q92887]	GAAGTTGATGAA	682
ENSG00000023839	Q92887	Canalicular multispecific organic anion transporter 1 (ATP-binding cassette sub-family C member 2) (Multidrug resistance-associated protein 2) (Canalicular multidrug resistance protein). [Source:Uniprot/SWISSPROT;Acc:Q92887]	GAAGTTGATGAA	682
ENSG00000023839	Q92887	Canalicular multispecific organic anion transporter 1 (ATP-binding cassette sub-family C member 2) (Multidrug resistance-associated protein 2) (Canalicular multidrug resistance protein). [Source:Uniprot/SWISSPROT;Acc:Q92887]	GAAGATGTTGAA	868
ENSG00000023902	NP_057358	pleckstrin homology domain containing, family O member 1 [Source:RefSeq_peptide;Acc:NP_057358]	GATGAAGAAGAA	3
ENSG00000024526	Q5TB30	DEP domain-containing protein 1A. [Source:Uniprot/SWISSPROT;Acc:Q5TB30]	GAAGATGTTGAA	550
ENSG00000024526	Q5TB30	DEP domain-containing protein 1A. [Source:Uniprot/SWISSPROT;Acc:Q5TB30]	GAAGATGTTGAA	550
ENSG00000024526	Q5TB30	DEP domain-containing protein 1A. [Source:Uniprot/SWISSPROT;Acc:Q5TB30]	GAAGATGTTGAA	385
ENSG00000025796	Q9UGP8	Translocation protein SEC63 homolog. [Source:Uniprot/SWISSPROT;Acc:Q9UGP8]	GATGATGAAGAT	1363
ENSG00000025796	Q9UGP8	Translocation protein SEC63 homolog. [Source:Uniprot/SWISSPROT;Acc:Q9UGP8]	GAAGATGAAGAA	1690
ENSG00000025796	Q9UGP8	Translocation protein SEC63 homolog. [Source:Uniprot/SWISSPROT;Acc:Q9UGP8]	GAAGAAGAAGAA	1729
ENSG00000025796	Q9UGP8	Translocation protein SEC63 homolog. [Source:Uniprot/SWISSPROT;Acc:Q9UGP8]	GAAGAAGAAGAT	2263
ENSG00000026103	P25445	Tumor necrosis factor receptor superfamily member 6 precursor (FASLG receptor) (Apoptosis-mediating surface antigen FAS) (Apo-1 antigen) (CD95 antigen). [Source:Uniprot/SWISSPROT;Acc:P25445]	GAAGATGTAGAT	305
ENSG00000026103	P25445	Tumor necrosis factor receptor superfamily member 6 precursor (FASLG receptor) (Apoptosis-mediating surface antigen FAS) (Apo-1 antigen) (CD95 antigen). [Source:Uniprot/SWISSPROT;Acc:P25445]	GAAGATGTAGAT	305
ENSG00000026103	P25445	Tumor necrosis factor receptor superfamily member 6 precursor (FASLG receptor) (Apoptosis-mediating surface antigen FAS) (Apo-1 antigen) (CD95 antigen). [Source:Uniprot/SWISSPROT;Acc:P25445]	GAAGATGTAGAT	305
ENSG00000026103	P25445	Tumor necrosis factor receptor superfamily member 6 precursor (FASLG receptor) (Apoptosis-mediating surface antigen FAS) (Apo-1 antigen) (CD95 antigen). [Source:Uniprot/SWISSPROT;Acc:P25445]	GAAGATGTAGAT	386
ENSG00000026103	P25445	Tumor necrosis factor receptor superfamily member 6 precursor (FASLG receptor) (Apoptosis-mediating surface antigen FAS) (Apo-1 antigen) (CD95 antigen). [Source:Uniprot/SWISSPROT;Acc:P25445]	GAAGATGTAGAT	305
ENSG00000026103	P25445	Tumor necrosis factor receptor superfamily member 6 precursor (FASLG receptor) (Apoptosis-mediating surface antigen FAS) (Apo-1 antigen) (CD95 antigen). [Source:Uniprot/SWISSPROT;Acc:P25445]	GAAGATGTAGAT	305
ENSG00000026103	P25445	Tumor necrosis factor receptor superfamily member 6 precursor (FASLG receptor) (Apoptosis-mediating surface antigen FAS) (Apo-1 antigen) (CD95 antigen). [Source:Uniprot/SWISSPROT;Acc:P25445]	GAAGATGTAGAT	305
ENSG00000026103	P25445	Tumor necrosis factor receptor superfamily member 6 precursor (FASLG receptor) (Apoptosis-mediating surface antigen FAS) (Apo-1 antigen) (CD95 antigen). [Source:Uniprot/SWISSPROT;Acc:P25445]	GAAGATGTAGAT	305
ENSG00000026508	P16070	CD44 antigen precursor (Phagocytic glycoprotein I) (PGP-1) (HUTCH-I) (Extracellular matrix receptor-III) (ECMR-III) (GP90 lymphocyte homing/adhesion receptor) (Hermes antigen) (Hyaluronate receptor) (Heparan sulfate proteoglycan) (Epican) (CDw44). [Source:Uniprot/SWISSPROT;Acc:P16070]	GATGATGATGAA	763
ENSG00000026508	P16070	CD44 antigen precursor (Phagocytic glycoprotein I) (PGP-1) (HUTCH-I) (Extracellular matrix receptor-III) (ECMR-III) (GP90 lymphocyte homing/adhesion receptor) (Hermes antigen) (Hyaluronate receptor) (Heparan sulfate proteoglycan) (Epican) (CDw44). [Source:Uniprot/SWISSPROT;Acc:P16070]	GATGATGATGAA	892
ENSG00000028310	Q9H8M2	Bromodomain-containing protein 9 (Rhabdomyosarcoma antigen MU-RMS- 40.8). [Source:Uniprot/SWISSPROT;Acc:Q9H8M2]	GAAGAAGAAGAA	333
ENSG00000029363	Q9NYF8	Bcl-2-associated transcription factor 1 (Btf). [Source:Uniprot/SWISSPROT;Acc:Q9NYF8]	GTTGAAGATGAA	2692
ENSG00000029363	Q9NYF8	Bcl-2-associated transcription factor 1 (Btf). [Source:Uniprot/SWISSPROT;Acc:Q9NYF8]	GTTGAAGATGAA	2692
ENSG00000029363	Q9NYF8	Bcl-2-associated transcription factor 1 (Btf). [Source:Uniprot/SWISSPROT;Acc:Q9NYF8]	GTTGAAGATGAA	2539
ENSG00000029534	P16157	Ankyrin-1 (Erythrocyte ankyrin) (Ankyrin-R). [Source:Uniprot/SWISSPROT;Acc:P16157]	GATGTTGATGAA	2506
ENSG00000029534	P16157	Ankyrin-1 (Erythrocyte ankyrin) (Ankyrin-R). [Source:Uniprot/SWISSPROT;Acc:P16157]	GATGTTGATGAA	2506
ENSG00000029534	P16157	Ankyrin-1 (Erythrocyte ankyrin) (Ankyrin-R). [Source:Uniprot/SWISSPROT;Acc:P16157]	GATGTTGATGAA	2506
ENSG00000029534	P16157	Ankyrin-1 (Erythrocyte ankyrin) (Ankyrin-R). [Source:Uniprot/SWISSPROT;Acc:P16157]	GATGTTGATGAA	2506
ENSG00000029534	P16157	Ankyrin-1 (Erythrocyte ankyrin) (Ankyrin-R). [Source:Uniprot/SWISSPROT;Acc:P16157]	GATGTTGATGAA	2506
ENSG00000029534	P16157	Ankyrin-1 (Erythrocyte ankyrin) (Ankyrin-R). [Source:Uniprot/SWISSPROT;Acc:P16157]	GATGTTGATGAA	2506
ENSG00000029534	P16157	Ankyrin-1 (Erythrocyte ankyrin) (Ankyrin-R). [Source:Uniprot/SWISSPROT;Acc:P16157]	GATGTTGATGAA	2506
ENSG00000029534	P16157	Ankyrin-1 (Erythrocyte ankyrin) (Ankyrin-R). [Source:Uniprot/SWISSPROT;Acc:P16157]	GATGTTGATGAA	2629
ENSG00000029559	P21815	Bone sialoprotein-2 precursor (Bone sialoprotein II) (BSP II) (Cell- binding sialoprotein) (Integrin-binding sialoprotein). [Source:Uniprot/SWISSPROT;Acc:P21815]	GATGAAGAAGAA	448
ENSG00000029993	O15347	High mobility group protein B3 (High mobility group protein 4) (HMG-4) (High mobility group protein 2a) (HMG-2a). [Source:Uniprot/SWISSPROT;Acc:O15347]	GAAGATGAAGAA	547
ENSG00000031003	Q9NYF5	Uncharacterized protein C5orf5 (GAP-like protein N61). [Source:Uniprot/SWISSPROT;Acc:Q9NYF5]	GAAGAAGAAGAT	2362
ENSG00000031003	Q9NYF5	Uncharacterized protein C5orf5 (GAP-like protein N61). [Source:Uniprot/SWISSPROT;Acc:Q9NYF5]	GATGTTGAAGAA	2455
ENSG00000031081	NP_065805	Cdc42 GTPase-activating protein [Source:RefSeq_peptide;Acc:NP_065805]	GATGAAGATGAT	1927
ENSG00000032219	P29374	AT-rich interactive domain-containing protein 4A (ARID domain- containing protein 4A) (Retinoblastoma-binding protein 1) (RBBP-1). [Source:Uniprot/SWISSPROT;Acc:P29374]	GATGATGAAGAT	832
ENSG00000032219	P29374	AT-rich interactive domain-containing protein 4A (ARID domain- containing protein 4A) (Retinoblastoma-binding protein 1) (RBBP-1). [Source:Uniprot/SWISSPROT;Acc:P29374]	GATGTAGATGAT	1504
ENSG00000032219	P29374	AT-rich interactive domain-containing protein 4A (ARID domain- containing protein 4A) (Retinoblastoma-binding protein 1) (RBBP-1). [Source:Uniprot/SWISSPROT;Acc:P29374]	GATGATGAAGAT	832
ENSG00000032219	P29374	AT-rich interactive domain-containing protein 4A (ARID domain- containing protein 4A) (Retinoblastoma-binding protein 1) (RBBP-1). [Source:Uniprot/SWISSPROT;Acc:P29374]	GATGTAGATGAT	1504
ENSG00000032219	P29374	AT-rich interactive domain-containing protein 4A (ARID domain- containing protein 4A) (Retinoblastoma-binding protein 1) (RBBP-1). [Source:Uniprot/SWISSPROT;Acc:P29374]	GATGTAGATGAT	397
ENSG00000032742	Q13099	Intraflagellar transport 88 homolog (Tetratricopeptide repeat protein 10) (TPR repeat protein 10) (Recessive polycystic kidney disease protein Tg737 homolog). [Source:Uniprot/SWISSPROT;Acc:Q13099]	GATGAAGATGAT	34
ENSG00000032742	Q13099	Intraflagellar transport 88 homolog (Tetratricopeptide repeat protein 10) (TPR repeat protein 10) (Recessive polycystic kidney disease protein Tg737 homolog). [Source:Uniprot/SWISSPROT;Acc:Q13099]	GATGAAGATGAT	34
ENSG00000032742	Q13099	Intraflagellar transport 88 homolog (Tetratricopeptide repeat protein 10) (TPR repeat protein 10) (Recessive polycystic kidney disease protein Tg737 homolog). [Source:Uniprot/SWISSPROT;Acc:Q13099]	GATGAAGATGAT	34
ENSG00000032742	Q13099	Intraflagellar transport 88 homolog (Tetratricopeptide repeat protein 10) (TPR repeat protein 10) (Recessive polycystic kidney disease protein Tg737 homolog). [Source:Uniprot/SWISSPROT;Acc:Q13099]	GATGAAGATGAT	61
ENSG00000032742	Q13099	Intraflagellar transport 88 homolog (Tetratricopeptide repeat protein 10) (TPR repeat protein 10) (Recessive polycystic kidney disease protein Tg737 homolog). [Source:Uniprot/SWISSPROT;Acc:Q13099]	GATGAAGATGAT	61
ENSG00000033030	Q6NZY4	Zinc finger CCHC domain-containing protein 8. [Source:Uniprot/SWISSPROT;Acc:Q6NZY4]	GAAGAAGTAGAA	829
ENSG00000033178	A0AVT1	Ubiquitin-activating enzyme E1-like protein 2 (Monocyte protein 4) (MOP-4). [Source:Uniprot/SWISSPROT;Acc:A0AVT1]	GAAGATGATGTT	325
ENSG00000033867	Q9Y6M7	Sodium bicarbonate cotransporter 3 (Sodium bicarbonate cotransporter 2) (Sodium bicarbonate cotransporter 2b) (Bicarbonate transporter) (Solute carrier family 4 member 7). [Source:Uniprot/SWISSPROT;Acc:Q9Y6M7]	GAAGATGATGAT	301
ENSG00000033867	Q9Y6M7	Sodium bicarbonate cotransporter 3 (Sodium bicarbonate cotransporter 2) (Sodium bicarbonate cotransporter 2b) (Bicarbonate transporter) (Solute carrier family 4 member 7). [Source:Uniprot/SWISSPROT;Acc:Q9Y6M7]	GATGTTGAAGAT	421
ENSG00000033867	Q9Y6M7	Sodium bicarbonate cotransporter 3 (Sodium bicarbonate cotransporter 2) (Sodium bicarbonate cotransporter 2b) (Bicarbonate transporter) (Solute carrier family 4 member 7). [Source:Uniprot/SWISSPROT;Acc:Q9Y6M7]	GATGATGATGAT	3487
ENSG00000033867	Q9Y6M7	Sodium bicarbonate cotransporter 3 (Sodium bicarbonate cotransporter 2) (Sodium bicarbonate cotransporter 2b) (Bicarbonate transporter) (Solute carrier family 4 member 7). [Source:Uniprot/SWISSPROT;Acc:Q9Y6M7]	GATGATGATGAT	2137
ENSG00000033867	Q9Y6M7	Sodium bicarbonate cotransporter 3 (Sodium bicarbonate cotransporter 2) (Sodium bicarbonate cotransporter 2b) (Bicarbonate transporter) (Solute carrier family 4 member 7). [Source:Uniprot/SWISSPROT;Acc:Q9Y6M7]	GAAGATGATGAT	301
ENSG00000033867	Q9Y6M7	Sodium bicarbonate cotransporter 3 (Sodium bicarbonate cotransporter 2) (Sodium bicarbonate cotransporter 2b) (Bicarbonate transporter) (Solute carrier family 4 member 7). [Source:Uniprot/SWISSPROT;Acc:Q9Y6M7]	GATGTTGAAGAT	421
ENSG00000033867	Q9Y6M7	Sodium bicarbonate cotransporter 3 (Sodium bicarbonate cotransporter 2) (Sodium bicarbonate cotransporter 2b) (Bicarbonate transporter) (Solute carrier family 4 member 7). [Source:Uniprot/SWISSPROT;Acc:Q9Y6M7]	GATGATGATGAT	3115
ENSG00000035928	P35251	Replication factor C subunit 1 (Replication factor C large subunit) (RF-C 140 kDa subunit) (Activator 1 140 kDa subunit) (Activator 1 large subunit) (A1 140 kDa subunit) (DNA-binding protein PO-GA). [Source:Uniprot/SWISSPROT;Acc:P35251]	GATGAAGAAGAT	331
ENSG00000035928	P35251	Replication factor C subunit 1 (Replication factor C large subunit) (RF-C 140 kDa subunit) (Activator 1 140 kDa subunit) (Activator 1 large subunit) (A1 140 kDa subunit) (DNA-binding protein PO-GA). [Source:Uniprot/SWISSPROT;Acc:P35251]	GATGAAGTAGAT	2158
ENSG00000035928	P35251	Replication factor C subunit 1 (Replication factor C large subunit) (RF-C 140 kDa subunit) (Activator 1 140 kDa subunit) (Activator 1 large subunit) (A1 140 kDa subunit) (DNA-binding protein PO-GA). [Source:Uniprot/SWISSPROT;Acc:P35251]	GATGAAGAAGAT	331
ENSG00000035928	P35251	Replication factor C subunit 1 (Replication factor C large subunit) (RF-C 140 kDa subunit) (Activator 1 140 kDa subunit) (Activator 1 large subunit) (A1 140 kDa subunit) (DNA-binding protein PO-GA). [Source:Uniprot/SWISSPROT;Acc:P35251]	GATGAAGTAGAT	2155
ENSG00000036054	Q9NUY8	TBC1 domain family member 23 (HCV non-structural protein 4A- transactivated protein 1). [Source:Uniprot/SWISSPROT;Acc:Q9NUY8]	GATGAAGAAGAA	1621
ENSG00000036054	Q9NUY8	TBC1 domain family member 23 (HCV non-structural protein 4A- transactivated protein 1). [Source:Uniprot/SWISSPROT;Acc:Q9NUY8]	GATGAAGAAGAA	1210
ENSG00000036549	Q8IYH5	Zinc finger ZZ-type-containing protein 3. [Source:Uniprot/SWISSPROT;Acc:Q8IYH5]	GAAGAAGTAGAA	535
ENSG00000036549	Q8IYH5	Zinc finger ZZ-type-containing protein 3. [Source:Uniprot/SWISSPROT;Acc:Q8IYH5]	GATGAAGATGAT	787
ENSG00000036549	Q8IYH5	Zinc finger ZZ-type-containing protein 3. [Source:Uniprot/SWISSPROT;Acc:Q8IYH5]	GTAGTTGAAGAA	574
ENSG00000036549	Q8IYH5	Zinc finger ZZ-type-containing protein 3. [Source:Uniprot/SWISSPROT;Acc:Q8IYH5]	GAAGATGATGAT	1441
ENSG00000036549	Q8IYH5	Zinc finger ZZ-type-containing protein 3. [Source:Uniprot/SWISSPROT;Acc:Q8IYH5]	GAAGAAGTAGAA	2017
ENSG00000036549	Q8IYH5	Zinc finger ZZ-type-containing protein 3. [Source:Uniprot/SWISSPROT;Acc:Q8IYH5]	GATGAAGATGAT	2269
ENSG00000038210	Q8TCG2	Phosphatidylinositol 4-kinase type 2-beta (EC 2.7.1.67) (Phosphatidylinositol 4-kinase type II-beta). [Source:Uniprot/SWISSPROT;Acc:Q8TCG2]	GATGATGAAGAA	994
ENSG00000038219	Q8NFC6	Protein FAM44A. [Source:Uniprot/SWISSPROT;Acc:Q8NFC6]	GTAGTTGTTGAA	6700
ENSG00000038274	Q9NZL9	Methionine adenosyltransferase 2 subunit beta (Methionine adenosyltransferase II beta) (MAT II beta) (Methionine adenosyltransferase 2 beta subunit) (DTDP-4-keto-6-deoxy-D-glucose 4- reductase). [Source:Uniprot/SWISSPROT;Acc:Q9NZL9]	GATGTTGTAGAA	298
ENSG00000038274	Q9NZL9	Methionine adenosyltransferase 2 subunit beta (Methionine adenosyltransferase II beta) (MAT II beta) (Methionine adenosyltransferase 2 beta subunit) (DTDP-4-keto-6-deoxy-D-glucose 4- reductase). [Source:Uniprot/SWISSPROT;Acc:Q9NZL9]	GATGTTGTAGAA	265
ENSG00000038382	O75962	Triple functional domain protein (EC 2.7.11.1) (PTPRF-interacting protein). [Source:Uniprot/SWISSPROT;Acc:O75962]	GAAGTTGATGAA	8487
ENSG00000038382	O75962	Triple functional domain protein (EC 2.7.11.1) (PTPRF-interacting protein). [Source:Uniprot/SWISSPROT;Acc:O75962]	GAAGTTGATGAA	984
ENSG00000038427	P13611	Versican core protein precursor (Large fibroblast proteoglycan) (Chondroitin sulfate proteoglycan core protein 2) (PG-M) (Glial hyaluronate-binding protein) (GHAP). [Source:Uniprot/SWISSPROT;Acc:P13611]	GAAGTAGAAGAT	2779
ENSG00000038427	P13611	Versican core protein precursor (Large fibroblast proteoglycan) (Chondroitin sulfate proteoglycan core protein 2) (PG-M) (Glial hyaluronate-binding protein) (GHAP). [Source:Uniprot/SWISSPROT;Acc:P13611]	GAAGATGAAGTT	2977
ENSG00000038427	P13611	Versican core protein precursor (Large fibroblast proteoglycan) (Chondroitin sulfate proteoglycan core protein 2) (PG-M) (Glial hyaluronate-binding protein) (GHAP). [Source:Uniprot/SWISSPROT;Acc:P13611]	GAAGTAGAAGAT	2779
ENSG00000038427	P13611	Versican core protein precursor (Large fibroblast proteoglycan) (Chondroitin sulfate proteoglycan core protein 2) (PG-M) (Glial hyaluronate-binding protein) (GHAP). [Source:Uniprot/SWISSPROT;Acc:P13611]	GAAGATGAAGTT	2977
ENSG00000038427	P13611	Versican core protein precursor (Large fibroblast proteoglycan) (Chondroitin sulfate proteoglycan core protein 2) (PG-M) (Glial hyaluronate-binding protein) (GHAP). [Source:Uniprot/SWISSPROT;Acc:P13611]	GAAGAAGAAGAA	4168
ENSG00000038427	P13611	Versican core protein precursor (Large fibroblast proteoglycan) (Chondroitin sulfate proteoglycan core protein 2) (PG-M) (Glial hyaluronate-binding protein) (GHAP). [Source:Uniprot/SWISSPROT;Acc:P13611]	GAAGAAGATGAA	4936
ENSG00000038427	P13611	Versican core protein precursor (Large fibroblast proteoglycan) (Chondroitin sulfate proteoglycan core protein 2) (PG-M) (Glial hyaluronate-binding protein) (GHAP). [Source:Uniprot/SWISSPROT;Acc:P13611]	GAAGAAGAAGAA	1207
ENSG00000038427	P13611	Versican core protein precursor (Large fibroblast proteoglycan) (Chondroitin sulfate proteoglycan core protein 2) (PG-M) (Glial hyaluronate-binding protein) (GHAP). [Source:Uniprot/SWISSPROT;Acc:P13611]	GAAGAAGATGAA	1975
ENSG00000038532	Q2KHT3	Uncharacterized protein KIAA0350. [Source:Uniprot/SWISSPROT;Acc:Q2KHT3]	GAAGAAGAAGAT	1219
ENSG00000039123	P42285	Superkiller viralicidic activity 2-like 2 (EC 3.6.1.-) (ATP-dependent helicase SKIV2L2). [Source:Uniprot/SWISSPROT;Acc:P42285]	GTTGAAGAAGTA	1258
ENSG00000039123	P42285	Superkiller viralicidic activity 2-like 2 (EC 3.6.1.-) (ATP-dependent helicase SKIV2L2). [Source:Uniprot/SWISSPROT;Acc:P42285]	GTAGTAGAAGTA	2083
ENSG00000039139	Q8TE73	Ciliary dynein heavy chain 5 (Axonemal beta dynein heavy chain 5) (HL1). [Source:Uniprot/SWISSPROT;Acc:Q8TE73]	GATGTTGTTGAA	1276
ENSG00000039139	Q8TE73	Ciliary dynein heavy chain 5 (Axonemal beta dynein heavy chain 5) (HL1). [Source:Uniprot/SWISSPROT;Acc:Q8TE73]	GTAGAAGATGAA	11326
ENSG00000039319	Q7Z3T8	Zinc finger FYVE domain-containing protein 16 (Endofin) (Endosome- associated FYVE domain protein). [Source:Uniprot/SWISSPROT;Acc:Q7Z3T8]	GATGATGATGTT	2902
ENSG00000039319	Q7Z3T8	Zinc finger FYVE domain-containing protein 16 (Endofin) (Endosome- associated FYVE domain protein). [Source:Uniprot/SWISSPROT;Acc:Q7Z3T8]	GTAGTAGAAGAA	3109
ENSG00000039537	P13671	Complement component C6 precursor. [Source:Uniprot/SWISSPROT;Acc:P13671]	GAAGATGTTGAA	1996
ENSG00000039537	P13671	Complement component C6 precursor. [Source:Uniprot/SWISSPROT;Acc:P13671]	GAAGATGTTGAA	1996
ENSG00000040633	NP_077273	PHD finger protein 23 [Source:RefSeq_peptide;Acc:NP_077273]	GAAGAAGAAGAA	765
ENSG00000040633	NP_077273	PHD finger protein 23 [Source:RefSeq_peptide;Acc:NP_077273]	GAAGAAGAAGAA	769
ENSG00000042317	Q9P0W8	Spermatogenesis-associated protein 7 (Spermatogenesis-associated protein HSD3) (HSD-3.1). [Source:Uniprot/SWISSPROT;Acc:Q9P0W8]	GATGAAGAAGAA	1081
ENSG00000042317	Q9P0W8	Spermatogenesis-associated protein 7 (Spermatogenesis-associated protein HSD3) (HSD-3.1). [Source:Uniprot/SWISSPROT;Acc:Q9P0W8]	GATGAAGAAGAA	1225
ENSG00000042317	Q9P0W8	Spermatogenesis-associated protein 7 (Spermatogenesis-associated protein HSD3) (HSD-3.1). [Source:Uniprot/SWISSPROT;Acc:Q9P0W8]	GATGAAGAAGAA	985
ENSG00000042317	Q9P0W8	Spermatogenesis-associated protein 7 (Spermatogenesis-associated protein HSD3) (HSD-3.1). [Source:Uniprot/SWISSPROT;Acc:Q9P0W8]	GATGAAGAAGAA	1081
ENSG00000044115	P35221	Catenin alpha-1 (Cadherin-associated protein) (Alpha E-catenin) (NY- REN-13 antigen). [Source:Uniprot/SWISSPROT;Acc:P35221]	GTAGAAGATGTT	280
ENSG00000044115	P35221	Catenin alpha-1 (Cadherin-associated protein) (Alpha E-catenin) (NY- REN-13 antigen). [Source:Uniprot/SWISSPROT;Acc:P35221]	GTAGAAGATGTT	280
ENSG00000044446	P46019	Phosphorylase b kinase regulatory subunit alpha, liver isoform (Phosphorylase kinase alpha L subunit). [Source:Uniprot/SWISSPROT;Acc:P46019]	GATGTTGTAGTA	1309
ENSG00000044459	Q9NXG0	Uncharacterized protein C9orf39. [Source:Uniprot/SWISSPROT;Acc:Q9NXG0]	GTAGATGAAGAA	589
ENSG00000044459	Q9NXG0	Uncharacterized protein C9orf39. [Source:Uniprot/SWISSPROT;Acc:Q9NXG0]	GAAGTTGAAGTA	883
ENSG00000044459	Q9NXG0	Uncharacterized protein C9orf39. [Source:Uniprot/SWISSPROT;Acc:Q9NXG0]	GTAGATGAAGAA	589
ENSG00000044459	Q9NXG0	Uncharacterized protein C9orf39. [Source:Uniprot/SWISSPROT;Acc:Q9NXG0]	GAAGTTGAAGTA	883
ENSG00000044459	Q9NXG0	Uncharacterized protein C9orf39. [Source:Uniprot/SWISSPROT;Acc:Q9NXG0]	GTAGATGAAGAA	589
ENSG00000044459	Q9NXG0	Uncharacterized protein C9orf39. [Source:Uniprot/SWISSPROT;Acc:Q9NXG0]	GAAGTTGAAGTA	883
ENSG00000046889	Q70Z35	DEP domain-containing protein 2 (Phosphatidylinositol 3,4,5- trisphosphate-dependent Rac exchanger 2) (PtdIns(3,4,5)-dependent Rac exchanger 2) (P-Rex2). [Source:Uniprot/SWISSPROT;Acc:Q70Z35]	GAAGATGTTGTT	210
ENSG00000046889	Q70Z35	DEP domain-containing protein 2 (Phosphatidylinositol 3,4,5- trisphosphate-dependent Rac exchanger 2) (PtdIns(3,4,5)-dependent Rac exchanger 2) (P-Rex2). [Source:Uniprot/SWISSPROT;Acc:Q70Z35]	GAAGATGTTGTT	210
ENSG00000046889	Q70Z35	DEP domain-containing protein 2 (Phosphatidylinositol 3,4,5- trisphosphate-dependent Rac exchanger 2) (PtdIns(3,4,5)-dependent Rac exchanger 2) (P-Rex2). [Source:Uniprot/SWISSPROT;Acc:Q70Z35]	GAAGATGTTGTT	210
ENSG00000046889	Q70Z35	DEP domain-containing protein 2 (Phosphatidylinositol 3,4,5- trisphosphate-dependent Rac exchanger 2) (PtdIns(3,4,5)-dependent Rac exchanger 2) (P-Rex2). [Source:Uniprot/SWISSPROT;Acc:Q70Z35]	GAAGATGTTGTT	210
ENSG00000047056	Q9Y2I8	WD repeat protein 37. [Source:Uniprot/SWISSPROT;Acc:Q9Y2I8]	GAAGATGAAGTA	736
ENSG00000047056	Q9Y2I8	WD repeat protein 37. [Source:Uniprot/SWISSPROT;Acc:Q9Y2I8]	GAAGATGAAGTA	736
ENSG00000047249	Q9UI12	Vacuolar ATP synthase subunit H (EC 3.6.3.14) (V-ATPase subunit H) (Vacuolar proton pump subunit H) (V-ATPase 50/57 kDa subunits) (Vacuolar proton pump subunit SFD) (VMA13) (Nef-binding protein 1) (NBP1). [Source:Uniprot/SWISSPROT;Acc:Q9UI12]	GATGATGAAGAT	925
ENSG00000047249	Q9UI12	Vacuolar ATP synthase subunit H (EC 3.6.3.14) (V-ATPase subunit H) (Vacuolar proton pump subunit H) (V-ATPase 50/57 kDa subunits) (Vacuolar proton pump subunit SFD) (VMA13) (Nef-binding protein 1) (NBP1). [Source:Uniprot/SWISSPROT;Acc:Q9UI12]	GATGATGAAGAT	979
ENSG00000047249	Q9UI12	Vacuolar ATP synthase subunit H (EC 3.6.3.14) (V-ATPase subunit H) (Vacuolar proton pump subunit H) (V-ATPase 50/57 kDa subunits) (Vacuolar proton pump subunit SFD) (VMA13) (Nef-binding protein 1) (NBP1). [Source:Uniprot/SWISSPROT;Acc:Q9UI12]	GATGATGAAGAT	979
ENSG00000047315	P30876	DNA-directed RNA polymerase II subunit RPB2 (EC 2.7.7.6) (RNA polymerase II subunit B2) (DNA-directed RNA polymerase II subunit B) (RNA polymerase II subunit 2) (DNA-directed RNA polymerase II 140 kDa polypeptide). [Source:Uniprot/SWISSPROT;Acc:P30876]	GATGATGATGAA	37
ENSG00000047315	P30876	DNA-directed RNA polymerase II subunit RPB2 (EC 2.7.7.6) (RNA polymerase II subunit B2) (DNA-directed RNA polymerase II subunit B) (RNA polymerase II subunit 2) (DNA-directed RNA polymerase II 140 kDa polypeptide). [Source:Uniprot/SWISSPROT;Acc:P30876]	GAAGTTGAAGAA	229
ENSG00000047315	P30876	DNA-directed RNA polymerase II subunit RPB2 (EC 2.7.7.6) (RNA polymerase II subunit B2) (DNA-directed RNA polymerase II subunit B) (RNA polymerase II subunit 2) (DNA-directed RNA polymerase II 140 kDa polypeptide). [Source:Uniprot/SWISSPROT;Acc:P30876]	GATGATGATGAA	34
ENSG00000047315	P30876	DNA-directed RNA polymerase II subunit RPB2 (EC 2.7.7.6) (RNA polymerase II subunit B2) (DNA-directed RNA polymerase II subunit B) (RNA polymerase II subunit 2) (DNA-directed RNA polymerase II 140 kDa polypeptide). [Source:Uniprot/SWISSPROT;Acc:P30876]	GAAGTTGAAGAA	226
ENSG00000047315	P30876	DNA-directed RNA polymerase II subunit RPB2 (EC 2.7.7.6) (RNA polymerase II subunit B2) (DNA-directed RNA polymerase II subunit B) (RNA polymerase II subunit 2) (DNA-directed RNA polymerase II 140 kDa polypeptide). [Source:Uniprot/SWISSPROT;Acc:P30876]	GATGATGATGAA	37
ENSG00000047315	P30876	DNA-directed RNA polymerase II subunit RPB2 (EC 2.7.7.6) (RNA polymerase II subunit B2) (DNA-directed RNA polymerase II subunit B) (RNA polymerase II subunit 2) (DNA-directed RNA polymerase II 140 kDa polypeptide). [Source:Uniprot/SWISSPROT;Acc:P30876]	GAAGTTGAAGAA	229
ENSG00000047410	P12270	Nucleoprotein TPR. [Source:Uniprot/SWISSPROT;Acc:P12270]	GATGATGAAGAA	5845
ENSG00000047410	P12270	Nucleoprotein TPR. [Source:Uniprot/SWISSPROT;Acc:P12270]	GATGATGATGAA	5860
ENSG00000047410	P12270	Nucleoprotein TPR. [Source:Uniprot/SWISSPROT;Acc:P12270]	GAAGATGATGAT	5908
ENSG00000047410	P12270	Nucleoprotein TPR. [Source:Uniprot/SWISSPROT;Acc:P12270]	GATGATGAAGAT	5920
ENSG00000047617	Q9NQ90	Transmembrane protein 16B. [Source:Uniprot/SWISSPROT;Acc:Q9NQ90]	GATGATGAAGAT	1549
ENSG00000047662	0		GATGAAGAAGAA	1705
ENSG00000047932	Q9HD26	Golgi-associated PDZ and coiled-coil motif-containing protein (PDZ protein interacting specifically with TC10) (PIST) (CFTR-associated ligand) (Fused in glioblastoma). [Source:Uniprot/SWISSPROT;Acc:Q9HD26]	GTAGAAGTAGTT	455
ENSG00000048028	Q96RU2	Ubiquitin carboxyl-terminal hydrolase 28 (EC 3.1.2.15) (Ubiquitin thioesterase 28) (Ubiquitin-specific-processing protease 28) (Deubiquitinating enzyme 28). [Source:Uniprot/SWISSPROT;Acc:Q96RU2]	GAAGAAGTTGAA	1879
ENSG00000048028	Q96RU2	Ubiquitin carboxyl-terminal hydrolase 28 (EC 3.1.2.15) (Ubiquitin thioesterase 28) (Ubiquitin-specific-processing protease 28) (Deubiquitinating enzyme 28). [Source:Uniprot/SWISSPROT;Acc:Q96RU2]	GAAGAAGTTGAA	1879
ENSG00000048342	Q9H8A7	CDNA FLJ13814 fis, clone THYRO1000368. [Source:Uniprot/SPTREMBL;Acc:Q9H8A7]	GAAGAAGAAGAA	529
ENSG00000048342	Q9H8A7	CDNA FLJ13814 fis, clone THYRO1000368. [Source:Uniprot/SPTREMBL;Acc:Q9H8A7]	GAAGAAGAAGAA	589
ENSG00000048342	Q9H8A7	CDNA FLJ13814 fis, clone THYRO1000368. [Source:Uniprot/SPTREMBL;Acc:Q9H8A7]	GTAGAAGAAGAA	2902
ENSG00000048342	Q9H8A7	CDNA FLJ13814 fis, clone THYRO1000368. [Source:Uniprot/SPTREMBL;Acc:Q9H8A7]	GATGAAGAAGAA	3826
ENSG00000048342	Q9H8A7	CDNA FLJ13814 fis, clone THYRO1000368. [Source:Uniprot/SPTREMBL;Acc:Q9H8A7]	GAAGATGTAGAA	4354
ENSG00000048342	Q9H8A7	CDNA FLJ13814 fis, clone THYRO1000368. [Source:Uniprot/SPTREMBL;Acc:Q9H8A7]	GAAGATGTAGAA	2179
ENSG00000048649	Q96T23	Remodeling and spacing factor 1 (Rsf-1) (Hepatitis B virus X- associated protein) (HBV pX-associated protein 8) (p325 subunit of RSF chromatin remodelling complex). [Source:Uniprot/SWISSPROT;Acc:Q96T23]	GATGATGATGAA	2665
ENSG00000048649	Q96T23	Remodeling and spacing factor 1 (Rsf-1) (Hepatitis B virus X- associated protein) (HBV pX-associated protein 8) (p325 subunit of RSF chromatin remodelling complex). [Source:Uniprot/SWISSPROT;Acc:Q96T23]	GATGATGATGAA	3517
ENSG00000048649	Q96T23	Remodeling and spacing factor 1 (Rsf-1) (Hepatitis B virus X- associated protein) (HBV pX-associated protein 8) (p325 subunit of RSF chromatin remodelling complex). [Source:Uniprot/SWISSPROT;Acc:Q96T23]	GATGATGATGAA	2542
ENSG00000048649	Q96T23	Remodeling and spacing factor 1 (Rsf-1) (Hepatitis B virus X- associated protein) (HBV pX-associated protein 8) (p325 subunit of RSF chromatin remodelling complex). [Source:Uniprot/SWISSPROT;Acc:Q96T23]	GATGATGATGAA	3394
ENSG00000049246	P56645	Period circadian protein homolog 3 (Circadian clock protein PERIOD 3) (hPER3) (Cell growth-inhibiting gene 13 protein). [Source:Uniprot/SWISSPROT;Acc:P56645]	GAAGTAGATGAA	859
ENSG00000049246	P56645	Period circadian protein homolog 3 (Circadian clock protein PERIOD 3) (hPER3) (Cell growth-inhibiting gene 13 protein). [Source:Uniprot/SWISSPROT;Acc:P56645]	GAAGTAGATGAA	856
ENSG00000049246	P56645	Period circadian protein homolog 3 (Circadian clock protein PERIOD 3) (hPER3) (Cell growth-inhibiting gene 13 protein). [Source:Uniprot/SWISSPROT;Acc:P56645]	GAAGTAGATGAA	856
ENSG00000049249	Q07011	Tumor necrosis factor receptor superfamily member 9 precursor (4-1BB ligand receptor) (T-cell antigen 4-1BB homolog) (T-cell antigen ILA) (CD137 antigen) (CDw137). [Source:Uniprot/SWISSPROT;Acc:Q07011]	GAAGAAGAAGAA	739
ENSG00000049323	Q14766	Latent-transforming growth factor beta-binding protein, isoform 1L precursor (LTBP-1) (Transforming growth factor beta-1-binding protein 1) (TGF-beta1-BP-1). [Source:Uniprot/SWISSPROT;Acc:Q14766]	GATGTAGATGTA	3628
ENSG00000049323	Q14766	Latent-transforming growth factor beta-binding protein, isoform 1L precursor (LTBP-1) (Transforming growth factor beta-1-binding protein 1) (TGF-beta1-BP-1). [Source:Uniprot/SWISSPROT;Acc:Q14766]	GATGTAGATGTA	3031
ENSG00000049323	Q14766	Latent-transforming growth factor beta-binding protein, isoform 1L precursor (LTBP-1) (Transforming growth factor beta-1-binding protein 1) (TGF-beta1-BP-1). [Source:Uniprot/SWISSPROT;Acc:Q14766]	GATGTAGATGTA	4009
ENSG00000049656	NP_110409	CLPTM1-like [Source:RefSeq_peptide;Acc:NP_110409]	GAAGAAGAAGAA	858
ENSG00000049656	NP_110409	CLPTM1-like [Source:RefSeq_peptide;Acc:NP_110409]	GAAGAAGAAGAA	936
ENSG00000050030	Q5QGS0	Uncharacterized protein KIAA2022. [Source:Uniprot/SWISSPROT;Acc:Q5QGS0]	GATGATGATGAA	889
ENSG00000050030	Q5QGS0	Uncharacterized protein KIAA2022. [Source:Uniprot/SWISSPROT;Acc:Q5QGS0]	GAAGATGATGAT	1552
ENSG00000050030	Q5QGS0	Uncharacterized protein KIAA2022. [Source:Uniprot/SWISSPROT;Acc:Q5QGS0]	GATGATGATGAA	889
ENSG00000050030	Q5QGS0	Uncharacterized protein KIAA2022. [Source:Uniprot/SWISSPROT;Acc:Q5QGS0]	GAAGATGATGAT	1552
ENSG00000050344	Q9Y4A8	Nuclear factor erythroid 2-related factor 3 (NF-E2-related factor 3) (NFE2-related factor 3) (Nuclear factor, erythroid derived 2, like 3). [Source:Uniprot/SWISSPROT;Acc:Q9Y4A8]	GATGATGATGAA	679
ENSG00000050344	Q9Y4A8	Nuclear factor erythroid 2-related factor 3 (NF-E2-related factor 3) (NFE2-related factor 3) (Nuclear factor, erythroid derived 2, like 3). [Source:Uniprot/SWISSPROT;Acc:Q9Y4A8]	GAAGATGATGTA	1819
ENSG00000050344	Q9Y4A8	Nuclear factor erythroid 2-related factor 3 (NF-E2-related factor 3) (NFE2-related factor 3) (Nuclear factor, erythroid derived 2, like 3). [Source:Uniprot/SWISSPROT;Acc:Q9Y4A8]	GAAGATGATGTA	937
ENSG00000050405	Q9UHB6	LIM domain and actin-binding protein 1 (Epithelial protein lost in neoplasm). [Source:Uniprot/SWISSPROT;Acc:Q9UHB6]	GATGAAGATGAT	2059
ENSG00000050405	Q9UHB6	LIM domain and actin-binding protein 1 (Epithelial protein lost in neoplasm). [Source:Uniprot/SWISSPROT;Acc:Q9UHB6]	GATGAAGATGAT	2062
ENSG00000050438	NP_004849	solute carrier family 4, sodium bicarbonate cotransporter, member 8 isoform b [Source:RefSeq_peptide;Acc:NP_004849]	GAAGAAGATGTT	685
ENSG00000050438	NP_004849	solute carrier family 4, sodium bicarbonate cotransporter, member 8 isoform b [Source:RefSeq_peptide;Acc:NP_004849]	GAAGAAGATGTT	427
ENSG00000050438	NP_004849	solute carrier family 4, sodium bicarbonate cotransporter, member 8 isoform b [Source:RefSeq_peptide;Acc:NP_004849]	GAAGAAGATGTT	427
ENSG00000051108	Q15011	Homocysteine-responsive endoplasmic reticulum-resident ubiquitin-like domain member 1 protein (Methyl methanesulfonate (MMF)-inducible fragment protein 1). [Source:Uniprot/SWISSPROT;Acc:Q15011]	GAAGAAGATGAT	763
ENSG00000051108	Q15011	Homocysteine-responsive endoplasmic reticulum-resident ubiquitin-like domain member 1 protein (Methyl methanesulfonate (MMF)-inducible fragment protein 1). [Source:Uniprot/SWISSPROT;Acc:Q15011]	GAAGAAGATGAT	688
ENSG00000051341	O75417	DNA polymerase theta (EC 2.7.7.7) (DNA polymerase eta). [Source:Uniprot/SWISSPROT;Acc:O75417]	GAAGAAGATGTT	8053
ENSG00000051341	O75417	DNA polymerase theta (EC 2.7.7.7) (DNA polymerase eta). [Source:Uniprot/SWISSPROT;Acc:O75417]	GAAGAAGATGTT	7642
ENSG00000051382	P42338	Phosphatidylinositol-4,5-bisphosphate 3-kinase catalytic subunit beta isoform (EC 2.7.1.153) (PI3-kinase p110 subunit beta) (PtdIns-3-kinase p110) (PI3K) (PI3Kbeta). [Source:Uniprot/SWISSPROT;Acc:P42338]	GAAGATGAAGTT	712
ENSG00000051825	Q99550	M-phase phosphoprotein 9. [Source:Uniprot/SWISSPROT;Acc:Q99550]	GTAGATGAAGAA	586
ENSG00000051825	Q99550	M-phase phosphoprotein 9. [Source:Uniprot/SWISSPROT;Acc:Q99550]	GTAGATGAAGAA	1198
ENSG00000051825	Q99550	M-phase phosphoprotein 9. [Source:Uniprot/SWISSPROT;Acc:Q99550]	GTAGATGAAGAA	586
ENSG00000052126	Q9HAU0	Pleckstrin homology domain-containing family A member 5 (Phosphoinositol 3-phosphate-binding protein 2) (PEPP-2). [Source:Uniprot/SWISSPROT;Acc:Q9HAU0]	GAAGAAGTAGAT	1891
ENSG00000052126	Q9HAU0	Pleckstrin homology domain-containing family A member 5 (Phosphoinositol 3-phosphate-binding protein 2) (PEPP-2). [Source:Uniprot/SWISSPROT;Acc:Q9HAU0]	GAAGTTGATGAA	2641
ENSG00000052126	Q9HAU0	Pleckstrin homology domain-containing family A member 5 (Phosphoinositol 3-phosphate-binding protein 2) (PEPP-2). [Source:Uniprot/SWISSPROT;Acc:Q9HAU0]	GAAGAAGTAGAT	1891
ENSG00000052126	Q9HAU0	Pleckstrin homology domain-containing family A member 5 (Phosphoinositol 3-phosphate-binding protein 2) (PEPP-2). [Source:Uniprot/SWISSPROT;Acc:Q9HAU0]	GAAGAAGTAGAT	2065
ENSG00000052126	Q9HAU0	Pleckstrin homology domain-containing family A member 5 (Phosphoinositol 3-phosphate-binding protein 2) (PEPP-2). [Source:Uniprot/SWISSPROT;Acc:Q9HAU0]	GAAGTTGATGAA	2626
ENSG00000052126	Q9HAU0	Pleckstrin homology domain-containing family A member 5 (Phosphoinositol 3-phosphate-binding protein 2) (PEPP-2). [Source:Uniprot/SWISSPROT;Acc:Q9HAU0]	GAAGAAGTAGAT	1891
ENSG00000052126	Q9HAU0	Pleckstrin homology domain-containing family A member 5 (Phosphoinositol 3-phosphate-binding protein 2) (PEPP-2). [Source:Uniprot/SWISSPROT;Acc:Q9HAU0]	GAAGTTGATGAA	2452
ENSG00000052749	Q5JTH9	RRP12-like protein. [Source:Uniprot/SWISSPROT;Acc:Q5JTH9]	GAAGAAGATGAA	3792
ENSG00000052749	Q5JTH9	RRP12-like protein. [Source:Uniprot/SWISSPROT;Acc:Q5JTH9]	GAAGAAGATGAA	3492
ENSG00000052841	Q96AE7	Tetratricopeptide repeat protein 17 (TPR repeat protein 17). [Source:Uniprot/SWISSPROT;Acc:Q96AE7]	GAAGATGATGAA	2659
ENSG00000052841	Q96AE7	Tetratricopeptide repeat protein 17 (TPR repeat protein 17). [Source:Uniprot/SWISSPROT;Acc:Q96AE7]	GAAGATGATGAA	2488
ENSG00000053747	Q16787	Laminin subunit alpha-3 precursor (Epiligrin 170 kDa subunit) (E170) (Nicein subunit alpha). [Source:Uniprot/SWISSPROT;Acc:Q16787]	GATGATGATGTA	625
ENSG00000053747	Q16787	Laminin subunit alpha-3 precursor (Epiligrin 170 kDa subunit) (E170) (Nicein subunit alpha). [Source:Uniprot/SWISSPROT;Acc:Q16787]	GATGATGATGTA	625
ENSG00000053900	Q9UJX5	Anaphase-promoting complex subunit 4 (APC4) (Cyclosome subunit 4). [Source:Uniprot/SWISSPROT;Acc:Q9UJX5]	GATGAAGATGAT	1441
ENSG00000054267	Q4LE39	AT-rich interactive domain-containing protein 4B (ARID domain- containing protein 4B) (Histone deacetylase complex subunit SAP180) (180 kDa Sin3-associated polypeptide) (Sin3-associated polypeptide p180) (Retinoblastoma-binding protein 1-like 1) (Breast c [Source:Uniprot/SWISSPROT;Acc:Q4LE39]	GAAGATGATGAA	853
ENSG00000054267	Q4LE39	AT-rich interactive domain-containing protein 4B (ARID domain- containing protein 4B) (Histone deacetylase complex subunit SAP180) (180 kDa Sin3-associated polypeptide) (Sin3-associated polypeptide p180) (Retinoblastoma-binding protein 1-like 1) (Breast c [Source:Uniprot/SWISSPROT;Acc:Q4LE39]	GAAGAAGAAGAA	889
ENSG00000054267	Q4LE39	AT-rich interactive domain-containing protein 4B (ARID domain- containing protein 4B) (Histone deacetylase complex subunit SAP180) (180 kDa Sin3-associated polypeptide) (Sin3-associated polypeptide p180) (Retinoblastoma-binding protein 1-like 1) (Breast c [Source:Uniprot/SWISSPROT;Acc:Q4LE39]	GAAGAAGATGAA	1600
ENSG00000054267	Q4LE39	AT-rich interactive domain-containing protein 4B (ARID domain- containing protein 4B) (Histone deacetylase complex subunit SAP180) (180 kDa Sin3-associated polypeptide) (Sin3-associated polypeptide p180) (Retinoblastoma-binding protein 1-like 1) (Breast c [Source:Uniprot/SWISSPROT;Acc:Q4LE39]	GATGATGAAGAA	1612
ENSG00000054267	Q4LE39	AT-rich interactive domain-containing protein 4B (ARID domain- containing protein 4B) (Histone deacetylase complex subunit SAP180) (180 kDa Sin3-associated polypeptide) (Sin3-associated polypeptide p180) (Retinoblastoma-binding protein 1-like 1) (Breast c [Source:Uniprot/SWISSPROT;Acc:Q4LE39]	GAAGAAGAAGAA	1645
ENSG00000054267	Q4LE39	AT-rich interactive domain-containing protein 4B (ARID domain- containing protein 4B) (Histone deacetylase complex subunit SAP180) (180 kDa Sin3-associated polypeptide) (Sin3-associated polypeptide p180) (Retinoblastoma-binding protein 1-like 1) (Breast c [Source:Uniprot/SWISSPROT;Acc:Q4LE39]	GATGAAGATGAT	1660
ENSG00000054267	Q4LE39	AT-rich interactive domain-containing protein 4B (ARID domain- containing protein 4B) (Histone deacetylase complex subunit SAP180) (180 kDa Sin3-associated polypeptide) (Sin3-associated polypeptide p180) (Retinoblastoma-binding protein 1-like 1) (Breast c [Source:Uniprot/SWISSPROT;Acc:Q4LE39]	GAAGAAGATGAA	2386
ENSG00000054267	Q4LE39	AT-rich interactive domain-containing protein 4B (ARID domain- containing protein 4B) (Histone deacetylase complex subunit SAP180) (180 kDa Sin3-associated polypeptide) (Sin3-associated polypeptide p180) (Retinoblastoma-binding protein 1-like 1) (Breast c [Source:Uniprot/SWISSPROT;Acc:Q4LE39]	GATGAAGATGAA	2587
ENSG00000054267	Q4LE39	AT-rich interactive domain-containing protein 4B (ARID domain- containing protein 4B) (Histone deacetylase complex subunit SAP180) (180 kDa Sin3-associated polypeptide) (Sin3-associated polypeptide p180) (Retinoblastoma-binding protein 1-like 1) (Breast c [Source:Uniprot/SWISSPROT;Acc:Q4LE39]	GAAGATGATGAA	853
ENSG00000054267	Q4LE39	AT-rich interactive domain-containing protein 4B (ARID domain- containing protein 4B) (Histone deacetylase complex subunit SAP180) (180 kDa Sin3-associated polypeptide) (Sin3-associated polypeptide p180) (Retinoblastoma-binding protein 1-like 1) (Breast c [Source:Uniprot/SWISSPROT;Acc:Q4LE39]	GAAGAAGAAGAA	889
ENSG00000054267	Q4LE39	AT-rich interactive domain-containing protein 4B (ARID domain- containing protein 4B) (Histone deacetylase complex subunit SAP180) (180 kDa Sin3-associated polypeptide) (Sin3-associated polypeptide p180) (Retinoblastoma-binding protein 1-like 1) (Breast c [Source:Uniprot/SWISSPROT;Acc:Q4LE39]	GAAGAAGATGAA	2128
ENSG00000054267	Q4LE39	AT-rich interactive domain-containing protein 4B (ARID domain- containing protein 4B) (Histone deacetylase complex subunit SAP180) (180 kDa Sin3-associated polypeptide) (Sin3-associated polypeptide p180) (Retinoblastoma-binding protein 1-like 1) (Breast c [Source:Uniprot/SWISSPROT;Acc:Q4LE39]	GATGAAGATGAA	2329
ENSG00000054267	Q4LE39	AT-rich interactive domain-containing protein 4B (ARID domain- containing protein 4B) (Histone deacetylase complex subunit SAP180) (180 kDa Sin3-associated polypeptide) (Sin3-associated polypeptide p180) (Retinoblastoma-binding protein 1-like 1) (Breast c [Source:Uniprot/SWISSPROT;Acc:Q4LE39]	GAAGATGATGAA	853
ENSG00000054267	Q4LE39	AT-rich interactive domain-containing protein 4B (ARID domain- containing protein 4B) (Histone deacetylase complex subunit SAP180) (180 kDa Sin3-associated polypeptide) (Sin3-associated polypeptide p180) (Retinoblastoma-binding protein 1-like 1) (Breast c [Source:Uniprot/SWISSPROT;Acc:Q4LE39]	GAAGAAGAAGAA	889
ENSG00000054267	Q4LE39	AT-rich interactive domain-containing protein 4B (ARID domain- containing protein 4B) (Histone deacetylase complex subunit SAP180) (180 kDa Sin3-associated polypeptide) (Sin3-associated polypeptide p180) (Retinoblastoma-binding protein 1-like 1) (Breast c [Source:Uniprot/SWISSPROT;Acc:Q4LE39]	GAAGAAGATGAA	2128
ENSG00000054267	Q4LE39	AT-rich interactive domain-containing protein 4B (ARID domain- containing protein 4B) (Histone deacetylase complex subunit SAP180) (180 kDa Sin3-associated polypeptide) (Sin3-associated polypeptide p180) (Retinoblastoma-binding protein 1-like 1) (Breast c [Source:Uniprot/SWISSPROT;Acc:Q4LE39]	GATGAAGATGAA	2329
ENSG00000054267	Q4LE39	AT-rich interactive domain-containing protein 4B (ARID domain- containing protein 4B) (Histone deacetylase complex subunit SAP180) (180 kDa Sin3-associated polypeptide) (Sin3-associated polypeptide p180) (Retinoblastoma-binding protein 1-like 1) (Breast c [Source:Uniprot/SWISSPROT;Acc:Q4LE39]	GAAGAAGATGAA	640
ENSG00000054267	Q4LE39	AT-rich interactive domain-containing protein 4B (ARID domain- containing protein 4B) (Histone deacetylase complex subunit SAP180) (180 kDa Sin3-associated polypeptide) (Sin3-associated polypeptide p180) (Retinoblastoma-binding protein 1-like 1) (Breast c [Source:Uniprot/SWISSPROT;Acc:Q4LE39]	GATGATGAAGAA	652
ENSG00000054267	Q4LE39	AT-rich interactive domain-containing protein 4B (ARID domain- containing protein 4B) (Histone deacetylase complex subunit SAP180) (180 kDa Sin3-associated polypeptide) (Sin3-associated polypeptide p180) (Retinoblastoma-binding protein 1-like 1) (Breast c [Source:Uniprot/SWISSPROT;Acc:Q4LE39]	GAAGAAGAAGAA	685
ENSG00000054267	Q4LE39	AT-rich interactive domain-containing protein 4B (ARID domain- containing protein 4B) (Histone deacetylase complex subunit SAP180) (180 kDa Sin3-associated polypeptide) (Sin3-associated polypeptide p180) (Retinoblastoma-binding protein 1-like 1) (Breast c [Source:Uniprot/SWISSPROT;Acc:Q4LE39]	GATGAAGATGAT	700
ENSG00000054267	Q4LE39	AT-rich interactive domain-containing protein 4B (ARID domain- containing protein 4B) (Histone deacetylase complex subunit SAP180) (180 kDa Sin3-associated polypeptide) (Sin3-associated polypeptide p180) (Retinoblastoma-binding protein 1-like 1) (Breast c [Source:Uniprot/SWISSPROT;Acc:Q4LE39]	GAAGAAGATGAA	1426
ENSG00000054267	Q4LE39	AT-rich interactive domain-containing protein 4B (ARID domain- containing protein 4B) (Histone deacetylase complex subunit SAP180) (180 kDa Sin3-associated polypeptide) (Sin3-associated polypeptide p180) (Retinoblastoma-binding protein 1-like 1) (Breast c [Source:Uniprot/SWISSPROT;Acc:Q4LE39]	GATGAAGATGAA	1627
ENSG00000054267	Q4LE39	AT-rich interactive domain-containing protein 4B (ARID domain- containing protein 4B) (Histone deacetylase complex subunit SAP180) (180 kDa Sin3-associated polypeptide) (Sin3-associated polypeptide p180) (Retinoblastoma-binding protein 1-like 1) (Breast c [Source:Uniprot/SWISSPROT;Acc:Q4LE39]	GAAGATGATGAA	853
ENSG00000054267	Q4LE39	AT-rich interactive domain-containing protein 4B (ARID domain- containing protein 4B) (Histone deacetylase complex subunit SAP180) (180 kDa Sin3-associated polypeptide) (Sin3-associated polypeptide p180) (Retinoblastoma-binding protein 1-like 1) (Breast c [Source:Uniprot/SWISSPROT;Acc:Q4LE39]	GAAGAAGAAGTA	889
ENSG00000054654	Q8WXH0	Nesprin-2 (Nuclear envelope spectrin repeat protein 2) (Syne-2) (Synaptic nuclear envelope protein 2) (Nucleus and actin connecting element protein) (Protein NUANCE). [Source:Uniprot/SWISSPROT;Acc:Q8WXH0]	GAAGTTGATGAA	4144
ENSG00000054654	Q8WXH0	Nesprin-2 (Nuclear envelope spectrin repeat protein 2) (Syne-2) (Synaptic nuclear envelope protein 2) (Nucleus and actin connecting element protein) (Protein NUANCE). [Source:Uniprot/SWISSPROT;Acc:Q8WXH0]	GATGTTGTTGAT	793
ENSG00000054654	Q8WXH0	Nesprin-2 (Nuclear envelope spectrin repeat protein 2) (Syne-2) (Synaptic nuclear envelope protein 2) (Nucleus and actin connecting element protein) (Protein NUANCE). [Source:Uniprot/SWISSPROT;Acc:Q8WXH0]	GAAGAAGAAGAA	6019
ENSG00000054654	Q8WXH0	Nesprin-2 (Nuclear envelope spectrin repeat protein 2) (Syne-2) (Synaptic nuclear envelope protein 2) (Nucleus and actin connecting element protein) (Protein NUANCE). [Source:Uniprot/SWISSPROT;Acc:Q8WXH0]	GAAGTTGATGAA	14989
ENSG00000054654	Q8WXH0	Nesprin-2 (Nuclear envelope spectrin repeat protein 2) (Syne-2) (Synaptic nuclear envelope protein 2) (Nucleus and actin connecting element protein) (Protein NUANCE). [Source:Uniprot/SWISSPROT;Acc:Q8WXH0]	GAAGTTGATGAA	4144
ENSG00000054654	Q8WXH0	Nesprin-2 (Nuclear envelope spectrin repeat protein 2) (Syne-2) (Synaptic nuclear envelope protein 2) (Nucleus and actin connecting element protein) (Protein NUANCE). [Source:Uniprot/SWISSPROT;Acc:Q8WXH0]	GAAGTTGATGAA	4144
ENSG00000054654	Q8WXH0	Nesprin-2 (Nuclear envelope spectrin repeat protein 2) (Syne-2) (Synaptic nuclear envelope protein 2) (Nucleus and actin connecting element protein) (Protein NUANCE). [Source:Uniprot/SWISSPROT;Acc:Q8WXH0]	GATGTTGTTGAT	793
ENSG00000054654	Q8WXH0	Nesprin-2 (Nuclear envelope spectrin repeat protein 2) (Syne-2) (Synaptic nuclear envelope protein 2) (Nucleus and actin connecting element protein) (Protein NUANCE). [Source:Uniprot/SWISSPROT;Acc:Q8WXH0]	GAAGAAGAAGAA	6019
ENSG00000054654	Q8WXH0	Nesprin-2 (Nuclear envelope spectrin repeat protein 2) (Syne-2) (Synaptic nuclear envelope protein 2) (Nucleus and actin connecting element protein) (Protein NUANCE). [Source:Uniprot/SWISSPROT;Acc:Q8WXH0]	GAAGTTGATGAA	14989
ENSG00000055044	Q9Y2X3	Nucleolar protein 5 (Nucleolar protein NOP5) (NOP58). [Source:Uniprot/SWISSPROT;Acc:Q9Y2X3]	GAAGAAGTTGAA	682
ENSG00000055044	Q9Y2X3	Nucleolar protein 5 (Nucleolar protein NOP5) (NOP58). [Source:Uniprot/SWISSPROT;Acc:Q9Y2X3]	GAAGAAGAAGAA	1432
ENSG00000055044	Q9Y2X3	Nucleolar protein 5 (Nucleolar protein NOP5) (NOP58). [Source:Uniprot/SWISSPROT;Acc:Q9Y2X3]	GAAGAAGAAGAA	1452
ENSG00000055163	Q96F07	Cytoplasmic FMR1-interacting protein 2 (p53-inducible protein 121). [Source:Uniprot/SWISSPROT;Acc:Q96F07]	GAAGAAGAAGAA	1515
ENSG00000055163	Q96F07	Cytoplasmic FMR1-interacting protein 2 (p53-inducible protein 121). [Source:Uniprot/SWISSPROT;Acc:Q96F07]	GAAGAAGAAGAA	1500
ENSG00000055163	Q96F07	Cytoplasmic FMR1-interacting protein 2 (p53-inducible protein 121). [Source:Uniprot/SWISSPROT;Acc:Q96F07]	GAAGAAGAAGAA	1500
ENSG00000055208	Q9NYJ8	Mitogen-activated protein kinase kinase kinase 7-interacting protein 2 (TAK1-binding protein 2). [Source:Uniprot/SWISSPROT;Acc:Q9NYJ8]	GAAGTTGTTGTA	73
ENSG00000055208	Q9NYJ8	Mitogen-activated protein kinase kinase kinase 7-interacting protein 2 (TAK1-binding protein 2). [Source:Uniprot/SWISSPROT;Acc:Q9NYJ8]	GAAGTTGTTGTA	73
ENSG00000055208	Q9NYJ8	Mitogen-activated protein kinase kinase kinase 7-interacting protein 2 (TAK1-binding protein 2). [Source:Uniprot/SWISSPROT;Acc:Q9NYJ8]	GAAGTTGTTGTA	73
ENSG00000055211	Q9NU53	Uncharacterized protein C6orf72 precursor. [Source:Uniprot/SWISSPROT;Acc:Q9NU53]	GTAGATGAAGAT	286
ENSG00000055211	Q9NU53	Uncharacterized protein C6orf72 precursor. [Source:Uniprot/SWISSPROT;Acc:Q9NU53]	GTAGATGAAGAT	646
ENSG00000055483	Q9P275	Ubiquitin carboxyl-terminal hydrolase 36 (EC 3.1.2.15) (Ubiquitin thioesterase 36) (Ubiquitin-specific-processing protease 36) (Deubiquitinating enzyme 36). [Source:Uniprot/SWISSPROT;Acc:Q9P275]	GAAGAAGAAGAA	2538
ENSG00000055609	Q8NEZ4	Myeloid/lymphoid or mixed-lineage leukemia protein 3 homolog (EC 2.1.1.43) (Histone-lysine N-methyltransferase, H3 lysine-4 specific MLL3) (Homologous to ALR protein). [Source:Uniprot/SWISSPROT;Acc:Q8NEZ4]	GATGATGAAGAT	5320
ENSG00000055609	Q8NEZ4	Myeloid/lymphoid or mixed-lineage leukemia protein 3 homolog (EC 2.1.1.43) (Histone-lysine N-methyltransferase, H3 lysine-4 specific MLL3) (Homologous to ALR protein). [Source:Uniprot/SWISSPROT;Acc:Q8NEZ4]	GATGATGAAGAT	5320
ENSG00000055609	Q8NEZ4	Myeloid/lymphoid or mixed-lineage leukemia protein 3 homolog (EC 2.1.1.43) (Histone-lysine N-methyltransferase, H3 lysine-4 specific MLL3) (Homologous to ALR protein). [Source:Uniprot/SWISSPROT;Acc:Q8NEZ4]	GATGATGAAGAA	2800
ENSG00000055609	Q8NEZ4	Myeloid/lymphoid or mixed-lineage leukemia protein 3 homolog (EC 2.1.1.43) (Histone-lysine N-methyltransferase, H3 lysine-4 specific MLL3) (Homologous to ALR protein). [Source:Uniprot/SWISSPROT;Acc:Q8NEZ4]	GATGATGAAGAT	8137
ENSG00000055917	Q8TB72	Pumilio homolog 2 (Pumilio-2). [Source:Uniprot/SWISSPROT;Acc:Q8TB72]	GATGATGATGAT	448
ENSG00000055917	Q8TB72	Pumilio homolog 2 (Pumilio-2). [Source:Uniprot/SWISSPROT;Acc:Q8TB72]	GATGATGATGAT	448
ENSG00000055917	Q8TB72	Pumilio homolog 2 (Pumilio-2). [Source:Uniprot/SWISSPROT;Acc:Q8TB72]	GATGATGATGAT	448
ENSG00000058091	O94921	Serine/threonine-protein kinase PFTAIRE-1 (EC 2.7.11.22). [Source:Uniprot/SWISSPROT;Acc:O94921]	GATGAAGAAGTT	45
ENSG00000058272	O14974	Protein phosphatase 1 regulatory subunit 12A (Myosin phosphatase- targeting subunit 1) (Myosin phosphatase target subunit 1) (Protein phosphatase myosin-binding subunit). [Source:Uniprot/SWISSPROT;Acc:O14974]	GTTGATGAAGAA	1024
ENSG00000058272	O14974	Protein phosphatase 1 regulatory subunit 12A (Myosin phosphatase- targeting subunit 1) (Myosin phosphatase target subunit 1) (Protein phosphatase myosin-binding subunit). [Source:Uniprot/SWISSPROT;Acc:O14974]	GTTGATGAAGAA	1024
ENSG00000058272	O14974	Protein phosphatase 1 regulatory subunit 12A (Myosin phosphatase- targeting subunit 1) (Myosin phosphatase target subunit 1) (Protein phosphatase myosin-binding subunit). [Source:Uniprot/SWISSPROT;Acc:O14974]	GTTGATGAAGAA	1024
ENSG00000058272	O14974	Protein phosphatase 1 regulatory subunit 12A (Myosin phosphatase- targeting subunit 1) (Myosin phosphatase target subunit 1) (Protein phosphatase myosin-binding subunit). [Source:Uniprot/SWISSPROT;Acc:O14974]	GTTGATGAAGAA	1024
ENSG00000058673	O75152	Zinc finger CCCH domain-containing protein 11A. [Source:Uniprot/SWISSPROT;Acc:O75152]	GATGATGATGAA	481
ENSG00000058673	O75152	Zinc finger CCCH domain-containing protein 11A. [Source:Uniprot/SWISSPROT;Acc:O75152]	GATGATGATGAT	493
ENSG00000058673	O75152	Zinc finger CCCH domain-containing protein 11A. [Source:Uniprot/SWISSPROT;Acc:O75152]	GATGATGATGAA	481
ENSG00000058673	O75152	Zinc finger CCCH domain-containing protein 11A. [Source:Uniprot/SWISSPROT;Acc:O75152]	GATGATGATGAT	493
ENSG00000058673	O75152	Zinc finger CCCH domain-containing protein 11A. [Source:Uniprot/SWISSPROT;Acc:O75152]	GATGATGATGAA	481
ENSG00000058673	O75152	Zinc finger CCCH domain-containing protein 11A. [Source:Uniprot/SWISSPROT;Acc:O75152]	GATGATGATGAT	493
ENSG00000058673	O75152	Zinc finger CCCH domain-containing protein 11A. [Source:Uniprot/SWISSPROT;Acc:O75152]	GATGATGATGAA	481
ENSG00000058673	O75152	Zinc finger CCCH domain-containing protein 11A. [Source:Uniprot/SWISSPROT;Acc:O75152]	GATGATGATGAT	493
ENSG00000058799	Q9Y548	Protein YIPF1 (YIP1 family member 1). [Source:Uniprot/SWISSPROT;Acc:Q9Y548]	GAAGAAGATGAT	148
ENSG00000058799	Q9Y548	Protein YIPF1 (YIP1 family member 1). [Source:Uniprot/SWISSPROT;Acc:Q9Y548]	GAAGAAGATGAT	148
ENSG00000059573	P54886	Delta 1-pyrroline-5-carboxylate synthetase (P5CS) (Aldehyde dehydrogenase 18 family member A1) [Includes: Glutamate 5-kinase (EC 2.7.2.11) (Gamma-glutamyl kinase) (GK); Gamma-glutamyl phosphate reductase (GPR) (EC 1.2.1.41) (Glutamate-5-semialdehyde dehyd [Source:Uniprot/SWISSPROT;Acc:P54886]	GAAGAAGTTGAA	1612
ENSG00000059573	P54886	Delta 1-pyrroline-5-carboxylate synthetase (P5CS) (Aldehyde dehydrogenase 18 family member A1) [Includes: Glutamate 5-kinase (EC 2.7.2.11) (Gamma-glutamyl kinase) (GK); Gamma-glutamyl phosphate reductase (GPR) (EC 1.2.1.41) (Glutamate-5-semialdehyde dehyd [Source:Uniprot/SWISSPROT;Acc:P54886]	GAAGAAGTTGAA	1618
ENSG00000060237	Q9H4A3	Serine/threonine-protein kinase WNK1 (EC 2.7.11.1) (Protein kinase with no lysine 1) (Protein kinase, lysine-deficient 1) (Kinase deficient protein) (Erythrocyte 65 kDa protein) (p65). [Source:Uniprot/SWISSPROT;Acc:Q9H4A3]	GAAGAAGATGAT	1471
ENSG00000060237	Q9H4A3	Serine/threonine-protein kinase WNK1 (EC 2.7.11.1) (Protein kinase with no lysine 1) (Protein kinase, lysine-deficient 1) (Kinase deficient protein) (Erythrocyte 65 kDa protein) (p65). [Source:Uniprot/SWISSPROT;Acc:Q9H4A3]	GAAGAAGATGAT	250
ENSG00000060237	Q9H4A3	Serine/threonine-protein kinase WNK1 (EC 2.7.11.1) (Protein kinase with no lysine 1) (Protein kinase, lysine-deficient 1) (Kinase deficient protein) (Erythrocyte 65 kDa protein) (p65). [Source:Uniprot/SWISSPROT;Acc:Q9H4A3]	GAAGAAGATGAT	1471
ENSG00000060339	Q8IX12	Cell division cycle and apoptosis regulator protein 1 (Cell cycle and apoptosis regulatory protein 1) (CARP-1) (Death inducer with SAP domain). [Source:Uniprot/SWISSPROT;Acc:Q8IX12]	GATGAAGATGTA	493
ENSG00000060339	Q8IX12	Cell division cycle and apoptosis regulator protein 1 (Cell cycle and apoptosis regulatory protein 1) (CARP-1) (Death inducer with SAP domain). [Source:Uniprot/SWISSPROT;Acc:Q8IX12]	GATGATGATGAA	2569
ENSG00000060339	Q8IX12	Cell division cycle and apoptosis regulator protein 1 (Cell cycle and apoptosis regulatory protein 1) (CARP-1) (Death inducer with SAP domain). [Source:Uniprot/SWISSPROT;Acc:Q8IX12]	GATGAAGAAGAT	2638
ENSG00000060339	Q8IX12	Cell division cycle and apoptosis regulator protein 1 (Cell cycle and apoptosis regulatory protein 1) (CARP-1) (Death inducer with SAP domain). [Source:Uniprot/SWISSPROT;Acc:Q8IX12]	GATGAAGATGAA	3187
ENSG00000060566	Q68CJ9	cAMP responsive element-binding protein 3-like protein 3 (Transcription factor CREB-H). [Source:Uniprot/SWISSPROT;Acc:Q68CJ9]	GAAGAAGAAGAA	783
ENSG00000060566	Q68CJ9	cAMP responsive element-binding protein 3-like protein 3 (Transcription factor CREB-H). [Source:Uniprot/SWISSPROT;Acc:Q68CJ9]	GAAGAAGAAGAA	783
ENSG00000060566	Q68CJ9	cAMP responsive element-binding protein 3-like protein 3 (Transcription factor CREB-H). [Source:Uniprot/SWISSPROT;Acc:Q68CJ9]	GAAGAAGAAGAA	603
ENSG00000060718	P12107	Collagen alpha-1(XI) chain precursor. [Source:Uniprot/SWISSPROT;Acc:P12107]	GATGAAGAAGTT	634
ENSG00000060718	P12107	Collagen alpha-1(XI) chain precursor. [Source:Uniprot/SWISSPROT;Acc:P12107]	GATGAAGAAGTT	634
ENSG00000060718	P12107	Collagen alpha-1(XI) chain precursor. [Source:Uniprot/SWISSPROT;Acc:P12107]	GATGAAGAAGTT	634
ENSG00000060749	Q2KHR3	Glutamine and serine-rich protein 1. [Source:Uniprot/SWISSPROT;Acc:Q2KHR3]	GTAGTAGAAGTA	3029
ENSG00000060749	Q2KHR3	Glutamine and serine-rich protein 1. [Source:Uniprot/SWISSPROT;Acc:Q2KHR3]	GATGAAGATGAT	3694
ENSG00000060749	Q2KHR3	Glutamine and serine-rich protein 1. [Source:Uniprot/SWISSPROT;Acc:Q2KHR3]	GTAGTAGAAGTA	2312
ENSG00000060749	Q2KHR3	Glutamine and serine-rich protein 1. [Source:Uniprot/SWISSPROT;Acc:Q2KHR3]	GATGAAGATGAT	2977
ENSG00000061936	Q12872	Splicing factor, arginine/serine-rich 8 (Suppressor of white apricot protein homolog). [Source:Uniprot/SWISSPROT;Acc:Q12872]	GAAGATGATGAT	856
ENSG00000061936	Q12872	Splicing factor, arginine/serine-rich 8 (Suppressor of white apricot protein homolog). [Source:Uniprot/SWISSPROT;Acc:Q12872]	GATGAAGAAGAT	868
ENSG00000061936	Q12872	Splicing factor, arginine/serine-rich 8 (Suppressor of white apricot protein homolog). [Source:Uniprot/SWISSPROT;Acc:Q12872]	GATGATGATGAA	1813
ENSG00000061936	Q12872	Splicing factor, arginine/serine-rich 8 (Suppressor of white apricot protein homolog). [Source:Uniprot/SWISSPROT;Acc:Q12872]	GAAGAAGAAGAA	2547
ENSG00000061987	NP_055841	MON2 homolog [Source:RefSeq_peptide;Acc:NP_055841]	GTTGTAGATGTT	2842
ENSG00000061987	NP_055841	MON2 homolog [Source:RefSeq_peptide;Acc:NP_055841]	GTTGTAGATGTT	2842
ENSG00000061987	NP_055841	MON2 homolog [Source:RefSeq_peptide;Acc:NP_055841]	GTTGTAGATGTT	2188
ENSG00000062038	P22223	Cadherin-3 precursor (Placental-cadherin) (P-cadherin). [Source:Uniprot/SWISSPROT;Acc:P22223]	GTTGTTGTTGAA	498
ENSG00000062650	Q7Z5K2	Wings apart-like protein homolog (Friend of EBNA2 protein). [Source:Uniprot/SWISSPROT;Acc:Q7Z5K2]	GTAGAAGATGAT	706
ENSG00000062650	Q7Z5K2	Wings apart-like protein homolog (Friend of EBNA2 protein). [Source:Uniprot/SWISSPROT;Acc:Q7Z5K2]	GAAGATGATGAA	1639
ENSG00000062650	Q7Z5K2	Wings apart-like protein homolog (Friend of EBNA2 protein). [Source:Uniprot/SWISSPROT;Acc:Q7Z5K2]	GATGTTGTAGAA	2185
ENSG00000062650	Q7Z5K2	Wings apart-like protein homolog (Friend of EBNA2 protein). [Source:Uniprot/SWISSPROT;Acc:Q7Z5K2]	GTAGAAGATGAT	451
ENSG00000062650	Q7Z5K2	Wings apart-like protein homolog (Friend of EBNA2 protein). [Source:Uniprot/SWISSPROT;Acc:Q7Z5K2]	GAAGATGATGAA	1384
ENSG00000062650	Q7Z5K2	Wings apart-like protein homolog (Friend of EBNA2 protein). [Source:Uniprot/SWISSPROT;Acc:Q7Z5K2]	GATGTTGTAGAA	1930
ENSG00000062650	Q7Z5K2	Wings apart-like protein homolog (Friend of EBNA2 protein). [Source:Uniprot/SWISSPROT;Acc:Q7Z5K2]	GTAGAAGATGAT	706
ENSG00000062650	Q7Z5K2	Wings apart-like protein homolog (Friend of EBNA2 protein). [Source:Uniprot/SWISSPROT;Acc:Q7Z5K2]	GAAGATGATGAA	1639
ENSG00000062650	Q7Z5K2	Wings apart-like protein homolog (Friend of EBNA2 protein). [Source:Uniprot/SWISSPROT;Acc:Q7Z5K2]	GATGTTGTAGAA	2185
ENSG00000062822	P28340	DNA polymerase delta catalytic subunit (EC 2.7.7.7) (DNA polymerase subunit delta p125). [Source:Uniprot/SWISSPROT;Acc:P28340]	GATGATGATGAT	70
ENSG00000062822	P28340	DNA polymerase delta catalytic subunit (EC 2.7.7.7) (DNA polymerase subunit delta p125). [Source:Uniprot/SWISSPROT;Acc:P28340]	GATGATGATGAT	70
ENSG00000062822	P28340	DNA polymerase delta catalytic subunit (EC 2.7.7.7) (DNA polymerase subunit delta p125). [Source:Uniprot/SWISSPROT;Acc:P28340]	GATGATGATGAT	70
ENSG00000063046	P23588	Eukaryotic translation initiation factor 4B (eIF-4B). [Source:Uniprot/SWISSPROT;Acc:P23588]	GAAGTAGAAGAA	1123
ENSG00000063244	P26368	Splicing factor U2AF 65 kDa subunit (U2 auxiliary factor 65 kDa subunit) (U2 snRNP auxiliary factor large subunit) (hU2AF(65)). [Source:Uniprot/SWISSPROT;Acc:P26368]	GAAGAAGAAGAA	249
ENSG00000064042	NP_055803	LIM and calponin homology domains 1 [Source:RefSeq_peptide;Acc:NP_055803]	GATGAAGAAGAA	1960
ENSG00000064225	Q9Y274	Type 2 lactosamine alpha-2,3-sialyltransferase (EC 2.4.99.-) (CMP- NeuAc:beta-galactoside alpha-2,3-sialyltransferase VI) (ST3Gal VI) (Sialyltransferase 10). [Source:Uniprot/SWISSPROT;Acc:Q9Y274]	GAAGAAGAAGTT	460
ENSG00000064225	Q9Y274	Type 2 lactosamine alpha-2,3-sialyltransferase (EC 2.4.99.-) (CMP- NeuAc:beta-galactoside alpha-2,3-sialyltransferase VI) (ST3Gal VI) (Sialyltransferase 10). [Source:Uniprot/SWISSPROT;Acc:Q9Y274]	GAAGAAGAAGTT	460
ENSG00000064309	Q4KMG0	Cell adhesion molecule-related/down-regulated by oncogenes precursor. [Source:Uniprot/SWISSPROT;Acc:Q4KMG0]	GATGTTGTAGAA	2638
ENSG00000064309	Q4KMG0	Cell adhesion molecule-related/down-regulated by oncogenes precursor. [Source:Uniprot/SWISSPROT;Acc:Q4KMG0]	GATGTTGTAGAA	2638
ENSG00000064313	Q6P1X5	Transcription initiation factor TFIID subunit 2 (Transcription initiation factor TFIID 150 kDa subunit) (TBP-associated factor 150 kDa) (TAFII-150) (TAFII150) (150 kDa cofactor of initiator function). [Source:Uniprot/SWISSPROT;Acc:Q6P1X5]	GAAGAAGTTGAT	1828
ENSG00000064393	Q9H2X6	Homeodomain-interacting protein kinase 2 (EC 2.7.11.1) (hHIPk2). [Source:Uniprot/SWISSPROT;Acc:Q9H2X6]	GTTGAAGAAGAT	1509
ENSG00000064393	Q9H2X6	Homeodomain-interacting protein kinase 2 (EC 2.7.11.1) (hHIPk2). [Source:Uniprot/SWISSPROT;Acc:Q9H2X6]	GTTGAAGAAGAT	1509
ENSG00000064933	P54277	PMS1 protein homolog 1 (DNA mismatch repair protein PMS1). [Source:Uniprot/SWISSPROT;Acc:P54277]	GATGTTGATGTA	385
ENSG00000064933	P54277	PMS1 protein homolog 1 (DNA mismatch repair protein PMS1). [Source:Uniprot/SWISSPROT;Acc:P54277]	GATGTTGATGTA	913
ENSG00000064995	Q15544	Transcription initiation factor TFIID subunit 11 (Transcription initiation factor TFIID 28 kDa subunit) (TAF(II)28) (TAFII-28) (TAFII28) (TFIID subunit p30-beta). [Source:Uniprot/SWISSPROT;Acc:Q15544]	GTAGATGAAGAT	292
ENSG00000065150	O00410	Importin beta-3 (Karyopherin beta-3) (Ran-binding protein 5) (RanBP5). [Source:Uniprot/SWISSPROT;Acc:O00410]	GAAGATGATGAT	1036
ENSG00000065150	O00410	Importin beta-3 (Karyopherin beta-3) (Ran-binding protein 5) (RanBP5). [Source:Uniprot/SWISSPROT;Acc:O00410]	GAAGATGATGAT	1837
ENSG00000065150	O00410	Importin beta-3 (Karyopherin beta-3) (Ran-binding protein 5) (RanBP5). [Source:Uniprot/SWISSPROT;Acc:O00410]	GAAGATGATGAT	982
ENSG00000065150	O00410	Importin beta-3 (Karyopherin beta-3) (Ran-binding protein 5) (RanBP5). [Source:Uniprot/SWISSPROT;Acc:O00410]	GAAGATGATGAT	1783
ENSG00000065183	Q9UNX4	WD repeat protein 3. [Source:Uniprot/SWISSPROT;Acc:Q9UNX4]	GAAGATGAAGAA	960
ENSG00000065183	Q9UNX4	WD repeat protein 3. [Source:Uniprot/SWISSPROT;Acc:Q9UNX4]	GATGAAGATGTT	1645
ENSG00000065328	Q7L590	Protein MCM10 homolog (HsMCM10). [Source:Uniprot/SWISSPROT;Acc:Q7L590]	GATGAAGAAGAA	256
ENSG00000065328	Q7L590	Protein MCM10 homolog (HsMCM10). [Source:Uniprot/SWISSPROT;Acc:Q7L590]	GATGAAGAAGAA	256
ENSG00000065328	Q7L590	Protein MCM10 homolog (HsMCM10). [Source:Uniprot/SWISSPROT;Acc:Q7L590]	GATGAAGAAGAA	256
ENSG00000065361	P21860	Receptor tyrosine-protein kinase erbB-3 precursor (EC 2.7.10.1) (c- erbB3) (Tyrosine kinase-type cell surface receptor HER3). [Source:Uniprot/SWISSPROT;Acc:P21860]	GAAGAAGAAGAT	3565
ENSG00000065485	Q14554	Protein disulfide-isomerase A5 precursor (EC 5.3.4.1) (Protein disulfide isomerase-related protein). [Source:Uniprot/SWISSPROT;Acc:Q14554]	GAAGAAGAAGAA	1233
ENSG00000065526	Q96T58	Msx2-interacting protein (SPEN homolog) (SMART/HDAC1-associated repressor protein). [Source:Uniprot/SWISSPROT;Acc:Q96T58]	GATGTAGATGAA	3592
ENSG00000065526	Q96T58	Msx2-interacting protein (SPEN homolog) (SMART/HDAC1-associated repressor protein). [Source:Uniprot/SWISSPROT;Acc:Q96T58]	GTTGAAGTTGTA	6178
ENSG00000065534	Q15746	Myosin light chain kinase, smooth muscle (EC 2.7.11.18) (MLCK) (Telokin) (Kinase-related protein) (KRP). [Source:Uniprot/SWISSPROT;Acc:Q15746]	GATGAAGAAGTA	4998
ENSG00000065534	Q15746	Myosin light chain kinase, smooth muscle (EC 2.7.11.18) (MLCK) (Telokin) (Kinase-related protein) (KRP). [Source:Uniprot/SWISSPROT;Acc:Q15746]	GATGAAGAAGTA	4986
ENSG00000065534	Q15746	Myosin light chain kinase, smooth muscle (EC 2.7.11.18) (MLCK) (Telokin) (Kinase-related protein) (KRP). [Source:Uniprot/SWISSPROT;Acc:Q15746]	GATGAAGAAGTA	5052
ENSG00000065534	Q15746	Myosin light chain kinase, smooth muscle (EC 2.7.11.18) (MLCK) (Telokin) (Kinase-related protein) (KRP). [Source:Uniprot/SWISSPROT;Acc:Q15746]	GATGAAGAAGTA	4998
ENSG00000065534	Q15746	Myosin light chain kinase, smooth muscle (EC 2.7.11.18) (MLCK) (Telokin) (Kinase-related protein) (KRP). [Source:Uniprot/SWISSPROT;Acc:Q15746]	GATGAAGAAGTA	5052
ENSG00000065534	Q15746	Myosin light chain kinase, smooth muscle (EC 2.7.11.18) (MLCK) (Telokin) (Kinase-related protein) (KRP). [Source:Uniprot/SWISSPROT;Acc:Q15746]	GATGAAGAAGTA	2439
ENSG00000065534	Q15746	Myosin light chain kinase, smooth muscle (EC 2.7.11.18) (MLCK) (Telokin) (Kinase-related protein) (KRP). [Source:Uniprot/SWISSPROT;Acc:Q15746]	GATGAAGAAGTA	5205
ENSG00000065548	NP_060941	erythropoietin 4 immediate early response [Source:RefSeq_peptide;Acc:NP_060941]	GATGTAGATGAA	1021
ENSG00000065548	NP_060941	erythropoietin 4 immediate early response [Source:RefSeq_peptide;Acc:NP_060941]	GATGTAGATGAA	1021
ENSG00000065613	Q9H2G2	STE20-like serine/threonine-protein kinase (EC 2.7.11.1) (STE20-like kinase) (STE20-related serine/threonine-protein kinase) (STE20-related kinase) (hSLK) (Serine/threonine-protein kinase 2) (CTCL tumor antigen se20-9). [Source:Uniprot/SWISSPROT;Acc:Q9H2G2]	GAAGAAGAAGAA	45
ENSG00000065613	Q9H2G2	STE20-like serine/threonine-protein kinase (EC 2.7.11.1) (STE20-like kinase) (STE20-related serine/threonine-protein kinase) (STE20-related kinase) (hSLK) (Serine/threonine-protein kinase 2) (CTCL tumor antigen se20-9). [Source:Uniprot/SWISSPROT;Acc:Q9H2G2]	GAAGAAGTTGAA	937
ENSG00000065613	Q9H2G2	STE20-like serine/threonine-protein kinase (EC 2.7.11.1) (STE20-like kinase) (STE20-related serine/threonine-protein kinase) (STE20-related kinase) (hSLK) (Serine/threonine-protein kinase 2) (CTCL tumor antigen se20-9). [Source:Uniprot/SWISSPROT;Acc:Q9H2G2]	GAAGAAGAAGAA	45
ENSG00000065613	Q9H2G2	STE20-like serine/threonine-protein kinase (EC 2.7.11.1) (STE20-like kinase) (STE20-related serine/threonine-protein kinase) (STE20-related kinase) (hSLK) (Serine/threonine-protein kinase 2) (CTCL tumor antigen se20-9). [Source:Uniprot/SWISSPROT;Acc:Q9H2G2]	GAAGAAGTTGAA	937
ENSG00000065978	P67809	Nuclease sensitive element-binding protein 1 (Y-box-binding protein 1) (Y-box transcription factor) (YB-1) (CCAAT-binding transcription factor I subunit A) (CBF-A) (Enhancer factor I subunit A) (EFI-A) (DNA-binding protein B) (DBPB). [Source:Uniprot/SWISSPROT;Acc:P67809]	GATGTTGTTGAA	322
ENSG00000065978	P67809	Nuclease sensitive element-binding protein 1 (Y-box-binding protein 1) (Y-box transcription factor) (YB-1) (CCAAT-binding transcription factor I subunit A) (CBF-A) (Enhancer factor I subunit A) (EFI-A) (DNA-binding protein B) (DBPB). [Source:Uniprot/SWISSPROT;Acc:P67809]	GATGTTGTTGAA	334
ENSG00000066279	Q8IZT6	Abnormal spindle-like microcephaly-associated protein (Abnormal spindle protein homolog) (Asp homolog). [Source:Uniprot/SWISSPROT;Acc:Q8IZT6]	GAAGATGAAGAA	4809
ENSG00000066455	Q8TBA6	Golgin subfamily A member 5 (Golgin-84) (RET-fused gene 5 protein) (Ret-II protein). [Source:Uniprot/SWISSPROT;Acc:Q8TBA6]	GAAGTAGTAGTA	1892
ENSG00000066455	Q8TBA6	Golgin subfamily A member 5 (Golgin-84) (RET-fused gene 5 protein) (Ret-II protein). [Source:Uniprot/SWISSPROT;Acc:Q8TBA6]	GAAGTAGTAGTA	1892
ENSG00000066468	P21802	Fibroblast growth factor receptor 2 precursor (EC 2.7.10.1) (FGFR-2) (Keratinocyte growth factor receptor 2) (CD332 antigen). [Source:Uniprot/SWISSPROT;Acc:P21802]	GAAGATGTTGAA	1551
ENSG00000066468	P21802	Fibroblast growth factor receptor 2 precursor (EC 2.7.10.1) (FGFR-2) (Keratinocyte growth factor receptor 2) (CD332 antigen). [Source:Uniprot/SWISSPROT;Acc:P21802]	GATGATGAAGAT	1611
ENSG00000066468	P21802	Fibroblast growth factor receptor 2 precursor (EC 2.7.10.1) (FGFR-2) (Keratinocyte growth factor receptor 2) (CD332 antigen). [Source:Uniprot/SWISSPROT;Acc:P21802]	GAAGATGTTGAA	1551
ENSG00000066468	P21802	Fibroblast growth factor receptor 2 precursor (EC 2.7.10.1) (FGFR-2) (Keratinocyte growth factor receptor 2) (CD332 antigen). [Source:Uniprot/SWISSPROT;Acc:P21802]	GATGATGAAGAT	1611
ENSG00000066468	P21802	Fibroblast growth factor receptor 2 precursor (EC 2.7.10.1) (FGFR-2) (Keratinocyte growth factor receptor 2) (CD332 antigen). [Source:Uniprot/SWISSPROT;Acc:P21802]	GAAGATGTTGAA	1200
ENSG00000066468	P21802	Fibroblast growth factor receptor 2 precursor (EC 2.7.10.1) (FGFR-2) (Keratinocyte growth factor receptor 2) (CD332 antigen). [Source:Uniprot/SWISSPROT;Acc:P21802]	GATGATGAAGAT	1260
ENSG00000066468	P21802	Fibroblast growth factor receptor 2 precursor (EC 2.7.10.1) (FGFR-2) (Keratinocyte growth factor receptor 2) (CD332 antigen). [Source:Uniprot/SWISSPROT;Acc:P21802]	GAAGATGTTGAA	1605
ENSG00000066468	P21802	Fibroblast growth factor receptor 2 precursor (EC 2.7.10.1) (FGFR-2) (Keratinocyte growth factor receptor 2) (CD332 antigen). [Source:Uniprot/SWISSPROT;Acc:P21802]	GATGATGAAGAT	1665
ENSG00000066468	P21802	Fibroblast growth factor receptor 2 precursor (EC 2.7.10.1) (FGFR-2) (Keratinocyte growth factor receptor 2) (CD332 antigen). [Source:Uniprot/SWISSPROT;Acc:P21802]	GAAGATGTTGAA	1548
ENSG00000066468	P21802	Fibroblast growth factor receptor 2 precursor (EC 2.7.10.1) (FGFR-2) (Keratinocyte growth factor receptor 2) (CD332 antigen). [Source:Uniprot/SWISSPROT;Acc:P21802]	GATGATGAAGAT	1608
ENSG00000066468	P21802	Fibroblast growth factor receptor 2 precursor (EC 2.7.10.1) (FGFR-2) (Keratinocyte growth factor receptor 2) (CD332 antigen). [Source:Uniprot/SWISSPROT;Acc:P21802]	GAAGATGTTGAA	1551
ENSG00000066468	P21802	Fibroblast growth factor receptor 2 precursor (EC 2.7.10.1) (FGFR-2) (Keratinocyte growth factor receptor 2) (CD332 antigen). [Source:Uniprot/SWISSPROT;Acc:P21802]	GATGATGAAGAT	1611
ENSG00000066468	P21802	Fibroblast growth factor receptor 2 precursor (EC 2.7.10.1) (FGFR-2) (Keratinocyte growth factor receptor 2) (CD332 antigen). [Source:Uniprot/SWISSPROT;Acc:P21802]	GAAGATGTTGAA	1206
ENSG00000066468	P21802	Fibroblast growth factor receptor 2 precursor (EC 2.7.10.1) (FGFR-2) (Keratinocyte growth factor receptor 2) (CD332 antigen). [Source:Uniprot/SWISSPROT;Acc:P21802]	GATGATGAAGAT	1266
ENSG00000066468	P21802	Fibroblast growth factor receptor 2 precursor (EC 2.7.10.1) (FGFR-2) (Keratinocyte growth factor receptor 2) (CD332 antigen). [Source:Uniprot/SWISSPROT;Acc:P21802]	GAAGATGTTGAA	1542
ENSG00000066468	P21802	Fibroblast growth factor receptor 2 precursor (EC 2.7.10.1) (FGFR-2) (Keratinocyte growth factor receptor 2) (CD332 antigen). [Source:Uniprot/SWISSPROT;Acc:P21802]	GATGATGAAGAT	1602
ENSG00000066468	P21802	Fibroblast growth factor receptor 2 precursor (EC 2.7.10.1) (FGFR-2) (Keratinocyte growth factor receptor 2) (CD332 antigen). [Source:Uniprot/SWISSPROT;Acc:P21802]	GAAGATGTTGAA	1212
ENSG00000066468	P21802	Fibroblast growth factor receptor 2 precursor (EC 2.7.10.1) (FGFR-2) (Keratinocyte growth factor receptor 2) (CD332 antigen). [Source:Uniprot/SWISSPROT;Acc:P21802]	GATGATGAAGAT	1272
ENSG00000066468	P21802	Fibroblast growth factor receptor 2 precursor (EC 2.7.10.1) (FGFR-2) (Keratinocyte growth factor receptor 2) (CD332 antigen). [Source:Uniprot/SWISSPROT;Acc:P21802]	GAAGATGTTGAA	1542
ENSG00000066468	P21802	Fibroblast growth factor receptor 2 precursor (EC 2.7.10.1) (FGFR-2) (Keratinocyte growth factor receptor 2) (CD332 antigen). [Source:Uniprot/SWISSPROT;Acc:P21802]	GATGATGAAGAT	1602
ENSG00000066468	P21802	Fibroblast growth factor receptor 2 precursor (EC 2.7.10.1) (FGFR-2) (Keratinocyte growth factor receptor 2) (CD332 antigen). [Source:Uniprot/SWISSPROT;Acc:P21802]	GAAGATGTTGAA	1608
ENSG00000066468	P21802	Fibroblast growth factor receptor 2 precursor (EC 2.7.10.1) (FGFR-2) (Keratinocyte growth factor receptor 2) (CD332 antigen). [Source:Uniprot/SWISSPROT;Acc:P21802]	GATGATGAAGAT	1668
ENSG00000066468	P21802	Fibroblast growth factor receptor 2 precursor (EC 2.7.10.1) (FGFR-2) (Keratinocyte growth factor receptor 2) (CD332 antigen). [Source:Uniprot/SWISSPROT;Acc:P21802]	GAAGATGTTGAA	1197
ENSG00000066468	P21802	Fibroblast growth factor receptor 2 precursor (EC 2.7.10.1) (FGFR-2) (Keratinocyte growth factor receptor 2) (CD332 antigen). [Source:Uniprot/SWISSPROT;Acc:P21802]	GATGATGAAGAT	1257
ENSG00000066468	P21802	Fibroblast growth factor receptor 2 precursor (EC 2.7.10.1) (FGFR-2) (Keratinocyte growth factor receptor 2) (CD332 antigen). [Source:Uniprot/SWISSPROT;Acc:P21802]	GAAGATGTTGAA	1284
ENSG00000066468	P21802	Fibroblast growth factor receptor 2 precursor (EC 2.7.10.1) (FGFR-2) (Keratinocyte growth factor receptor 2) (CD332 antigen). [Source:Uniprot/SWISSPROT;Acc:P21802]	GATGATGAAGAT	1344
ENSG00000066468	P21802	Fibroblast growth factor receptor 2 precursor (EC 2.7.10.1) (FGFR-2) (Keratinocyte growth factor receptor 2) (CD332 antigen). [Source:Uniprot/SWISSPROT;Acc:P21802]	GAAGATGTTGAA	1551
ENSG00000066468	P21802	Fibroblast growth factor receptor 2 precursor (EC 2.7.10.1) (FGFR-2) (Keratinocyte growth factor receptor 2) (CD332 antigen). [Source:Uniprot/SWISSPROT;Acc:P21802]	GATGATGAAGAT	1611
ENSG00000066468	P21802	Fibroblast growth factor receptor 2 precursor (EC 2.7.10.1) (FGFR-2) (Keratinocyte growth factor receptor 2) (CD332 antigen). [Source:Uniprot/SWISSPROT;Acc:P21802]	GAAGATGTTGAA	1278
ENSG00000066468	P21802	Fibroblast growth factor receptor 2 precursor (EC 2.7.10.1) (FGFR-2) (Keratinocyte growth factor receptor 2) (CD332 antigen). [Source:Uniprot/SWISSPROT;Acc:P21802]	GATGATGAAGAT	1338
ENSG00000066739	Q96BY7	Uncharacterized protein C14orf103. [Source:Uniprot/SWISSPROT;Acc:Q96BY7]	GAAGAAGAAGTA	1207
ENSG00000066855	Q15390	Mitochondrial fission regulator 1 (Chondrocyte protein with a poly- proline region). [Source:Uniprot/SWISSPROT;Acc:Q15390]	GATGAAGTTGAA	874
ENSG00000067048	O15523	ATP-dependent RNA helicase DDX3Y (EC 3.6.1.-) (DEAD box protein 3, Y- chromosomal). [Source:Uniprot/SWISSPROT;Acc:O15523]	GTTGAAGATGAT	388
ENSG00000067048	O15523	ATP-dependent RNA helicase DDX3Y (EC 3.6.1.-) (DEAD box protein 3, Y- chromosomal). [Source:Uniprot/SWISSPROT;Acc:O15523]	GTTGAAGATGAT	388
ENSG00000067066	P23497	Nuclear autoantigen Sp-100 (Speckled 100 kDa) (Nuclear dot-associated Sp100 protein) (Lysp100b). [Source:Uniprot/SWISSPROT;Acc:P23497]	GAAGAAGATGAA	2584
ENSG00000067066	P23497	Nuclear autoantigen Sp-100 (Speckled 100 kDa) (Nuclear dot-associated Sp100 protein) (Lysp100b). [Source:Uniprot/SWISSPROT;Acc:P23497]	GAAGAAGATGAT	2620
ENSG00000067141	Q92859	Neogenin precursor. [Source:Uniprot/SWISSPROT;Acc:Q92859]	GATGAAGTTGAA	697
ENSG00000067141	Q92859	Neogenin precursor. [Source:Uniprot/SWISSPROT;Acc:Q92859]	GATGTTGATGTT	1816
ENSG00000067141	Q92859	Neogenin precursor. [Source:Uniprot/SWISSPROT;Acc:Q92859]	GATGAAGTTGAA	697
ENSG00000067141	Q92859	Neogenin precursor. [Source:Uniprot/SWISSPROT;Acc:Q92859]	GATGTTGATGTT	1756
ENSG00000067141	Q92859	Neogenin precursor. [Source:Uniprot/SWISSPROT;Acc:Q92859]	GATGAAGTTGAA	697
ENSG00000067141	Q92859	Neogenin precursor. [Source:Uniprot/SWISSPROT;Acc:Q92859]	GATGTTGATGTT	1756
ENSG00000067225	P14618	Pyruvate kinase isozymes M1/M2 (EC 2.7.1.40) (Pyruvate kinase muscle isozyme) (Pyruvate kinase 2/3) (Cytosolic thyroid hormone-binding protein) (CTHBP) (THBP1). [Source:Uniprot/SWISSPROT;Acc:P14618]	GAAGATGATGAT	930
ENSG00000067225	P14618	Pyruvate kinase isozymes M1/M2 (EC 2.7.1.40) (Pyruvate kinase muscle isozyme) (Pyruvate kinase 2/3) (Cytosolic thyroid hormone-binding protein) (CTHBP) (THBP1). [Source:Uniprot/SWISSPROT;Acc:P14618]	GAAGATGATGAT	930
ENSG00000067225	P14618	Pyruvate kinase isozymes M1/M2 (EC 2.7.1.40) (Pyruvate kinase muscle isozyme) (Pyruvate kinase 2/3) (Cytosolic thyroid hormone-binding protein) (CTHBP) (THBP1). [Source:Uniprot/SWISSPROT;Acc:P14618]	GAAGATGATGAT	435
ENSG00000067225	P14618	Pyruvate kinase isozymes M1/M2 (EC 2.7.1.40) (Pyruvate kinase muscle isozyme) (Pyruvate kinase 2/3) (Cytosolic thyroid hormone-binding protein) (CTHBP) (THBP1). [Source:Uniprot/SWISSPROT;Acc:P14618]	GAAGATGATGAT	930
ENSG00000067248	Q7Z478	Putative ATP-dependent RNA helicase DHX29 (EC 3.6.1.-) (DEAH box protein 29) (Nucleic acid helicase DDXx). [Source:Uniprot/SWISSPROT;Acc:Q7Z478]	GAAGAAGAAGTA	2371
ENSG00000067334	NP_055412	deoxynucleotidyltransferase, terminal, interacting protein 2 [Source:RefSeq_peptide;Acc:NP_055412]	GATGATGAAGAA	1192
ENSG00000067533	Q9Y3B9	RRP15-like protein. [Source:Uniprot/SWISSPROT;Acc:Q9Y3B9]	GAAGAAGATGAA	63
ENSG00000067596	Q14562	ATP-dependent RNA helicase DHX8 (EC 3.6.1.-) (DEAH box protein 8) (RNA helicase HRH1). [Source:Uniprot/SWISSPROT;Acc:Q14562]	GATGAAGATGAT	403
ENSG00000067596	Q14562	ATP-dependent RNA helicase DHX8 (EC 3.6.1.-) (DEAH box protein 8) (RNA helicase HRH1). [Source:Uniprot/SWISSPROT;Acc:Q14562]	GATGATGAAGAA	1288
ENSG00000067601	Q16544	PMS6 protein (HPMS6 protein) (Fragment). [Source:Uniprot/SPTREMBL;Acc:Q16544]	GTAGAAGAAGAA	238
ENSG00000067606	Q05513	Protein kinase C zeta type (EC 2.7.11.13) (nPKC-zeta). [Source:Uniprot/SWISSPROT;Acc:Q05513]	GTTGAAGAAGAA	810
ENSG00000067606	Q05513	Protein kinase C zeta type (EC 2.7.11.13) (nPKC-zeta). [Source:Uniprot/SWISSPROT;Acc:Q05513]	GTTGAAGAAGAA	261
ENSG00000067606	Q05513	Protein kinase C zeta type (EC 2.7.11.13) (nPKC-zeta). [Source:Uniprot/SWISSPROT;Acc:Q05513]	GTTGAAGAAGAA	261
ENSG00000067646	P08048	Zinc finger Y-chromosomal protein. [Source:Uniprot/SWISSPROT;Acc:P08048]	GATGTTGTTGAA	121
ENSG00000067646	P08048	Zinc finger Y-chromosomal protein. [Source:Uniprot/SWISSPROT;Acc:P08048]	GAAGATGAAGAT	835
ENSG00000067646	P08048	Zinc finger Y-chromosomal protein. [Source:Uniprot/SWISSPROT;Acc:P08048]	GATGAAGATGAA	4
ENSG00000067646	P08048	Zinc finger Y-chromosomal protein. [Source:Uniprot/SWISSPROT;Acc:P08048]	GATGTTGTTGAA	199
ENSG00000067646	P08048	Zinc finger Y-chromosomal protein. [Source:Uniprot/SWISSPROT;Acc:P08048]	GAAGATGAAGAT	913
ENSG00000067646	P08048	Zinc finger Y-chromosomal protein. [Source:Uniprot/SWISSPROT;Acc:P08048]	GATGAAGATGAA	4
ENSG00000067646	P08048	Zinc finger Y-chromosomal protein. [Source:Uniprot/SWISSPROT;Acc:P08048]	GATGTTGTTGAA	199
ENSG00000067646	P08048	Zinc finger Y-chromosomal protein. [Source:Uniprot/SWISSPROT;Acc:P08048]	GAAGATGAAGAT	913
ENSG00000067992	Q15120	[Pyruvate dehydrogenase [lipoamide]] kinase isozyme 3, mitochondrial precursor (EC 2.7.11.2) (Pyruvate dehydrogenase kinase isoform 3). [Source:Uniprot/SWISSPROT;Acc:Q15120]	GAAGTTGAAGAA	655
ENSG00000068024	P56524	Histone deacetylase 4 (HD4). [Source:Uniprot/SWISSPROT;Acc:P56524]	GAAGATGAAGTT	513
ENSG00000068078	P22607	Fibroblast growth factor receptor 3 precursor (EC 2.7.10.1) (FGFR-3) (CD333 antigen). [Source:Uniprot/SWISSPROT;Acc:P22607]	GATGATGAAGAT	1587
ENSG00000068078	P22607	Fibroblast growth factor receptor 3 precursor (EC 2.7.10.1) (FGFR-3) (CD333 antigen). [Source:Uniprot/SWISSPROT;Acc:P22607]	GATGATGAAGAT	1581
ENSG00000068078	P22607	Fibroblast growth factor receptor 3 precursor (EC 2.7.10.1) (FGFR-3) (CD333 antigen). [Source:Uniprot/SWISSPROT;Acc:P22607]	GATGATGAAGAT	1845
ENSG00000068078	P22607	Fibroblast growth factor receptor 3 precursor (EC 2.7.10.1) (FGFR-3) (CD333 antigen). [Source:Uniprot/SWISSPROT;Acc:P22607]	GATGATGAAGAT	1245
ENSG00000068745	Q9UHH9	Inositol hexakisphosphate kinase 2 (EC 2.7.4.21) (InsP6 kinase 2) (P(i)-uptake stimulator) (PiUS). [Source:Uniprot/SWISSPROT;Acc:Q9UHH9]	GAAGAAGATGAA	223
ENSG00000068745	Q9UHH9	Inositol hexakisphosphate kinase 2 (EC 2.7.4.21) (InsP6 kinase 2) (P(i)-uptake stimulator) (PiUS). [Source:Uniprot/SWISSPROT;Acc:Q9UHH9]	GAAGAAGATGAA	292
ENSG00000068745	Q9UHH9	Inositol hexakisphosphate kinase 2 (EC 2.7.4.21) (InsP6 kinase 2) (P(i)-uptake stimulator) (PiUS). [Source:Uniprot/SWISSPROT;Acc:Q9UHH9]	GAAGAAGATGAA	223
ENSG00000068784	Q8N5C6	S1 RNA-binding domain-containing protein 1. [Source:Uniprot/SWISSPROT;Acc:Q8N5C6]	GTTGAAGAAGAA	403
ENSG00000068784	Q8N5C6	S1 RNA-binding domain-containing protein 1. [Source:Uniprot/SWISSPROT;Acc:Q8N5C6]	GTTGTAGAAGAA	2092
ENSG00000068793	Q7L576	Cytoplasmic FMR1-interacting protein 1 (Specifically Rac1-associated protein 1) (Sra-1) (p140sra-1). [Source:Uniprot/SWISSPROT;Acc:Q7L576]	GAAGAAGAAGAA	1503
ENSG00000068796	O00139	Kinesin-like protein KIF2A (Kinesin-2) (HK2). [Source:Uniprot/SWISSPROT;Acc:O00139]	GTTGAAGATGTA	1138
ENSG00000068796	O00139	Kinesin-like protein KIF2A (Kinesin-2) (HK2). [Source:Uniprot/SWISSPROT;Acc:O00139]	GTTGTAGAAGAT	1789
ENSG00000068796	O00139	Kinesin-like protein KIF2A (Kinesin-2) (HK2). [Source:Uniprot/SWISSPROT;Acc:O00139]	GAAGAAGTAGAT	1867
ENSG00000068796	O00139	Kinesin-like protein KIF2A (Kinesin-2) (HK2). [Source:Uniprot/SWISSPROT;Acc:O00139]	GTTGAAGATGTA	1159
ENSG00000068796	O00139	Kinesin-like protein KIF2A (Kinesin-2) (HK2). [Source:Uniprot/SWISSPROT;Acc:O00139]	GTTGTAGAAGAT	1810
ENSG00000068796	O00139	Kinesin-like protein KIF2A (Kinesin-2) (HK2). [Source:Uniprot/SWISSPROT;Acc:O00139]	GAAGAAGTAGAT	1888
ENSG00000069956	Q16659	Mitogen-activated protein kinase 6 (EC 2.7.11.24) (Extracellular signal-regulated kinase 3) (ERK-3) (MAP kinase isoform p97) (p97- MAPK). [Source:Uniprot/SWISSPROT;Acc:Q16659]	GAAGATGAAGTT	1003
ENSG00000069956	Q16659	Mitogen-activated protein kinase 6 (EC 2.7.11.24) (Extracellular signal-regulated kinase 3) (ERK-3) (MAP kinase isoform p97) (p97- MAPK). [Source:Uniprot/SWISSPROT;Acc:Q16659]	GATGAAGAAGAA	1168
ENSG00000069956	Q16659	Mitogen-activated protein kinase 6 (EC 2.7.11.24) (Extracellular signal-regulated kinase 3) (ERK-3) (MAP kinase isoform p97) (p97- MAPK). [Source:Uniprot/SWISSPROT;Acc:Q16659]	GATGTTGTTGAT	1633
ENSG00000070047	Q9P1Y6	RING and PHD-finger domain-containing protein KIAA1542. [Source:Uniprot/SWISSPROT;Acc:Q9P1Y6]	GAAGAAGAAGAA	3336
ENSG00000070495	Q6NYC1	JmjC domain-containing protein 6 (Jumonji domain-containing protein 6) (Protein PTDSR) (Phosphatidylserine receptor). [Source:Uniprot/SWISSPROT;Acc:Q6NYC1]	GAAGATGAAGAT	330
ENSG00000070495	Q6NYC1	JmjC domain-containing protein 6 (Jumonji domain-containing protein 6) (Protein PTDSR) (Phosphatidylserine receptor). [Source:Uniprot/SWISSPROT;Acc:Q6NYC1]	GAAGATGAAGAT	330
ENSG00000070495	Q6NYC1	JmjC domain-containing protein 6 (Jumonji domain-containing protein 6) (Protein PTDSR) (Phosphatidylserine receptor). [Source:Uniprot/SWISSPROT;Acc:Q6NYC1]	GAAGATGAAGAT	330
ENSG00000070814	Q13428	Treacle protein (Treacher Collins syndrome protein). [Source:Uniprot/SWISSPROT;Acc:Q13428]	GAAGAAGAAGAA	4086
ENSG00000070814	Q13428	Treacle protein (Treacher Collins syndrome protein). [Source:Uniprot/SWISSPROT;Acc:Q13428]	GAAGAAGAAGAA	3855
ENSG00000070814	Q13428	Treacle protein (Treacher Collins syndrome protein). [Source:Uniprot/SWISSPROT;Acc:Q13428]	GAAGAAGAAGAA	3972
ENSG00000071054	O95819	Mitogen-activated protein kinase kinase kinase kinase 4 (EC 2.7.11.1) (MAPK/ERK kinase kinase kinase 4) (MEK kinase kinase 4) (MEKKK 4) (HPK/GCK-like kinase HGK) (Nck-interacting kinase). [Source:Uniprot/SWISSPROT;Acc:O95819]	GATGATGTAGAA	2698
ENSG00000071054	O95819	Mitogen-activated protein kinase kinase kinase kinase 4 (EC 2.7.11.1) (MAPK/ERK kinase kinase kinase 4) (MEK kinase kinase 4) (MEKKK 4) (HPK/GCK-like kinase HGK) (Nck-interacting kinase). [Source:Uniprot/SWISSPROT;Acc:O95819]	GATGATGTAGAA	2440
ENSG00000071054	O95819	Mitogen-activated protein kinase kinase kinase kinase 4 (EC 2.7.11.1) (MAPK/ERK kinase kinase kinase 4) (MEK kinase kinase 4) (MEKKK 4) (HPK/GCK-like kinase HGK) (Nck-interacting kinase). [Source:Uniprot/SWISSPROT;Acc:O95819]	GATGATGTAGAA	1864
ENSG00000071054	O95819	Mitogen-activated protein kinase kinase kinase kinase 4 (EC 2.7.11.1) (MAPK/ERK kinase kinase kinase 4) (MEK kinase kinase 4) (MEKKK 4) (HPK/GCK-like kinase HGK) (Nck-interacting kinase). [Source:Uniprot/SWISSPROT;Acc:O95819]	GATGATGTAGAA	2455
ENSG00000071054	O95819	Mitogen-activated protein kinase kinase kinase kinase 4 (EC 2.7.11.1) (MAPK/ERK kinase kinase kinase 4) (MEK kinase kinase 4) (MEKKK 4) (HPK/GCK-like kinase HGK) (Nck-interacting kinase). [Source:Uniprot/SWISSPROT;Acc:O95819]	GATGATGTAGAA	2212
ENSG00000071189	Q9Y5W8	Sorting nexin-13 (RGS domain- and PHOX domain-containing protein) (RGS-PX1). [Source:Uniprot/SWISSPROT;Acc:Q9Y5W8]	GAAGTTGAAGTT	592
ENSG00000071242	Q15349	Ribosomal protein S6 kinase alpha-2 (EC 2.7.11.1) (S6K-alpha 2) (90 kDa ribosomal protein S6 kinase 2) (p90-RSK 2) (Ribosomal S6 kinase 3) (RSK-3) (pp90RSK3) (MAP kinase-activated protein kinase 1c) (MAPKAPK1C). [Source:Uniprot/SWISSPROT;Acc:Q15349]	GAAGAAGAAGAA	118
ENSG00000071462	O43709	Putative methyltransferase WBSCR22 (EC 2.1.1.-) (Williams-Beuren syndrome chromosome region 22 protein). [Source:Uniprot/SWISSPROT;Acc:O43709]	GATGAAGTTGAA	661
ENSG00000071462	O43709	Putative methyltransferase WBSCR22 (EC 2.1.1.-) (Williams-Beuren syndrome chromosome region 22 protein). [Source:Uniprot/SWISSPROT;Acc:O43709]	GATGAAGTTGAA	568
ENSG00000071794	Q14527	Helicase-like transcription factor (EC 3.6.1.-) (SWI/SNF-related matrix-associated actin-dependent regulator of chromatin subfamily A member 3) (Sucrose nonfermenting protein 2-like 3) (DNA-binding protein/plasminogen activator inhibitor 1 regulator) (HIP [Source:Uniprot/SWISSPROT;Acc:Q14527]	GATGAAGAAGTA	316
ENSG00000071794	Q14527	Helicase-like transcription factor (EC 3.6.1.-) (SWI/SNF-related matrix-associated actin-dependent regulator of chromatin subfamily A member 3) (Sucrose nonfermenting protein 2-like 3) (DNA-binding protein/plasminogen activator inhibitor 1 regulator) (HIP [Source:Uniprot/SWISSPROT;Acc:Q14527]	GAAGATGAAGTT	2400
ENSG00000071794	Q14527	Helicase-like transcription factor (EC 3.6.1.-) (SWI/SNF-related matrix-associated actin-dependent regulator of chromatin subfamily A member 3) (Sucrose nonfermenting protein 2-like 3) (DNA-binding protein/plasminogen activator inhibitor 1 regulator) (HIP [Source:Uniprot/SWISSPROT;Acc:Q14527]	GATGAAGAAGTA	316
ENSG00000071794	Q14527	Helicase-like transcription factor (EC 3.6.1.-) (SWI/SNF-related matrix-associated actin-dependent regulator of chromatin subfamily A member 3) (Sucrose nonfermenting protein 2-like 3) (DNA-binding protein/plasminogen activator inhibitor 1 regulator) (HIP [Source:Uniprot/SWISSPROT;Acc:Q14527]	GAAGATGAAGTT	2400
ENSG00000071794	Q14527	Helicase-like transcription factor (EC 3.6.1.-) (SWI/SNF-related matrix-associated actin-dependent regulator of chromatin subfamily A member 3) (Sucrose nonfermenting protein 2-like 3) (DNA-binding protein/plasminogen activator inhibitor 1 regulator) (HIP [Source:Uniprot/SWISSPROT;Acc:Q14527]	GATGAAGAAGTA	154
ENSG00000071794	Q14527	Helicase-like transcription factor (EC 3.6.1.-) (SWI/SNF-related matrix-associated actin-dependent regulator of chromatin subfamily A member 3) (Sucrose nonfermenting protein 2-like 3) (DNA-binding protein/plasminogen activator inhibitor 1 regulator) (HIP [Source:Uniprot/SWISSPROT;Acc:Q14527]	GAAGATGAAGTT	2238
ENSG00000071991	Q9H159	Cadherin-19 precursor. [Source:Uniprot/SWISSPROT;Acc:Q9H159]	GAAGATGTTGAT	1084
ENSG00000072041	Q9H2J7	Orphan sodium- and chloride-dependent neurotransmitter transporter NTT73 (Orphan transporter v7-3) (Solute carrier family 6 member 15). [Source:Uniprot/SWISSPROT;Acc:Q9H2J7]	GATGATGATGTT	37
ENSG00000072041	Q9H2J7	Orphan sodium- and chloride-dependent neurotransmitter transporter NTT73 (Orphan transporter v7-3) (Solute carrier family 6 member 15). [Source:Uniprot/SWISSPROT;Acc:Q9H2J7]	GATGTTGAAGAA	148
ENSG00000072041	Q9H2J7	Orphan sodium- and chloride-dependent neurotransmitter transporter NTT73 (Orphan transporter v7-3) (Solute carrier family 6 member 15). [Source:Uniprot/SWISSPROT;Acc:Q9H2J7]	GATGATGATGTT	37
ENSG00000072041	Q9H2J7	Orphan sodium- and chloride-dependent neurotransmitter transporter NTT73 (Orphan transporter v7-3) (Solute carrier family 6 member 15). [Source:Uniprot/SWISSPROT;Acc:Q9H2J7]	GATGTTGAAGAA	148
ENSG00000072080	Q13103	Secreted phosphoprotein 24 precursor (Spp-24) (Secreted phosphoprotein 2). [Source:Uniprot/SWISSPROT;Acc:Q13103]	GATGATGATGAA	27
ENSG00000072080	Q13103	Secreted phosphoprotein 24 precursor (Spp-24) (Secreted phosphoprotein 2). [Source:Uniprot/SWISSPROT;Acc:Q13103]	GATGATGATGAA	27
ENSG00000072274	P02786	Transferrin receptor protein 1 (TfR1) (TR) (TfR) (Trfr) (CD71 antigen) (T9) (p90) [Contains: Transferrin receptor protein 1, serum form (sTfR)]. [Source:Uniprot/SWISSPROT;Acc:P02786]	GTAGATGAAGAA	124
ENSG00000072274	P02786	Transferrin receptor protein 1 (TfR1) (TR) (TfR) (Trfr) (CD71 antigen) (T9) (p90) [Contains: Transferrin receptor protein 1, serum form (sTfR)]. [Source:Uniprot/SWISSPROT;Acc:P02786]	GTAGATGAAGAA	124
ENSG00000072422	O94844	Rho-related BTB domain-containing protein 1. [Source:Uniprot/SWISSPROT;Acc:O94844]	GATGTTGTTGAT	211
ENSG00000072422	O94844	Rho-related BTB domain-containing protein 1. [Source:Uniprot/SWISSPROT;Acc:O94844]	GATGTTGTTGAT	211
ENSG00000072422	O94844	Rho-related BTB domain-containing protein 1. [Source:Uniprot/SWISSPROT;Acc:O94844]	GATGTTGTTGAT	211
ENSG00000072518	Q7KZI7	Serine/threonine-protein kinase MARK2 (EC 2.7.11.1) (MAP/microtubule affinity-regulating kinase 2) (ELKL motif kinase) (EMK1) (PAR1 homolog). [Source:Uniprot/SWISSPROT;Acc:Q7KZI7]	GAAGATGATGAA	826
ENSG00000072518	Q7KZI7	Serine/threonine-protein kinase MARK2 (EC 2.7.11.1) (MAP/microtubule affinity-regulating kinase 2) (ELKL motif kinase) (EMK1) (PAR1 homolog). [Source:Uniprot/SWISSPROT;Acc:Q7KZI7]	GAAGATGATGAA	925
ENSG00000072518	Q7KZI7	Serine/threonine-protein kinase MARK2 (EC 2.7.11.1) (MAP/microtubule affinity-regulating kinase 2) (ELKL motif kinase) (EMK1) (PAR1 homolog). [Source:Uniprot/SWISSPROT;Acc:Q7KZI7]	GAAGATGATGAA	826
ENSG00000072518	Q7KZI7	Serine/threonine-protein kinase MARK2 (EC 2.7.11.1) (MAP/microtubule affinity-regulating kinase 2) (ELKL motif kinase) (EMK1) (PAR1 homolog). [Source:Uniprot/SWISSPROT;Acc:Q7KZI7]	GAAGATGATGAA	826
ENSG00000072518	Q7KZI7	Serine/threonine-protein kinase MARK2 (EC 2.7.11.1) (MAP/microtubule affinity-regulating kinase 2) (ELKL motif kinase) (EMK1) (PAR1 homolog). [Source:Uniprot/SWISSPROT;Acc:Q7KZI7]	GAAGATGATGAA	925
ENSG00000072571	O75330	Hyaluronan mediated motility receptor (Intracellular hyaluronic acid- binding protein) (Receptor for hyaluronan-mediated motility) (CD168 antigen). [Source:Uniprot/SWISSPROT;Acc:O75330]	GAAGATGAAGAA	1669
ENSG00000072571	O75330	Hyaluronan mediated motility receptor (Intracellular hyaluronic acid- binding protein) (Receptor for hyaluronan-mediated motility) (CD168 antigen). [Source:Uniprot/SWISSPROT;Acc:O75330]	GAAGATGAAGAA	1621
ENSG00000072571	O75330	Hyaluronan mediated motility receptor (Intracellular hyaluronic acid- binding protein) (Receptor for hyaluronan-mediated motility) (CD168 antigen). [Source:Uniprot/SWISSPROT;Acc:O75330]	GAAGATGAAGAA	1666
ENSG00000073146	Q9BXT6	Putative helicase Mov10l1 (EC 3.6.1.-) (Moloney leukemia virus 10-like protein 1) (MOV10-like 1). [Source:Uniprot/SWISSPROT;Acc:Q9BXT6]	GAAGAAGATGTA	1825
ENSG00000073146	Q9BXT6	Putative helicase Mov10l1 (EC 3.6.1.-) (Moloney leukemia virus 10-like protein 1) (MOV10-like 1). [Source:Uniprot/SWISSPROT;Acc:Q9BXT6]	GAAGAAGATGTA	1825
ENSG00000073614	P29375	Histone demethylase JARID1A (EC 1.14.11.-) (Jumonji/ARID domain- containing protein 1A) (Retinoblastoma-binding protein 2) (RBBP-2). [Source:Uniprot/SWISSPROT;Acc:P29375]	GAAGAAGATGTT	1204
ENSG00000073614	P29375	Histone demethylase JARID1A (EC 1.14.11.-) (Jumonji/ARID domain- containing protein 1A) (Retinoblastoma-binding protein 2) (RBBP-2). [Source:Uniprot/SWISSPROT;Acc:P29375]	GATGATGAAGAA	4015
ENSG00000073614	P29375	Histone demethylase JARID1A (EC 1.14.11.-) (Jumonji/ARID domain- containing protein 1A) (Retinoblastoma-binding protein 2) (RBBP-2). [Source:Uniprot/SWISSPROT;Acc:P29375]	GAAGAAGATGTT	1204
ENSG00000073614	P29375	Histone demethylase JARID1A (EC 1.14.11.-) (Jumonji/ARID domain- containing protein 1A) (Retinoblastoma-binding protein 2) (RBBP-2). [Source:Uniprot/SWISSPROT;Acc:P29375]	GATGATGAAGAA	4015
ENSG00000073614	P29375	Histone demethylase JARID1A (EC 1.14.11.-) (Jumonji/ARID domain- containing protein 1A) (Retinoblastoma-binding protein 2) (RBBP-2). [Source:Uniprot/SWISSPROT;Acc:P29375]	GAAGAAGATGTT	1324
ENSG00000073614	P29375	Histone demethylase JARID1A (EC 1.14.11.-) (Jumonji/ARID domain- containing protein 1A) (Retinoblastoma-binding protein 2) (RBBP-2). [Source:Uniprot/SWISSPROT;Acc:P29375]	GATGATGAAGAA	4135
ENSG00000073614	P29375	Histone demethylase JARID1A (EC 1.14.11.-) (Jumonji/ARID domain- containing protein 1A) (Retinoblastoma-binding protein 2) (RBBP-2). [Source:Uniprot/SWISSPROT;Acc:P29375]	GAAGAAGATGTT	1204
ENSG00000073614	P29375	Histone demethylase JARID1A (EC 1.14.11.-) (Jumonji/ARID domain- containing protein 1A) (Retinoblastoma-binding protein 2) (RBBP-2). [Source:Uniprot/SWISSPROT;Acc:P29375]	GATGATGAAGAA	4015
ENSG00000073712	Q96AC1	Pleckstrin homology domain-containing family C member 1 (Kindlin-2) (Mitogen-inducible gene 2 protein) (Mig-2). [Source:Uniprot/SWISSPROT;Acc:Q96AC1]	GAAGTTGATGAA	1024
ENSG00000073712	Q96AC1	Pleckstrin homology domain-containing family C member 1 (Kindlin-2) (Mitogen-inducible gene 2 protein) (Mig-2). [Source:Uniprot/SWISSPROT;Acc:Q96AC1]	GAAGTTGATGAA	1024
ENSG00000073712	Q96AC1	Pleckstrin homology domain-containing family C member 1 (Kindlin-2) (Mitogen-inducible gene 2 protein) (Mig-2). [Source:Uniprot/SWISSPROT;Acc:Q96AC1]	GAAGTTGATGAA	1024
ENSG00000073734	O95342	Bile salt export pump (ATP-binding cassette sub-family B member 11). [Source:Uniprot/SWISSPROT;Acc:O95342]	GAAGAAGTTGAA	2200
ENSG00000074201	P54105	Methylosome subunit pICln (Chloride conductance regulatory protein ICln) (I(Cln)) (Chloride channel, nucleotide sensitive 1A) (Chloride ion current inducer protein) (ClCI) (Reticulocyte pICln). [Source:Uniprot/SWISSPROT;Acc:P54105]	GATGATGATGTT	307
ENSG00000074266	NP_694536	embryonic ectoderm development isoform b [Source:RefSeq_peptide;Acc:NP_694536]	GAAGTAGAAGAT	1249
ENSG00000074266	NP_694536	embryonic ectoderm development isoform b [Source:RefSeq_peptide;Acc:NP_694536]	GAAGTAGAAGAT	1174
ENSG00000074266	NP_694536	embryonic ectoderm development isoform b [Source:RefSeq_peptide;Acc:NP_694536]	GAAGTAGAAGAT	1174
ENSG00000074356	NP_061023	ELG protein [Source:RefSeq_peptide;Acc:NP_061023]	GATGATGATGAA	631
ENSG00000074527	Q9HB63	Netrin-4 precursor (Beta-netrin) (Hepar-derived netrin-like protein). [Source:Uniprot/SWISSPROT;Acc:Q9HB63]	GAAGATGATGTT	511
ENSG00000074527	Q9HB63	Netrin-4 precursor (Beta-netrin) (Hepar-derived netrin-like protein). [Source:Uniprot/SWISSPROT;Acc:Q9HB63]	GAAGATGATGTT	511
ENSG00000074603	Q6V1X1	Dipeptidyl peptidase 8 (EC 3.4.14.5) (Dipeptidyl peptidase VIII) (DP8) (Prolyl dipeptidase DPP8) (Dipeptidyl peptidase IV-related protein 1) (DPRP-1). [Source:Uniprot/SWISSPROT;Acc:Q6V1X1]	GTAGAAGATGAT	1195
ENSG00000074603	Q6V1X1	Dipeptidyl peptidase 8 (EC 3.4.14.5) (Dipeptidyl peptidase VIII) (DP8) (Prolyl dipeptidase DPP8) (Dipeptidyl peptidase IV-related protein 1) (DPRP-1). [Source:Uniprot/SWISSPROT;Acc:Q6V1X1]	GTAGAAGATGAT	1195
ENSG00000074603	Q6V1X1	Dipeptidyl peptidase 8 (EC 3.4.14.5) (Dipeptidyl peptidase VIII) (DP8) (Prolyl dipeptidase DPP8) (Dipeptidyl peptidase IV-related protein 1) (DPRP-1). [Source:Uniprot/SWISSPROT;Acc:Q6V1X1]	GTAGAAGATGAT	1243
ENSG00000074603	Q6V1X1	Dipeptidyl peptidase 8 (EC 3.4.14.5) (Dipeptidyl peptidase VIII) (DP8) (Prolyl dipeptidase DPP8) (Dipeptidyl peptidase IV-related protein 1) (DPRP-1). [Source:Uniprot/SWISSPROT;Acc:Q6V1X1]	GTAGAAGATGAT	1243
ENSG00000074603	Q6V1X1	Dipeptidyl peptidase 8 (EC 3.4.14.5) (Dipeptidyl peptidase VIII) (DP8) (Prolyl dipeptidase DPP8) (Dipeptidyl peptidase IV-related protein 1) (DPRP-1). [Source:Uniprot/SWISSPROT;Acc:Q6V1X1]	GTAGAAGATGAT	1243
ENSG00000074603	Q6V1X1	Dipeptidyl peptidase 8 (EC 3.4.14.5) (Dipeptidyl peptidase VIII) (DP8) (Prolyl dipeptidase DPP8) (Dipeptidyl peptidase IV-related protein 1) (DPRP-1). [Source:Uniprot/SWISSPROT;Acc:Q6V1X1]	GTAGAAGATGAT	1243
ENSG00000074621	O60721	Sodium/potassium/calcium exchanger 1 (Na(+)/K(+)/Ca(2+)-exchange protein 1) (Retinal rod Na-Ca+K exchanger). [Source:Uniprot/SWISSPROT;Acc:O60721]	GATGATGATGAT	213
ENSG00000074621	O60721	Sodium/potassium/calcium exchanger 1 (Na(+)/K(+)/Ca(2+)-exchange protein 1) (Retinal rod Na-Ca+K exchanger). [Source:Uniprot/SWISSPROT;Acc:O60721]	GATGATGATGAT	213
ENSG00000074621	O60721	Sodium/potassium/calcium exchanger 1 (Na(+)/K(+)/Ca(2+)-exchange protein 1) (Retinal rod Na-Ca+K exchanger). [Source:Uniprot/SWISSPROT;Acc:O60721]	GATGATGATGAT	213
ENSG00000074706	NP_056368	phosphoinositide-binding protein PIP3-E [Source:RefSeq_peptide;Acc:NP_056368]	GAAGATGATGAA	925
ENSG00000074706	NP_056368	phosphoinositide-binding protein PIP3-E [Source:RefSeq_peptide;Acc:NP_056368]	GAAGATGATGAA	925
ENSG00000075131	NP_060328	TIMELESS interacting protein [Source:RefSeq_peptide;Acc:NP_060328]	GTAGAAGATGAA	52
ENSG00000075218	Q9NYZ3	G2 and S phase-expressed protein 1 (B99 homolog). [Source:Uniprot/SWISSPROT;Acc:Q9NYZ3]	GAAGATGATGAA	88
ENSG00000075218	Q9NYZ3	G2 and S phase-expressed protein 1 (B99 homolog). [Source:Uniprot/SWISSPROT;Acc:Q9NYZ3]	GAAGATGATGAA	94
ENSG00000075239	P24752	Acetyl-CoA acetyltransferase, mitochondrial precursor (EC 2.3.1.9) (Acetoacetyl-CoA thiolase) (T2). [Source:Uniprot/SWISSPROT;Acc:P24752]	GAAGATGAAGAA	649
ENSG00000075239	P24752	Acetyl-CoA acetyltransferase, mitochondrial precursor (EC 2.3.1.9) (Acetoacetyl-CoA thiolase) (T2). [Source:Uniprot/SWISSPROT;Acc:P24752]	GAAGATGAAGAA	754
ENSG00000075292	Q14966	Zinc finger protein 638 (Nuclear protein 220) (Zinc-finger matrin-like protein) (Cutaneous T-cell lymphoma-associated antigen se33-1) (CTCL tumor antigen se33-1). [Source:Uniprot/SWISSPROT;Acc:Q14966]	GAAGATGTAGTA	1735
ENSG00000075292	Q14966	Zinc finger protein 638 (Nuclear protein 220) (Zinc-finger matrin-like protein) (Cutaneous T-cell lymphoma-associated antigen se33-1) (CTCL tumor antigen se33-1). [Source:Uniprot/SWISSPROT;Acc:Q14966]	GTAGAAGAAGTT	2755
ENSG00000075292	Q14966	Zinc finger protein 638 (Nuclear protein 220) (Zinc-finger matrin-like protein) (Cutaneous T-cell lymphoma-associated antigen se33-1) (CTCL tumor antigen se33-1). [Source:Uniprot/SWISSPROT;Acc:Q14966]	GAAGATGTAGTA	1735
ENSG00000075292	Q14966	Zinc finger protein 638 (Nuclear protein 220) (Zinc-finger matrin-like protein) (Cutaneous T-cell lymphoma-associated antigen se33-1) (CTCL tumor antigen se33-1). [Source:Uniprot/SWISSPROT;Acc:Q14966]	GAAGATGTAGTA	1735
ENSG00000075292	Q14966	Zinc finger protein 638 (Nuclear protein 220) (Zinc-finger matrin-like protein) (Cutaneous T-cell lymphoma-associated antigen se33-1) (CTCL tumor antigen se33-1). [Source:Uniprot/SWISSPROT;Acc:Q14966]	GTAGAAGAAGTT	2755
ENSG00000075292	Q14966	Zinc finger protein 638 (Nuclear protein 220) (Zinc-finger matrin-like protein) (Cutaneous T-cell lymphoma-associated antigen se33-1) (CTCL tumor antigen se33-1). [Source:Uniprot/SWISSPROT;Acc:Q14966]	GATGAAGAAGAA	4876
ENSG00000075292	Q14966	Zinc finger protein 638 (Nuclear protein 220) (Zinc-finger matrin-like protein) (Cutaneous T-cell lymphoma-associated antigen se33-1) (CTCL tumor antigen se33-1). [Source:Uniprot/SWISSPROT;Acc:Q14966]	GTTGATGAAGTT	5329
ENSG00000075292	Q14966	Zinc finger protein 638 (Nuclear protein 220) (Zinc-finger matrin-like protein) (Cutaneous T-cell lymphoma-associated antigen se33-1) (CTCL tumor antigen se33-1). [Source:Uniprot/SWISSPROT;Acc:Q14966]	GATGAAGAAGAA	1696
ENSG00000075413	P27448	MAP/microtubule affinity-regulating kinase 3 (EC 2.7.11.1) (Cdc25C- associated protein kinase 1) (cTAK1) (C-TAK1) (Serine/threonine protein kinase p78) (Ser/Thr protein kinase PAR-1) (Protein kinase STK10). [Source:Uniprot/SWISSPROT;Acc:P27448]	GAAGAAGATGAA	934
ENSG00000075413	P27448	MAP/microtubule affinity-regulating kinase 3 (EC 2.7.11.1) (Cdc25C- associated protein kinase 1) (cTAK1) (C-TAK1) (Serine/threonine protein kinase p78) (Ser/Thr protein kinase PAR-1) (Protein kinase STK10). [Source:Uniprot/SWISSPROT;Acc:P27448]	GAAGAAGATGAA	1003
ENSG00000075413	P27448	MAP/microtubule affinity-regulating kinase 3 (EC 2.7.11.1) (Cdc25C- associated protein kinase 1) (cTAK1) (C-TAK1) (Serine/threonine protein kinase p78) (Ser/Thr protein kinase PAR-1) (Protein kinase STK10). [Source:Uniprot/SWISSPROT;Acc:P27448]	GAAGAAGATGAA	934
ENSG00000075420	Q53EP0	Fibronectin type III domain-containing protein 3B (Factor for adipocyte differentiation 104) (HCV NS5A-binding protein 37). [Source:Uniprot/SWISSPROT;Acc:Q53EP0]	GAAGATGAAGAA	2416
ENSG00000075539	O94915	Protein furry homolog-like (ALL1-fused gene from chromosome 4p12). [Source:Uniprot/SWISSPROT;Acc:O94915]	GATGAAGATGAA	3991
ENSG00000075539	O94915	Protein furry homolog-like (ALL1-fused gene from chromosome 4p12). [Source:Uniprot/SWISSPROT;Acc:O94915]	GAAGAAGAAGAA	7903
ENSG00000075539	O94915	Protein furry homolog-like (ALL1-fused gene from chromosome 4p12). [Source:Uniprot/SWISSPROT;Acc:O94915]	GATGAAGATGAA	3991
ENSG00000075539	O94915	Protein furry homolog-like (ALL1-fused gene from chromosome 4p12). [Source:Uniprot/SWISSPROT;Acc:O94915]	GAAGAAGAAGAA	7903
ENSG00000075711	Q12959	Disks large homolog 1 (Synapse-associated protein 97) (SAP-97) (hDlg). [Source:Uniprot/SWISSPROT;Acc:Q12959]	GAAGTAGATGTT	688
ENSG00000075711	Q12959	Disks large homolog 1 (Synapse-associated protein 97) (SAP-97) (hDlg). [Source:Uniprot/SWISSPROT;Acc:Q12959]	GAAGTAGATGTT	841
ENSG00000075711	Q12959	Disks large homolog 1 (Synapse-associated protein 97) (SAP-97) (hDlg). [Source:Uniprot/SWISSPROT;Acc:Q12959]	GAAGTAGATGTT	841
ENSG00000075711	Q12959	Disks large homolog 1 (Synapse-associated protein 97) (SAP-97) (hDlg). [Source:Uniprot/SWISSPROT;Acc:Q12959]	GAAGTAGATGTT	841
ENSG00000075711	Q12959	Disks large homolog 1 (Synapse-associated protein 97) (SAP-97) (hDlg). [Source:Uniprot/SWISSPROT;Acc:Q12959]	GAAGTAGATGTT	742
ENSG00000075711	Q12959	Disks large homolog 1 (Synapse-associated protein 97) (SAP-97) (hDlg). [Source:Uniprot/SWISSPROT;Acc:Q12959]	GAAGTAGATGTT	841
ENSG00000075711	Q12959	Disks large homolog 1 (Synapse-associated protein 97) (SAP-97) (hDlg). [Source:Uniprot/SWISSPROT;Acc:Q12959]	GAAGTAGATGTT	841
ENSG00000075711	Q12959	Disks large homolog 1 (Synapse-associated protein 97) (SAP-97) (hDlg). [Source:Uniprot/SWISSPROT;Acc:Q12959]	GAAGTAGATGTT	841
ENSG00000075856	Q15020	Squamous cell carcinoma antigen recognized by T-cells 3 (SART-3) (hSART-3) (Tat-interacting protein of 110 kDa) (Tip110). [Source:Uniprot/SWISSPROT;Acc:Q15020]	GATGATGAAGAA	1903
ENSG00000075945	Q92845	Kinesin-associated protein 3 (Smg GDS-associated protein). [Source:Uniprot/SWISSPROT;Acc:Q92845]	GAAGATGATGAA	1687
ENSG00000075945	Q92845	Kinesin-associated protein 3 (Smg GDS-associated protein). [Source:Uniprot/SWISSPROT;Acc:Q92845]	GAAGATGATGAA	1675
ENSG00000075945	Q92845	Kinesin-associated protein 3 (Smg GDS-associated protein). [Source:Uniprot/SWISSPROT;Acc:Q92845]	GAAGATGATGAA	1807
ENSG00000076201	Q9H3S7	Tyrosine-protein phosphatase non-receptor type 23 (EC 3.1.3.48) (His domain-containing protein tyrosine phosphatase) (HD-PTP) (Protein tyrosine phosphatase TD14) (PTP-TD14). [Source:Uniprot/SWISSPROT;Acc:Q9H3S7]	GATGAAGAAGTT	1791
ENSG00000076382	Q96R06	Sperm-associated antigen 5 (Astrin) (Mitotic spindle-associated protein p126) (MAP126) (Deepest). [Source:Uniprot/SWISSPROT;Acc:Q96R06]	GTAGAAGATGTT	973
ENSG00000076554	P55327	Tumor protein D52 (N8 protein). [Source:Uniprot/SWISSPROT;Acc:P55327]	GTAGAAGAAGAA	256
ENSG00000076554	P55327	Tumor protein D52 (N8 protein). [Source:Uniprot/SWISSPROT;Acc:P55327]	GTAGAAGAAGAA	136
ENSG00000076555	O00763	Acetyl-CoA carboxylase 2 (EC 6.4.1.2) (ACC-beta) [Includes: Biotin carboxylase (EC 6.3.4.14)]. [Source:Uniprot/SWISSPROT;Acc:O00763]	GATGAAGATGAT	2775
ENSG00000076555	O00763	Acetyl-CoA carboxylase 2 (EC 6.4.1.2) (ACC-beta) [Includes: Biotin carboxylase (EC 6.3.4.14)]. [Source:Uniprot/SWISSPROT;Acc:O00763]	GATGAAGATGAT	2775
ENSG00000076555	O00763	Acetyl-CoA carboxylase 2 (EC 6.4.1.2) (ACC-beta) [Includes: Biotin carboxylase (EC 6.3.4.14)]. [Source:Uniprot/SWISSPROT;Acc:O00763]	GATGAAGATGAT	2781
ENSG00000076555	O00763	Acetyl-CoA carboxylase 2 (EC 6.4.1.2) (ACC-beta) [Includes: Biotin carboxylase (EC 6.3.4.14)]. [Source:Uniprot/SWISSPROT;Acc:O00763]	GATGAAGATGAT	2781
ENSG00000076650	Q9BRR8	G patch domain-containing protein 1 (Evolutionarily conserved G-patch domain containing protein). [Source:Uniprot/SWISSPROT;Acc:Q9BRR8]	GAAGATGATGAT	880
ENSG00000076650	Q9BRR8	G patch domain-containing protein 1 (Evolutionarily conserved G-patch domain containing protein). [Source:Uniprot/SWISSPROT;Acc:Q9BRR8]	GAAGATGAAGAT	1794
ENSG00000076685	P49902	Cytosolic purine 5'-nucleotidase (EC 3.1.3.5) (5'-nucleotidase cytosolic II). [Source:Uniprot/SWISSPROT;Acc:P49902]	GAAGATGATGAT	1648
ENSG00000076685	P49902	Cytosolic purine 5'-nucleotidase (EC 3.1.3.5) (5'-nucleotidase cytosolic II). [Source:Uniprot/SWISSPROT;Acc:P49902]	GAAGATGATGAT	694
ENSG00000076706	P43121	Cell surface glycoprotein MUC18 precursor (Melanoma-associated antigen MUC18) (Melanoma cell adhesion molecule) (Melanoma-associated antigen A32) (S-endo 1 endothelial-associated antigen) (Cell surface glycoprotein P1H12) (CD146 antigen). [Source:Uniprot/SWISSPROT;Acc:P43121]	GTAGTTGAAGTT	1825
ENSG00000076716	O75487	Glypican-4 precursor (K-glypican). [Source:Uniprot/SWISSPROT;Acc:O75487]	GTTGAAGATGAT	744
ENSG00000077097	Q02880	DNA topoisomerase 2-beta (EC 5.99.1.3) (DNA topoisomerase II, beta isozyme). [Source:Uniprot/SWISSPROT;Acc:Q02880]	GATGAAGATGTA	256
ENSG00000077097	Q02880	DNA topoisomerase 2-beta (EC 5.99.1.3) (DNA topoisomerase II, beta isozyme). [Source:Uniprot/SWISSPROT;Acc:Q02880]	GAAGAAGAAGAA	3774
ENSG00000077097	Q02880	DNA topoisomerase 2-beta (EC 5.99.1.3) (DNA topoisomerase II, beta isozyme). [Source:Uniprot/SWISSPROT;Acc:Q02880]	GATGATGATGAT	4147
ENSG00000077097	Q02880	DNA topoisomerase 2-beta (EC 5.99.1.3) (DNA topoisomerase II, beta isozyme). [Source:Uniprot/SWISSPROT;Acc:Q02880]	GATGAAGAAGAA	4840
ENSG00000077097	Q02880	DNA topoisomerase 2-beta (EC 5.99.1.3) (DNA topoisomerase II, beta isozyme). [Source:Uniprot/SWISSPROT;Acc:Q02880]	GATGATGTTGAT	4852
ENSG00000077254	Q8TEY7	Ubiquitin carboxyl-terminal hydrolase 33 (EC 3.1.2.15) (Ubiquitin thioesterase 33) (Ubiquitin-specific-processing protease 33) (Deubiquitinating enzyme 33) (VHL-interacting deubiquitinating enzyme 1). [Source:Uniprot/SWISSPROT;Acc:Q8TEY7]	GATGAAGAAGAT	427
ENSG00000077254	Q8TEY7	Ubiquitin carboxyl-terminal hydrolase 33 (EC 3.1.2.15) (Ubiquitin thioesterase 33) (Ubiquitin-specific-processing protease 33) (Deubiquitinating enzyme 33) (VHL-interacting deubiquitinating enzyme 1). [Source:Uniprot/SWISSPROT;Acc:Q8TEY7]	GAAGTAGAAGAA	784
ENSG00000077254	Q8TEY7	Ubiquitin carboxyl-terminal hydrolase 33 (EC 3.1.2.15) (Ubiquitin thioesterase 33) (Ubiquitin-specific-processing protease 33) (Deubiquitinating enzyme 33) (VHL-interacting deubiquitinating enzyme 1). [Source:Uniprot/SWISSPROT;Acc:Q8TEY7]	GATGAAGAAGAT	427
ENSG00000077254	Q8TEY7	Ubiquitin carboxyl-terminal hydrolase 33 (EC 3.1.2.15) (Ubiquitin thioesterase 33) (Ubiquitin-specific-processing protease 33) (Deubiquitinating enzyme 33) (VHL-interacting deubiquitinating enzyme 1). [Source:Uniprot/SWISSPROT;Acc:Q8TEY7]	GAAGTAGAAGAA	784
ENSG00000077254	Q8TEY7	Ubiquitin carboxyl-terminal hydrolase 33 (EC 3.1.2.15) (Ubiquitin thioesterase 33) (Ubiquitin-specific-processing protease 33) (Deubiquitinating enzyme 33) (VHL-interacting deubiquitinating enzyme 1). [Source:Uniprot/SWISSPROT;Acc:Q8TEY7]	GATGAAGAAGAT	520
ENSG00000077254	Q8TEY7	Ubiquitin carboxyl-terminal hydrolase 33 (EC 3.1.2.15) (Ubiquitin thioesterase 33) (Ubiquitin-specific-processing protease 33) (Deubiquitinating enzyme 33) (VHL-interacting deubiquitinating enzyme 1). [Source:Uniprot/SWISSPROT;Acc:Q8TEY7]	GAAGTAGAAGAA	877
ENSG00000077254	Q8TEY7	Ubiquitin carboxyl-terminal hydrolase 33 (EC 3.1.2.15) (Ubiquitin thioesterase 33) (Ubiquitin-specific-processing protease 33) (Deubiquitinating enzyme 33) (VHL-interacting deubiquitinating enzyme 1). [Source:Uniprot/SWISSPROT;Acc:Q8TEY7]	GATGAAGAAGAT	520
ENSG00000077254	Q8TEY7	Ubiquitin carboxyl-terminal hydrolase 33 (EC 3.1.2.15) (Ubiquitin thioesterase 33) (Ubiquitin-specific-processing protease 33) (Deubiquitinating enzyme 33) (VHL-interacting deubiquitinating enzyme 1). [Source:Uniprot/SWISSPROT;Acc:Q8TEY7]	GAAGTAGAAGAA	877
ENSG00000077264	O75914	Serine/threonine-protein kinase PAK 3 (EC 2.7.11.1) (p21-activated kinase 3) (PAK-3) (Beta-PAK) (Oligophrenin-3). [Source:Uniprot/SWISSPROT;Acc:O75914]	GAAGAAGAAGAT	514
ENSG00000077264	O75914	Serine/threonine-protein kinase PAK 3 (EC 2.7.11.1) (p21-activated kinase 3) (PAK-3) (Beta-PAK) (Oligophrenin-3). [Source:Uniprot/SWISSPROT;Acc:O75914]	GAAGAAGAAGAA	532
ENSG00000077264	O75914	Serine/threonine-protein kinase PAK 3 (EC 2.7.11.1) (p21-activated kinase 3) (PAK-3) (Beta-PAK) (Oligophrenin-3). [Source:Uniprot/SWISSPROT;Acc:O75914]	GAAGAAGAAGAT	559
ENSG00000077264	O75914	Serine/threonine-protein kinase PAK 3 (EC 2.7.11.1) (p21-activated kinase 3) (PAK-3) (Beta-PAK) (Oligophrenin-3). [Source:Uniprot/SWISSPROT;Acc:O75914]	GAAGAAGAAGAA	577
ENSG00000077264	O75914	Serine/threonine-protein kinase PAK 3 (EC 2.7.11.1) (p21-activated kinase 3) (PAK-3) (Beta-PAK) (Oligophrenin-3). [Source:Uniprot/SWISSPROT;Acc:O75914]	GAAGAAGAAGAT	559
ENSG00000077264	O75914	Serine/threonine-protein kinase PAK 3 (EC 2.7.11.1) (p21-activated kinase 3) (PAK-3) (Beta-PAK) (Oligophrenin-3). [Source:Uniprot/SWISSPROT;Acc:O75914]	GAAGAAGAAGAA	577
ENSG00000077264	O75914	Serine/threonine-protein kinase PAK 3 (EC 2.7.11.1) (p21-activated kinase 3) (PAK-3) (Beta-PAK) (Oligophrenin-3). [Source:Uniprot/SWISSPROT;Acc:O75914]	GAAGAAGAAGAT	622
ENSG00000077264	O75914	Serine/threonine-protein kinase PAK 3 (EC 2.7.11.1) (p21-activated kinase 3) (PAK-3) (Beta-PAK) (Oligophrenin-3). [Source:Uniprot/SWISSPROT;Acc:O75914]	GAAGAAGAAGAA	640
ENSG00000077380	Q13409	Cytoplasmic dynein 1 intermediate chain 2 (Dynein intermediate chain 2, cytosolic) (DH IC-2) (Cytoplasmic dynein intermediate chain 2). [Source:Uniprot/SWISSPROT;Acc:Q13409]	GAAGATGATGAT	442
ENSG00000077380	Q13409	Cytoplasmic dynein 1 intermediate chain 2 (Dynein intermediate chain 2, cytosolic) (DH IC-2) (Cytoplasmic dynein intermediate chain 2). [Source:Uniprot/SWISSPROT;Acc:Q13409]	GAAGATGATGAT	502
ENSG00000077380	Q13409	Cytoplasmic dynein 1 intermediate chain 2 (Dynein intermediate chain 2, cytosolic) (DH IC-2) (Cytoplasmic dynein intermediate chain 2). [Source:Uniprot/SWISSPROT;Acc:Q13409]	GAAGATGATGAT	520
ENSG00000077380	Q13409	Cytoplasmic dynein 1 intermediate chain 2 (Dynein intermediate chain 2, cytosolic) (DH IC-2) (Cytoplasmic dynein intermediate chain 2). [Source:Uniprot/SWISSPROT;Acc:Q13409]	GAAGATGATGAT	520
ENSG00000077616	Q9Y3Q0	N-acetylated-alpha-linked acidic dipeptidase 2 (EC 3.4.17.21) (N- acetylated-alpha-linked acidic dipeptidase II) (NAALADase II). [Source:Uniprot/SWISSPROT;Acc:Q9Y3Q0]	GATGTTGAAGAA	814
ENSG00000077684	Q6IE81	Protein Jade-1 (PHD finger protein 17). [Source:Uniprot/SWISSPROT;Acc:Q6IE81]	GATGAAGATGTT	601
ENSG00000077782	P11362	Basic fibroblast growth factor receptor 1 precursor (EC 2.7.10.1) (FGFR-1) (bFGF-R) (Fms-like tyrosine kinase 2) (c-fgr) (CD331 antigen). [Source:Uniprot/SWISSPROT;Acc:P11362]	GATGATGATGAT	379
ENSG00000077782	P11362	Basic fibroblast growth factor receptor 1 precursor (EC 2.7.10.1) (FGFR-1) (bFGF-R) (Fms-like tyrosine kinase 2) (c-fgr) (CD331 antigen). [Source:Uniprot/SWISSPROT;Acc:P11362]	GAAGATGTTGAA	1539
ENSG00000077782	P11362	Basic fibroblast growth factor receptor 1 precursor (EC 2.7.10.1) (FGFR-1) (bFGF-R) (Fms-like tyrosine kinase 2) (c-fgr) (CD331 antigen). [Source:Uniprot/SWISSPROT;Acc:P11362]	GATGATGAAGAT	1599
ENSG00000077782	P11362	Basic fibroblast growth factor receptor 1 precursor (EC 2.7.10.1) (FGFR-1) (bFGF-R) (Fms-like tyrosine kinase 2) (c-fgr) (CD331 antigen). [Source:Uniprot/SWISSPROT;Acc:P11362]	GATGATGATGAT	112
ENSG00000077782	P11362	Basic fibroblast growth factor receptor 1 precursor (EC 2.7.10.1) (FGFR-1) (bFGF-R) (Fms-like tyrosine kinase 2) (c-fgr) (CD331 antigen). [Source:Uniprot/SWISSPROT;Acc:P11362]	GAAGATGTTGAA	1272
ENSG00000077782	P11362	Basic fibroblast growth factor receptor 1 precursor (EC 2.7.10.1) (FGFR-1) (bFGF-R) (Fms-like tyrosine kinase 2) (c-fgr) (CD331 antigen). [Source:Uniprot/SWISSPROT;Acc:P11362]	GATGATGAAGAT	1332
ENSG00000077782	P11362	Basic fibroblast growth factor receptor 1 precursor (EC 2.7.10.1) (FGFR-1) (bFGF-R) (Fms-like tyrosine kinase 2) (c-fgr) (CD331 antigen). [Source:Uniprot/SWISSPROT;Acc:P11362]	GATGATGATGAT	112
ENSG00000077782	P11362	Basic fibroblast growth factor receptor 1 precursor (EC 2.7.10.1) (FGFR-1) (bFGF-R) (Fms-like tyrosine kinase 2) (c-fgr) (CD331 antigen). [Source:Uniprot/SWISSPROT;Acc:P11362]	GAAGATGTTGAA	1272
ENSG00000077782	P11362	Basic fibroblast growth factor receptor 1 precursor (EC 2.7.10.1) (FGFR-1) (bFGF-R) (Fms-like tyrosine kinase 2) (c-fgr) (CD331 antigen). [Source:Uniprot/SWISSPROT;Acc:P11362]	GATGATGAAGAT	1332
ENSG00000077782	P11362	Basic fibroblast growth factor receptor 1 precursor (EC 2.7.10.1) (FGFR-1) (bFGF-R) (Fms-like tyrosine kinase 2) (c-fgr) (CD331 antigen). [Source:Uniprot/SWISSPROT;Acc:P11362]	GATGATGATGAT	379
ENSG00000077782	P11362	Basic fibroblast growth factor receptor 1 precursor (EC 2.7.10.1) (FGFR-1) (bFGF-R) (Fms-like tyrosine kinase 2) (c-fgr) (CD331 antigen). [Source:Uniprot/SWISSPROT;Acc:P11362]	GAAGATGTTGAA	1539
ENSG00000077782	P11362	Basic fibroblast growth factor receptor 1 precursor (EC 2.7.10.1) (FGFR-1) (bFGF-R) (Fms-like tyrosine kinase 2) (c-fgr) (CD331 antigen). [Source:Uniprot/SWISSPROT;Acc:P11362]	GATGATGAAGAT	1599
ENSG00000077782	P11362	Basic fibroblast growth factor receptor 1 precursor (EC 2.7.10.1) (FGFR-1) (bFGF-R) (Fms-like tyrosine kinase 2) (c-fgr) (CD331 antigen). [Source:Uniprot/SWISSPROT;Acc:P11362]	GATGATGATGAT	355
ENSG00000077782	P11362	Basic fibroblast growth factor receptor 1 precursor (EC 2.7.10.1) (FGFR-1) (bFGF-R) (Fms-like tyrosine kinase 2) (c-fgr) (CD331 antigen). [Source:Uniprot/SWISSPROT;Acc:P11362]	GAAGATGTTGAA	1509
ENSG00000077782	P11362	Basic fibroblast growth factor receptor 1 precursor (EC 2.7.10.1) (FGFR-1) (bFGF-R) (Fms-like tyrosine kinase 2) (c-fgr) (CD331 antigen). [Source:Uniprot/SWISSPROT;Acc:P11362]	GATGATGAAGAT	1569
ENSG00000077782	P11362	Basic fibroblast growth factor receptor 1 precursor (EC 2.7.10.1) (FGFR-1) (bFGF-R) (Fms-like tyrosine kinase 2) (c-fgr) (CD331 antigen). [Source:Uniprot/SWISSPROT;Acc:P11362]	GATGATGATGAT	379
ENSG00000077782	P11362	Basic fibroblast growth factor receptor 1 precursor (EC 2.7.10.1) (FGFR-1) (bFGF-R) (Fms-like tyrosine kinase 2) (c-fgr) (CD331 antigen). [Source:Uniprot/SWISSPROT;Acc:P11362]	GAAGATGTTGAA	1533
ENSG00000077782	P11362	Basic fibroblast growth factor receptor 1 precursor (EC 2.7.10.1) (FGFR-1) (bFGF-R) (Fms-like tyrosine kinase 2) (c-fgr) (CD331 antigen). [Source:Uniprot/SWISSPROT;Acc:P11362]	GATGATGAAGAT	1593
ENSG00000077782	P11362	Basic fibroblast growth factor receptor 1 precursor (EC 2.7.10.1) (FGFR-1) (bFGF-R) (Fms-like tyrosine kinase 2) (c-fgr) (CD331 antigen). [Source:Uniprot/SWISSPROT;Acc:P11362]	GATGATGATGAT	379
ENSG00000077782	P11362	Basic fibroblast growth factor receptor 1 precursor (EC 2.7.10.1) (FGFR-1) (bFGF-R) (Fms-like tyrosine kinase 2) (c-fgr) (CD331 antigen). [Source:Uniprot/SWISSPROT;Acc:P11362]	GAAGATGTTGAA	1533
ENSG00000077782	P11362	Basic fibroblast growth factor receptor 1 precursor (EC 2.7.10.1) (FGFR-1) (bFGF-R) (Fms-like tyrosine kinase 2) (c-fgr) (CD331 antigen). [Source:Uniprot/SWISSPROT;Acc:P11362]	GATGATGAAGAT	1593
ENSG00000077782	P11362	Basic fibroblast growth factor receptor 1 precursor (EC 2.7.10.1) (FGFR-1) (bFGF-R) (Fms-like tyrosine kinase 2) (c-fgr) (CD331 antigen). [Source:Uniprot/SWISSPROT;Acc:P11362]	GATGATGATGAT	112
ENSG00000077782	P11362	Basic fibroblast growth factor receptor 1 precursor (EC 2.7.10.1) (FGFR-1) (bFGF-R) (Fms-like tyrosine kinase 2) (c-fgr) (CD331 antigen). [Source:Uniprot/SWISSPROT;Acc:P11362]	GAAGATGTTGAA	1266
ENSG00000077782	P11362	Basic fibroblast growth factor receptor 1 precursor (EC 2.7.10.1) (FGFR-1) (bFGF-R) (Fms-like tyrosine kinase 2) (c-fgr) (CD331 antigen). [Source:Uniprot/SWISSPROT;Acc:P11362]	GATGATGAAGAT	1326
ENSG00000077782	P11362	Basic fibroblast growth factor receptor 1 precursor (EC 2.7.10.1) (FGFR-1) (bFGF-R) (Fms-like tyrosine kinase 2) (c-fgr) (CD331 antigen). [Source:Uniprot/SWISSPROT;Acc:P11362]	GATGATGATGAT	379
ENSG00000077782	P11362	Basic fibroblast growth factor receptor 1 precursor (EC 2.7.10.1) (FGFR-1) (bFGF-R) (Fms-like tyrosine kinase 2) (c-fgr) (CD331 antigen). [Source:Uniprot/SWISSPROT;Acc:P11362]	GAAGATGTTGAA	1533
ENSG00000077782	P11362	Basic fibroblast growth factor receptor 1 precursor (EC 2.7.10.1) (FGFR-1) (bFGF-R) (Fms-like tyrosine kinase 2) (c-fgr) (CD331 antigen). [Source:Uniprot/SWISSPROT;Acc:P11362]	GATGATGAAGAT	1593
ENSG00000077809	P78347	General transcription factor II-I (GTFII-I) (TFII-I) (Bruton tyrosine kinase-associated protein 135) (BTK-associated protein 135) (BAP-135) (SRF-Phox1-interacting protein) (SPIN) (Williams-Beuren syndrome chromosome region 6 protein). [Source:Uniprot/SWISSPROT;Acc:P78347]	GTTGAAGAAGAA	241
ENSG00000077809	P78347	General transcription factor II-I (GTFII-I) (TFII-I) (Bruton tyrosine kinase-associated protein 135) (BTK-associated protein 135) (BAP-135) (SRF-Phox1-interacting protein) (SPIN) (Williams-Beuren syndrome chromosome region 6 protein). [Source:Uniprot/SWISSPROT;Acc:P78347]	GATGATGTTGAT	781
ENSG00000077809	P78347	General transcription factor II-I (GTFII-I) (TFII-I) (Bruton tyrosine kinase-associated protein 135) (BTK-associated protein 135) (BAP-135) (SRF-Phox1-interacting protein) (SPIN) (Williams-Beuren syndrome chromosome region 6 protein). [Source:Uniprot/SWISSPROT;Acc:P78347]	GAAGATGATGAT	940
ENSG00000077809	P78347	General transcription factor II-I (GTFII-I) (TFII-I) (Bruton tyrosine kinase-associated protein 135) (BTK-associated protein 135) (BAP-135) (SRF-Phox1-interacting protein) (SPIN) (Williams-Beuren syndrome chromosome region 6 protein). [Source:Uniprot/SWISSPROT;Acc:P78347]	GTTGAAGAAGAA	241
ENSG00000077809	P78347	General transcription factor II-I (GTFII-I) (TFII-I) (Bruton tyrosine kinase-associated protein 135) (BTK-associated protein 135) (BAP-135) (SRF-Phox1-interacting protein) (SPIN) (Williams-Beuren syndrome chromosome region 6 protein). [Source:Uniprot/SWISSPROT;Acc:P78347]	GAAGATGATGAT	880
ENSG00000077809	P78347	General transcription factor II-I (GTFII-I) (TFII-I) (Bruton tyrosine kinase-associated protein 135) (BTK-associated protein 135) (BAP-135) (SRF-Phox1-interacting protein) (SPIN) (Williams-Beuren syndrome chromosome region 6 protein). [Source:Uniprot/SWISSPROT;Acc:P78347]	GTTGAAGAAGAA	241
ENSG00000077809	P78347	General transcription factor II-I (GTFII-I) (TFII-I) (Bruton tyrosine kinase-associated protein 135) (BTK-associated protein 135) (BAP-135) (SRF-Phox1-interacting protein) (SPIN) (Williams-Beuren syndrome chromosome region 6 protein). [Source:Uniprot/SWISSPROT;Acc:P78347]	GATGATGTTGAT	781
ENSG00000077809	P78347	General transcription factor II-I (GTFII-I) (TFII-I) (Bruton tyrosine kinase-associated protein 135) (BTK-associated protein 135) (BAP-135) (SRF-Phox1-interacting protein) (SPIN) (Williams-Beuren syndrome chromosome region 6 protein). [Source:Uniprot/SWISSPROT;Acc:P78347]	GAAGATGATGAT	877
ENSG00000078018	P11137	Microtubule-associated protein 2 (MAP 2) (MAP-2). [Source:Uniprot/SWISSPROT;Acc:P11137]	GTTGTAGAAGAA	1192
ENSG00000078018	P11137	Microtubule-associated protein 2 (MAP 2) (MAP-2). [Source:Uniprot/SWISSPROT;Acc:P11137]	GTTGTAGAAGAA	1192
ENSG00000078098	Q12884	Seprase (EC 3.4.21.-) (Fibroblast activation protein alpha) (Integral membrane serine protease) (170 kDa melanoma membrane-bound gelatinase). [Source:Uniprot/SWISSPROT;Acc:Q12884]	GAAGTAGATGAA	1534
ENSG00000078177	Q86UW6	NEDD4-binding protein 2 (EC 3.-.-.-) (N4BP2) (BCL-3-binding protein). [Source:Uniprot/SWISSPROT;Acc:Q86UW6]	GATGAAGAAGAA	3976
ENSG00000078177	Q86UW6	NEDD4-binding protein 2 (EC 3.-.-.-) (N4BP2) (BCL-3-binding protein). [Source:Uniprot/SWISSPROT;Acc:Q86UW6]	GATGAAGAAGAA	3976
ENSG00000078295	Q08462	Adenylate cyclase type 2 (EC 4.6.1.1) (Adenylate cyclase type II) (ATP pyrophosphate-lyase 2) (Adenylyl cyclase 2). [Source:Uniprot/SWISSPROT;Acc:Q08462]	GAAGATGTTGAT	2268
ENSG00000078295	Q08462	Adenylate cyclase type 2 (EC 4.6.1.1) (Adenylate cyclase type II) (ATP pyrophosphate-lyase 2) (Adenylyl cyclase 2). [Source:Uniprot/SWISSPROT;Acc:Q08462]	GAAGATGTTGAT	2283
ENSG00000078319	Q0VGD2	PMS2L1 protein (Fragment). [Source:Uniprot/SPTREMBL;Acc:Q0VGD2]	GTAGAAGAAGAA	559
ENSG00000078319	Q0VGD2	PMS2L1 protein (Fragment). [Source:Uniprot/SPTREMBL;Acc:Q0VGD2]	GTAGAAGAAGAA	277
ENSG00000078618	O43847	Nardilysin precursor (EC 3.4.24.61) (N-arginine dibasic convertase) (NRD convertase) (NRD-C). [Source:Uniprot/SWISSPROT;Acc:O43847]	GAAGTTGTTGAT	1171
ENSG00000078618	O43847	Nardilysin precursor (EC 3.4.24.61) (N-arginine dibasic convertase) (NRD convertase) (NRD-C). [Source:Uniprot/SWISSPROT;Acc:O43847]	GATGATGAAGAA	424
ENSG00000078618	O43847	Nardilysin precursor (EC 3.4.24.61) (N-arginine dibasic convertase) (NRD convertase) (NRD-C). [Source:Uniprot/SWISSPROT;Acc:O43847]	GAAGAAGAAGAA	451
ENSG00000078618	O43847	Nardilysin precursor (EC 3.4.24.61) (N-arginine dibasic convertase) (NRD convertase) (NRD-C). [Source:Uniprot/SWISSPROT;Acc:O43847]	GATGATGATGAA	463
ENSG00000078618	O43847	Nardilysin precursor (EC 3.4.24.61) (N-arginine dibasic convertase) (NRD convertase) (NRD-C). [Source:Uniprot/SWISSPROT;Acc:O43847]	GATGATGAAGAT	517
ENSG00000078618	O43847	Nardilysin precursor (EC 3.4.24.61) (N-arginine dibasic convertase) (NRD convertase) (NRD-C). [Source:Uniprot/SWISSPROT;Acc:O43847]	GAAGTTGTTGAT	2965
ENSG00000078618	O43847	Nardilysin precursor (EC 3.4.24.61) (N-arginine dibasic convertase) (NRD convertase) (NRD-C). [Source:Uniprot/SWISSPROT;Acc:O43847]	GATGATGAAGAA	424
ENSG00000078618	O43847	Nardilysin precursor (EC 3.4.24.61) (N-arginine dibasic convertase) (NRD convertase) (NRD-C). [Source:Uniprot/SWISSPROT;Acc:O43847]	GAAGAAGAAGAA	451
ENSG00000078618	O43847	Nardilysin precursor (EC 3.4.24.61) (N-arginine dibasic convertase) (NRD convertase) (NRD-C). [Source:Uniprot/SWISSPROT;Acc:O43847]	GATGATGATGAA	463
ENSG00000078618	O43847	Nardilysin precursor (EC 3.4.24.61) (N-arginine dibasic convertase) (NRD convertase) (NRD-C). [Source:Uniprot/SWISSPROT;Acc:O43847]	GATGATGAAGAT	517
ENSG00000078618	O43847	Nardilysin precursor (EC 3.4.24.61) (N-arginine dibasic convertase) (NRD convertase) (NRD-C). [Source:Uniprot/SWISSPROT;Acc:O43847]	GAAGTTGTTGAT	3169
ENSG00000078674	Q15154	Pericentriolar material 1 protein (PCM-1) (hPCM-1). [Source:Uniprot/SWISSPROT;Acc:Q15154]	GAAGATGAAGAA	1360
ENSG00000078674	Q15154	Pericentriolar material 1 protein (PCM-1) (hPCM-1). [Source:Uniprot/SWISSPROT;Acc:Q15154]	GATGAAGAAGAT	1921
ENSG00000078674	Q15154	Pericentriolar material 1 protein (PCM-1) (hPCM-1). [Source:Uniprot/SWISSPROT;Acc:Q15154]	GTAGAAGAAGAA	2002
ENSG00000078674	Q15154	Pericentriolar material 1 protein (PCM-1) (hPCM-1). [Source:Uniprot/SWISSPROT;Acc:Q15154]	GAAGATGAAGAA	5431
ENSG00000078674	Q15154	Pericentriolar material 1 protein (PCM-1) (hPCM-1). [Source:Uniprot/SWISSPROT;Acc:Q15154]	GATGAAGAAGAT	5986
ENSG00000078674	Q15154	Pericentriolar material 1 protein (PCM-1) (hPCM-1). [Source:Uniprot/SWISSPROT;Acc:Q15154]	GTAGAAGAAGAA	6067
ENSG00000078674	Q15154	Pericentriolar material 1 protein (PCM-1) (hPCM-1). [Source:Uniprot/SWISSPROT;Acc:Q15154]	GAAGATGAAGAA	5314
ENSG00000078674	Q15154	Pericentriolar material 1 protein (PCM-1) (hPCM-1). [Source:Uniprot/SWISSPROT;Acc:Q15154]	GATGAAGAAGAT	5869
ENSG00000078674	Q15154	Pericentriolar material 1 protein (PCM-1) (hPCM-1). [Source:Uniprot/SWISSPROT;Acc:Q15154]	GTAGAAGAAGAA	5950
ENSG00000078747	Q96J02	E3 ubiquitin-protein ligase Itchy homolog (EC 6.3.2.-) (Itch) (Atrophin-1-interacting protein 4) (AIP4) (NFE2-associated polypeptide 1) (NAPP1). [Source:Uniprot/SWISSPROT;Acc:Q96J02]	GAAGAAGTAGTT	340
ENSG00000078747	Q96J02	E3 ubiquitin-protein ligase Itchy homolog (EC 6.3.2.-) (Itch) (Atrophin-1-interacting protein 4) (AIP4) (NFE2-associated polypeptide 1) (NAPP1). [Source:Uniprot/SWISSPROT;Acc:Q96J02]	GAAGAAGTAGTT	340
ENSG00000079134	Q96FV9	THO complex subunit 1 (Tho1) (Nuclear matrix protein p84). [Source:Uniprot/SWISSPROT;Acc:Q96FV9]	GATGTAGAAGAA	631
ENSG00000079246	P13010	ATP-dependent DNA helicase 2 subunit 2 (EC 3.6.1.-) (ATP-dependent DNA helicase II 80 kDa subunit) (Lupus Ku autoantigen protein p86) (Ku86) (Ku80) (86 kDa subunit of Ku antigen) (Thyroid-lupus autoantigen) (TLAA) (CTC box-binding factor 85 kDa subunit) ( [Source:Uniprot/SWISSPROT;Acc:P13010]	GATGATGATGAA	856
ENSG00000079246	P13010	ATP-dependent DNA helicase 2 subunit 2 (EC 3.6.1.-) (ATP-dependent DNA helicase II 80 kDa subunit) (Lupus Ku autoantigen protein p86) (Ku86) (Ku80) (86 kDa subunit of Ku antigen) (Thyroid-lupus autoantigen) (TLAA) (CTC box-binding factor 85 kDa subunit) ( [Source:Uniprot/SWISSPROT;Acc:P13010]	GATGATGATGAA	895
ENSG00000079246	P13010	ATP-dependent DNA helicase 2 subunit 2 (EC 3.6.1.-) (ATP-dependent DNA helicase II 80 kDa subunit) (Lupus Ku autoantigen protein p86) (Ku86) (Ku80) (86 kDa subunit of Ku antigen) (Thyroid-lupus autoantigen) (TLAA) (CTC box-binding factor 85 kDa subunit) ( [Source:Uniprot/SWISSPROT;Acc:P13010]	GATGATGATGAA	856
ENSG00000079335	Q9UNH5	Dual specificity protein phosphatase CDC14A (EC 3.1.3.48) (EC 3.1.3.16) (CDC14 cell division cycle 14 homolog A). [Source:Uniprot/SWISSPROT;Acc:Q9UNH5]	GAAGATGATGAT	1147
ENSG00000079335	Q9UNH5	Dual specificity protein phosphatase CDC14A (EC 3.1.3.48) (EC 3.1.3.16) (CDC14 cell division cycle 14 homolog A). [Source:Uniprot/SWISSPROT;Acc:Q9UNH5]	GAAGATGATGAT	1147
ENSG00000079557	P43652	Afamin precursor (Alpha-albumin) (Alpha-Alb). [Source:Uniprot/SWISSPROT;Acc:P43652]	GTAGAAGATGTT	775
ENSG00000079691	NP_060110	leucine rich repeat containing 16 [Source:RefSeq_peptide;Acc:NP_060110]	GTAGTAGATGAA	2308
ENSG00000079691	NP_060110	leucine rich repeat containing 16 [Source:RefSeq_peptide;Acc:NP_060110]	GTAGTAGATGAA	2308
ENSG00000079782	O75715	Epididymal secretory glutathione peroxidase precursor (EC 1.11.1.9) (Epididymis-specific glutathione peroxidase-like protein) (EGLP). [Source:Uniprot/SWISSPROT;Acc:O75715]	GAAGATGAAGAT	78
ENSG00000079782	O75715	Epididymal secretory glutathione peroxidase precursor (EC 1.11.1.9) (Epididymis-specific glutathione peroxidase-like protein) (EGLP). [Source:Uniprot/SWISSPROT;Acc:O75715]	GAAGATGAAGAT	78
ENSG00000079819	O43491	Band 4.1-like protein 2 (Generally expressed protein 4.1) (4.1G). [Source:Uniprot/SWISSPROT;Acc:O43491]	GTTGTTGAAGAA	316
ENSG00000079819	O43491	Band 4.1-like protein 2 (Generally expressed protein 4.1) (4.1G). [Source:Uniprot/SWISSPROT;Acc:O43491]	GTTGTTGAAGAA	316
ENSG00000079819	O43491	Band 4.1-like protein 2 (Generally expressed protein 4.1) (4.1G). [Source:Uniprot/SWISSPROT;Acc:O43491]	GTTGTTGAAGAA	316
ENSG00000079819	O43491	Band 4.1-like protein 2 (Generally expressed protein 4.1) (4.1G). [Source:Uniprot/SWISSPROT;Acc:O43491]	GTTGTTGAAGAA	325
ENSG00000080345	Q5UIP0	Telomere-associated protein RIF1 (Rap1-interacting factor 1 homolog). [Source:Uniprot/SWISSPROT;Acc:Q5UIP0]	GAAGAAGATGTA	4825
ENSG00000080345	Q5UIP0	Telomere-associated protein RIF1 (Rap1-interacting factor 1 homolog). [Source:Uniprot/SWISSPROT;Acc:Q5UIP0]	GAAGAAGATGTA	4825
ENSG00000080345	Q5UIP0	Telomere-associated protein RIF1 (Rap1-interacting factor 1 homolog). [Source:Uniprot/SWISSPROT;Acc:Q5UIP0]	GAAGAAGATGTA	4825
ENSG00000080493	Q9Y6R1	Electrogenic sodium bicarbonate cotransporter 1 (Sodium bicarbonate cotransporter) (Na(+)/HCO3(-) cotransporter) (Solute carrier family 4 member 4) (kNBC1). [Source:Uniprot/SWISSPROT;Acc:Q9Y6R1]	GATGAAGAAGAA	55
ENSG00000080493	Q9Y6R1	Electrogenic sodium bicarbonate cotransporter 1 (Sodium bicarbonate cotransporter) (Na(+)/HCO3(-) cotransporter) (Solute carrier family 4 member 4) (kNBC1). [Source:Uniprot/SWISSPROT;Acc:Q9Y6R1]	GATGAAGAAGAA	55
ENSG00000080503	P51531	Probable global transcription activator SNF2L2 (EC 3.6.1.-) (ATP- dependent helicase SMARCA2) (SNF2-alpha) (SWI/SNF-related matrix- associated actin-dependent regulator of chromatin subfamily A member 2) (hBRM). [Source:Uniprot/SWISSPROT;Acc:P51531]	GAAGATGAAGAA	559
ENSG00000080503	P51531	Probable global transcription activator SNF2L2 (EC 3.6.1.-) (ATP- dependent helicase SMARCA2) (SNF2-alpha) (SWI/SNF-related matrix- associated actin-dependent regulator of chromatin subfamily A member 2) (hBRM). [Source:Uniprot/SWISSPROT;Acc:P51531]	GAAGAAGATGAA	3685
ENSG00000080503	P51531	Probable global transcription activator SNF2L2 (EC 3.6.1.-) (ATP- dependent helicase SMARCA2) (SNF2-alpha) (SWI/SNF-related matrix- associated actin-dependent regulator of chromatin subfamily A member 2) (hBRM). [Source:Uniprot/SWISSPROT;Acc:P51531]	GAAGATGAAGAA	4513
ENSG00000080503	P51531	Probable global transcription activator SNF2L2 (EC 3.6.1.-) (ATP- dependent helicase SMARCA2) (SNF2-alpha) (SWI/SNF-related matrix- associated actin-dependent regulator of chromatin subfamily A member 2) (hBRM). [Source:Uniprot/SWISSPROT;Acc:P51531]	GAAGATGAAGAA	154
ENSG00000080503	P51531	Probable global transcription activator SNF2L2 (EC 3.6.1.-) (ATP- dependent helicase SMARCA2) (SNF2-alpha) (SWI/SNF-related matrix- associated actin-dependent regulator of chromatin subfamily A member 2) (hBRM). [Source:Uniprot/SWISSPROT;Acc:P51531]	GAAGATGAAGAA	631
ENSG00000080503	P51531	Probable global transcription activator SNF2L2 (EC 3.6.1.-) (ATP- dependent helicase SMARCA2) (SNF2-alpha) (SWI/SNF-related matrix- associated actin-dependent regulator of chromatin subfamily A member 2) (hBRM). [Source:Uniprot/SWISSPROT;Acc:P51531]	GAAGAAGATGAA	3685
ENSG00000080503	P51531	Probable global transcription activator SNF2L2 (EC 3.6.1.-) (ATP- dependent helicase SMARCA2) (SNF2-alpha) (SWI/SNF-related matrix- associated actin-dependent regulator of chromatin subfamily A member 2) (hBRM). [Source:Uniprot/SWISSPROT;Acc:P51531]	GAAGATGAAGAA	4567
ENSG00000080503	P51531	Probable global transcription activator SNF2L2 (EC 3.6.1.-) (ATP- dependent helicase SMARCA2) (SNF2-alpha) (SWI/SNF-related matrix- associated actin-dependent regulator of chromatin subfamily A member 2) (hBRM). [Source:Uniprot/SWISSPROT;Acc:P51531]	GAAGATGAAGAA	154
ENSG00000080503	P51531	Probable global transcription activator SNF2L2 (EC 3.6.1.-) (ATP- dependent helicase SMARCA2) (SNF2-alpha) (SWI/SNF-related matrix- associated actin-dependent regulator of chromatin subfamily A member 2) (hBRM). [Source:Uniprot/SWISSPROT;Acc:P51531]	GAAGATGAAGAA	505
ENSG00000080503	P51531	Probable global transcription activator SNF2L2 (EC 3.6.1.-) (ATP- dependent helicase SMARCA2) (SNF2-alpha) (SWI/SNF-related matrix- associated actin-dependent regulator of chromatin subfamily A member 2) (hBRM). [Source:Uniprot/SWISSPROT;Acc:P51531]	GAAGAAGATGAA	3685
ENSG00000080503	P51531	Probable global transcription activator SNF2L2 (EC 3.6.1.-) (ATP- dependent helicase SMARCA2) (SNF2-alpha) (SWI/SNF-related matrix- associated actin-dependent regulator of chromatin subfamily A member 2) (hBRM). [Source:Uniprot/SWISSPROT;Acc:P51531]	GAAGATGAAGAA	4567
ENSG00000080503	P51531	Probable global transcription activator SNF2L2 (EC 3.6.1.-) (ATP- dependent helicase SMARCA2) (SNF2-alpha) (SWI/SNF-related matrix- associated actin-dependent regulator of chromatin subfamily A member 2) (hBRM). [Source:Uniprot/SWISSPROT;Acc:P51531]	GAAGATGAAGAA	505
ENSG00000080503	P51531	Probable global transcription activator SNF2L2 (EC 3.6.1.-) (ATP- dependent helicase SMARCA2) (SNF2-alpha) (SWI/SNF-related matrix- associated actin-dependent regulator of chromatin subfamily A member 2) (hBRM). [Source:Uniprot/SWISSPROT;Acc:P51531]	GAAGATGAAGAA	628
ENSG00000080503	P51531	Probable global transcription activator SNF2L2 (EC 3.6.1.-) (ATP- dependent helicase SMARCA2) (SNF2-alpha) (SWI/SNF-related matrix- associated actin-dependent regulator of chromatin subfamily A member 2) (hBRM). [Source:Uniprot/SWISSPROT;Acc:P51531]	GAAGAAGATGAA	3685
ENSG00000080503	P51531	Probable global transcription activator SNF2L2 (EC 3.6.1.-) (ATP- dependent helicase SMARCA2) (SNF2-alpha) (SWI/SNF-related matrix- associated actin-dependent regulator of chromatin subfamily A member 2) (hBRM). [Source:Uniprot/SWISSPROT;Acc:P51531]	GAAGATGAAGAA	4513
ENSG00000080546	Q9Y6P5	Sestrin-1 (p53-regulated protein PA26). [Source:Uniprot/SWISSPROT;Acc:Q9Y6P5]	GATGATGAAGAA	1120
ENSG00000080546	Q9Y6P5	Sestrin-1 (p53-regulated protein PA26). [Source:Uniprot/SWISSPROT;Acc:Q9Y6P5]	GATGATGAAGAA	943
ENSG00000080561	Q9UJV3	Midline-2 (Midline defect 2) (Tripartite motif-containing protein 1) (Midin-2) (RING finger protein 60). [Source:Uniprot/SWISSPROT;Acc:Q9UJV3]	GAAGTTGAAGAT	1485
ENSG00000080561	Q9UJV3	Midline-2 (Midline defect 2) (Tripartite motif-containing protein 1) (Midin-2) (RING finger protein 60). [Source:Uniprot/SWISSPROT;Acc:Q9UJV3]	GAAGTTGAAGAT	1575
ENSG00000080603	NP_006653	Snf2-related CBP activator protein [Source:RefSeq_peptide;Acc:NP_006653]	GATGATGAAGAT	847
ENSG00000080603	NP_006653	Snf2-related CBP activator protein [Source:RefSeq_peptide;Acc:NP_006653]	GAAGTTGAAGAA	910
ENSG00000080603	NP_006653	Snf2-related CBP activator protein [Source:RefSeq_peptide;Acc:NP_006653]	GATGAAGATGAT	1189
ENSG00000080603	NP_006653	Snf2-related CBP activator protein [Source:RefSeq_peptide;Acc:NP_006653]	GAAGATGATGAT	1633
ENSG00000080603	NP_006653	Snf2-related CBP activator protein [Source:RefSeq_peptide;Acc:NP_006653]	GATGATGAAGAT	847
ENSG00000080603	NP_006653	Snf2-related CBP activator protein [Source:RefSeq_peptide;Acc:NP_006653]	GAAGTTGAAGAA	910
ENSG00000080603	NP_006653	Snf2-related CBP activator protein [Source:RefSeq_peptide;Acc:NP_006653]	GATGAAGATGAT	1189
ENSG00000080603	NP_006653	Snf2-related CBP activator protein [Source:RefSeq_peptide;Acc:NP_006653]	GAAGATGATGAT	1633
ENSG00000080603	NP_006653	Snf2-related CBP activator protein [Source:RefSeq_peptide;Acc:NP_006653]	GATGATGAAGAT	256
ENSG00000080603	NP_006653	Snf2-related CBP activator protein [Source:RefSeq_peptide;Acc:NP_006653]	GAAGTTGAAGAA	319
ENSG00000080603	NP_006653	Snf2-related CBP activator protein [Source:RefSeq_peptide;Acc:NP_006653]	GATGAAGATGAT	598
ENSG00000080603	NP_006653	Snf2-related CBP activator protein [Source:RefSeq_peptide;Acc:NP_006653]	GAAGATGATGAT	1042
ENSG00000080603	NP_006653	Snf2-related CBP activator protein [Source:RefSeq_peptide;Acc:NP_006653]	GATGATGAAGAT	793
ENSG00000080603	NP_006653	Snf2-related CBP activator protein [Source:RefSeq_peptide;Acc:NP_006653]	GAAGTTGAAGAA	856
ENSG00000080603	NP_006653	Snf2-related CBP activator protein [Source:RefSeq_peptide;Acc:NP_006653]	GATGAAGATGAT	1135
ENSG00000080603	NP_006653	Snf2-related CBP activator protein [Source:RefSeq_peptide;Acc:NP_006653]	GAAGATGATGAT	1579
ENSG00000080819	P36551	Coproporphyrinogen III oxidase, mitochondrial precursor (EC 1.3.3.3) (Coproporphyrinogenase) (Coprogen oxidase) (COX). [Source:Uniprot/SWISSPROT;Acc:P36551]	GAAGTAGAAGAA	793
ENSG00000080824	P07900	Heat shock protein HSP 90-alpha (HSP 86) (Renal carcinoma antigen NY- REN-38). [Source:Uniprot/SWISSPROT;Acc:P07900]	GAAGAAGAAGAA	1188
ENSG00000080824	P07900	Heat shock protein HSP 90-alpha (HSP 86) (Renal carcinoma antigen NY- REN-38). [Source:Uniprot/SWISSPROT;Acc:P07900]	GAAGAAGAAGAA	822
ENSG00000081019	NP_060834	round spermatid basic protein 1 [Source:RefSeq_peptide;Acc:NP_060834]	GTAGATGAAGAA	1447
ENSG00000081019	NP_060834	round spermatid basic protein 1 [Source:RefSeq_peptide;Acc:NP_060834]	GTAGATGAAGAA	1303
ENSG00000081026	NP_690864	membrane-associated guanylate kinase-related 3 [Source:RefSeq_peptide;Acc:NP_690864]	GAAGAAGAAGAA	15
ENSG00000081026	NP_690864	membrane-associated guanylate kinase-related 3 [Source:RefSeq_peptide;Acc:NP_690864]	GAAGAAGAAGAA	15
ENSG00000081026	NP_690864	membrane-associated guanylate kinase-related 3 [Source:RefSeq_peptide;Acc:NP_690864]	GAAGAAGAAGAA	15
ENSG00000081026	NP_690864	membrane-associated guanylate kinase-related 3 [Source:RefSeq_peptide;Acc:NP_690864]	GAAGAAGAAGAA	15
ENSG00000081138	Q9ULB5	Cadherin-7 precursor. [Source:Uniprot/SWISSPROT;Acc:Q9ULB5]	GAAGATGTAGAT	1105
ENSG00000081138	Q9ULB5	Cadherin-7 precursor. [Source:Uniprot/SWISSPROT;Acc:Q9ULB5]	GAAGATGTAGAT	1105
ENSG00000081138	Q9ULB5	Cadherin-7 precursor. [Source:Uniprot/SWISSPROT;Acc:Q9ULB5]	GAAGATGTAGAT	1105
ENSG00000081148	NP_057331	interphotoreceptor matrix proteoglycan 2 [Source:RefSeq_peptide;Acc:NP_057331]	GAAGATGATGAT	1900
ENSG00000081148	NP_057331	interphotoreceptor matrix proteoglycan 2 [Source:RefSeq_peptide;Acc:NP_057331]	GAAGATGATGAT	1900
ENSG00000081154	Q8WW12	PEST proteolytic signal-containing nuclear protein (PEST-containing nuclear protein) (PCNP). [Source:Uniprot/SWISSPROT;Acc:Q8WW12]	GAAGATGAAGAT	343
ENSG00000081154	Q8WW12	PEST proteolytic signal-containing nuclear protein (PEST-containing nuclear protein) (PCNP). [Source:Uniprot/SWISSPROT;Acc:Q8WW12]	GAAGATGAAGAT	343
ENSG00000081189	Q06413	Myocyte-specific enhancer factor 2C. [Source:Uniprot/SWISSPROT;Acc:Q06413]	GTTGATGAAGAA	81
ENSG00000081237	P08575	Leukocyte common antigen precursor (EC 3.1.3.48) (L-CA) (T200) (CD45 antigen). [Source:Uniprot/SWISSPROT;Acc:P08575]	GATGTTGTTGTA	2182
ENSG00000081237	P08575	Leukocyte common antigen precursor (EC 3.1.3.48) (L-CA) (T200) (CD45 antigen). [Source:Uniprot/SWISSPROT;Acc:P08575]	GATGTTGTTGTA	1849
ENSG00000081237	P08575	Leukocyte common antigen precursor (EC 3.1.3.48) (L-CA) (T200) (CD45 antigen). [Source:Uniprot/SWISSPROT;Acc:P08575]	GATGTTGTTGTA	2326
ENSG00000081237	P08575	Leukocyte common antigen precursor (EC 3.1.3.48) (L-CA) (T200) (CD45 antigen). [Source:Uniprot/SWISSPROT;Acc:P08575]	GATGTTGTTGTA	1843
ENSG00000081237	P08575	Leukocyte common antigen precursor (EC 3.1.3.48) (L-CA) (T200) (CD45 antigen). [Source:Uniprot/SWISSPROT;Acc:P08575]	GATGTTGTTGTA	2332
ENSG00000081237	P08575	Leukocyte common antigen precursor (EC 3.1.3.48) (L-CA) (T200) (CD45 antigen). [Source:Uniprot/SWISSPROT;Acc:P08575]	GATGTTGTTGTA	2182
ENSG00000081248	Q13698	Voltage-dependent L-type calcium channel subunit alpha-1S (Voltage- gated calcium channel subunit alpha Cav1.1) (Calcium channel, L type, alpha-1 polypeptide, isoform 3, skeletal muscle). [Source:Uniprot/SWISSPROT;Acc:Q13698]	GATGAAGATGTA	1440
ENSG00000081248	Q13698	Voltage-dependent L-type calcium channel subunit alpha-1S (Voltage- gated calcium channel subunit alpha Cav1.1) (Calcium channel, L type, alpha-1 polypeptide, isoform 3, skeletal muscle). [Source:Uniprot/SWISSPROT;Acc:Q13698]	GATGAAGATGTA	1440
ENSG00000081770	Q13075	Baculoviral IAP repeat-containing protein 1 (Neuronal apoptosis inhibitory protein). [Source:Uniprot/SWISSPROT;Acc:Q13075]	GTTGATGAAGAT	2149
ENSG00000081770	Q13075	Baculoviral IAP repeat-containing protein 1 (Neuronal apoptosis inhibitory protein). [Source:Uniprot/SWISSPROT;Acc:Q13075]	GTTGATGAAGAT	1663
ENSG00000081770	Q13075	Baculoviral IAP repeat-containing protein 1 (Neuronal apoptosis inhibitory protein). [Source:Uniprot/SWISSPROT;Acc:Q13075]	GTTGATGAAGAT	2149
ENSG00000081803	Q86UW7	Calcium-dependent secretion activator 2 (Calcium-dependent activator protein for secretion 2) (CAPS-2). [Source:Uniprot/SWISSPROT;Acc:Q86UW7]	GAAGAAGAAGAA	3751
ENSG00000081803	Q86UW7	Calcium-dependent secretion activator 2 (Calcium-dependent activator protein for secretion 2) (CAPS-2). [Source:Uniprot/SWISSPROT;Acc:Q86UW7]	GAAGAAGAAGAA	3865
ENSG00000081803	Q86UW7	Calcium-dependent secretion activator 2 (Calcium-dependent activator protein for secretion 2) (CAPS-2). [Source:Uniprot/SWISSPROT;Acc:Q86UW7]	GAAGAAGAAGAA	3811
ENSG00000081853	O60330	Protocadherin gamma A12 precursor (PCDH-gamma-A12) (Cadherin-21) (Fibroblast cadherin 3). [Source:Uniprot/SWISSPROT;Acc:O60330]	GTAGAAGTAGAA	355
ENSG00000082068	NP_060504	WD repeat domain 70 [Source:RefSeq_peptide;Acc:NP_060504]	GAAGAAGAAGAA	442
ENSG00000082126	Q96JB8	MAGUK p55 subfamily member 4 (Discs large homolog 6) (Amyotrophic lateral sclerosis 2 chromosomal region candidate gene 5 protein). [Source:Uniprot/SWISSPROT;Acc:Q96JB8]	GAAGAAGAAGAT	874
ENSG00000082153	NP_055485	basic leucine zipper and W2 domains 1 [Source:RefSeq_peptide;Acc:NP_055485]	GAAGATGAAGTA	385
ENSG00000082196	Q9BXJ4	Complement C1q tumor necrosis factor-related protein 3 precursor (Secretory protein CORS26). [Source:Uniprot/SWISSPROT;Acc:Q9BXJ4]	GAAGAAGAAGTT	801
ENSG00000082196	Q9BXJ4	Complement C1q tumor necrosis factor-related protein 3 precursor (Secretory protein CORS26). [Source:Uniprot/SWISSPROT;Acc:Q9BXJ4]	GAAGAAGAAGTT	801
ENSG00000082213	Q8WU61	Uncharacterized protein C5orf22. [Source:Uniprot/SPTREMBL;Acc:Q8WU61]	GATGATGAAGAA	952
ENSG00000082213	Q8WU61	Uncharacterized protein C5orf22. [Source:Uniprot/SPTREMBL;Acc:Q8WU61]	GATGATGAAGAA	952
ENSG00000082258	O60583	Cyclin-T2 (CycT2). [Source:Uniprot/SWISSPROT;Acc:O60583]	GTTGAAGAAGAT	750
ENSG00000082258	O60583	Cyclin-T2 (CycT2). [Source:Uniprot/SWISSPROT;Acc:O60583]	GTTGAAGAAGAT	750
ENSG00000082293	Q14993	Collagen alpha-1(XIX) chain precursor (Collagen alpha-1(Y) chain). [Source:Uniprot/SWISSPROT;Acc:Q14993]	GAAGTAGATGTT	562
ENSG00000082898	O14980	Exportin-1 (Exp1) (Chromosome region maintenance 1 protein homolog). [Source:Uniprot/SWISSPROT;Acc:O14980]	GAAGTAGAAGAA	1075
ENSG00000083093	Q86YC2	Partner and localizer of BRCA2. [Source:Uniprot/SWISSPROT;Acc:Q86YC2]	GAAGATGTAGTT	2674
ENSG00000083097	NP_055833	dopey family member 1 [Source:RefSeq_peptide;Acc:NP_055833]	GATGATGATGTT	3379
ENSG00000083097	NP_055833	dopey family member 1 [Source:RefSeq_peptide;Acc:NP_055833]	GATGATGATGTT	3436
ENSG00000083097	NP_055833	dopey family member 1 [Source:RefSeq_peptide;Acc:NP_055833]	GATGTTGAAGAT	6040
ENSG00000083097	NP_055833	dopey family member 1 [Source:RefSeq_peptide;Acc:NP_055833]	GATGATGATGTT	3379
ENSG00000083168	Q92794	Histone acetyltransferase MYST3 (EC 2.3.1.48) (EC 2.3.1.-) (MYST protein 3) (MOZ, YBF2/SAS3, SAS2 and TIP60 protein 3) (Runt-related transcription factor-binding protein 2) (Monocytic leukemia zinc finger protein) (Zinc finger protein 220). [Source:Uniprot/SWISSPROT;Acc:Q92794]	GTAGATGTAGAT	2299
ENSG00000083168	Q92794	Histone acetyltransferase MYST3 (EC 2.3.1.48) (EC 2.3.1.-) (MYST protein 3) (MOZ, YBF2/SAS3, SAS2 and TIP60 protein 3) (Runt-related transcription factor-binding protein 2) (Monocytic leukemia zinc finger protein) (Zinc finger protein 220). [Source:Uniprot/SWISSPROT;Acc:Q92794]	GATGAAGAAGAA	3316
ENSG00000083168	Q92794	Histone acetyltransferase MYST3 (EC 2.3.1.48) (EC 2.3.1.-) (MYST protein 3) (MOZ, YBF2/SAS3, SAS2 and TIP60 protein 3) (Runt-related transcription factor-binding protein 2) (Monocytic leukemia zinc finger protein) (Zinc finger protein 220). [Source:Uniprot/SWISSPROT;Acc:Q92794]	GTAGATGTAGAT	1039
ENSG00000083168	Q92794	Histone acetyltransferase MYST3 (EC 2.3.1.48) (EC 2.3.1.-) (MYST protein 3) (MOZ, YBF2/SAS3, SAS2 and TIP60 protein 3) (Runt-related transcription factor-binding protein 2) (Monocytic leukemia zinc finger protein) (Zinc finger protein 220). [Source:Uniprot/SWISSPROT;Acc:Q92794]	GATGAAGAAGAA	2056
ENSG00000083223	Q5VYS8	Zinc finger CCHC domain-containing protein 6. [Source:Uniprot/SWISSPROT;Acc:Q5VYS8]	GAAGATGAAGAT	469
ENSG00000083223	Q5VYS8	Zinc finger CCHC domain-containing protein 6. [Source:Uniprot/SWISSPROT;Acc:Q5VYS8]	GAAGATGAAGAT	2602
ENSG00000083223	Q5VYS8	Zinc finger CCHC domain-containing protein 6. [Source:Uniprot/SWISSPROT;Acc:Q5VYS8]	GAAGATGAAGAT	2602
ENSG00000083223	Q5VYS8	Zinc finger CCHC domain-containing protein 6. [Source:Uniprot/SWISSPROT;Acc:Q5VYS8]	GAAGATGAAGAT	2233
ENSG00000083312	Q92973	Transportin-1 (Importin beta-2) (Karyopherin beta-2) (M9 region interaction protein) (MIP). [Source:Uniprot/SWISSPROT;Acc:Q92973]	GATGTTGAAGAA	961
ENSG00000083312	Q92973	Transportin-1 (Importin beta-2) (Karyopherin beta-2) (M9 region interaction protein) (MIP). [Source:Uniprot/SWISSPROT;Acc:Q92973]	GAAGATGATGAT	1069
ENSG00000083312	Q92973	Transportin-1 (Importin beta-2) (Karyopherin beta-2) (M9 region interaction protein) (MIP). [Source:Uniprot/SWISSPROT;Acc:Q92973]	GATGATGATGAT	1093
ENSG00000083312	Q92973	Transportin-1 (Importin beta-2) (Karyopherin beta-2) (M9 region interaction protein) (MIP). [Source:Uniprot/SWISSPROT;Acc:Q92973]	GATGTTGAAGAA	985
ENSG00000083312	Q92973	Transportin-1 (Importin beta-2) (Karyopherin beta-2) (M9 region interaction protein) (MIP). [Source:Uniprot/SWISSPROT;Acc:Q92973]	GAAGATGATGAT	1093
ENSG00000083312	Q92973	Transportin-1 (Importin beta-2) (Karyopherin beta-2) (M9 region interaction protein) (MIP). [Source:Uniprot/SWISSPROT;Acc:Q92973]	GATGATGATGAT	1117
ENSG00000083312	Q92973	Transportin-1 (Importin beta-2) (Karyopherin beta-2) (M9 region interaction protein) (MIP). [Source:Uniprot/SWISSPROT;Acc:Q92973]	GATGTTGAAGAA	961
ENSG00000083312	Q92973	Transportin-1 (Importin beta-2) (Karyopherin beta-2) (M9 region interaction protein) (MIP). [Source:Uniprot/SWISSPROT;Acc:Q92973]	GAAGATGATGAT	1069
ENSG00000083312	Q92973	Transportin-1 (Importin beta-2) (Karyopherin beta-2) (M9 region interaction protein) (MIP). [Source:Uniprot/SWISSPROT;Acc:Q92973]	GATGATGATGAT	1093
ENSG00000083635	Q9UHK0	Nuclear fragile X mental retardation-interacting protein 1 (Nuclear FMRP-interacting protein 1). [Source:Uniprot/SWISSPROT;Acc:Q9UHK0]	GAAGAAGAAGTT	765
ENSG00000083642	Q9NTI5	Androgen-induced proliferation inhibitor (Androgen-induced prostate proliferative shutoff-associated protein AS3) (Sister chromatid cohesion protein PDS5 homolog B). [Source:Uniprot/SWISSPROT;Acc:Q9NTI5]	GATGATGAAGAT	1900
ENSG00000083642	Q9NTI5	Androgen-induced proliferation inhibitor (Androgen-induced prostate proliferative shutoff-associated protein AS3) (Sister chromatid cohesion protein PDS5 homolog B). [Source:Uniprot/SWISSPROT;Acc:Q9NTI5]	GATGAAGAAGTA	2443
ENSG00000083642	Q9NTI5	Androgen-induced proliferation inhibitor (Androgen-induced prostate proliferative shutoff-associated protein AS3) (Sister chromatid cohesion protein PDS5 homolog B). [Source:Uniprot/SWISSPROT;Acc:Q9NTI5]	GAAGAAGAAGAA	3982
ENSG00000083642	Q9NTI5	Androgen-induced proliferation inhibitor (Androgen-induced prostate proliferative shutoff-associated protein AS3) (Sister chromatid cohesion protein PDS5 homolog B). [Source:Uniprot/SWISSPROT;Acc:Q9NTI5]	GAAGAAGTAGAT	4222
ENSG00000083642	Q9NTI5	Androgen-induced proliferation inhibitor (Androgen-induced prostate proliferative shutoff-associated protein AS3) (Sister chromatid cohesion protein PDS5 homolog B). [Source:Uniprot/SWISSPROT;Acc:Q9NTI5]	GATGATGAAGAT	1900
ENSG00000083642	Q9NTI5	Androgen-induced proliferation inhibitor (Androgen-induced prostate proliferative shutoff-associated protein AS3) (Sister chromatid cohesion protein PDS5 homolog B). [Source:Uniprot/SWISSPROT;Acc:Q9NTI5]	GATGAAGAAGTA	2443
ENSG00000083642	Q9NTI5	Androgen-induced proliferation inhibitor (Androgen-induced prostate proliferative shutoff-associated protein AS3) (Sister chromatid cohesion protein PDS5 homolog B). [Source:Uniprot/SWISSPROT;Acc:Q9NTI5]	GAAGAAGAAGAA	3982
ENSG00000083642	Q9NTI5	Androgen-induced proliferation inhibitor (Androgen-induced prostate proliferative shutoff-associated protein AS3) (Sister chromatid cohesion protein PDS5 homolog B). [Source:Uniprot/SWISSPROT;Acc:Q9NTI5]	GAAGAAGTAGAT	4225
ENSG00000083799	Q9NQC7	Probable ubiquitin carboxyl-terminal hydrolase CYLD (EC 3.1.2.15) (Ubiquitin thioesterase CYLD) (Ubiquitin-specific-processing protease CYLD) (Deubiquitinating enzyme CYLD). [Source:Uniprot/SWISSPROT;Acc:Q9NQC7]	GAAGTAGTAGAA	1705
ENSG00000083799	Q9NQC7	Probable ubiquitin carboxyl-terminal hydrolase CYLD (EC 3.1.2.15) (Ubiquitin thioesterase CYLD) (Ubiquitin-specific-processing protease CYLD) (Deubiquitinating enzyme CYLD). [Source:Uniprot/SWISSPROT;Acc:Q9NQC7]	GAAGTAGTAGAA	1696
ENSG00000083896	Q96MU7	YTH domain-containing protein 1 (Putative splicing factor YT521). [Source:Uniprot/SWISSPROT;Acc:Q96MU7]	GAAGATGAAGAA	631
ENSG00000083896	Q96MU7	YTH domain-containing protein 1 (Putative splicing factor YT521). [Source:Uniprot/SWISSPROT;Acc:Q96MU7]	GTAGAAGAAGAT	643
ENSG00000083896	Q96MU7	YTH domain-containing protein 1 (Putative splicing factor YT521). [Source:Uniprot/SWISSPROT;Acc:Q96MU7]	GAAGAAGATGAA	658
ENSG00000083896	Q96MU7	YTH domain-containing protein 1 (Putative splicing factor YT521). [Source:Uniprot/SWISSPROT;Acc:Q96MU7]	GAAGAAGAAGAA	736
ENSG00000083896	Q96MU7	YTH domain-containing protein 1 (Putative splicing factor YT521). [Source:Uniprot/SWISSPROT;Acc:Q96MU7]	GAAGATGAAGAA	631
ENSG00000083896	Q96MU7	YTH domain-containing protein 1 (Putative splicing factor YT521). [Source:Uniprot/SWISSPROT;Acc:Q96MU7]	GTAGAAGAAGAT	643
ENSG00000083896	Q96MU7	YTH domain-containing protein 1 (Putative splicing factor YT521). [Source:Uniprot/SWISSPROT;Acc:Q96MU7]	GAAGAAGATGAA	658
ENSG00000083896	Q96MU7	YTH domain-containing protein 1 (Putative splicing factor YT521). [Source:Uniprot/SWISSPROT;Acc:Q96MU7]	GAAGAAGAAGAA	736
ENSG00000084072	Q9UNP9	Peptidyl-prolyl cis-trans isomerase E (EC 5.2.1.8) (PPIase E) (Rotamase E) (Cyclophilin E) (Cyclophilin 33). [Source:Uniprot/SWISSPROT;Acc:Q9UNP9]	GTTGAAGAAGTT	303
ENSG00000084072	Q9UNP9	Peptidyl-prolyl cis-trans isomerase E (EC 5.2.1.8) (PPIase E) (Rotamase E) (Cyclophilin E) (Cyclophilin 33). [Source:Uniprot/SWISSPROT;Acc:Q9UNP9]	GTTGAAGAAGTT	150
ENSG00000084072	Q9UNP9	Peptidyl-prolyl cis-trans isomerase E (EC 5.2.1.8) (PPIase E) (Rotamase E) (Cyclophilin E) (Cyclophilin 33). [Source:Uniprot/SWISSPROT;Acc:Q9UNP9]	GTTGAAGAAGTT	303
ENSG00000084072	Q9UNP9	Peptidyl-prolyl cis-trans isomerase E (EC 5.2.1.8) (PPIase E) (Rotamase E) (Cyclophilin E) (Cyclophilin 33). [Source:Uniprot/SWISSPROT;Acc:Q9UNP9]	GTTGAAGAAGTT	303
ENSG00000084072	Q9UNP9	Peptidyl-prolyl cis-trans isomerase E (EC 5.2.1.8) (PPIase E) (Rotamase E) (Cyclophilin E) (Cyclophilin 33). [Source:Uniprot/SWISSPROT;Acc:Q9UNP9]	GTTGAAGAAGTT	303
ENSG00000084093	Q13127	RE1-silencing transcription factor (Neural-restrictive silencer factor) (X2 box repressor). [Source:Uniprot/SWISSPROT;Acc:Q13127]	GATGAAGATGAA	2947
ENSG00000084093	Q13127	RE1-silencing transcription factor (Neural-restrictive silencer factor) (X2 box repressor). [Source:Uniprot/SWISSPROT;Acc:Q13127]	GATGAAGATGAA	3016
ENSG00000084453	P46721	Solute carrier organic anion transporter family member 1A2 (Solute carrier family 21 member 3) (Sodium-independent organic anion transporter) (Organic anion-transporting polypeptide 1) (OATP1) (OATP- A). [Source:Uniprot/SWISSPROT;Acc:P46721]	GTTGAAGATGTT	54
ENSG00000084463	Q9Y2W2	WW domain-binding protein 11 (WBP-11) (SH3 domain-binding protein SNP70) (Npw38-binding protein) (NpwBP). [Source:Uniprot/SWISSPROT;Acc:Q9Y2W2]	GATGATGATGTT	736
ENSG00000084463	Q9Y2W2	WW domain-binding protein 11 (WBP-11) (SH3 domain-binding protein SNP70) (Npw38-binding protein) (NpwBP). [Source:Uniprot/SWISSPROT;Acc:Q9Y2W2]	GATGATGAAGAT	1066
ENSG00000085224	P46100	Transcriptional regulator ATRX (EC 3.6.1.-) (ATP-dependent helicase ATRX) (X-linked helicase II) (X-linked nuclear protein) (XNP) (Znf- HX). [Source:Uniprot/SWISSPROT;Acc:P46100]	GAAGATGATGAT	3421
ENSG00000085224	P46100	Transcriptional regulator ATRX (EC 3.6.1.-) (ATP-dependent helicase ATRX) (X-linked helicase II) (X-linked nuclear protein) (XNP) (Znf- HX). [Source:Uniprot/SWISSPROT;Acc:P46100]	GATGATGATGAT	3571
ENSG00000085224	P46100	Transcriptional regulator ATRX (EC 3.6.1.-) (ATP-dependent helicase ATRX) (X-linked helicase II) (X-linked nuclear protein) (XNP) (Znf- HX). [Source:Uniprot/SWISSPROT;Acc:P46100]	GATGAAGATGAA	4414
ENSG00000085224	P46100	Transcriptional regulator ATRX (EC 3.6.1.-) (ATP-dependent helicase ATRX) (X-linked helicase II) (X-linked nuclear protein) (XNP) (Znf- HX). [Source:Uniprot/SWISSPROT;Acc:P46100]	GAAGATGATGAT	3013
ENSG00000085224	P46100	Transcriptional regulator ATRX (EC 3.6.1.-) (ATP-dependent helicase ATRX) (X-linked helicase II) (X-linked nuclear protein) (XNP) (Znf- HX). [Source:Uniprot/SWISSPROT;Acc:P46100]	GATGATGATGAT	3163
ENSG00000085224	P46100	Transcriptional regulator ATRX (EC 3.6.1.-) (ATP-dependent helicase ATRX) (X-linked helicase II) (X-linked nuclear protein) (XNP) (Znf- HX). [Source:Uniprot/SWISSPROT;Acc:P46100]	GATGAAGATGAA	4006
ENSG00000085224	P46100	Transcriptional regulator ATRX (EC 3.6.1.-) (ATP-dependent helicase ATRX) (X-linked helicase II) (X-linked nuclear protein) (XNP) (Znf- HX). [Source:Uniprot/SWISSPROT;Acc:P46100]	GAAGATGATGAT	3625
ENSG00000085224	P46100	Transcriptional regulator ATRX (EC 3.6.1.-) (ATP-dependent helicase ATRX) (X-linked helicase II) (X-linked nuclear protein) (XNP) (Znf- HX). [Source:Uniprot/SWISSPROT;Acc:P46100]	GATGATGATGAT	3775
ENSG00000085224	P46100	Transcriptional regulator ATRX (EC 3.6.1.-) (ATP-dependent helicase ATRX) (X-linked helicase II) (X-linked nuclear protein) (XNP) (Znf- HX). [Source:Uniprot/SWISSPROT;Acc:P46100]	GATGAAGATGAA	4618
ENSG00000085224	P46100	Transcriptional regulator ATRX (EC 3.6.1.-) (ATP-dependent helicase ATRX) (X-linked helicase II) (X-linked nuclear protein) (XNP) (Znf- HX). [Source:Uniprot/SWISSPROT;Acc:P46100]	GAAGATGATGAT	3724
ENSG00000085224	P46100	Transcriptional regulator ATRX (EC 3.6.1.-) (ATP-dependent helicase ATRX) (X-linked helicase II) (X-linked nuclear protein) (XNP) (Znf- HX). [Source:Uniprot/SWISSPROT;Acc:P46100]	GATGATGATGAT	3874
ENSG00000085224	P46100	Transcriptional regulator ATRX (EC 3.6.1.-) (ATP-dependent helicase ATRX) (X-linked helicase II) (X-linked nuclear protein) (XNP) (Znf- HX). [Source:Uniprot/SWISSPROT;Acc:P46100]	GATGAAGATGAA	4717
ENSG00000085224	P46100	Transcriptional regulator ATRX (EC 3.6.1.-) (ATP-dependent helicase ATRX) (X-linked helicase II) (X-linked nuclear protein) (XNP) (Znf- HX). [Source:Uniprot/SWISSPROT;Acc:P46100]	GAAGATGATGAT	3511
ENSG00000085224	P46100	Transcriptional regulator ATRX (EC 3.6.1.-) (ATP-dependent helicase ATRX) (X-linked helicase II) (X-linked nuclear protein) (XNP) (Znf- HX). [Source:Uniprot/SWISSPROT;Acc:P46100]	GATGATGATGAT	3661
ENSG00000085224	P46100	Transcriptional regulator ATRX (EC 3.6.1.-) (ATP-dependent helicase ATRX) (X-linked helicase II) (X-linked nuclear protein) (XNP) (Znf- HX). [Source:Uniprot/SWISSPROT;Acc:P46100]	GATGAAGATGAA	4504
ENSG00000085224	P46100	Transcriptional regulator ATRX (EC 3.6.1.-) (ATP-dependent helicase ATRX) (X-linked helicase II) (X-linked nuclear protein) (XNP) (Znf- HX). [Source:Uniprot/SWISSPROT;Acc:P46100]	GAAGATGATGAT	3610
ENSG00000085224	P46100	Transcriptional regulator ATRX (EC 3.6.1.-) (ATP-dependent helicase ATRX) (X-linked helicase II) (X-linked nuclear protein) (XNP) (Znf- HX). [Source:Uniprot/SWISSPROT;Acc:P46100]	GATGATGATGAT	3760
ENSG00000085224	P46100	Transcriptional regulator ATRX (EC 3.6.1.-) (ATP-dependent helicase ATRX) (X-linked helicase II) (X-linked nuclear protein) (XNP) (Znf- HX). [Source:Uniprot/SWISSPROT;Acc:P46100]	GATGAAGATGAA	4603
ENSG00000085231	Q16594	Transcription initiation factor TFIID subunit 9 (Transcription initiation factor TFIID 31 kDa subunit) (TAFII-31) (TAFII-32) (TAFII32) (STAF31/32). [Source:Uniprot/SWISSPROT;Acc:Q16594]	GAAGATGATGAT	745
ENSG00000085231	Q16594	Transcription initiation factor TFIID subunit 9 (Transcription initiation factor TFIID 31 kDa subunit) (TAFII-31) (TAFII-32) (TAFII32) (STAF31/32). [Source:Uniprot/SWISSPROT;Acc:Q16594]	GATGATGATGAT	763
ENSG00000085231	Q16594	Transcription initiation factor TFIID subunit 9 (Transcription initiation factor TFIID 31 kDa subunit) (TAFII-31) (TAFII-32) (TAFII32) (STAF31/32). [Source:Uniprot/SWISSPROT;Acc:Q16594]	GAAGATGATGAT	745
ENSG00000085231	Q16594	Transcription initiation factor TFIID subunit 9 (Transcription initiation factor TFIID 31 kDa subunit) (TAFII-31) (TAFII-32) (TAFII32) (STAF31/32). [Source:Uniprot/SWISSPROT;Acc:Q16594]	GATGATGATGAT	763
ENSG00000085276	Q03112	Ecotropic virus integration site 1 protein homolog (EVI-1). [Source:Uniprot/SWISSPROT;Acc:Q03112]	GATGATGAAGAA	2665
ENSG00000085276	Q03112	Ecotropic virus integration site 1 protein homolog (EVI-1). [Source:Uniprot/SWISSPROT;Acc:Q03112]	GATGATGAAGAA	2638
ENSG00000085382	Q8IYU2	E3 ubiquitin-protein ligase HACE1 (EC 6.3.2.-) (HECT domain and ankyrin repeat-containing E3 ubiquitin-protein ligase 1). [Source:Uniprot/SWISSPROT;Acc:Q8IYU2]	GATGTTGATGTT	466
ENSG00000085382	Q8IYU2	E3 ubiquitin-protein ligase HACE1 (EC 6.3.2.-) (HECT domain and ankyrin repeat-containing E3 ubiquitin-protein ligase 1). [Source:Uniprot/SWISSPROT;Acc:Q8IYU2]	GAAGTTGTAGAA	2434
ENSG00000085382	Q8IYU2	E3 ubiquitin-protein ligase HACE1 (EC 6.3.2.-) (HECT domain and ankyrin repeat-containing E3 ubiquitin-protein ligase 1). [Source:Uniprot/SWISSPROT;Acc:Q8IYU2]	GATGTTGATGTT	466
ENSG00000085382	Q8IYU2	E3 ubiquitin-protein ligase HACE1 (EC 6.3.2.-) (HECT domain and ankyrin repeat-containing E3 ubiquitin-protein ligase 1). [Source:Uniprot/SWISSPROT;Acc:Q8IYU2]	GAAGTTGTAGAA	2452
ENSG00000085382	Q8IYU2	E3 ubiquitin-protein ligase HACE1 (EC 6.3.2.-) (HECT domain and ankyrin repeat-containing E3 ubiquitin-protein ligase 1). [Source:Uniprot/SWISSPROT;Acc:Q8IYU2]	GAAGTTGTAGAA	1411
ENSG00000085721	Q9NYV6	RNA polymerase I-specific transcription initiation factor RRN3 (Transcription initiation factor IA) (TIF-IA). [Source:Uniprot/SWISSPROT;Acc:Q9NYV6]	GTTGTTGAAGAA	216
ENSG00000085721	Q9NYV6	RNA polymerase I-specific transcription initiation factor RRN3 (Transcription initiation factor IA) (TIF-IA). [Source:Uniprot/SWISSPROT;Acc:Q9NYV6]	GATGTAGATGTT	496
ENSG00000085721	Q9NYV6	RNA polymerase I-specific transcription initiation factor RRN3 (Transcription initiation factor IA) (TIF-IA). [Source:Uniprot/SWISSPROT;Acc:Q9NYV6]	GATGATGAAGAT	517
ENSG00000085721	Q9NYV6	RNA polymerase I-specific transcription initiation factor RRN3 (Transcription initiation factor IA) (TIF-IA). [Source:Uniprot/SWISSPROT;Acc:Q9NYV6]	GATGAAGATGAA	859
ENSG00000085721	Q9NYV6	RNA polymerase I-specific transcription initiation factor RRN3 (Transcription initiation factor IA) (TIF-IA). [Source:Uniprot/SWISSPROT;Acc:Q9NYV6]	GAAGATGAAGAT	1804
ENSG00000085840	Q13415	Origin recognition complex subunit 1 (Replication control protein 1). [Source:Uniprot/SWISSPROT;Acc:Q13415]	GATGATGATGAA	172
ENSG00000085840	Q13415	Origin recognition complex subunit 1 (Replication control protein 1). [Source:Uniprot/SWISSPROT;Acc:Q13415]	GATGATGATGAA	172
ENSG00000085982	Q9NVE5	Ubiquitin carboxyl-terminal hydrolase 40 (EC 3.1.2.15) (Ubiquitin thioesterase 40) (Ubiquitin-specific-processing protease 40) (Deubiquitinating enzyme 40). [Source:Uniprot/SWISSPROT;Acc:Q9NVE5]	GTAGTAGAAGAA	2377
ENSG00000086065	Q9NZZ3	Charged multivesicular body protein 5 (Chromatin-modifying protein 5) (Vacuolar protein sorting 60) (Vps60) (hVps60) (SNF7 domain-containing protein 2). [Source:Uniprot/SWISSPROT;Acc:Q9NZZ3]	GATGAAGATGAT	475
ENSG00000086200	Q9UI26	Importin-11 (Imp11) (Ran-binding protein 11) (RanBP11). [Source:Uniprot/SWISSPROT;Acc:Q9UI26]	GAAGATGAAGAA	2719
ENSG00000086300	Q9Y5X0	Sorting nexin-10. [Source:Uniprot/SWISSPROT;Acc:Q9Y5X0]	GAAGAAGATGAA	472
ENSG00000086300	Q9Y5X0	Sorting nexin-10. [Source:Uniprot/SWISSPROT;Acc:Q9Y5X0]	GAAGAAGATGAA	472
ENSG00000086300	Q9Y5X0	Sorting nexin-10. [Source:Uniprot/SWISSPROT;Acc:Q9Y5X0]	GAAGAAGATGAA	472
ENSG00000086730	Q9GZY6	Linker for activation of T-cells family member 2 (Non-T-cell activation linker) (Linker for activation of B-cells) (Membrane- associated adapter molecule) (Williams-Beuren syndrome chromosome region 15 protein). [Source:Uniprot/SWISSPROT;Acc:Q9GZY6]	GAAGATGATGAT	385
ENSG00000086730	Q9GZY6	Linker for activation of T-cells family member 2 (Non-T-cell activation linker) (Linker for activation of B-cells) (Membrane- associated adapter molecule) (Williams-Beuren syndrome chromosome region 15 protein). [Source:Uniprot/SWISSPROT;Acc:Q9GZY6]	GAAGATGATGAT	385
ENSG00000086730	Q9GZY6	Linker for activation of T-cells family member 2 (Non-T-cell activation linker) (Linker for activation of B-cells) (Membrane- associated adapter molecule) (Williams-Beuren syndrome chromosome region 15 protein). [Source:Uniprot/SWISSPROT;Acc:Q9GZY6]	GAAGATGATGAT	385
ENSG00000086730	Q9GZY6	Linker for activation of T-cells family member 2 (Non-T-cell activation linker) (Linker for activation of B-cells) (Membrane- associated adapter molecule) (Williams-Beuren syndrome chromosome region 15 protein). [Source:Uniprot/SWISSPROT;Acc:Q9GZY6]	GAAGATGATGAT	385
ENSG00000086730	Q9GZY6	Linker for activation of T-cells family member 2 (Non-T-cell activation linker) (Linker for activation of B-cells) (Membrane- associated adapter molecule) (Williams-Beuren syndrome chromosome region 15 protein). [Source:Uniprot/SWISSPROT;Acc:Q9GZY6]	GAAGATGATGAT	385
ENSG00000086758	Q7Z6Z7	E3 ubiquitin-protein ligase HUWE1 (EC 6.3.2.-) (HECT, UBA and WWE domain-containing protein 1) (URE-B1) (Mcl-1 ubiquitin ligase E3) (Mule) (ARF-binding protein 1) (ARF-BP1). [Source:Uniprot/SWISSPROT;Acc:Q7Z6Z7]	GAAGAAGAAGAT	8860
ENSG00000086758	Q7Z6Z7	E3 ubiquitin-protein ligase HUWE1 (EC 6.3.2.-) (HECT, UBA and WWE domain-containing protein 1) (URE-B1) (Mcl-1 ubiquitin ligase E3) (Mule) (ARF-binding protein 1) (ARF-BP1). [Source:Uniprot/SWISSPROT;Acc:Q7Z6Z7]	GAAGAAGAAGAT	8866
ENSG00000086758	Q7Z6Z7	E3 ubiquitin-protein ligase HUWE1 (EC 6.3.2.-) (HECT, UBA and WWE domain-containing protein 1) (URE-B1) (Mcl-1 ubiquitin ligase E3) (Mule) (ARF-binding protein 1) (ARF-BP1). [Source:Uniprot/SWISSPROT;Acc:Q7Z6Z7]	GAAGAAGAAGAT	8860
ENSG00000086967	Q14324	Myosin-binding protein C, fast-type (Fast MyBP-C) (C-protein, skeletal muscle fast isoform). [Source:Uniprot/SWISSPROT;Acc:Q14324]	GAAGAAGAAGAA	591
ENSG00000087074	NP_055145	protein phosphatase 1, regulatory subunit 15A [Source:RefSeq_peptide;Acc:NP_055145]	GATGATGATGAT	334
ENSG00000087269	P78316	Nucleolar protein 14 (Nucleolar complex protein 14). [Source:Uniprot/SWISSPROT;Acc:P78316]	GAAGATGATGAA	297
ENSG00000087269	P78316	Nucleolar protein 14 (Nucleolar complex protein 14). [Source:Uniprot/SWISSPROT;Acc:P78316]	GAAGATGAAGAA	367
ENSG00000087269	P78316	Nucleolar protein 14 (Nucleolar complex protein 14). [Source:Uniprot/SWISSPROT;Acc:P78316]	GAAGATGATGAA	297
ENSG00000087269	P78316	Nucleolar protein 14 (Nucleolar complex protein 14). [Source:Uniprot/SWISSPROT;Acc:P78316]	GAAGATGAAGAA	367
ENSG00000087274	P35611	Alpha-adducin (Erythrocyte adducin subunit alpha). [Source:Uniprot/SWISSPROT;Acc:P35611]	GAAGAAGAAGTT	2247
ENSG00000087274	P35611	Alpha-adducin (Erythrocyte adducin subunit alpha). [Source:Uniprot/SWISSPROT;Acc:P35611]	GAAGAAGAAGTT	2154
ENSG00000087301	Q9P2K2	Thioredoxin domain-containing protein KIAA1344 precursor. [Source:Uniprot/SWISSPROT;Acc:Q9P2K2]	GAAGAAGATGTT	1684
ENSG00000087303	Q14112	Nidogen-2 precursor (NID-2) (Osteonidogen). [Source:Uniprot/SWISSPROT;Acc:Q14112]	GATGTAGATGAA	2674
ENSG00000087303	Q14112	Nidogen-2 precursor (NID-2) (Osteonidogen). [Source:Uniprot/SWISSPROT;Acc:Q14112]	GATGTAGATGAA	2680
ENSG00000087303	Q14112	Nidogen-2 precursor (NID-2) (Osteonidogen). [Source:Uniprot/SWISSPROT;Acc:Q14112]	GATGTAGATGAA	1456
ENSG00000087365	Q13435	Splicing factor 3B subunit 2 (Spliceosome-associated protein 145) (SAP 145) (SF3b150) (Pre-mRNA-splicing factor SF3b 145 kDa subunit). [Source:Uniprot/SWISSPROT;Acc:Q13435]	GAAGAAGAAGAT	2301
ENSG00000087365	Q13435	Splicing factor 3B subunit 2 (Spliceosome-associated protein 145) (SAP 145) (SF3b150) (Pre-mRNA-splicing factor SF3b 145 kDa subunit). [Source:Uniprot/SWISSPROT;Acc:Q13435]	GAAGAAGAAGAT	2013
ENSG00000088205	Q9NVP1	ATP-dependent RNA helicase DDX18 (EC 3.6.1.-) (DEAD box protein 18) (Myc-regulated DEAD box protein) (MrDb). [Source:Uniprot/SWISSPROT;Acc:Q9NVP1]	GTTGATGATGAT	1162
ENSG00000088340	NR_001442	fer-1-like 4 (C. elegans) (FER1L4) on chromosome 20 [Source:RefSeq_dna;Acc:NR_001442]	GATGAAGATGAA	3382
ENSG00000088340	NR_001442	fer-1-like 4 (C. elegans) (FER1L4) on chromosome 20 [Source:RefSeq_dna;Acc:NR_001442]	GATGAAGATGAA	70
ENSG00000088387	Q9BZ29	Dedicator of cytokinesis protein 9 (Cdc42 guanine nucleotide exchange factor zizimin-1). [Source:Uniprot/SWISSPROT;Acc:Q9BZ29]	GAAGATGATGAA	892
ENSG00000088387	Q9BZ29	Dedicator of cytokinesis protein 9 (Cdc42 guanine nucleotide exchange factor zizimin-1). [Source:Uniprot/SWISSPROT;Acc:Q9BZ29]	GAAGATGAAGAT	5347
ENSG00000088387	Q9BZ29	Dedicator of cytokinesis protein 9 (Cdc42 guanine nucleotide exchange factor zizimin-1). [Source:Uniprot/SWISSPROT;Acc:Q9BZ29]	GAAGATGATGAA	925
ENSG00000088387	Q9BZ29	Dedicator of cytokinesis protein 9 (Cdc42 guanine nucleotide exchange factor zizimin-1). [Source:Uniprot/SWISSPROT;Acc:Q9BZ29]	GAAGATGATGAA	892
ENSG00000088387	Q9BZ29	Dedicator of cytokinesis protein 9 (Cdc42 guanine nucleotide exchange factor zizimin-1). [Source:Uniprot/SWISSPROT;Acc:Q9BZ29]	GAAGATGAAGAT	5398
ENSG00000088387	Q9BZ29	Dedicator of cytokinesis protein 9 (Cdc42 guanine nucleotide exchange factor zizimin-1). [Source:Uniprot/SWISSPROT;Acc:Q9BZ29]	GAAGATGATGAA	889
ENSG00000088387	Q9BZ29	Dedicator of cytokinesis protein 9 (Cdc42 guanine nucleotide exchange factor zizimin-1). [Source:Uniprot/SWISSPROT;Acc:Q9BZ29]	GAAGATGAAGAT	5419
ENSG00000088387	Q9BZ29	Dedicator of cytokinesis protein 9 (Cdc42 guanine nucleotide exchange factor zizimin-1). [Source:Uniprot/SWISSPROT;Acc:Q9BZ29]	GAAGATGATGAA	892
ENSG00000088387	Q9BZ29	Dedicator of cytokinesis protein 9 (Cdc42 guanine nucleotide exchange factor zizimin-1). [Source:Uniprot/SWISSPROT;Acc:Q9BZ29]	GAAGATGAAGAT	5380
ENSG00000088387	Q9BZ29	Dedicator of cytokinesis protein 9 (Cdc42 guanine nucleotide exchange factor zizimin-1). [Source:Uniprot/SWISSPROT;Acc:Q9BZ29]	GAAGATGAAGAT	529
ENSG00000088387	Q9BZ29	Dedicator of cytokinesis protein 9 (Cdc42 guanine nucleotide exchange factor zizimin-1). [Source:Uniprot/SWISSPROT;Acc:Q9BZ29]	GAAGATGATGAA	889
ENSG00000088387	Q9BZ29	Dedicator of cytokinesis protein 9 (Cdc42 guanine nucleotide exchange factor zizimin-1). [Source:Uniprot/SWISSPROT;Acc:Q9BZ29]	GAAGATGAAGAT	5419
ENSG00000088387	Q9BZ29	Dedicator of cytokinesis protein 9 (Cdc42 guanine nucleotide exchange factor zizimin-1). [Source:Uniprot/SWISSPROT;Acc:Q9BZ29]	GAAGATGATGAA	892
ENSG00000088387	Q9BZ29	Dedicator of cytokinesis protein 9 (Cdc42 guanine nucleotide exchange factor zizimin-1). [Source:Uniprot/SWISSPROT;Acc:Q9BZ29]	GAAGATGAAGAT	5422
ENSG00000088451	O95455	dTDP-D-glucose 4,6-dehydratase (EC 4.2.1.46). [Source:Uniprot/SWISSPROT;Acc:O95455]	GATGTTGTAGAA	709
ENSG00000088808	Q96KQ4	Apoptosis-stimulating of p53 protein 1 (Protein phosphatase 1 regulatory subunit 13B). [Source:Uniprot/SWISSPROT;Acc:Q96KQ4]	GATGTTGTAGAA	88
ENSG00000088854	Q5TEA3	Uncharacterized protein C20orf194. [Source:Uniprot/SWISSPROT;Acc:Q5TEA3]	GAAGATGAAGAA	412
ENSG00000089048	Q9H501	ESF1 homolog (ABT1-associated protein). [Source:Uniprot/SWISSPROT;Acc:Q9H501]	GAAGATGATGAA	817
ENSG00000089048	Q9H501	ESF1 homolog (ABT1-associated protein). [Source:Uniprot/SWISSPROT;Acc:Q9H501]	GATGAAGATGAA	835
ENSG00000089048	Q9H501	ESF1 homolog (ABT1-associated protein). [Source:Uniprot/SWISSPROT;Acc:Q9H501]	GAAGATGAAGAT	940
ENSG00000089048	Q9H501	ESF1 homolog (ABT1-associated protein). [Source:Uniprot/SWISSPROT;Acc:Q9H501]	GTAGAAGAAGAT	1684
ENSG00000089048	Q9H501	ESF1 homolog (ABT1-associated protein). [Source:Uniprot/SWISSPROT;Acc:Q9H501]	GATGATGAAGAA	1720
ENSG00000089101	Q8NHU2	Uncharacterized protein C20orf26. [Source:Uniprot/SWISSPROT;Acc:Q8NHU2]	GTAGAAGTTGTT	31
ENSG00000089101	Q8NHU2	Uncharacterized protein C20orf26. [Source:Uniprot/SWISSPROT;Acc:Q8NHU2]	GTAGAAGTTGTT	31
ENSG00000089101	Q8NHU2	Uncharacterized protein C20orf26. [Source:Uniprot/SWISSPROT;Acc:Q8NHU2]	GTAGAAGTTGTT	31
ENSG00000089101	Q8NHU2	Uncharacterized protein C20orf26. [Source:Uniprot/SWISSPROT;Acc:Q8NHU2]	GTAGAAGTTGTT	31
ENSG00000089101	Q8NHU2	Uncharacterized protein C20orf26. [Source:Uniprot/SWISSPROT;Acc:Q8NHU2]	GTAGAAGTTGTT	31
ENSG00000089101	Q8NHU2	Uncharacterized protein C20orf26. [Source:Uniprot/SWISSPROT;Acc:Q8NHU2]	GTAGAAGTTGTT	31
ENSG00000089737	Q9GZR7	ATP-dependent RNA helicase DDX24 (EC 3.6.1.-) (DEAD box protein 24). [Source:Uniprot/SWISSPROT;Acc:Q9GZR7]	GAAGAAGAAGAA	2508
ENSG00000090376	Q9Y616	Interleukin-1 receptor-associated kinase 3 (EC 2.7.11.1) (IRAK-3) (IL- 1 receptor-associated kinase M) (IRAK-M). [Source:Uniprot/SWISSPROT;Acc:Q9Y616]	GAAGATGATGAA	1438
ENSG00000090661	Q9HA82	LAG1 longevity assurance homolog 4. [Source:Uniprot/SWISSPROT;Acc:Q9HA82]	GATGTAGAAGAA	1027
ENSG00000090989	Q9NV70	Exocyst complex component 1 (Exocyst complex component Sec3). [Source:Uniprot/SWISSPROT;Acc:Q9NV70]	GATGAAGAAGTA	457
ENSG00000090989	Q9NV70	Exocyst complex component 1 (Exocyst complex component Sec3). [Source:Uniprot/SWISSPROT;Acc:Q9NV70]	GATGAAGAAGTA	457
ENSG00000090989	Q9NV70	Exocyst complex component 1 (Exocyst complex component Sec3). [Source:Uniprot/SWISSPROT;Acc:Q9NV70]	GATGAAGAAGTA	457
ENSG00000091009	Q9P2N5	RNA-binding protein 27 (RNA-binding motif protein 27). [Source:Uniprot/SWISSPROT;Acc:Q9P2N5]	GTTGTTGATGAA	910
ENSG00000091009	Q9P2N5	RNA-binding protein 27 (RNA-binding motif protein 27). [Source:Uniprot/SWISSPROT;Acc:Q9P2N5]	GAAGAAGAAGAA	3076
ENSG00000091009	Q9P2N5	RNA-binding protein 27 (RNA-binding motif protein 27). [Source:Uniprot/SWISSPROT;Acc:Q9P2N5]	GATGAAGATGAA	3139
ENSG00000091106	Q9NPP4	Caspase recruitment domain-containing protein 12 (Ice protease- activating factor) (Ipaf) (CARD, LRR, and NACHT-containing protein) (Clan protein). [Source:Uniprot/SWISSPROT;Acc:Q9NPP4]	GATGATGATGAT	3022
ENSG00000091106	Q9NPP4	Caspase recruitment domain-containing protein 12 (Ice protease- activating factor) (Ipaf) (CARD, LRR, and NACHT-containing protein) (Clan protein). [Source:Uniprot/SWISSPROT;Acc:Q9NPP4]	GATGATGATGAT	1027
ENSG00000091127	Q96PZ0	Pseudouridylate synthase 7 homolog (EC 5.4.99.-). [Source:Uniprot/SWISSPROT;Acc:Q96PZ0]	GAAGATGATGTT	1546
ENSG00000091317	Q9NX76	CKLF-like MARVEL transmembrane domain-containing protein 6 (Chemokine- like factor superfamily member 6). [Source:Uniprot/SWISSPROT;Acc:Q9NX76]	GAAGAAGTTGTA	166
ENSG00000091436	Q9NYL2	Mitogen-activated protein kinase kinase kinase MLT (EC 2.7.11.25) (MLK-like mitogen-activated protein triple kinase) (Leucine zipper- and sterile alpha motif-containing kinase) (Sterile alpha motif- and leucine zipper-containing kinase AZK) (Mixed lineage [Source:Uniprot/SWISSPROT;Acc:Q9NYL2]	GATGATGATGAT	1312
ENSG00000091527	NP_060018	CDV3 homolog [Source:RefSeq_peptide;Acc:NP_060018]	GAAGAAGAAGAA	54
ENSG00000091527	NP_060018	CDV3 homolog [Source:RefSeq_peptide;Acc:NP_060018]	GAAGAAGAAGAA	54
ENSG00000091656	Q86UP3	Zinc finger homeobox protein 4 (Zinc finger homeodomain protein 4) (ZFH-4). [Source:Uniprot/SWISSPROT;Acc:Q86UP3]	GATGAAGAAGAT	1417
ENSG00000091656	Q86UP3	Zinc finger homeobox protein 4 (Zinc finger homeodomain protein 4) (ZFH-4). [Source:Uniprot/SWISSPROT;Acc:Q86UP3]	GATGAAGATGAT	6877
ENSG00000091656	Q86UP3	Zinc finger homeobox protein 4 (Zinc finger homeodomain protein 4) (ZFH-4). [Source:Uniprot/SWISSPROT;Acc:Q86UP3]	GATGAAGAAGAT	1417
ENSG00000091656	Q86UP3	Zinc finger homeobox protein 4 (Zinc finger homeodomain protein 4) (ZFH-4). [Source:Uniprot/SWISSPROT;Acc:Q86UP3]	GATGAAGATGAT	6964
ENSG00000092054	P12883	Myosin-7 (Myosin heavy chain 7) (Myosin heavy chain, cardiac muscle beta isoform) (MyHC-beta) (Myosin heavy chain slow isoform) (MyHC- slow). [Source:Uniprot/SWISSPROT;Acc:P12883]	GAAGAAGAAGAT	4842
ENSG00000092054	P12883	Myosin-7 (Myosin heavy chain 7) (Myosin heavy chain, cardiac muscle beta isoform) (MyHC-beta) (Myosin heavy chain slow isoform) (MyHC- slow). [Source:Uniprot/SWISSPROT;Acc:P12883]	GAAGAAGAAGAT	5178
ENSG00000092054	P12883	Myosin-7 (Myosin heavy chain 7) (Myosin heavy chain, cardiac muscle beta isoform) (MyHC-beta) (Myosin heavy chain slow isoform) (MyHC- slow). [Source:Uniprot/SWISSPROT;Acc:P12883]	GAAGAAGAAGAT	4842
ENSG00000092054	P12883	Myosin-7 (Myosin heavy chain 7) (Myosin heavy chain, cardiac muscle beta isoform) (MyHC-beta) (Myosin heavy chain slow isoform) (MyHC- slow). [Source:Uniprot/SWISSPROT;Acc:P12883]	GAAGAAGAAGAT	5178
ENSG00000092054	P12883	Myosin-7 (Myosin heavy chain 7) (Myosin heavy chain, cardiac muscle beta isoform) (MyHC-beta) (Myosin heavy chain slow isoform) (MyHC- slow). [Source:Uniprot/SWISSPROT;Acc:P12883]	GAAGAAGAAGAT	4842
ENSG00000092054	P12883	Myosin-7 (Myosin heavy chain 7) (Myosin heavy chain, cardiac muscle beta isoform) (MyHC-beta) (Myosin heavy chain slow isoform) (MyHC- slow). [Source:Uniprot/SWISSPROT;Acc:P12883]	GAAGAAGAAGAT	5178
ENSG00000092098	Q96EP0	RING finger protein 31 (Zinc in-between-RING-finger ubiquitin- associated domain protein). [Source:Uniprot/SWISSPROT;Acc:Q96EP0]	GTTGAAGATGAT	91
ENSG00000092098	Q96EP0	RING finger protein 31 (Zinc in-between-RING-finger ubiquitin- associated domain protein). [Source:Uniprot/SWISSPROT;Acc:Q96EP0]	GTTGAAGATGAT	544
ENSG00000092148	Q9ULT8	E3 ubiquitin-protein ligase HECTD1 (HECT domain-containing protein 1) (E3 ligase for inhibin receptor) (EULIR). [Source:Uniprot/SWISSPROT;Acc:Q9ULT8]	GTTGTAGTTGAA	319
ENSG00000092148	Q9ULT8	E3 ubiquitin-protein ligase HECTD1 (HECT domain-containing protein 1) (E3 ligase for inhibin receptor) (EULIR). [Source:Uniprot/SWISSPROT;Acc:Q9ULT8]	GATGAAGAAGAA	1507
ENSG00000092148	Q9ULT8	E3 ubiquitin-protein ligase HECTD1 (HECT domain-containing protein 1) (E3 ligase for inhibin receptor) (EULIR). [Source:Uniprot/SWISSPROT;Acc:Q9ULT8]	GATGATGATGAT	1762
ENSG00000092148	Q9ULT8	E3 ubiquitin-protein ligase HECTD1 (HECT domain-containing protein 1) (E3 ligase for inhibin receptor) (EULIR). [Source:Uniprot/SWISSPROT;Acc:Q9ULT8]	GAAGATGATGAA	2860
ENSG00000092148	Q9ULT8	E3 ubiquitin-protein ligase HECTD1 (HECT domain-containing protein 1) (E3 ligase for inhibin receptor) (EULIR). [Source:Uniprot/SWISSPROT;Acc:Q9ULT8]	GATGAAGAAGAT	5053
ENSG00000092148	Q9ULT8	E3 ubiquitin-protein ligase HECTD1 (HECT domain-containing protein 1) (E3 ligase for inhibin receptor) (EULIR). [Source:Uniprot/SWISSPROT;Acc:Q9ULT8]	GTTGTAGTTGAA	319
ENSG00000092148	Q9ULT8	E3 ubiquitin-protein ligase HECTD1 (HECT domain-containing protein 1) (E3 ligase for inhibin receptor) (EULIR). [Source:Uniprot/SWISSPROT;Acc:Q9ULT8]	GATGAAGAAGAA	1507
ENSG00000092148	Q9ULT8	E3 ubiquitin-protein ligase HECTD1 (HECT domain-containing protein 1) (E3 ligase for inhibin receptor) (EULIR). [Source:Uniprot/SWISSPROT;Acc:Q9ULT8]	GATGATGATGAT	1762
ENSG00000092148	Q9ULT8	E3 ubiquitin-protein ligase HECTD1 (HECT domain-containing protein 1) (E3 ligase for inhibin receptor) (EULIR). [Source:Uniprot/SWISSPROT;Acc:Q9ULT8]	GAAGATGATGAA	2866
ENSG00000092148	Q9ULT8	E3 ubiquitin-protein ligase HECTD1 (HECT domain-containing protein 1) (E3 ligase for inhibin receptor) (EULIR). [Source:Uniprot/SWISSPROT;Acc:Q9ULT8]	GATGAAGAAGAT	5059
ENSG00000092199	P07910	Heterogeneous nuclear ribonucleoproteins C1/C2 (hnRNP C1 / hnRNP C2). [Source:Uniprot/SWISSPROT;Acc:P07910]	GATGATGATGAT	802
ENSG00000092199	P07910	Heterogeneous nuclear ribonucleoproteins C1/C2 (hnRNP C1 / hnRNP C2). [Source:Uniprot/SWISSPROT;Acc:P07910]	GATGATGATGAT	562
ENSG00000092199	P07910	Heterogeneous nuclear ribonucleoproteins C1/C2 (hnRNP C1 / hnRNP C2). [Source:Uniprot/SWISSPROT;Acc:P07910]	GATGATGATGAT	190
ENSG00000092199	P07910	Heterogeneous nuclear ribonucleoproteins C1/C2 (hnRNP C1 / hnRNP C2). [Source:Uniprot/SWISSPROT;Acc:P07910]	GATGATGATGAT	802
ENSG00000092201	Q9Y5B9	FACT complex subunit SPT16 (Facilitates chromatin transcription complex subunit SPT16) (hSPT16) (FACT 140 kDa subunit) (FACTp140) (Chromatin-specific transcription elongation factor 140 kDa subunit). [Source:Uniprot/SWISSPROT;Acc:Q9Y5B9]	GTTGATGAAGAA	118
ENSG00000092201	Q9Y5B9	FACT complex subunit SPT16 (Facilitates chromatin transcription complex subunit SPT16) (hSPT16) (FACT 140 kDa subunit) (FACTp140) (Chromatin-specific transcription elongation factor 140 kDa subunit). [Source:Uniprot/SWISSPROT;Acc:Q9Y5B9]	GAAGAAGAAGAA	3022
ENSG00000092208	O14893	Survival of motor neuron protein-interacting protein 1 (SMN- interacting protein 1) (Component of gems 2) (Gemin-2). [Source:Uniprot/SWISSPROT;Acc:O14893]	GAAGATGAAGAA	415
ENSG00000092208	O14893	Survival of motor neuron protein-interacting protein 1 (SMN- interacting protein 1) (Component of gems 2) (Gemin-2). [Source:Uniprot/SWISSPROT;Acc:O14893]	GAAGATGAAGAA	415
ENSG00000092208	O14893	Survival of motor neuron protein-interacting protein 1 (SMN- interacting protein 1) (Component of gems 2) (Gemin-2). [Source:Uniprot/SWISSPROT;Acc:O14893]	GAAGATGAAGAA	415
ENSG00000092820	P15311	Ezrin (p81) (Cytovillin) (Villin-2). [Source:Uniprot/SWISSPROT;Acc:P15311]	GATGAAGTTGAA	1318
ENSG00000092820	P15311	Ezrin (p81) (Cytovillin) (Villin-2). [Source:Uniprot/SWISSPROT;Acc:P15311]	GATGAAGTTGAA	1315
ENSG00000092820	P15311	Ezrin (p81) (Cytovillin) (Villin-2). [Source:Uniprot/SWISSPROT;Acc:P15311]	GATGAAGTTGAA	1318
ENSG00000092820	P15311	Ezrin (p81) (Cytovillin) (Villin-2). [Source:Uniprot/SWISSPROT;Acc:P15311]	GATGAAGTTGAA	1318
ENSG00000092853	Q9HAW4	Claspin (hClaspin) (Hu-Claspin). [Source:Uniprot/SWISSPROT;Acc:Q9HAW4]	GAAGATGATGTA	583
ENSG00000092853	Q9HAW4	Claspin (hClaspin) (Hu-Claspin). [Source:Uniprot/SWISSPROT;Acc:Q9HAW4]	GAAGATGATGAT	2896
ENSG00000092853	Q9HAW4	Claspin (hClaspin) (Hu-Claspin). [Source:Uniprot/SWISSPROT;Acc:Q9HAW4]	GAAGAAGAAGAA	3391
ENSG00000092853	Q9HAW4	Claspin (hClaspin) (Hu-Claspin). [Source:Uniprot/SWISSPROT;Acc:Q9HAW4]	GAAGATGATGTA	583
ENSG00000092853	Q9HAW4	Claspin (hClaspin) (Hu-Claspin). [Source:Uniprot/SWISSPROT;Acc:Q9HAW4]	GAAGATGATGAT	3085
ENSG00000092853	Q9HAW4	Claspin (hClaspin) (Hu-Claspin). [Source:Uniprot/SWISSPROT;Acc:Q9HAW4]	GAAGAAGAAGAA	3580
ENSG00000092853	Q9HAW4	Claspin (hClaspin) (Hu-Claspin). [Source:Uniprot/SWISSPROT;Acc:Q9HAW4]	GAAGATGATGTA	583
ENSG00000092853	Q9HAW4	Claspin (hClaspin) (Hu-Claspin). [Source:Uniprot/SWISSPROT;Acc:Q9HAW4]	GAAGATGATGAT	3088
ENSG00000092853	Q9HAW4	Claspin (hClaspin) (Hu-Claspin). [Source:Uniprot/SWISSPROT;Acc:Q9HAW4]	GAAGAAGAAGAA	3583
ENSG00000092853	Q9HAW4	Claspin (hClaspin) (Hu-Claspin). [Source:Uniprot/SWISSPROT;Acc:Q9HAW4]	GAAGATGATGTA	583
ENSG00000092853	Q9HAW4	Claspin (hClaspin) (Hu-Claspin). [Source:Uniprot/SWISSPROT;Acc:Q9HAW4]	GAAGATGATGAT	3088
ENSG00000092853	Q9HAW4	Claspin (hClaspin) (Hu-Claspin). [Source:Uniprot/SWISSPROT;Acc:Q9HAW4]	GAAGAAGAAGAA	3583
ENSG00000093010	P21964	Catechol O-methyltransferase (EC 2.1.1.6). [Source:Uniprot/SWISSPROT;Acc:P21964]	GAAGAAGAAGTA	528
ENSG00000093167	Q9Y608	Leucine-rich repeat flightless-interacting protein 2 (LRR FLII- interacting protein 2). [Source:Uniprot/SWISSPROT;Acc:Q9Y608]	GTTGAAGATGAA	2011
ENSG00000093167	Q9Y608	Leucine-rich repeat flightless-interacting protein 2 (LRR FLII- interacting protein 2). [Source:Uniprot/SWISSPROT;Acc:Q9Y608]	GTTGAAGATGAA	145
ENSG00000093167	Q9Y608	Leucine-rich repeat flightless-interacting protein 2 (LRR FLII- interacting protein 2). [Source:Uniprot/SWISSPROT;Acc:Q9Y608]	GTTGAAGATGAA	1048
ENSG00000094755	O00591	Gamma-aminobutyric-acid receptor subunit pi precursor (GABA(A) receptor subunit pi). [Source:Uniprot/SWISSPROT;Acc:O00591]	GAAGTAGAAGAA	1033
ENSG00000094755	O00591	Gamma-aminobutyric-acid receptor subunit pi precursor (GABA(A) receptor subunit pi). [Source:Uniprot/SWISSPROT;Acc:O00591]	GAAGTAGAAGAA	1033
ENSG00000094975	Q9UL04	Membrane protein CH1. [Source:Uniprot/SPTREMBL;Acc:Q9UL04]	GAAGATGAAGAA	585
ENSG00000095015	Q13233	Mitogen-activated protein kinase kinase kinase 1 (EC 2.7.11.25) (MAPK/ERK kinase kinase 1) (MEK kinase 1) (MEKK 1). [Source:Uniprot/SWISSPROT;Acc:Q13233]	GAAGAAGAAGAA	3487
ENSG00000095015	Q13233	Mitogen-activated protein kinase kinase kinase 1 (EC 2.7.11.25) (MAPK/ERK kinase kinase 1) (MEK kinase 1) (MEKK 1). [Source:Uniprot/SWISSPROT;Acc:Q13233]	GAAGAAGTAGTA	3790
ENSG00000095015	Q13233	Mitogen-activated protein kinase kinase kinase 1 (EC 2.7.11.25) (MAPK/ERK kinase kinase 1) (MEK kinase 1) (MEKK 1). [Source:Uniprot/SWISSPROT;Acc:Q13233]	GAAGAAGAAGAA	3550
ENSG00000095015	Q13233	Mitogen-activated protein kinase kinase kinase 1 (EC 2.7.11.25) (MAPK/ERK kinase kinase 1) (MEK kinase 1) (MEKK 1). [Source:Uniprot/SWISSPROT;Acc:Q13233]	GAAGAAGTAGTA	3853
ENSG00000095203	Q9H329	Band 4.1-like protein 4B (Protein EHM2) (FERM-containing protein CG1). [Source:Uniprot/SWISSPROT;Acc:Q9H329]	GAAGATGATGAA	2617
ENSG00000095203	Q9H329	Band 4.1-like protein 4B (Protein EHM2) (FERM-containing protein CG1). [Source:Uniprot/SWISSPROT;Acc:Q9H329]	GAAGATGATGAA	2667
ENSG00000095564	O14981	TATA-binding protein-associated factor 172 (EC 3.6.1.-) (ATP-dependent helicase BTAF1) (TBP-associated factor 172) (TAF-172) (TAF(II)170) (B- TFIID transcription factor-associated 170 kDa subunit). [Source:Uniprot/SWISSPROT;Acc:O14981]	GATGTTGATGAA	4627
ENSG00000095637	Q9BX66	Sorbin and SH3 domain-containing protein 1 (Ponsin) (c-Cbl-associated protein) (CAP) (SH3 domain protein 5) (SH3P12). [Source:Uniprot/SWISSPROT;Acc:Q9BX66]	GAAGATGATGAT	1357
ENSG00000095637	Q9BX66	Sorbin and SH3 domain-containing protein 1 (Ponsin) (c-Cbl-associated protein) (CAP) (SH3 domain protein 5) (SH3P12). [Source:Uniprot/SWISSPROT;Acc:Q9BX66]	GAAGATGATGAT	1267
ENSG00000095637	Q9BX66	Sorbin and SH3 domain-containing protein 1 (Ponsin) (c-Cbl-associated protein) (CAP) (SH3 domain protein 5) (SH3P12). [Source:Uniprot/SWISSPROT;Acc:Q9BX66]	GAAGATGATGAT	961
ENSG00000095637	Q9BX66	Sorbin and SH3 domain-containing protein 1 (Ponsin) (c-Cbl-associated protein) (CAP) (SH3 domain protein 5) (SH3P12). [Source:Uniprot/SWISSPROT;Acc:Q9BX66]	GAAGATGATGAT	1357
ENSG00000095637	Q9BX66	Sorbin and SH3 domain-containing protein 1 (Ponsin) (c-Cbl-associated protein) (CAP) (SH3 domain protein 5) (SH3P12). [Source:Uniprot/SWISSPROT;Acc:Q9BX66]	GAAGATGATGAT	1267
ENSG00000095777	Q8NEV4	Myosin IIIA (EC 2.7.11.1). [Source:Uniprot/SWISSPROT;Acc:Q8NEV4]	GATGTAGATGAT	1015
ENSG00000095777	Q8NEV4	Myosin IIIA (EC 2.7.11.1). [Source:Uniprot/SWISSPROT;Acc:Q8NEV4]	GATGTAGATGAT	1015
ENSG00000095951	P15822	Zinc finger protein 40 (Human immunodeficiency virus type I enhancer- binding protein 1) (HIV-EP1) (Major histocompatibility complex-binding protein 1) (MBP-1) (Positive regulatory domain II-binding factor 1) (PRDII-BF1). [Source:Uniprot/SWISSPROT;Acc:P15822]	GATGATGAAGAA	3106
ENSG00000095951	P15822	Zinc finger protein 40 (Human immunodeficiency virus type I enhancer- binding protein 1) (HIV-EP1) (Major histocompatibility complex-binding protein 1) (MBP-1) (Positive regulatory domain II-binding factor 1) (PRDII-BF1). [Source:Uniprot/SWISSPROT;Acc:P15822]	GATGATGAAGAA	3115
ENSG00000095951	P15822	Zinc finger protein 40 (Human immunodeficiency virus type I enhancer- binding protein 1) (HIV-EP1) (Major histocompatibility complex-binding protein 1) (MBP-1) (Positive regulatory domain II-binding factor 1) (PRDII-BF1). [Source:Uniprot/SWISSPROT;Acc:P15822]	GATGATGAAGAA	3115
ENSG00000096264	O95944	Natural cytotoxicity triggering receptor 2 precursor (Natural killer cell p44-related protein) (NKp44) (NK-p44) (NK cell-activating receptor) (Lymphocyte antigen 95 homolog) (CD336 antigen). [Source:Uniprot/SWISSPROT;Acc:O95944]	GATGATGATGAT	805
ENSG00000096384	P08238	Heat shock protein HSP 90-beta (HSP 84) (HSP 90). [Source:Uniprot/SWISSPROT;Acc:P08238]	GATGATGAAGAA	727
ENSG00000096384	P08238	Heat shock protein HSP 90-beta (HSP 84) (HSP 90). [Source:Uniprot/SWISSPROT;Acc:P08238]	GAAGAAGAAGAT	1647
ENSG00000096384	P08238	Heat shock protein HSP 90-beta (HSP 84) (HSP 90). [Source:Uniprot/SWISSPROT;Acc:P08238]	GATGAAGATGAA	2071
ENSG00000096384	P08238	Heat shock protein HSP 90-beta (HSP 84) (HSP 90). [Source:Uniprot/SWISSPROT;Acc:P08238]	GATGATGAAGAA	727
ENSG00000096384	P08238	Heat shock protein HSP 90-beta (HSP 84) (HSP 90). [Source:Uniprot/SWISSPROT;Acc:P08238]	GAAGAAGAAGAT	1647
ENSG00000096384	P08238	Heat shock protein HSP 90-beta (HSP 84) (HSP 90). [Source:Uniprot/SWISSPROT;Acc:P08238]	GATGAAGATGAA	2071
ENSG00000096384	P08238	Heat shock protein HSP 90-beta (HSP 84) (HSP 90). [Source:Uniprot/SWISSPROT;Acc:P08238]	GATGATGAAGAA	727
ENSG00000096384	P08238	Heat shock protein HSP 90-beta (HSP 84) (HSP 90). [Source:Uniprot/SWISSPROT;Acc:P08238]	GAAGAAGAAGAT	1647
ENSG00000096384	P08238	Heat shock protein HSP 90-beta (HSP 84) (HSP 90). [Source:Uniprot/SWISSPROT;Acc:P08238]	GATGAAGATGAA	2071
ENSG00000097007	P00519	Proto-oncogene tyrosine-protein kinase ABL1 (EC 2.7.10.2) (p150) (c- ABL) (Abelson murine leukemia viral oncogene homolog 1). [Source:Uniprot/SWISSPROT;Acc:P00519]	GAAGAAGAAGAA	1815
ENSG00000097007	P00519	Proto-oncogene tyrosine-protein kinase ABL1 (EC 2.7.10.2) (p150) (c- ABL) (Abelson murine leukemia viral oncogene homolog 1). [Source:Uniprot/SWISSPROT;Acc:P00519]	GAAGAAGAAGAA	1872
ENSG00000099139	Q92824	Proprotein convertase subtilisin/kexin type 5 precursor (EC 3.4.21.-) (Proprotein convertase PC5) (Subtilisin/kexin-like protease PC5) (PC6) (hPC6). [Source:Uniprot/SWISSPROT;Acc:Q92824]	GATGATGATGAT	4642
ENSG00000099260	Q9NP74	Palmdelphin (Paralemnin-like protein). [Source:Uniprot/SWISSPROT;Acc:Q9NP74]	GAAGATGATGAA	490
ENSG00000099290	NM_001005751	family with sequence similarity 21, member A (FAM21A), mRNA [Source:RefSeq_dna;Acc:NM_001005751]	GATGATGATGAT	1351
ENSG00000099290	NM_001005751	family with sequence similarity 21, member A (FAM21A), mRNA [Source:RefSeq_dna;Acc:NM_001005751]	GATGATGAAGAT	1717
ENSG00000099290	NM_001005751	family with sequence similarity 21, member A (FAM21A), mRNA [Source:RefSeq_dna;Acc:NM_001005751]	GAAGAAGATGAT	2002
ENSG00000099290	NM_001005751	family with sequence similarity 21, member A (FAM21A), mRNA [Source:RefSeq_dna;Acc:NM_001005751]	GATGATGAAGAT	2638
ENSG00000099290	NM_001005751	family with sequence similarity 21, member A (FAM21A), mRNA [Source:RefSeq_dna;Acc:NM_001005751]	GATGATGATGAT	601
ENSG00000099290	NM_001005751	family with sequence similarity 21, member A (FAM21A), mRNA [Source:RefSeq_dna;Acc:NM_001005751]	GATGATGAAGAT	967
ENSG00000099290	NM_001005751	family with sequence similarity 21, member A (FAM21A), mRNA [Source:RefSeq_dna;Acc:NM_001005751]	GAAGAAGATGAT	1252
ENSG00000099290	NM_001005751	family with sequence similarity 21, member A (FAM21A), mRNA [Source:RefSeq_dna;Acc:NM_001005751]	GATGATGAAGAT	1888
ENSG00000099290	NM_001005751	family with sequence similarity 21, member A (FAM21A), mRNA [Source:RefSeq_dna;Acc:NM_001005751]	GATGATGATGAT	1036
ENSG00000099290	NM_001005751	family with sequence similarity 21, member A (FAM21A), mRNA [Source:RefSeq_dna;Acc:NM_001005751]	GATGATGAAGAT	1402
ENSG00000099290	NM_001005751	family with sequence similarity 21, member A (FAM21A), mRNA [Source:RefSeq_dna;Acc:NM_001005751]	GAAGAAGATGAT	1687
ENSG00000099290	NM_001005751	family with sequence similarity 21, member A (FAM21A), mRNA [Source:RefSeq_dna;Acc:NM_001005751]	GATGATGAAGAT	2323
ENSG00000099290	NM_001005751	family with sequence similarity 21, member A (FAM21A), mRNA [Source:RefSeq_dna;Acc:NM_001005751]	GATGATGATGAT	1354
ENSG00000099290	NM_001005751	family with sequence similarity 21, member A (FAM21A), mRNA [Source:RefSeq_dna;Acc:NM_001005751]	GATGATGAAGAT	1720
ENSG00000099290	NM_001005751	family with sequence similarity 21, member A (FAM21A), mRNA [Source:RefSeq_dna;Acc:NM_001005751]	GAAGAAGATGAT	2005
ENSG00000099290	NM_001005751	family with sequence similarity 21, member A (FAM21A), mRNA [Source:RefSeq_dna;Acc:NM_001005751]	GATGATGAAGAT	2641
ENSG00000099290	NM_001005751	family with sequence similarity 21, member A (FAM21A), mRNA [Source:RefSeq_dna;Acc:NM_001005751]	GATGATGATGAT	1093
ENSG00000099290	NM_001005751	family with sequence similarity 21, member A (FAM21A), mRNA [Source:RefSeq_dna;Acc:NM_001005751]	GATGATGAAGAT	1459
ENSG00000099290	NM_001005751	family with sequence similarity 21, member A (FAM21A), mRNA [Source:RefSeq_dna;Acc:NM_001005751]	GAAGAAGATGAT	1744
ENSG00000099290	NM_001005751	family with sequence similarity 21, member A (FAM21A), mRNA [Source:RefSeq_dna;Acc:NM_001005751]	GATGATGAAGAT	2380
ENSG00000099381	O15047	Histone-lysine N-methyltransferase, H3 lysine-4 specific SET1 (EC 2.1.1.43) (Set1/Ash2 histone methyltransferase complex subunit SET1) (SET domain-containing protein 1A). [Source:Uniprot/SWISSPROT;Acc:O15047]	GAAGATGAAGAT	2956
ENSG00000099749	Q9BZA5	Putative testis protein CYorf15A. [Source:Uniprot/SWISSPROT;Acc:Q9BZA5]	GAAGATGAAGAA	124
ENSG00000099814	Q9Y4F5-3	K0284_HUMAN Isoform 3 of Q9Y4F5 - Homo sapiens (Human) [Source:Uniprot/Varsplic;Acc:Q9Y4F5-3]	GAAGATGAAGAT	4161
ENSG00000099822	Q9UL51	Potassium/sodium hyperpolarization-activated cyclic nucleotide-gated channel 2 (Brain cyclic nucleotide-gated channel 2) (BCNG-2). [Source:Uniprot/SWISSPROT;Acc:Q9UL51]	GAAGAAGATGTA	1734
ENSG00000099901	P43487	Ran-specific GTPase-activating protein (Ran-binding protein 1) (RanBP1). [Source:Uniprot/SWISSPROT;Acc:P43487]	GAAGAAGATGAA	124
ENSG00000099995	Q15459	Splicing factor 3 subunit 1 (Spliceosome-associated protein 114) (SAP 114) (SF3a120). [Source:Uniprot/SWISSPROT;Acc:Q15459]	GATGATGAAGAA	1078
ENSG00000100014	Q69YQ0	Cytospin-A (SPECC1-like protein) (Renal carcinoma antigen NY-REN-22). [Source:Uniprot/SWISSPROT;Acc:Q69YQ0]	GATGAAGATGTA	1438
ENSG00000100014	Q69YQ0	Cytospin-A (SPECC1-like protein) (Renal carcinoma antigen NY-REN-22). [Source:Uniprot/SWISSPROT;Acc:Q69YQ0]	GAAGATGAAGTA	2080
ENSG00000100014	Q69YQ0	Cytospin-A (SPECC1-like protein) (Renal carcinoma antigen NY-REN-22). [Source:Uniprot/SWISSPROT;Acc:Q69YQ0]	GATGAAGATGTA	1474
ENSG00000100014	Q69YQ0	Cytospin-A (SPECC1-like protein) (Renal carcinoma antigen NY-REN-22). [Source:Uniprot/SWISSPROT;Acc:Q69YQ0]	GAAGATGAAGTA	2116
ENSG00000100029	O00541	Pescadillo homolog 1. [Source:Uniprot/SWISSPROT;Acc:O00541]	GATGATGAAGAA	1611
ENSG00000100029	O00541	Pescadillo homolog 1. [Source:Uniprot/SWISSPROT;Acc:O00541]	GAAGAAGAAGTA	15
ENSG00000100029	O00541	Pescadillo homolog 1. [Source:Uniprot/SWISSPROT;Acc:O00541]	GATGATGAAGAA	1614
ENSG00000100031	P19440	Gamma-glutamyltranspeptidase 1 precursor (EC 2.3.2.2) (Gamma- glutamyltransferase 1) (GGT 1) (CD224 antigen) [Contains: Gamma- glutamyltranspeptidase 1 heavy chain; Gamma-glutamyltranspeptidase 1 light chain]. [Source:Uniprot/SWISSPROT;Acc:P19440]	GAAGAAGAAGTT	3
ENSG00000100031	P19440	Gamma-glutamyltranspeptidase 1 precursor (EC 2.3.2.2) (Gamma- glutamyltransferase 1) (GGT 1) (CD224 antigen) [Contains: Gamma- glutamyltranspeptidase 1 heavy chain; Gamma-glutamyltranspeptidase 1 light chain]. [Source:Uniprot/SWISSPROT;Acc:P19440]	GAAGAAGAAGTT	3
ENSG00000100031	P19440	Gamma-glutamyltranspeptidase 1 precursor (EC 2.3.2.2) (Gamma- glutamyltransferase 1) (GGT 1) (CD224 antigen) [Contains: Gamma- glutamyltranspeptidase 1 heavy chain; Gamma-glutamyltranspeptidase 1 light chain]. [Source:Uniprot/SWISSPROT;Acc:P19440]	GAAGAAGAAGTT	3
ENSG00000100031	P19440	Gamma-glutamyltranspeptidase 1 precursor (EC 2.3.2.2) (Gamma- glutamyltransferase 1) (GGT 1) (CD224 antigen) [Contains: Gamma- glutamyltranspeptidase 1 heavy chain; Gamma-glutamyltranspeptidase 1 light chain]. [Source:Uniprot/SWISSPROT;Acc:P19440]	GAAGAAGAAGTT	3
ENSG00000100055	Q9UIA0	Cytohesin-4 (PH, SEC7 and coiled-coil domain-containing protein 4). [Source:Uniprot/SWISSPROT;Acc:Q9UIA0]	GAAGAAGAAGAT	1158
ENSG00000100084	P54198	Protein HIRA (TUP1-like enhancer of split protein 1). [Source:Uniprot/SWISSPROT;Acc:P54198]	GAAGAAGAAGAA	1917
ENSG00000100109	Q9UBB9	Tuftelin-interacting protein 11. [Source:Uniprot/SWISSPROT;Acc:Q9UBB9]	GATGATGATGAT	43
ENSG00000100118	Q9UGV6	High mobility group protein 1-like 10 (HMG-1L10). [Source:Uniprot/SWISSPROT;Acc:Q9UGV6]	GAAGATGAAGAA	598
ENSG00000100118	Q9UGV6	High mobility group protein 1-like 10 (HMG-1L10). [Source:Uniprot/SWISSPROT;Acc:Q9UGV6]	GATGAAGATGAA	610
ENSG00000100118	Q9UGV6	High mobility group protein 1-like 10 (HMG-1L10). [Source:Uniprot/SWISSPROT;Acc:Q9UGV6]	GAAGATGATGAA	622
ENSG00000100139	Q8N3F8	MICAL-like protein 1 (Molecule interacting with Rab13) (MIRab13). [Source:Uniprot/SWISSPROT;Acc:Q8N3F8]	GAAGATGTTGAA	2526
ENSG00000100154	Q96AY4	Tetratricopeptide repeat protein 28 (TPR repeat protein 28). [Source:Uniprot/SWISSPROT;Acc:Q96AY4]	GATGAAGAAGAA	5773
ENSG00000100170	P13866	Sodium/glucose cotransporter 1 (Na(+)/glucose cotransporter 1) (High affinity sodium-glucose cotransporter). [Source:Uniprot/SWISSPROT;Acc:P13866]	GAAGATGAAGAT	1884
ENSG00000100191	Q9NY91	Low affinity sodium-glucose cotransporter (Sodium/glucose cotransporter 3) (Na(+)/glucose cotransporter 3). [Source:Uniprot/SWISSPROT;Acc:Q9NY91]	GTTGAAGAAGAT	1759
ENSG00000100227	Q9BY77	Polymerase delta-interacting protein 3 (46 kDa DNA polymerase delta interaction protein) (p46). [Source:Uniprot/SWISSPROT;Acc:Q9BY77]	GATGAAGATGAT	466
ENSG00000100227	Q9BY77	Polymerase delta-interacting protein 3 (46 kDa DNA polymerase delta interaction protein) (p46). [Source:Uniprot/SWISSPROT;Acc:Q9BY77]	GATGAAGATGAT	553
ENSG00000100234	P35625	Metalloproteinase inhibitor 3 precursor (TIMP-3) (Tissue inhibitor of metalloproteinases 3) (Protein MIG-5). [Source:Uniprot/SWISSPROT;Acc:P35625]	GATGAAGATGTA	198
ENSG00000100234	P35625	Metalloproteinase inhibitor 3 precursor (TIMP-3) (Tissue inhibitor of metalloproteinases 3) (Protein MIG-5). [Source:Uniprot/SWISSPROT;Acc:P35625]	GATGAAGATGTA	198
ENSG00000100281	Q9UGU5	High mobility group protein 2-like 1 (Protein HMGBCG). [Source:Uniprot/SWISSPROT;Acc:Q9UGU5]	GAAGAAGTTGAA	168
ENSG00000100345	P35579	Myosin-9 (Myosin heavy chain 9) (Myosin heavy chain, nonmuscle IIa) (Nonmuscle myosin heavy chain IIa) (NMMHC II-a) (NMMHC-IIA) (Cellular myosin heavy chain, type A) (Nonmuscle myosin heavy chain-A) (NMMHC- A). [Source:Uniprot/SWISSPROT;Acc:P35579]	GAAGAAGAAGAT	2403
ENSG00000100345	P35579	Myosin-9 (Myosin heavy chain 9) (Myosin heavy chain, nonmuscle IIa) (Nonmuscle myosin heavy chain IIa) (NMMHC II-a) (NMMHC-IIA) (Cellular myosin heavy chain, type A) (Nonmuscle myosin heavy chain-A) (NMMHC- A). [Source:Uniprot/SWISSPROT;Acc:P35579]	GAAGAAGAAGAT	2811
ENSG00000100353	O15371	Eukaryotic translation initiation factor 3 subunit 7 (eIF-3 zeta) (eIF3 p66) (eIF3d). [Source:Uniprot/SWISSPROT;Acc:O15371]	GTTGATGAAGAT	534
ENSG00000100353	O15371	Eukaryotic translation initiation factor 3 subunit 7 (eIF-3 zeta) (eIF3 p66) (eIF3d). [Source:Uniprot/SWISSPROT;Acc:O15371]	GTTGATGAAGAT	534
ENSG00000100353	O15371	Eukaryotic translation initiation factor 3 subunit 7 (eIF-3 zeta) (eIF3 p66) (eIF3d). [Source:Uniprot/SWISSPROT;Acc:O15371]	GAAGAAGAAGAT	1624
ENSG00000100412	Q99798	Aconitate hydratase, mitochondrial precursor (EC 4.2.1.3) (Citrate hydro-lyase) (Aconitase). [Source:Uniprot/SWISSPROT;Acc:Q99798]	GATGAAGAAGTA	906
ENSG00000100412	Q99798	Aconitate hydratase, mitochondrial precursor (EC 4.2.1.3) (Citrate hydro-lyase) (Aconitase). [Source:Uniprot/SWISSPROT;Acc:Q99798]	GATGAAGAAGTA	981
ENSG00000100416	O75648	tRNA (5-methylaminomethyl-2-thiouridylate)-methyltransferase (EC 2.1.1.61) (Mitochondrial tRNA-specific 2-thiouridylase 1) (MTO2 homolog). [Source:Uniprot/SWISSPROT;Acc:O75648]	GAAGATGAAGAA	400
ENSG00000100416	O75648	tRNA (5-methylaminomethyl-2-thiouridylate)-methyltransferase (EC 2.1.1.61) (Mitochondrial tRNA-specific 2-thiouridylase 1) (MTO2 homolog). [Source:Uniprot/SWISSPROT;Acc:O75648]	GAAGATGAAGAA	400
ENSG00000100426	O75132	Zinc finger BED domain-containing protein 4. [Source:Uniprot/SWISSPROT;Acc:O75132]	GAAGATGATGAT	79
ENSG00000100426	O75132	Zinc finger BED domain-containing protein 4. [Source:Uniprot/SWISSPROT;Acc:O75132]	GAAGATGATGAT	79
ENSG00000100522	Q96EK6	Glucosamine 6-phosphate N-acetyltransferase (EC 2.3.1.4) (Phosphoglucosamine transacetylase) (Phosphoglucosamine acetylase). [Source:Uniprot/SWISSPROT;Acc:Q96EK6]	GTTGTAGAAGAT	262
ENSG00000100522	Q96EK6	Glucosamine 6-phosphate N-acetyltransferase (EC 2.3.1.4) (Phosphoglucosamine transacetylase) (Phosphoglucosamine acetylase). [Source:Uniprot/SWISSPROT;Acc:Q96EK6]	GTAGAAGATGTT	355
ENSG00000100567	P25788	Proteasome subunit alpha type 3 (EC 3.4.25.1) (Proteasome component C8) (Macropain subunit C8) (Multicatalytic endopeptidase complex subunit C8). [Source:Uniprot/SWISSPROT;Acc:P25788]	GAAGAAGATGAA	736
ENSG00000100578	Q9BVV6	Uncharacterized protein KIAA0586. [Source:Uniprot/SWISSPROT;Acc:Q9BVV6]	GAAGTTGAAGAT	928
ENSG00000100578	Q9BVV6	Uncharacterized protein KIAA0586. [Source:Uniprot/SWISSPROT;Acc:Q9BVV6]	GTAGATGAAGAA	2527
ENSG00000100578	Q9BVV6	Uncharacterized protein KIAA0586. [Source:Uniprot/SWISSPROT;Acc:Q9BVV6]	GAAGTTGAAGAT	838
ENSG00000100578	Q9BVV6	Uncharacterized protein KIAA0586. [Source:Uniprot/SWISSPROT;Acc:Q9BVV6]	GTAGATGAAGAA	2437
ENSG00000100583	Q9P1V8	SAM domain-containing protein C14orf174. [Source:Uniprot/SWISSPROT;Acc:Q9P1V8]	GAAGTTGTAGAT	1534
ENSG00000100592	Q9Y4D1	Disheveled-associated activator of morphogenesis 1. [Source:Uniprot/SWISSPROT;Acc:Q9Y4D1]	GAAGAAGAAGAA	373
ENSG00000100592	Q9Y4D1	Disheveled-associated activator of morphogenesis 1. [Source:Uniprot/SWISSPROT;Acc:Q9Y4D1]	GAAGAAGAAGAA	373
ENSG00000100592	Q9Y4D1	Disheveled-associated activator of morphogenesis 1. [Source:Uniprot/SWISSPROT;Acc:Q9Y4D1]	GAAGAAGAAGAA	373
ENSG00000100592	Q9Y4D1	Disheveled-associated activator of morphogenesis 1. [Source:Uniprot/SWISSPROT;Acc:Q9Y4D1]	GAAGAAGAAGAA	373
ENSG00000100614	P35813	Protein phosphatase 1A (EC 3.1.3.16) (Protein phosphatase 2C isoform alpha) (PP2C-alpha) (IA). [Source:Uniprot/SWISSPROT;Acc:P35813]	GAAGAAGATGAT	682
ENSG00000100614	P35813	Protein phosphatase 1A (EC 3.1.3.16) (Protein phosphatase 2C isoform alpha) (PP2C-alpha) (IA). [Source:Uniprot/SWISSPROT;Acc:P35813]	GAAGAAGATGAT	682
ENSG00000100614	P35813	Protein phosphatase 1A (EC 3.1.3.16) (Protein phosphatase 2C isoform alpha) (PP2C-alpha) (IA). [Source:Uniprot/SWISSPROT;Acc:P35813]	GAAGAAGATGAT	682
ENSG00000100614	P35813	Protein phosphatase 1A (EC 3.1.3.16) (Protein phosphatase 2C isoform alpha) (PP2C-alpha) (IA). [Source:Uniprot/SWISSPROT;Acc:P35813]	GAAGAAGATGAT	682
ENSG00000100626	Q8N428	Putative polypeptide N-acetylgalactosaminyltransferase-like protein 1 (EC 2.4.1.41) (Protein-UDP acetylgalactosaminyltransferase-like protein 1) (UDP-GalNAc:polypeptide N-acetylgalactosaminyltransferase- like protein 1) (Polypeptide GalNAc transferase-lik [Source:Uniprot/SWISSPROT;Acc:Q8N428]	GAAGAAGATGAA	1212
ENSG00000100664	P55010	Eukaryotic translation initiation factor 5 (eIF-5). [Source:Uniprot/SWISSPROT;Acc:P55010]	GAAGAAGAAGAT	1177
ENSG00000100664	P55010	Eukaryotic translation initiation factor 5 (eIF-5). [Source:Uniprot/SWISSPROT;Acc:P55010]	GAAGAAGAAGAT	1177
ENSG00000100697	Q9UPY3	Endoribonuclease Dicer (EC 3.1.26.-) (Helicase with RNase motif) (Helicase-MOI). [Source:Uniprot/SWISSPROT;Acc:Q9UPY3]	GTTGAAGAAGAT	4552
ENSG00000100697	Q9UPY3	Endoribonuclease Dicer (EC 3.1.26.-) (Helicase with RNase motif) (Helicase-MOI). [Source:Uniprot/SWISSPROT;Acc:Q9UPY3]	GTTGAAGAAGAT	4552
ENSG00000100722	NP_997544	nuclear protein UKp68 isoform 3 [Source:RefSeq_peptide;Acc:NP_997544]	GAAGAAGATGAT	844
ENSG00000100722	NP_997544	nuclear protein UKp68 isoform 3 [Source:RefSeq_peptide;Acc:NP_997544]	GAAGAAGATGAT	409
ENSG00000100722	NP_997544	nuclear protein UKp68 isoform 3 [Source:RefSeq_peptide;Acc:NP_997544]	GTTGATGAAGAA	76
ENSG00000100722	NP_997544	nuclear protein UKp68 isoform 3 [Source:RefSeq_peptide;Acc:NP_997544]	GAAGAAGATGAT	946
ENSG00000100722	NP_997544	nuclear protein UKp68 isoform 3 [Source:RefSeq_peptide;Acc:NP_997544]	GAAGAAGATGAT	844
ENSG00000100722	NP_997544	nuclear protein UKp68 isoform 3 [Source:RefSeq_peptide;Acc:NP_997544]	GTTGATGAAGAA	76
ENSG00000100722	NP_997544	nuclear protein UKp68 isoform 3 [Source:RefSeq_peptide;Acc:NP_997544]	GAAGAAGATGAT	946
ENSG00000100722	NP_997544	nuclear protein UKp68 isoform 3 [Source:RefSeq_peptide;Acc:NP_997544]	GAAGAAGATGAT	946
ENSG00000100731	Q96RV3	Pecanex-like protein 1 (Pecanex homolog). [Source:Uniprot/SWISSPROT;Acc:Q96RV3]	GAAGTTGTAGAT	265
ENSG00000100731	Q96RV3	Pecanex-like protein 1 (Pecanex homolog). [Source:Uniprot/SWISSPROT;Acc:Q96RV3]	GAAGTTGTAGAT	265
ENSG00000100796	NP_115949	SMEK homolog 1, suppressor of mek1 [Source:RefSeq_peptide;Acc:NP_115949]	GAAGATGTAGAT	1846
ENSG00000100796	NP_115949	SMEK homolog 1, suppressor of mek1 [Source:RefSeq_peptide;Acc:NP_115949]	GAAGATGAAGAA	1987
ENSG00000100796	NP_115949	SMEK homolog 1, suppressor of mek1 [Source:RefSeq_peptide;Acc:NP_115949]	GATGATGATGAA	2383
ENSG00000100796	NP_115949	SMEK homolog 1, suppressor of mek1 [Source:RefSeq_peptide;Acc:NP_115949]	GAAGATGTAGAT	1846
ENSG00000100796	NP_115949	SMEK homolog 1, suppressor of mek1 [Source:RefSeq_peptide;Acc:NP_115949]	GAAGATGAAGAA	1987
ENSG00000100796	NP_115949	SMEK homolog 1, suppressor of mek1 [Source:RefSeq_peptide;Acc:NP_115949]	GATGATGATGAA	2383
ENSG00000100813	Q9UKV3	Apoptotic chromatin condensation inducer in the nucleus (Acinus). [Source:Uniprot/SWISSPROT;Acc:Q9UKV3]	GAAGAAGATGAT	838
ENSG00000100852	Q13017	Rho GTPase-activating protein 5 (p190-B). [Source:Uniprot/SWISSPROT;Acc:Q13017]	GAAGATGAAGAA	3669
ENSG00000100852	Q13017	Rho GTPase-activating protein 5 (p190-B). [Source:Uniprot/SWISSPROT;Acc:Q13017]	GAAGATGAAGAA	3675
ENSG00000100888	Q9HCK8	Chromodomain-helicase-DNA-binding protein 8 (EC 3.6.1.-) (ATP- dependent helicase CHD8) (CHD-8) (Helicase with SNF2 domain 1). [Source:Uniprot/SWISSPROT;Acc:Q9HCK8]	GAAGATGAAGAA	1288
ENSG00000100888	Q9HCK8	Chromodomain-helicase-DNA-binding protein 8 (EC 3.6.1.-) (ATP- dependent helicase CHD8) (CHD-8) (Helicase with SNF2 domain 1). [Source:Uniprot/SWISSPROT;Acc:Q9HCK8]	GATGATGAAGAA	1378
ENSG00000100888	Q9HCK8	Chromodomain-helicase-DNA-binding protein 8 (EC 3.6.1.-) (ATP- dependent helicase CHD8) (CHD-8) (Helicase with SNF2 domain 1). [Source:Uniprot/SWISSPROT;Acc:Q9HCK8]	GAAGATGTTGAT	1888
ENSG00000100888	Q9HCK8	Chromodomain-helicase-DNA-binding protein 8 (EC 3.6.1.-) (ATP- dependent helicase CHD8) (CHD-8) (Helicase with SNF2 domain 1). [Source:Uniprot/SWISSPROT;Acc:Q9HCK8]	GAAGATGATGAA	3547
ENSG00000100888	Q9HCK8	Chromodomain-helicase-DNA-binding protein 8 (EC 3.6.1.-) (ATP- dependent helicase CHD8) (CHD-8) (Helicase with SNF2 domain 1). [Source:Uniprot/SWISSPROT;Acc:Q9HCK8]	GATGAAGAAGAT	7222
ENSG00000100888	Q9HCK8	Chromodomain-helicase-DNA-binding protein 8 (EC 3.6.1.-) (ATP- dependent helicase CHD8) (CHD-8) (Helicase with SNF2 domain 1). [Source:Uniprot/SWISSPROT;Acc:Q9HCK8]	GAAGATGAAGAA	853
ENSG00000100888	Q9HCK8	Chromodomain-helicase-DNA-binding protein 8 (EC 3.6.1.-) (ATP- dependent helicase CHD8) (CHD-8) (Helicase with SNF2 domain 1). [Source:Uniprot/SWISSPROT;Acc:Q9HCK8]	GATGATGAAGAA	943
ENSG00000100888	Q9HCK8	Chromodomain-helicase-DNA-binding protein 8 (EC 3.6.1.-) (ATP- dependent helicase CHD8) (CHD-8) (Helicase with SNF2 domain 1). [Source:Uniprot/SWISSPROT;Acc:Q9HCK8]	GAAGATGTTGAT	1453
ENSG00000100888	Q9HCK8	Chromodomain-helicase-DNA-binding protein 8 (EC 3.6.1.-) (ATP- dependent helicase CHD8) (CHD-8) (Helicase with SNF2 domain 1). [Source:Uniprot/SWISSPROT;Acc:Q9HCK8]	GAAGATGATGAA	3112
ENSG00000100888	Q9HCK8	Chromodomain-helicase-DNA-binding protein 8 (EC 3.6.1.-) (ATP- dependent helicase CHD8) (CHD-8) (Helicase with SNF2 domain 1). [Source:Uniprot/SWISSPROT;Acc:Q9HCK8]	GATGAAGAAGAT	6787
ENSG00000100931	Q9BY43	Charged multivesicular body protein 4a (Chromatin-modifying protein 4a) (CHMP4a) (Vacuolar protein sorting 7-1) (SNF7-1) (hSnf-1) (SNF7 homolog associated with Alix-2). [Source:Uniprot/SWISSPROT;Acc:Q9BY43]	GATGAAGATGAA	751
ENSG00000100931	Q9BY43	Charged multivesicular body protein 4a (Chromatin-modifying protein 4a) (CHMP4a) (Vacuolar protein sorting 7-1) (SNF7-1) (hSnf-1) (SNF7 homolog associated with Alix-2). [Source:Uniprot/SWISSPROT;Acc:Q9BY43]	GATGAAGATGAA	751
ENSG00000100934	Q15436	Protein transport protein Sec23A (SEC23-related protein A). [Source:Uniprot/SWISSPROT;Acc:Q15436]	GAAGATGAAGAT	418
ENSG00000100941	Q9H307	Pinin (140 kDa nuclear and cell adhesion-related phosphoprotein) (Domain-rich serine protein) (DRS-protein) (DRSP) (Melanoma metastasis clone A protein) (Desmosome-associated protein) (SR-like protein) (Nuclear protein SDK3). [Source:Uniprot/SWISSPROT;Acc:Q9H307]	GATGATGATGTT	310
ENSG00000101003	Q14691	DNA replication complex GINS protein PSF1. [Source:Uniprot/SWISSPROT;Acc:Q14691]	GAAGTTGATGAT	478
ENSG00000101040	Q9ULU4	Protein kinase C-binding protein 1 (Rack7) (Cutaneous T-cell lymphoma- associated antigen se14-3) (CTCL tumor antigen se14-3) (Zinc finger MYND domain-containing protein 8). [Source:Uniprot/SWISSPROT;Acc:Q9ULU4]	GTTGATGTTGTA	292
ENSG00000101040	Q9ULU4	Protein kinase C-binding protein 1 (Rack7) (Cutaneous T-cell lymphoma- associated antigen se14-3) (CTCL tumor antigen se14-3) (Zinc finger MYND domain-containing protein 8). [Source:Uniprot/SWISSPROT;Acc:Q9ULU4]	GTTGATGTTGTA	292
ENSG00000101040	Q9ULU4	Protein kinase C-binding protein 1 (Rack7) (Cutaneous T-cell lymphoma- associated antigen se14-3) (CTCL tumor antigen se14-3) (Zinc finger MYND domain-containing protein 8). [Source:Uniprot/SWISSPROT;Acc:Q9ULU4]	GTTGATGTTGTA	292
ENSG00000101040	Q9ULU4	Protein kinase C-binding protein 1 (Rack7) (Cutaneous T-cell lymphoma- associated antigen se14-3) (CTCL tumor antigen se14-3) (Zinc finger MYND domain-containing protein 8). [Source:Uniprot/SWISSPROT;Acc:Q9ULU4]	GTTGATGTTGTA	232
ENSG00000101040	Q9ULU4	Protein kinase C-binding protein 1 (Rack7) (Cutaneous T-cell lymphoma- associated antigen se14-3) (CTCL tumor antigen se14-3) (Zinc finger MYND domain-containing protein 8). [Source:Uniprot/SWISSPROT;Acc:Q9ULU4]	GTTGATGTTGTA	292
ENSG00000101040	Q9ULU4	Protein kinase C-binding protein 1 (Rack7) (Cutaneous T-cell lymphoma- associated antigen se14-3) (CTCL tumor antigen se14-3) (Zinc finger MYND domain-containing protein 8). [Source:Uniprot/SWISSPROT;Acc:Q9ULU4]	GTTGATGTTGTA	292
ENSG00000101180	Q9Y5N1	Histamine H3 receptor (HH3R) (G-protein coupled receptor 97). [Source:Uniprot/SWISSPROT;Acc:Q9Y5N1]	GATGAAGAAGAA	1338
ENSG00000101191	Q9BTC0	Death-inducer obliterator 1 (DIO-1) (Death-associated transcription factor 1) (DATF-1) (hDido1). [Source:Uniprot/SWISSPROT;Acc:Q9BTC0]	GATGAAGATGAA	1326
ENSG00000101191	Q9BTC0	Death-inducer obliterator 1 (DIO-1) (Death-associated transcription factor 1) (DATF-1) (hDido1). [Source:Uniprot/SWISSPROT;Acc:Q9BTC0]	GATGAAGATGAA	1326
ENSG00000101191	Q9BTC0	Death-inducer obliterator 1 (DIO-1) (Death-associated transcription factor 1) (DATF-1) (hDido1). [Source:Uniprot/SWISSPROT;Acc:Q9BTC0]	GATGAAGATGAA	1170
ENSG00000101191	Q9BTC0	Death-inducer obliterator 1 (DIO-1) (Death-associated transcription factor 1) (DATF-1) (hDido1). [Source:Uniprot/SWISSPROT;Acc:Q9BTC0]	GATGAAGATGAA	1326
ENSG00000101191	Q9BTC0	Death-inducer obliterator 1 (DIO-1) (Death-associated transcription factor 1) (DATF-1) (hDido1). [Source:Uniprot/SWISSPROT;Acc:Q9BTC0]	GATGAAGATGAA	1326
ENSG00000101191	Q9BTC0	Death-inducer obliterator 1 (DIO-1) (Death-associated transcription factor 1) (DATF-1) (hDido1). [Source:Uniprot/SWISSPROT;Acc:Q9BTC0]	GATGAAGATGAA	1326
ENSG00000101191	Q9BTC0	Death-inducer obliterator 1 (DIO-1) (Death-associated transcription factor 1) (DATF-1) (hDido1). [Source:Uniprot/SWISSPROT;Acc:Q9BTC0]	GATGAAGATGAA	1326
ENSG00000101191	Q9BTC0	Death-inducer obliterator 1 (DIO-1) (Death-associated transcription factor 1) (DATF-1) (hDido1). [Source:Uniprot/SWISSPROT;Acc:Q9BTC0]	GATGAAGATGAA	1326
ENSG00000101191	Q9BTC0	Death-inducer obliterator 1 (DIO-1) (Death-associated transcription factor 1) (DATF-1) (hDido1). [Source:Uniprot/SWISSPROT;Acc:Q9BTC0]	GATGAAGATGAA	1326
ENSG00000101311	Q9BQL6	Unc-112-related protein 1 (Kindlin-1) (Kindlerin) (Kindlin syndrome protein). [Source:Uniprot/SWISSPROT;Acc:Q9BQL6]	GAAGAAGAAGAA	441
ENSG00000101311	Q9BQL6	Unc-112-related protein 1 (Kindlin-1) (Kindlerin) (Kindlin syndrome protein). [Source:Uniprot/SWISSPROT;Acc:Q9BQL6]	GAAGAAGAAGAA	441
ENSG00000101311	Q9BQL6	Unc-112-related protein 1 (Kindlin-1) (Kindlerin) (Kindlin syndrome protein). [Source:Uniprot/SWISSPROT;Acc:Q9BQL6]	GAAGAAGAAGAA	441
ENSG00000101343	Q9BZJ0	Crooked neck-like protein 1 (Crooked neck homolog) (hCrn). [Source:Uniprot/SWISSPROT;Acc:Q9BZJ0]	GATGAAGAAGAA	610
ENSG00000101343	Q9BZJ0	Crooked neck-like protein 1 (Crooked neck homolog) (hCrn). [Source:Uniprot/SWISSPROT;Acc:Q9BZJ0]	GATGAAGAAGAA	646
ENSG00000101544	Q6IQ32	Zinc finger protein 508. [Source:Uniprot/SWISSPROT;Acc:Q6IQ32]	GAAGAAGAAGTT	2385
ENSG00000101557	P54578	Ubiquitin carboxyl-terminal hydrolase 14 (EC 3.1.2.15) (Ubiquitin thioesterase 14) (Ubiquitin-specific-processing protease 14) (Deubiquitinating enzyme 14). [Source:Uniprot/SWISSPROT;Acc:P54578]	GAAGAAGAAGAA	676
ENSG00000101557	P54578	Ubiquitin carboxyl-terminal hydrolase 14 (EC 3.1.2.15) (Ubiquitin thioesterase 14) (Ubiquitin-specific-processing protease 14) (Deubiquitinating enzyme 14). [Source:Uniprot/SWISSPROT;Acc:P54578]	GAAGAAGAAGAA	895
ENSG00000101557	P54578	Ubiquitin carboxyl-terminal hydrolase 14 (EC 3.1.2.15) (Ubiquitin thioesterase 14) (Ubiquitin-specific-processing protease 14) (Deubiquitinating enzyme 14). [Source:Uniprot/SWISSPROT;Acc:P54578]	GAAGAAGAAGAA	1000
ENSG00000101557	P54578	Ubiquitin carboxyl-terminal hydrolase 14 (EC 3.1.2.15) (Ubiquitin thioesterase 14) (Ubiquitin-specific-processing protease 14) (Deubiquitinating enzyme 14). [Source:Uniprot/SWISSPROT;Acc:P54578]	GAAGAAGAAGAA	781
ENSG00000101596	NP_056110	structural maintenance of chromosomes flexible hinge domain containing 1 [Source:RefSeq_peptide;Acc:NP_056110]	GTAGAAGATGAA	388
ENSG00000101745	Q6UB98	Ankyrin repeat domain-containing protein 12 (Ankyrin repeat-containing cofactor 2) (GAC-1 protein). [Source:Uniprot/SWISSPROT;Acc:Q6UB98]	GATGATGATGAT	214
ENSG00000101745	Q6UB98	Ankyrin repeat domain-containing protein 12 (Ankyrin repeat-containing cofactor 2) (GAC-1 protein). [Source:Uniprot/SWISSPROT;Acc:Q6UB98]	GATGATGATGAA	853
ENSG00000101745	Q6UB98	Ankyrin repeat domain-containing protein 12 (Ankyrin repeat-containing cofactor 2) (GAC-1 protein). [Source:Uniprot/SWISSPROT;Acc:Q6UB98]	GATGATGATGAT	1024
ENSG00000101745	Q6UB98	Ankyrin repeat domain-containing protein 12 (Ankyrin repeat-containing cofactor 2) (GAC-1 protein). [Source:Uniprot/SWISSPROT;Acc:Q6UB98]	GTAGAAGATGTT	3802
ENSG00000101745	Q6UB98	Ankyrin repeat domain-containing protein 12 (Ankyrin repeat-containing cofactor 2) (GAC-1 protein). [Source:Uniprot/SWISSPROT;Acc:Q6UB98]	GATGATGATGAA	922
ENSG00000101745	Q6UB98	Ankyrin repeat domain-containing protein 12 (Ankyrin repeat-containing cofactor 2) (GAC-1 protein). [Source:Uniprot/SWISSPROT;Acc:Q6UB98]	GATGATGATGAT	1093
ENSG00000101745	Q6UB98	Ankyrin repeat domain-containing protein 12 (Ankyrin repeat-containing cofactor 2) (GAC-1 protein). [Source:Uniprot/SWISSPROT;Acc:Q6UB98]	GTAGAAGATGTT	3871
ENSG00000101782	O14730	Serine/threonine-protein kinase RIO3 (EC 2.7.11.1) (RIO kinase 3) (sudD homolog). [Source:Uniprot/SWISSPROT;Acc:O14730]	GATGAAGTAGTA	499
ENSG00000101782	O14730	Serine/threonine-protein kinase RIO3 (EC 2.7.11.1) (RIO kinase 3) (sudD homolog). [Source:Uniprot/SWISSPROT;Acc:O14730]	GATGAAGTAGTA	499
ENSG00000101825	Q9NR99	Matrix-remodelling-associated protein 5 precursor (Adhesion protein with leucine-rich repeats and immunoglobulin domains related to perlecan) (Adlican). [Source:Uniprot/SWISSPROT;Acc:Q9NR99]	GAAGTTGTTGAT	2656
ENSG00000101825	Q9NR99	Matrix-remodelling-associated protein 5 precursor (Adhesion protein with leucine-rich repeats and immunoglobulin domains related to perlecan) (Adlican). [Source:Uniprot/SWISSPROT;Acc:Q9NR99]	GAAGTTGTTGAT	2656
ENSG00000101846	P08842	Steryl-sulfatase precursor (EC 3.1.6.2) (Steroid sulfatase) (Steryl- sulfate sulfohydrolase) (Arylsulfatase C) (ASC). [Source:Uniprot/SWISSPROT;Acc:P08842]	GAAGATGAAGAT	12
ENSG00000101868	P09884	DNA polymerase alpha catalytic subunit (EC 2.7.7.7). [Source:Uniprot/SWISSPROT;Acc:P09884]	GAAGAAGTTGAT	175
ENSG00000101868	P09884	DNA polymerase alpha catalytic subunit (EC 2.7.7.7). [Source:Uniprot/SWISSPROT;Acc:P09884]	GATGAAGATGAA	2452
ENSG00000101868	P09884	DNA polymerase alpha catalytic subunit (EC 2.7.7.7). [Source:Uniprot/SWISSPROT;Acc:P09884]	GAAGAAGTTGAT	193
ENSG00000101868	P09884	DNA polymerase alpha catalytic subunit (EC 2.7.7.7). [Source:Uniprot/SWISSPROT;Acc:P09884]	GATGAAGATGAA	2470
ENSG00000101901	Q9H5U8	Uncharacterized protein CXorf45. [Source:Uniprot/SWISSPROT;Acc:Q9H5U8]	GAAGTTGAAGAA	409
ENSG00000101901	Q9H5U8	Uncharacterized protein CXorf45. [Source:Uniprot/SWISSPROT;Acc:Q9H5U8]	GAAGAAGATGTT	1758
ENSG00000101901	Q9H5U8	Uncharacterized protein CXorf45. [Source:Uniprot/SWISSPROT;Acc:Q9H5U8]	GAAGTTGAAGAA	2206
ENSG00000101972	Q8N3U4	Cohesin subunit SA-2 (Stromal antigen 2) (SCC3 homolog 2). [Source:Uniprot/SWISSPROT;Acc:Q8N3U4]	GATGAAGATGTA	945
ENSG00000101972	Q8N3U4	Cohesin subunit SA-2 (Stromal antigen 2) (SCC3 homolog 2). [Source:Uniprot/SWISSPROT;Acc:Q8N3U4]	GATGAAGATGAT	2038
ENSG00000101972	Q8N3U4	Cohesin subunit SA-2 (Stromal antigen 2) (SCC3 homolog 2). [Source:Uniprot/SWISSPROT;Acc:Q8N3U4]	GAAGATGATGAA	3490
ENSG00000101972	Q8N3U4	Cohesin subunit SA-2 (Stromal antigen 2) (SCC3 homolog 2). [Source:Uniprot/SWISSPROT;Acc:Q8N3U4]	GATGAAGATGTA	945
ENSG00000101972	Q8N3U4	Cohesin subunit SA-2 (Stromal antigen 2) (SCC3 homolog 2). [Source:Uniprot/SWISSPROT;Acc:Q8N3U4]	GATGAAGATGAT	2038
ENSG00000101972	Q8N3U4	Cohesin subunit SA-2 (Stromal antigen 2) (SCC3 homolog 2). [Source:Uniprot/SWISSPROT;Acc:Q8N3U4]	GAAGATGATGAA	3490
ENSG00000101972	Q8N3U4	Cohesin subunit SA-2 (Stromal antigen 2) (SCC3 homolog 2). [Source:Uniprot/SWISSPROT;Acc:Q8N3U4]	GATGAAGATGTA	945
ENSG00000101972	Q8N3U4	Cohesin subunit SA-2 (Stromal antigen 2) (SCC3 homolog 2). [Source:Uniprot/SWISSPROT;Acc:Q8N3U4]	GATGAAGATGAT	2038
ENSG00000101972	Q8N3U4	Cohesin subunit SA-2 (Stromal antigen 2) (SCC3 homolog 2). [Source:Uniprot/SWISSPROT;Acc:Q8N3U4]	GAAGATGATGAA	3601
ENSG00000101972	Q8N3U4	Cohesin subunit SA-2 (Stromal antigen 2) (SCC3 homolog 2). [Source:Uniprot/SWISSPROT;Acc:Q8N3U4]	GATGAAGATGTA	945
ENSG00000101972	Q8N3U4	Cohesin subunit SA-2 (Stromal antigen 2) (SCC3 homolog 2). [Source:Uniprot/SWISSPROT;Acc:Q8N3U4]	GATGAAGATGAT	2038
ENSG00000101972	Q8N3U4	Cohesin subunit SA-2 (Stromal antigen 2) (SCC3 homolog 2). [Source:Uniprot/SWISSPROT;Acc:Q8N3U4]	GAAGATGATGAA	3490
ENSG00000101972	Q8N3U4	Cohesin subunit SA-2 (Stromal antigen 2) (SCC3 homolog 2). [Source:Uniprot/SWISSPROT;Acc:Q8N3U4]	GATGAAGATGTA	945
ENSG00000101972	Q8N3U4	Cohesin subunit SA-2 (Stromal antigen 2) (SCC3 homolog 2). [Source:Uniprot/SWISSPROT;Acc:Q8N3U4]	GATGAAGATGAT	2038
ENSG00000101972	Q8N3U4	Cohesin subunit SA-2 (Stromal antigen 2) (SCC3 homolog 2). [Source:Uniprot/SWISSPROT;Acc:Q8N3U4]	GAAGATGATGAA	3490
ENSG00000101972	Q8N3U4	Cohesin subunit SA-2 (Stromal antigen 2) (SCC3 homolog 2). [Source:Uniprot/SWISSPROT;Acc:Q8N3U4]	GATGAAGATGTA	945
ENSG00000101972	Q8N3U4	Cohesin subunit SA-2 (Stromal antigen 2) (SCC3 homolog 2). [Source:Uniprot/SWISSPROT;Acc:Q8N3U4]	GATGAAGATGAT	2038
ENSG00000101972	Q8N3U4	Cohesin subunit SA-2 (Stromal antigen 2) (SCC3 homolog 2). [Source:Uniprot/SWISSPROT;Acc:Q8N3U4]	GAAGATGATGAA	3601
ENSG00000101972	Q8N3U4	Cohesin subunit SA-2 (Stromal antigen 2) (SCC3 homolog 2). [Source:Uniprot/SWISSPROT;Acc:Q8N3U4]	GATGAAGATGTA	945
ENSG00000101972	Q8N3U4	Cohesin subunit SA-2 (Stromal antigen 2) (SCC3 homolog 2). [Source:Uniprot/SWISSPROT;Acc:Q8N3U4]	GATGAAGATGAT	2038
ENSG00000101972	Q8N3U4	Cohesin subunit SA-2 (Stromal antigen 2) (SCC3 homolog 2). [Source:Uniprot/SWISSPROT;Acc:Q8N3U4]	GAAGATGATGAA	3601
ENSG00000101974	Q8NB49	Probable phospholipid-transporting ATPase IG (EC 3.6.3.1) (ATPase class I type 11C) (ATPase IG) (ATPase IQ) (ATPase class VI type 11C). [Source:Uniprot/SWISSPROT;Acc:Q8NB49]	GATGTAGTAGAA	442
ENSG00000101974	Q8NB49	Probable phospholipid-transporting ATPase IG (EC 3.6.3.1) (ATPase class I type 11C) (ATPase IG) (ATPase IQ) (ATPase class VI type 11C). [Source:Uniprot/SWISSPROT;Acc:Q8NB49]	GATGTAGTAGAA	442
ENSG00000101974	Q8NB49	Probable phospholipid-transporting ATPase IG (EC 3.6.3.1) (ATPase class I type 11C) (ATPase IG) (ATPase IQ) (ATPase class VI type 11C). [Source:Uniprot/SWISSPROT;Acc:Q8NB49]	GATGTAGTAGAA	442
ENSG00000101974	Q8NB49	Probable phospholipid-transporting ATPase IG (EC 3.6.3.1) (ATPase class I type 11C) (ATPase IG) (ATPase IQ) (ATPase class VI type 11C). [Source:Uniprot/SWISSPROT;Acc:Q8NB49]	GATGTAGTAGAA	442
ENSG00000101974	Q8NB49	Probable phospholipid-transporting ATPase IG (EC 3.6.3.1) (ATPase class I type 11C) (ATPase IG) (ATPase IQ) (ATPase class VI type 11C). [Source:Uniprot/SWISSPROT;Acc:Q8NB49]	GATGTAGTAGAA	433
ENSG00000102038	P28370	Probable global transcription activator SNF2L1 (EC 3.6.1.-) (Nucleosome remodeling factor subunit SNF2L) (ATP-dependent helicase SMARCA1) (SWI/SNF-related matrix-associated actin-dependent regulator of chromatin subfamily A member 1). [Source:Uniprot/SWISSPROT;Acc:P28370]	GAAGAAGATGAA	454
ENSG00000102038	P28370	Probable global transcription activator SNF2L1 (EC 3.6.1.-) (Nucleosome remodeling factor subunit SNF2L) (ATP-dependent helicase SMARCA1) (SWI/SNF-related matrix-associated actin-dependent regulator of chromatin subfamily A member 1). [Source:Uniprot/SWISSPROT;Acc:P28370]	GAAGAAGATGAA	454
ENSG00000102038	P28370	Probable global transcription activator SNF2L1 (EC 3.6.1.-) (Nucleosome remodeling factor subunit SNF2L) (ATP-dependent helicase SMARCA1) (SWI/SNF-related matrix-associated actin-dependent regulator of chromatin subfamily A member 1). [Source:Uniprot/SWISSPROT;Acc:P28370]	GAAGAAGATGAA	454
ENSG00000102098	Q9UQR0	Sex comb on midleg-like protein 2. [Source:Uniprot/SWISSPROT;Acc:Q9UQR0]	GATGATGAAGTA	2016
ENSG00000102098	Q9UQR0	Sex comb on midleg-like protein 2. [Source:Uniprot/SWISSPROT;Acc:Q9UQR0]	GATGATGAAGTA	2016
ENSG00000102195	Q13585	Melatonin-related receptor (G protein-coupled receptor 50) (H9). [Source:Uniprot/SWISSPROT;Acc:Q13585]	GATGTTGAAGAT	1819
ENSG00000102225	Q00536	Serine/threonine-protein kinase PCTAIRE-1 (EC 2.7.11.22) (PCTAIRE- motif protein kinase 1). [Source:Uniprot/SWISSPROT;Acc:Q00536]	GATGAAGAAGAT	9
ENSG00000102225	Q00536	Serine/threonine-protein kinase PCTAIRE-1 (EC 2.7.11.22) (PCTAIRE- motif protein kinase 1). [Source:Uniprot/SWISSPROT;Acc:Q00536]	GATGAAGAAGAT	9
ENSG00000102241	O43719	HIV Tat-specific factor 1 (Tat-SF1). [Source:Uniprot/SWISSPROT;Acc:O43719]	GATGAAGATGAA	604
ENSG00000102241	O43719	HIV Tat-specific factor 1 (Tat-SF1). [Source:Uniprot/SWISSPROT;Acc:O43719]	GAAGAAGAAGAA	684
ENSG00000102241	O43719	HIV Tat-specific factor 1 (Tat-SF1). [Source:Uniprot/SWISSPROT;Acc:O43719]	GAAGATGAAGAT	2038
ENSG00000102241	O43719	HIV Tat-specific factor 1 (Tat-SF1). [Source:Uniprot/SWISSPROT;Acc:O43719]	GAAGTTGAAGAT	2062
ENSG00000102241	O43719	HIV Tat-specific factor 1 (Tat-SF1). [Source:Uniprot/SWISSPROT;Acc:O43719]	GAAGATGATGAT	2092
ENSG00000102362	Q96C24	Synaptotagmin-like protein 4 (Exophilin-2) (Granuphilin). [Source:Uniprot/SWISSPROT;Acc:Q96C24]	GAAGAAGAAGAA	919
ENSG00000102362	Q96C24	Synaptotagmin-like protein 4 (Exophilin-2) (Granuphilin). [Source:Uniprot/SWISSPROT;Acc:Q96C24]	GAAGAAGAAGAA	919
ENSG00000102362	Q96C24	Synaptotagmin-like protein 4 (Exophilin-2) (Granuphilin). [Source:Uniprot/SWISSPROT;Acc:Q96C24]	GAAGAAGAAGAA	919
ENSG00000102362	Q96C24	Synaptotagmin-like protein 4 (Exophilin-2) (Granuphilin). [Source:Uniprot/SWISSPROT;Acc:Q96C24]	GAAGAAGAAGAA	919
ENSG00000102384	Q92674	Centromere protein I (CENP-I) (Interphase centromere complex protein 19) (Follicle-stimulating hormone primary response protein) (FSH primary response protein 1) (Leucine-rich primary response protein 1). [Source:Uniprot/SWISSPROT;Acc:Q92674]	GTAGTAGTAGTT	56
ENSG00000102384	Q92674	Centromere protein I (CENP-I) (Interphase centromere complex protein 19) (Follicle-stimulating hormone primary response protein) (FSH primary response protein 1) (Leucine-rich primary response protein 1). [Source:Uniprot/SWISSPROT;Acc:Q92674]	GAAGTTGATGTT	864
ENSG00000102384	Q92674	Centromere protein I (CENP-I) (Interphase centromere complex protein 19) (Follicle-stimulating hormone primary response protein) (FSH primary response protein 1) (Leucine-rich primary response protein 1). [Source:Uniprot/SWISSPROT;Acc:Q92674]	GTAGTAGTAGTT	56
ENSG00000102384	Q92674	Centromere protein I (CENP-I) (Interphase centromere complex protein 19) (Follicle-stimulating hormone primary response protein) (FSH primary response protein 1) (Leucine-rich primary response protein 1). [Source:Uniprot/SWISSPROT;Acc:Q92674]	GAAGTTGATGTT	864
ENSG00000102384	Q92674	Centromere protein I (CENP-I) (Interphase centromere complex protein 19) (Follicle-stimulating hormone primary response protein) (FSH primary response protein 1) (Leucine-rich primary response protein 1). [Source:Uniprot/SWISSPROT;Acc:Q92674]	GTAGTAGTAGTT	56
ENSG00000102384	Q92674	Centromere protein I (CENP-I) (Interphase centromere complex protein 19) (Follicle-stimulating hormone primary response protein) (FSH primary response protein 1) (Leucine-rich primary response protein 1). [Source:Uniprot/SWISSPROT;Acc:Q92674]	GAAGTTGATGTT	864
ENSG00000102387	NP_079161	TATA box binding protein-associated factor, RNA polymerase II, Q [Source:RefSeq_peptide;Acc:NP_079161]	GTTGTTGAAGTA	163
ENSG00000102387	NP_079161	TATA box binding protein-associated factor, RNA polymerase II, Q [Source:RefSeq_peptide;Acc:NP_079161]	GTTGTTGAAGTA	163
ENSG00000102387	NP_079161	TATA box binding protein-associated factor, RNA polymerase II, Q [Source:RefSeq_peptide;Acc:NP_079161]	GATGATGAAGAT	757
ENSG00000102387	NP_079161	TATA box binding protein-associated factor, RNA polymerase II, Q [Source:RefSeq_peptide;Acc:NP_079161]	GATGAAGATGAA	790
ENSG00000102387	NP_079161	TATA box binding protein-associated factor, RNA polymerase II, Q [Source:RefSeq_peptide;Acc:NP_079161]	GTTGTTGAAGTA	163
ENSG00000102387	NP_079161	TATA box binding protein-associated factor, RNA polymerase II, Q [Source:RefSeq_peptide;Acc:NP_079161]	GTTGTTGAAGTA	421
ENSG00000102387	NP_079161	TATA box binding protein-associated factor, RNA polymerase II, Q [Source:RefSeq_peptide;Acc:NP_079161]	GATGATGAAGAT	1015
ENSG00000102387	NP_079161	TATA box binding protein-associated factor, RNA polymerase II, Q [Source:RefSeq_peptide;Acc:NP_079161]	GATGAAGATGAA	1048
ENSG00000102401	Q9UH62	Armadillo repeat-containing X-linked protein 3 (Protein ALEX3) (ARM protein lost in epithelial cancers on chromosome X 3). [Source:Uniprot/SWISSPROT;Acc:Q9UH62]	GATGATGATGAT	184
ENSG00000102401	Q9UH62	Armadillo repeat-containing X-linked protein 3 (Protein ALEX3) (ARM protein lost in epithelial cancers on chromosome X 3). [Source:Uniprot/SWISSPROT;Acc:Q9UH62]	GATGATGATGAT	184
ENSG00000102409	Q9NWD9	Protein BEX4 (Brain-expressed X-linked protein 4) (BEX1-like 1) (Nerve growth factor receptor-associated protein 3). [Source:Uniprot/SWISSPROT;Acc:Q9NWD9]	GATGATGTAGAA	232
ENSG00000102409	Q9NWD9	Protein BEX4 (Brain-expressed X-linked protein 4) (BEX1-like 1) (Nerve growth factor receptor-associated protein 3). [Source:Uniprot/SWISSPROT;Acc:Q9NWD9]	GATGATGTAGAA	232
ENSG00000102445	Q9H714	Uncharacterized protein C13orf18. [Source:Uniprot/SWISSPROT;Acc:Q9H714]	GTTGATGTAGAA	604
ENSG00000102445	Q9H714	Uncharacterized protein C13orf18. [Source:Uniprot/SWISSPROT;Acc:Q9H714]	GATGTTGATGAA	931
ENSG00000102445	Q9H714	Uncharacterized protein C13orf18. [Source:Uniprot/SWISSPROT;Acc:Q9H714]	GTAGAAGATGTT	1738
ENSG00000102445	Q9H714	Uncharacterized protein C13orf18. [Source:Uniprot/SWISSPROT;Acc:Q9H714]	GTTGATGTAGAA	403
ENSG00000102445	Q9H714	Uncharacterized protein C13orf18. [Source:Uniprot/SWISSPROT;Acc:Q9H714]	GATGTTGATGAA	700
ENSG00000102445	Q9H714	Uncharacterized protein C13orf18. [Source:Uniprot/SWISSPROT;Acc:Q9H714]	GTAGAAGATGTT	1661
ENSG00000102445	Q9H714	Uncharacterized protein C13orf18. [Source:Uniprot/SWISSPROT;Acc:Q9H714]	GTTGATGTAGAA	604
ENSG00000102445	Q9H714	Uncharacterized protein C13orf18. [Source:Uniprot/SWISSPROT;Acc:Q9H714]	GATGTTGATGAA	901
ENSG00000102445	Q9H714	Uncharacterized protein C13orf18. [Source:Uniprot/SWISSPROT;Acc:Q9H714]	GTAGAAGATGTT	1708
ENSG00000102445	Q9H714	Uncharacterized protein C13orf18. [Source:Uniprot/SWISSPROT;Acc:Q9H714]	GTTGATGTAGAA	604
ENSG00000102445	Q9H714	Uncharacterized protein C13orf18. [Source:Uniprot/SWISSPROT;Acc:Q9H714]	GATGTTGATGAA	901
ENSG00000102445	Q9H714	Uncharacterized protein C13orf18. [Source:Uniprot/SWISSPROT;Acc:Q9H714]	GTTGATGTAGAA	403
ENSG00000102445	Q9H714	Uncharacterized protein C13orf18. [Source:Uniprot/SWISSPROT;Acc:Q9H714]	GTTGATGTAGAA	604
ENSG00000102445	Q9H714	Uncharacterized protein C13orf18. [Source:Uniprot/SWISSPROT;Acc:Q9H714]	GATGTTGATGAA	901
ENSG00000102445	Q9H714	Uncharacterized protein C13orf18. [Source:Uniprot/SWISSPROT;Acc:Q9H714]	GTAGAAGATGTT	1708
ENSG00000102531	Q9Y2H6	Fibronectin type-III domain-containing protein 3a. [Source:Uniprot/SWISSPROT;Acc:Q9Y2H6]	GAAGTAGTAGAA	1489
ENSG00000102531	Q9Y2H6	Fibronectin type-III domain-containing protein 3a. [Source:Uniprot/SWISSPROT;Acc:Q9Y2H6]	GAAGTAGTAGAA	1657
ENSG00000102531	Q9Y2H6	Fibronectin type-III domain-containing protein 3a. [Source:Uniprot/SWISSPROT;Acc:Q9Y2H6]	GAAGTAGTAGAA	1465
ENSG00000102531	Q9Y2H6	Fibronectin type-III domain-containing protein 3a. [Source:Uniprot/SWISSPROT;Acc:Q9Y2H6]	GAAGTAGTAGAA	1579
ENSG00000102543	NP_112173	cytidine and dCMP deaminase domain containing 1 [Source:RefSeq_peptide;Acc:NP_112173]	GATGTAGATGTT	1333
ENSG00000102595	Q9NYU1	UDP-glucose:glycoprotein glucosyltransferase 2 precursor (EC 2.4.1.-) (UDP-glucose ceramide glucosyltransferase-like 1) (UDP-- Glc:glycoprotein glucosyltransferase 2) (HUGT2). [Source:Uniprot/SWISSPROT;Acc:Q9NYU1]	GATGATGAAGTT	1570
ENSG00000102595	Q9NYU1	UDP-glucose:glycoprotein glucosyltransferase 2 precursor (EC 2.4.1.-) (UDP-glucose ceramide glucosyltransferase-like 1) (UDP-- Glc:glycoprotein glucosyltransferase 2) (HUGT2). [Source:Uniprot/SWISSPROT;Acc:Q9NYU1]	GATGTTGAAGAT	2110
ENSG00000102595	Q9NYU1	UDP-glucose:glycoprotein glucosyltransferase 2 precursor (EC 2.4.1.-) (UDP-glucose ceramide glucosyltransferase-like 1) (UDP-- Glc:glycoprotein glucosyltransferase 2) (HUGT2). [Source:Uniprot/SWISSPROT;Acc:Q9NYU1]	GATGAAGATGAA	3601
ENSG00000102595	Q9NYU1	UDP-glucose:glycoprotein glucosyltransferase 2 precursor (EC 2.4.1.-) (UDP-glucose ceramide glucosyltransferase-like 1) (UDP-- Glc:glycoprotein glucosyltransferase 2) (HUGT2). [Source:Uniprot/SWISSPROT;Acc:Q9NYU1]	GATGATGAAGTT	1570
ENSG00000102595	Q9NYU1	UDP-glucose:glycoprotein glucosyltransferase 2 precursor (EC 2.4.1.-) (UDP-glucose ceramide glucosyltransferase-like 1) (UDP-- Glc:glycoprotein glucosyltransferase 2) (HUGT2). [Source:Uniprot/SWISSPROT;Acc:Q9NYU1]	GATGTTGAAGAT	2110
ENSG00000102595	Q9NYU1	UDP-glucose:glycoprotein glucosyltransferase 2 precursor (EC 2.4.1.-) (UDP-glucose ceramide glucosyltransferase-like 1) (UDP-- Glc:glycoprotein glucosyltransferase 2) (HUGT2). [Source:Uniprot/SWISSPROT;Acc:Q9NYU1]	GATGAAGATGAA	3601
ENSG00000102743	Q9Y619	Mitochondrial ornithine transporter 1 (Solute carrier family 25 member 15). [Source:Uniprot/SWISSPROT;Acc:Q9Y619]	GAAGTTGATGAT	873
ENSG00000102780	Q86XP1	Diacylglycerol kinase eta (EC 2.7.1.107) (Diglyceride kinase eta) (DGK-eta) (DAG kinase eta). [Source:Uniprot/SWISSPROT;Acc:Q86XP1]	GAAGATGAAGAT	715
ENSG00000102780	Q86XP1	Diacylglycerol kinase eta (EC 2.7.1.107) (Diglyceride kinase eta) (DGK-eta) (DAG kinase eta). [Source:Uniprot/SWISSPROT;Acc:Q86XP1]	GAAGATGAAGAT	307
ENSG00000102780	Q86XP1	Diacylglycerol kinase eta (EC 2.7.1.107) (Diglyceride kinase eta) (DGK-eta) (DAG kinase eta). [Source:Uniprot/SWISSPROT;Acc:Q86XP1]	GAAGATGAAGAT	715
ENSG00000102893	Q93100	Phosphorylase b kinase regulatory subunit beta (Phosphorylase kinase subunit beta). [Source:Uniprot/SWISSPROT;Acc:Q93100]	GATGATGAAGTT	922
ENSG00000102893	Q93100	Phosphorylase b kinase regulatory subunit beta (Phosphorylase kinase subunit beta). [Source:Uniprot/SWISSPROT;Acc:Q93100]	GAAGAAGAAGTT	2452
ENSG00000102893	Q93100	Phosphorylase b kinase regulatory subunit beta (Phosphorylase kinase subunit beta). [Source:Uniprot/SWISSPROT;Acc:Q93100]	GATGATGAAGTT	901
ENSG00000102893	Q93100	Phosphorylase b kinase regulatory subunit beta (Phosphorylase kinase subunit beta). [Source:Uniprot/SWISSPROT;Acc:Q93100]	GAAGAAGAAGTT	2431
ENSG00000102893	Q93100	Phosphorylase b kinase regulatory subunit beta (Phosphorylase kinase subunit beta). [Source:Uniprot/SWISSPROT;Acc:Q93100]	GATGATGAAGTT	901
ENSG00000102893	Q93100	Phosphorylase b kinase regulatory subunit beta (Phosphorylase kinase subunit beta). [Source:Uniprot/SWISSPROT;Acc:Q93100]	GAAGAAGAAGTT	2431
ENSG00000102901	Q96BT3	Centromere protein T (CENP-T) (Interphase centromere complex protein 22). [Source:Uniprot/SWISSPROT;Acc:Q96BT3]	GAAGATGAAGTA	958
ENSG00000102910	Q86WA8	Peroxisomal Lon protease homolog 2 (EC 3.4.21.-) (Lon protease 2) (Lon protease-like protein 2) (Peroxisomal Lon protease). [Source:Uniprot/SWISSPROT;Acc:Q86WA8]	GAAGATGAAGAT	775
ENSG00000102910	Q86WA8	Peroxisomal Lon protease homolog 2 (EC 3.4.21.-) (Lon protease 2) (Lon protease-like protein 2) (Peroxisomal Lon protease). [Source:Uniprot/SWISSPROT;Acc:Q86WA8]	GAAGATGAAGAT	787
ENSG00000102921	O75113	NEDD4-binding protein 1 (N4BP1) (Fragment). [Source:Uniprot/SWISSPROT;Acc:O75113]	GATGTTGTAGTT	1781
ENSG00000102935	NP_055884	zinc finger protein 423 [Source:RefSeq_peptide;Acc:NP_055884]	GAAGAAGATGTA	2238
ENSG00000102935	NP_055884	zinc finger protein 423 [Source:RefSeq_peptide;Acc:NP_055884]	GAAGAAGATGTA	2238
ENSG00000103047	NP_078838	transmembrane and coiled-coil domains 7 [Source:RefSeq_peptide;Acc:NP_078838]	GATGAAGATGAA	256
ENSG00000103319	O00418	Elongation factor 2 kinase (EC 2.7.11.20) (eEF-2 kinase) (eEF-2K) (Calcium/calmodulin-dependent eukaryotic elongation factor 2 kinase). [Source:Uniprot/SWISSPROT;Acc:O00418]	GATGATGAAGTT	376
ENSG00000103335	Q92508	Protein FAM38A. [Source:Uniprot/SWISSPROT;Acc:Q92508]	GAAGAAGAAGAA	5199
ENSG00000103335	Q92508	Protein FAM38A. [Source:Uniprot/SWISSPROT;Acc:Q92508]	GAAGAAGAAGAA	99
ENSG00000103351	Q96AJ1	Clusterin-associated protein 1. [Source:Uniprot/SWISSPROT;Acc:Q96AJ1]	GAAGATGATGAT	1123
ENSG00000103404	Q70CQ4	Ubiquitin carboxyl-terminal hydrolase 31 (EC 3.1.2.15) (Ubiquitin thioesterase 31) (Ubiquitin-specific-processing protease 31) (Deubiquitinating enzyme 31). [Source:Uniprot/SWISSPROT;Acc:Q70CQ4]	GAAGATGAAGTA	1488
ENSG00000103449	Q9NSC2	Sal-like protein 1 (Zinc finger protein SALL1) (Spalt-like transcription factor 1) (HSal1). [Source:Uniprot/SWISSPROT;Acc:Q9NSC2]	GATGAAGATGAT	2607
ENSG00000103528	NP_057608	B/K protein [Source:RefSeq_peptide;Acc:NP_057608]	GATGAAGTTGAA	130
ENSG00000103528	NP_057608	B/K protein [Source:RefSeq_peptide;Acc:NP_057608]	GATGAAGTTGAA	133
ENSG00000103642	P83111	Serine beta-lactamase-like protein LACTB, mitochondrial precursor (EC 3.4.-.-). [Source:Uniprot/SWISSPROT;Acc:P83111]	GAAGATGATGAA	717
ENSG00000103657	NP_003913	guanine nucleotide exchange factor p532 [Source:RefSeq_peptide;Acc:NP_003913]	GAAGAAGAAGAA	5617
ENSG00000103657	NP_003913	guanine nucleotide exchange factor p532 [Source:RefSeq_peptide;Acc:NP_003913]	GTAGAAGATGAT	5914
ENSG00000103657	NP_003913	guanine nucleotide exchange factor p532 [Source:RefSeq_peptide;Acc:NP_003913]	GAAGAAGAAGAT	6064
ENSG00000103657	NP_003913	guanine nucleotide exchange factor p532 [Source:RefSeq_peptide;Acc:NP_003913]	GATGTTGATGAA	9241
ENSG00000103657	NP_003913	guanine nucleotide exchange factor p532 [Source:RefSeq_peptide;Acc:NP_003913]	GAAGTTGTTGAT	10687
ENSG00000103852	Q5W5X9	Tetratricopeptide repeat protein 23 (TPR repeat protein 23) (Proto- oncogene 8) (HCC-8). [Source:Uniprot/SWISSPROT;Acc:Q5W5X9]	GATGAAGTTGTT	40
ENSG00000103852	Q5W5X9	Tetratricopeptide repeat protein 23 (TPR repeat protein 23) (Proto- oncogene 8) (HCC-8). [Source:Uniprot/SWISSPROT;Acc:Q5W5X9]	GATGAAGTTGTT	40
ENSG00000103852	Q5W5X9	Tetratricopeptide repeat protein 23 (TPR repeat protein 23) (Proto- oncogene 8) (HCC-8). [Source:Uniprot/SWISSPROT;Acc:Q5W5X9]	GATGAAGTTGTT	40
ENSG00000103852	Q5W5X9	Tetratricopeptide repeat protein 23 (TPR repeat protein 23) (Proto- oncogene 8) (HCC-8). [Source:Uniprot/SWISSPROT;Acc:Q5W5X9]	GATGAAGTTGTT	40
ENSG00000103852	Q5W5X9	Tetratricopeptide repeat protein 23 (TPR repeat protein 23) (Proto- oncogene 8) (HCC-8). [Source:Uniprot/SWISSPROT;Acc:Q5W5X9]	GATGAAGTTGTT	40
ENSG00000103852	Q5W5X9	Tetratricopeptide repeat protein 23 (TPR repeat protein 23) (Proto- oncogene 8) (HCC-8). [Source:Uniprot/SWISSPROT;Acc:Q5W5X9]	GATGAAGTTGTT	40
ENSG00000103888	NP_061159	KIAA1199 [Source:RefSeq_peptide;Acc:NP_061159]	GAAGAAGAAGAA	4068
ENSG00000103888	NP_061159	KIAA1199 [Source:RefSeq_peptide;Acc:NP_061159]	GAAGAAGAAGAA	4068
ENSG00000103888	NP_061159	KIAA1199 [Source:RefSeq_peptide;Acc:NP_061159]	GAAGAAGAAGAA	4068
ENSG00000103994	Q9H2Y7	Zinc finger protein 106 homolog (Zfp-106) (Zinc finger protein 474). [Source:Uniprot/SWISSPROT;Acc:Q9H2Y7]	GATGATGATGAA	4552
ENSG00000103995	O94986	Centrosomal protein of 152 kDa (Cep152 protein). [Source:Uniprot/SWISSPROT;Acc:O94986]	GTTGTTGAAGAA	3370
ENSG00000103995	O94986	Centrosomal protein of 152 kDa (Cep152 protein). [Source:Uniprot/SWISSPROT;Acc:O94986]	GTTGTTGAAGAA	3481
ENSG00000103995	O94986	Centrosomal protein of 152 kDa (Cep152 protein). [Source:Uniprot/SWISSPROT;Acc:O94986]	GTTGTTGAAGAA	3649
ENSG00000104064	Q06547	GA-binding protein beta chain (GABP subunit beta-2) (GABP-2) (GABP subunit beta-1) (GABPB-1) (Transcription factor E4TF1-53) (Transcription factor E4TF1-47) (Nuclear respiratory factor 2). [Source:Uniprot/SWISSPROT;Acc:Q06547]	GATGATGAAGTT	55
ENSG00000104064	Q06547	GA-binding protein beta chain (GABP subunit beta-2) (GABP-2) (GABP subunit beta-1) (GABPB-1) (Transcription factor E4TF1-53) (Transcription factor E4TF1-47) (Nuclear respiratory factor 2). [Source:Uniprot/SWISSPROT;Acc:Q06547]	GAAGAAGTAGTT	709
ENSG00000104064	Q06547	GA-binding protein beta chain (GABP subunit beta-2) (GABP-2) (GABP subunit beta-1) (GABPB-1) (Transcription factor E4TF1-53) (Transcription factor E4TF1-47) (Nuclear respiratory factor 2). [Source:Uniprot/SWISSPROT;Acc:Q06547]	GATGATGAAGTT	55
ENSG00000104064	Q06547	GA-binding protein beta chain (GABP subunit beta-2) (GABP-2) (GABP subunit beta-1) (GABPB-1) (Transcription factor E4TF1-53) (Transcription factor E4TF1-47) (Nuclear respiratory factor 2). [Source:Uniprot/SWISSPROT;Acc:Q06547]	GAAGAAGTAGTT	745
ENSG00000104064	Q06547	GA-binding protein beta chain (GABP subunit beta-2) (GABP-2) (GABP subunit beta-1) (GABPB-1) (Transcription factor E4TF1-53) (Transcription factor E4TF1-47) (Nuclear respiratory factor 2). [Source:Uniprot/SWISSPROT;Acc:Q06547]	GATGATGAAGTT	55
ENSG00000104064	Q06547	GA-binding protein beta chain (GABP subunit beta-2) (GABP-2) (GABP subunit beta-1) (GABPB-1) (Transcription factor E4TF1-53) (Transcription factor E4TF1-47) (Nuclear respiratory factor 2). [Source:Uniprot/SWISSPROT;Acc:Q06547]	GAAGAAGTAGTT	709
ENSG00000104064	Q06547	GA-binding protein beta chain (GABP subunit beta-2) (GABP-2) (GABP subunit beta-1) (GABPB-1) (Transcription factor E4TF1-53) (Transcription factor E4TF1-47) (Nuclear respiratory factor 2). [Source:Uniprot/SWISSPROT;Acc:Q06547]	GATGATGAAGTT	55
ENSG00000104064	Q06547	GA-binding protein beta chain (GABP subunit beta-2) (GABP-2) (GABP subunit beta-1) (GABPB-1) (Transcription factor E4TF1-53) (Transcription factor E4TF1-47) (Nuclear respiratory factor 2). [Source:Uniprot/SWISSPROT;Acc:Q06547]	GAAGAAGTAGTT	709
ENSG00000104067	Q07157	Tight junction protein ZO-1 (Zonula occludens 1 protein) (Zona occludens 1 protein) (Tight junction protein 1). [Source:Uniprot/SWISSPROT;Acc:Q07157]	GAAGAAGATGAA	3742
ENSG00000104067	Q07157	Tight junction protein ZO-1 (Zonula occludens 1 protein) (Zona occludens 1 protein) (Tight junction protein 1). [Source:Uniprot/SWISSPROT;Acc:Q07157]	GATGAAGATGAA	4567
ENSG00000104067	Q07157	Tight junction protein ZO-1 (Zonula occludens 1 protein) (Zona occludens 1 protein) (Tight junction protein 1). [Source:Uniprot/SWISSPROT;Acc:Q07157]	GAAGAAGATGAA	3817
ENSG00000104067	Q07157	Tight junction protein ZO-1 (Zonula occludens 1 protein) (Zona occludens 1 protein) (Tight junction protein 1). [Source:Uniprot/SWISSPROT;Acc:Q07157]	GATGAAGATGAA	4642
ENSG00000104067	Q07157	Tight junction protein ZO-1 (Zonula occludens 1 protein) (Zona occludens 1 protein) (Tight junction protein 1). [Source:Uniprot/SWISSPROT;Acc:Q07157]	GAAGAAGATGAA	3769
ENSG00000104067	Q07157	Tight junction protein ZO-1 (Zonula occludens 1 protein) (Zona occludens 1 protein) (Tight junction protein 1). [Source:Uniprot/SWISSPROT;Acc:Q07157]	GATGAAGATGAA	4594
ENSG00000104067	Q07157	Tight junction protein ZO-1 (Zonula occludens 1 protein) (Zona occludens 1 protein) (Tight junction protein 1). [Source:Uniprot/SWISSPROT;Acc:Q07157]	GAAGAAGATGAA	4009
ENSG00000104067	Q07157	Tight junction protein ZO-1 (Zonula occludens 1 protein) (Zona occludens 1 protein) (Tight junction protein 1). [Source:Uniprot/SWISSPROT;Acc:Q07157]	GATGAAGATGAA	4834
ENSG00000104067	Q07157	Tight junction protein ZO-1 (Zonula occludens 1 protein) (Zona occludens 1 protein) (Tight junction protein 1). [Source:Uniprot/SWISSPROT;Acc:Q07157]	GAAGAAGATGAA	4045
ENSG00000104067	Q07157	Tight junction protein ZO-1 (Zonula occludens 1 protein) (Zona occludens 1 protein) (Tight junction protein 1). [Source:Uniprot/SWISSPROT;Acc:Q07157]	GATGAAGATGAA	4870
ENSG00000104093	Q8TDJ6	Protein DmX-like 2 (Rabconnectin-3). [Source:Uniprot/SWISSPROT;Acc:Q8TDJ6]	GATGAAGAAGAT	7450
ENSG00000104093	Q8TDJ6	Protein DmX-like 2 (Rabconnectin-3). [Source:Uniprot/SWISSPROT;Acc:Q8TDJ6]	GATGATGTTGAT	8137
ENSG00000104112	Q8WXD2	Secretogranin-3 precursor (Secretogranin III) (SgIII). [Source:Uniprot/SWISSPROT;Acc:Q8WXD2]	GAAGATGTTGAT	316
ENSG00000104112	Q8WXD2	Secretogranin-3 precursor (Secretogranin III) (SgIII). [Source:Uniprot/SWISSPROT;Acc:Q8WXD2]	GAAGATGAAGTA	568
ENSG00000104131	O75822	Eukaryotic translation initiation factor 3 subunit 1 (eIF-3 alpha) (eIF3 p35) (eIF3j). [Source:Uniprot/SWISSPROT;Acc:O75822]	GATGATGATGAA	163
ENSG00000104133	Q96JI7	Spatacsin (Spastic paraplegia 11 protein) (Colorectal carcinoma- associated protein). [Source:Uniprot/SWISSPROT;Acc:Q96JI7]	GTAGATGAAGAT	937
ENSG00000104218	NP_079066	centrosome spindle pole associated protein 1 isoform b [Source:RefSeq_peptide;Acc:NP_079066]	GAAGAAGAAGAA	2449
ENSG00000104218	NP_079066	centrosome spindle pole associated protein 1 isoform b [Source:RefSeq_peptide;Acc:NP_079066]	GAAGAAGAAGAA	2554
ENSG00000104237	P56715	Oxygen-regulated protein 1 (Retinitis pigmentosa RP1 protein) (Retinitis pigmentosa 1 protein). [Source:Uniprot/SWISSPROT;Acc:P56715]	GAAGATGTAGTT	1732
ENSG00000104313	Q99502	Eyes absent homolog 1 (EC 3.1.3.48). [Source:Uniprot/SWISSPROT;Acc:Q99502]	GTAGAAGAAGAA	1672
ENSG00000104313	Q99502	Eyes absent homolog 1 (EC 3.1.3.48). [Source:Uniprot/SWISSPROT;Acc:Q99502]	GTAGAAGAAGAA	1654
ENSG00000104313	Q99502	Eyes absent homolog 1 (EC 3.1.3.48). [Source:Uniprot/SWISSPROT;Acc:Q99502]	GTAGAAGAAGAA	1570
ENSG00000104313	Q99502	Eyes absent homolog 1 (EC 3.1.3.48). [Source:Uniprot/SWISSPROT;Acc:Q99502]	GTAGAAGAAGAA	1567
ENSG00000104313	Q99502	Eyes absent homolog 1 (EC 3.1.3.48). [Source:Uniprot/SWISSPROT;Acc:Q99502]	GTAGAAGAAGAA	1672
ENSG00000104313	Q99502	Eyes absent homolog 1 (EC 3.1.3.48). [Source:Uniprot/SWISSPROT;Acc:Q99502]	GTAGAAGAAGAA	1669
ENSG00000104313	Q99502	Eyes absent homolog 1 (EC 3.1.3.48). [Source:Uniprot/SWISSPROT;Acc:Q99502]	GTAGAAGAAGAA	1576
ENSG00000104320	O60934	Nibrin (Nijmegen breakage syndrome protein 1) (Cell cycle regulatory protein p95). [Source:Uniprot/SWISSPROT;Acc:O60934]	GAAGATGAAGTA	1675
ENSG00000104320	O60934	Nibrin (Nijmegen breakage syndrome protein 1) (Cell cycle regulatory protein p95). [Source:Uniprot/SWISSPROT;Acc:O60934]	GAAGATGAAGTA	1429
ENSG00000104375	Q13188	Serine/threonine-protein kinase 3 (EC 2.7.11.1) (STE20-like kinase MST2) (MST-2) (Mammalian STE20-like protein kinase 2) (Serine/threonine-protein kinase Krs-1). [Source:Uniprot/SWISSPROT;Acc:Q13188]	GAAGAAGAAGAT	1117
ENSG00000104450	Q07617	Sperm-associated antigen 1 (Infertility-related sperm protein Spag-1) (HSD-3.8). [Source:Uniprot/SWISSPROT;Acc:Q07617]	GAAGATGAAGAA	1042
ENSG00000104450	Q07617	Sperm-associated antigen 1 (Infertility-related sperm protein Spag-1) (HSD-3.8). [Source:Uniprot/SWISSPROT;Acc:Q07617]	GAAGATGAAGAA	1042
ENSG00000104517	O95071	E3 ubiquitin-protein ligase EDD1 (EC 6.3.2.-) (Hyperplastic discs protein homolog) (hHYD) (Progestin-induced protein). [Source:Uniprot/SWISSPROT;Acc:O95071]	GATGATGAAGAT	679
ENSG00000104549	Q14534	Squalene monooxygenase (EC 1.14.99.7) (Squalene epoxidase) (SE). [Source:Uniprot/SWISSPROT;Acc:Q14534]	GAAGATGATGTT	766
ENSG00000104637	Q96BK5	Pin2-interacting protein X1 (TRF1-interacting protein 1) (Liver- related putative tumor suppressor) (Protein 67-11-3). [Source:Uniprot/SWISSPROT;Acc:Q96BK5]	GAAGAAGAAGAA	957
ENSG00000104691	O00124	UBX domain-containing protein 6 (Reproduction 8 protein) (Protein Rep- 8). [Source:Uniprot/SWISSPROT;Acc:O00124]	GAAGAAGAAGAA	211
ENSG00000104691	O00124	UBX domain-containing protein 6 (Reproduction 8 protein) (Protein Rep- 8). [Source:Uniprot/SWISSPROT;Acc:O00124]	GAAGAAGTAGTT	442
ENSG00000104691	O00124	UBX domain-containing protein 6 (Reproduction 8 protein) (Protein Rep- 8). [Source:Uniprot/SWISSPROT;Acc:O00124]	GAAGAAGTAGTT	454
ENSG00000104691	O00124	UBX domain-containing protein 6 (Reproduction 8 protein) (Protein Rep- 8). [Source:Uniprot/SWISSPROT;Acc:O00124]	GAAGAAGAAGAA	211
ENSG00000104691	O00124	UBX domain-containing protein 6 (Reproduction 8 protein) (Protein Rep- 8). [Source:Uniprot/SWISSPROT;Acc:O00124]	GAAGAAGTAGTT	565
ENSG00000104722	P07197	Neurofilament medium polypeptide (NF-M) (Neurofilament triplet M protein) (160 kDa neurofilament protein) (Neurofilament 3). [Source:Uniprot/SWISSPROT;Acc:P07197]	GAAGAAGAAGAA	1504
ENSG00000104725	P07196	Neurofilament light polypeptide (NF-L) (Neurofilament triplet L protein) (68 kDa neurofilament protein). [Source:Uniprot/SWISSPROT;Acc:P07196]	GAAGAAGAAGAA	1516
ENSG00000104725	P07196	Neurofilament light polypeptide (NF-L) (Neurofilament triplet L protein) (68 kDa neurofilament protein). [Source:Uniprot/SWISSPROT;Acc:P07196]	GAAGAAGAAGAA	1519
ENSG00000104756	Q7L273	BTB/POZ domain-containing protein KCTD9. [Source:Uniprot/SWISSPROT;Acc:Q7L273]	GATGATGATGTT	172
ENSG00000104765	O60238	BCL2/adenovirus E1B 19 kDa protein-interacting protein 3-like (NIP3L) (NIP3-like protein X) (BCL2/adenovirus E1B 19 kDa protein-interacting protein 3A) (Adenovirus E1B19K-binding protein B5). [Source:Uniprot/SWISSPROT;Acc:O60238]	GAAGAAGAAGTT	361
ENSG00000104765	O60238	BCL2/adenovirus E1B 19 kDa protein-interacting protein 3-like (NIP3L) (NIP3-like protein X) (BCL2/adenovirus E1B 19 kDa protein-interacting protein 3A) (Adenovirus E1B19K-binding protein B5). [Source:Uniprot/SWISSPROT;Acc:O60238]	GAAGAAGAAGTT	361
ENSG00000104951	Q96RQ9	L-amino-acid oxidase precursor (EC 1.4.3.2) (LAAO) (LAO) (Interleukin- 4-induced protein 1) (IL4-induced protein 1) (Protein Fig-1) (hFIG1). [Source:Uniprot/SWISSPROT;Acc:Q96RQ9]	GATGAAGAAGTT	606
ENSG00000104951	Q96RQ9	L-amino-acid oxidase precursor (EC 1.4.3.2) (LAAO) (LAO) (Interleukin- 4-induced protein 1) (IL4-induced protein 1) (Protein Fig-1) (hFIG1). [Source:Uniprot/SWISSPROT;Acc:Q96RQ9]	GATGAAGAAGTT	606
ENSG00000104951	Q96RQ9	L-amino-acid oxidase precursor (EC 1.4.3.2) (LAAO) (LAO) (Interleukin- 4-induced protein 1) (IL4-induced protein 1) (Protein Fig-1) (hFIG1). [Source:Uniprot/SWISSPROT;Acc:Q96RQ9]	GATGAAGAAGTT	672
ENSG00000104980	O43615	Import inner membrane translocase subunit TIM44, mitochondrial precursor. [Source:Uniprot/SWISSPROT;Acc:O43615]	GATGAAGATGAA	780
ENSG00000105171	O95707	Ribonuclease P protein subunit p29 (EC 3.1.26.5) (hPOP4). [Source:Uniprot/SWISSPROT;Acc:O95707]	GAAGAAGAAGAA	204
ENSG00000105171	O95707	Ribonuclease P protein subunit p29 (EC 3.1.26.5) (hPOP4). [Source:Uniprot/SWISSPROT;Acc:O95707]	GAAGAAGAAGAA	201
ENSG00000105176	O94763	RNA polymerase II subunit 5-mediating protein (RPB5-mediating protein). [Source:Uniprot/SWISSPROT;Acc:O94763]	GATGATGATGAT	895
ENSG00000105176	O94763	RNA polymerase II subunit 5-mediating protein (RPB5-mediating protein). [Source:Uniprot/SWISSPROT;Acc:O94763]	GATGATGATGAT	907
ENSG00000105176	O94763	RNA polymerase II subunit 5-mediating protein (RPB5-mediating protein). [Source:Uniprot/SWISSPROT;Acc:O94763]	GATGATGATGAT	889
ENSG00000105176	O94763	RNA polymerase II subunit 5-mediating protein (RPB5-mediating protein). [Source:Uniprot/SWISSPROT;Acc:O94763]	GATGATGATGAT	901
ENSG00000105176	O94763	RNA polymerase II subunit 5-mediating protein (RPB5-mediating protein). [Source:Uniprot/SWISSPROT;Acc:O94763]	GATGATGATGAT	895
ENSG00000105176	O94763	RNA polymerase II subunit 5-mediating protein (RPB5-mediating protein). [Source:Uniprot/SWISSPROT;Acc:O94763]	GATGATGATGAT	907
ENSG00000105216	Q8ND56	LSM14 protein homolog A (Protein SCD6 homolog) (Protein FAM61A) (Putative alpha synuclein-binding protein) (AlphaSNBP). [Source:Uniprot/SWISSPROT;Acc:Q8ND56]	GATGAAGAAGAT	1054
ENSG00000105216	Q8ND56	LSM14 protein homolog A (Protein SCD6 homolog) (Protein FAM61A) (Putative alpha synuclein-binding protein) (AlphaSNBP). [Source:Uniprot/SWISSPROT;Acc:Q8ND56]	GATGAAGAAGAT	1054
ENSG00000105227	Q9BXM0	Periaxin. [Source:Uniprot/SWISSPROT;Acc:Q9BXM0]	GAAGAAGAAGAA	405
ENSG00000105227	Q9BXM0	Periaxin. [Source:Uniprot/SWISSPROT;Acc:Q9BXM0]	GAAGAAGAAGAA	405
ENSG00000105379	P38117	Electron transfer flavoprotein subunit beta (Beta-ETF). [Source:Uniprot/SWISSPROT;Acc:P38117]	GAAGAAGAAGAT	606
ENSG00000105379	P38117	Electron transfer flavoprotein subunit beta (Beta-ETF). [Source:Uniprot/SWISSPROT;Acc:P38117]	GAAGAAGAAGAT	879
ENSG00000105398	Q06520	Bile salt sulfotransferase (EC 2.8.2.14) (Hydroxysteroid Sulfotransferase) (HST) (Dehydroepiandrosterone sulfotransferase) (DHEA-ST) (ST2) (ST2A3). [Source:Uniprot/SWISSPROT;Acc:Q06520]	GATGAAGATGTA	100
ENSG00000105447	Q9BQ67	Glutamate-rich WD repeat-containing protein 1. [Source:Uniprot/SWISSPROT;Acc:Q9BQ67]	GATGAAGAAGAA	367
ENSG00000105576	O14787	Transportin-2 (Karyopherin beta-2b). [Source:Uniprot/SWISSPROT;Acc:O14787]	GATGATGATGAT	1084
ENSG00000105640	Q02543	60S ribosomal protein L18a. [Source:Uniprot/SWISSPROT;Acc:Q02543]	GAAGATGAAGAA	156
ENSG00000105663	Q9UMN6	WW domain-binding protein 7 (Myeloid/lymphoid or mixed-lineage leukemia protein 4) (Trithorax homolog 2). [Source:Uniprot/SWISSPROT;Acc:Q9UMN6]	GAAGAAGAAGAA	1108
ENSG00000105663	Q9UMN6	WW domain-binding protein 7 (Myeloid/lymphoid or mixed-lineage leukemia protein 4) (Trithorax homolog 2). [Source:Uniprot/SWISSPROT;Acc:Q9UMN6]	GAAGAAGAAGAA	1108
ENSG00000105663	Q9UMN6	WW domain-binding protein 7 (Myeloid/lymphoid or mixed-lineage leukemia protein 4) (Trithorax homolog 2). [Source:Uniprot/SWISSPROT;Acc:Q9UMN6]	GAAGAAGAAGAA	1108
ENSG00000105778	Q8NBF6-2	K0241_HUMAN Isoform 2 of Q8NBF6 - Homo sapiens (Human) [Source:Uniprot/Varsplic;Acc:Q8NBF6-2]	GAAGTAGAAGAA	1348
ENSG00000105778	Q8NBF6-2	K0241_HUMAN Isoform 2 of Q8NBF6 - Homo sapiens (Human) [Source:Uniprot/Varsplic;Acc:Q8NBF6-2]	GAAGTAGAAGAA	1348
ENSG00000105821	Q99543	DnaJ homolog subfamily C member 2 (Zuotin-related factor 1) (M-phase phosphoprotein 11). [Source:Uniprot/SWISSPROT;Acc:Q99543]	GAAGATGAAGAA	190
ENSG00000105821	Q99543	DnaJ homolog subfamily C member 2 (Zuotin-related factor 1) (M-phase phosphoprotein 11). [Source:Uniprot/SWISSPROT;Acc:Q99543]	GAAGATGTAGAT	625
ENSG00000105821	Q99543	DnaJ homolog subfamily C member 2 (Zuotin-related factor 1) (M-phase phosphoprotein 11). [Source:Uniprot/SWISSPROT;Acc:Q99543]	GATGAAGAAGAA	691
ENSG00000105821	Q99543	DnaJ homolog subfamily C member 2 (Zuotin-related factor 1) (M-phase phosphoprotein 11). [Source:Uniprot/SWISSPROT;Acc:Q99543]	GAAGATGAAGAA	190
ENSG00000105821	Q99543	DnaJ homolog subfamily C member 2 (Zuotin-related factor 1) (M-phase phosphoprotein 11). [Source:Uniprot/SWISSPROT;Acc:Q99543]	GAAGATGAAGAA	190
ENSG00000105821	Q99543	DnaJ homolog subfamily C member 2 (Zuotin-related factor 1) (M-phase phosphoprotein 11). [Source:Uniprot/SWISSPROT;Acc:Q99543]	GAAGATGTAGAT	625
ENSG00000105821	Q99543	DnaJ homolog subfamily C member 2 (Zuotin-related factor 1) (M-phase phosphoprotein 11). [Source:Uniprot/SWISSPROT;Acc:Q99543]	GATGAAGAAGAA	691
ENSG00000105849	Q3B726	DNA-directed RNA polymerase I subunit RPA43 (Twist neighbor protein). [Source:Uniprot/SWISSPROT;Acc:Q3B726]	GAAGAAGAAGAA	834
ENSG00000105856	O60381	HMG box-containing protein 1 (HMG box transcription factor 1) (High mobility group box transcription factor 1). [Source:Uniprot/SWISSPROT;Acc:O60381]	GATGATGATGAT	589
ENSG00000105856	O60381	HMG box-containing protein 1 (HMG box transcription factor 1) (High mobility group box transcription factor 1). [Source:Uniprot/SWISSPROT;Acc:O60381]	GATGTTGAAGAT	697
ENSG00000105877	Q96DT5	Ciliary dynein heavy chain 11 (Axonemal beta dynein heavy chain 11). [Source:Uniprot/SWISSPROT;Acc:Q96DT5]	GATGTTGAAGAA	2205
ENSG00000105877	Q96DT5	Ciliary dynein heavy chain 11 (Axonemal beta dynein heavy chain 11). [Source:Uniprot/SWISSPROT;Acc:Q96DT5]	GTTGAAGAAGAA	9273
ENSG00000105983	Q8WVP7	Limb region 1 protein homolog (Differentiation-related gene 14 protein). [Source:Uniprot/SWISSPROT;Acc:Q8WVP7]	GAAGATGAAGAT	148
ENSG00000105983	Q8WVP7	Limb region 1 protein homolog (Differentiation-related gene 14 protein). [Source:Uniprot/SWISSPROT;Acc:Q8WVP7]	GAAGATGAAGAT	148
ENSG00000105983	Q8WVP7	Limb region 1 protein homolog (Differentiation-related gene 14 protein). [Source:Uniprot/SWISSPROT;Acc:Q8WVP7]	GAAGATGAAGAT	148
ENSG00000105993	O75190	DnaJ homolog subfamily B member 6 (Heat shock protein J2) (HSJ-2) (MSJ-1) (HHDJ1) (MRJ). [Source:Uniprot/SWISSPROT;Acc:O75190]	GTAGAAGTTGAA	646
ENSG00000105993	O75190	DnaJ homolog subfamily B member 6 (Heat shock protein J2) (HSJ-2) (MSJ-1) (HHDJ1) (MRJ). [Source:Uniprot/SWISSPROT;Acc:O75190]	GAAGAAGAAGAA	948
ENSG00000106049	P31937	3-hydroxyisobutyrate dehydrogenase, mitochondrial precursor (EC 1.1.1.31) (HIBADH). [Source:Uniprot/SWISSPROT;Acc:P31937]	GTTGAAGATGAA	532
ENSG00000106052	Q86VP1	Tax1-binding protein 1 (TRAF6-binding protein). [Source:Uniprot/SWISSPROT;Acc:Q86VP1]	GAAGTTGAAGAT	1300
ENSG00000106052	Q86VP1	Tax1-binding protein 1 (TRAF6-binding protein). [Source:Uniprot/SWISSPROT;Acc:Q86VP1]	GAAGTTGAAGAT	1300
ENSG00000106052	Q86VP1	Tax1-binding protein 1 (TRAF6-binding protein). [Source:Uniprot/SWISSPROT;Acc:Q86VP1]	GAAGTTGAAGAT	1300
ENSG00000106089	Q16623	Syntaxin-1A (Neuron-specific antigen HPC-1). [Source:Uniprot/SWISSPROT;Acc:Q16623]	GATGATGATGAT	43
ENSG00000106089	Q16623	Syntaxin-1A (Neuron-specific antigen HPC-1). [Source:Uniprot/SWISSPROT;Acc:Q16623]	GATGATGATGAT	43
ENSG00000106089	Q16623	Syntaxin-1A (Neuron-specific antigen HPC-1). [Source:Uniprot/SWISSPROT;Acc:Q16623]	GATGATGATGAT	43
ENSG00000106089	Q16623	Syntaxin-1A (Neuron-specific antigen HPC-1). [Source:Uniprot/SWISSPROT;Acc:Q16623]	GATGATGATGAT	43
ENSG00000106105	P41250	Glycyl-tRNA synthetase (EC 6.1.1.14) (Glycine--tRNA ligase) (GlyRS). [Source:Uniprot/SWISSPROT;Acc:P41250]	GAAGAAGTTGTT	1702
ENSG00000106105	P41250	Glycyl-tRNA synthetase (EC 6.1.1.14) (Glycine--tRNA ligase) (GlyRS). [Source:Uniprot/SWISSPROT;Acc:P41250]	GAAGAAGTTGTT	1702
ENSG00000106244	Q13442	28 kDa heat- and acid-stable phosphoprotein (PDGF-associated protein) (PAP) (PDGFA-associated protein 1) (PAP1). [Source:Uniprot/SWISSPROT;Acc:Q13442]	GATGAAGAAGAT	193
ENSG00000106278	P23471	Receptor-type tyrosine-protein phosphatase zeta precursor (EC 3.1.3.48) (R-PTP-zeta). [Source:Uniprot/SWISSPROT;Acc:P23471]	GATGATGATGAT	4276
ENSG00000106278	P23471	Receptor-type tyrosine-protein phosphatase zeta precursor (EC 3.1.3.48) (R-PTP-zeta). [Source:Uniprot/SWISSPROT;Acc:P23471]	GATGATGATGAT	4546
ENSG00000106278	P23471	Receptor-type tyrosine-protein phosphatase zeta precursor (EC 3.1.3.48) (R-PTP-zeta). [Source:Uniprot/SWISSPROT;Acc:P23471]	GATGATGATGAT	4276
ENSG00000106299	O00401	Neural Wiskott-Aldrich syndrome protein (N-WASP). [Source:Uniprot/SWISSPROT;Acc:O00401]	GATGAAGATGAA	1456
ENSG00000106299	O00401	Neural Wiskott-Aldrich syndrome protein (N-WASP). [Source:Uniprot/SWISSPROT;Acc:O00401]	GATGAAGATGAT	1468
ENSG00000106344	Q9NW13	RNA-binding protein 28 (RNA-binding motif protein 28). [Source:Uniprot/SWISSPROT;Acc:Q9NW13]	GATGATGATGAT	712
ENSG00000106344	Q9NW13	RNA-binding protein 28 (RNA-binding motif protein 28). [Source:Uniprot/SWISSPROT;Acc:Q9NW13]	GATGATGAAGAT	742
ENSG00000106344	Q9NW13	RNA-binding protein 28 (RNA-binding motif protein 28). [Source:Uniprot/SWISSPROT;Acc:Q9NW13]	GAAGAAGAAGAA	1039
ENSG00000106443	O94880	PHD finger protein 14. [Source:Uniprot/SWISSPROT;Acc:O94880]	GAAGAAGAAGAA	340
ENSG00000106443	O94880	PHD finger protein 14. [Source:Uniprot/SWISSPROT;Acc:O94880]	GATGATGAAGAT	745
ENSG00000106443	O94880	PHD finger protein 14. [Source:Uniprot/SWISSPROT;Acc:O94880]	GAAGAAGAAGAA	340
ENSG00000106443	O94880	PHD finger protein 14. [Source:Uniprot/SWISSPROT;Acc:O94880]	GATGATGAAGAT	745
ENSG00000106462	Q15910	Enhancer of zeste homolog 2 (ENX-1). [Source:Uniprot/SWISSPROT;Acc:Q15910]	GATGATGATGAT	439
ENSG00000106462	Q15910	Enhancer of zeste homolog 2 (ENX-1). [Source:Uniprot/SWISSPROT;Acc:Q15910]	GATGATGATGAT	556
ENSG00000106526	Q9C0K3	Actin-related protein Arp11. [Source:Uniprot/SPTREMBL;Acc:Q9C0K3]	GATGTTGTTGAT	505
ENSG00000106665	Q9UDT6	CAP-Gly domain-containing linker protein 2 (Cytoplasmic linker protein 2) (Cytoplasmic linker protein 115) (CLIP-115) (Williams-Beuren syndrome chromosome region 4 protein). [Source:Uniprot/SWISSPROT;Acc:Q9UDT6]	GAAGAAGATGTT	2280
ENSG00000106665	Q9UDT6	CAP-Gly domain-containing linker protein 2 (Cytoplasmic linker protein 2) (Cytoplasmic linker protein 115) (CLIP-115) (Williams-Beuren syndrome chromosome region 4 protein). [Source:Uniprot/SWISSPROT;Acc:Q9UDT6]	GAAGAAGATGTT	2280
ENSG00000106665	Q9UDT6	CAP-Gly domain-containing linker protein 2 (Cytoplasmic linker protein 2) (Cytoplasmic linker protein 115) (CLIP-115) (Williams-Beuren syndrome chromosome region 4 protein). [Source:Uniprot/SWISSPROT;Acc:Q9UDT6]	GAAGAAGATGTT	2175
ENSG00000106665	Q9UDT6	CAP-Gly domain-containing linker protein 2 (Cytoplasmic linker protein 2) (Cytoplasmic linker protein 115) (CLIP-115) (Williams-Beuren syndrome chromosome region 4 protein). [Source:Uniprot/SWISSPROT;Acc:Q9UDT6]	GAAGAAGATGTT	2280
ENSG00000106692	O75072	Fukutin (EC 2.-.-.-) (Fukuyama-type congenital muscular dystrophy protein). [Source:Uniprot/SWISSPROT;Acc:O75072]	GTAGAAGAAGTA	646
ENSG00000106692	O75072	Fukutin (EC 2.-.-.-) (Fukuyama-type congenital muscular dystrophy protein). [Source:Uniprot/SWISSPROT;Acc:O75072]	GTAGAAGAAGTA	715
ENSG00000106692	O75072	Fukutin (EC 2.-.-.-) (Fukuyama-type congenital muscular dystrophy protein). [Source:Uniprot/SWISSPROT;Acc:O75072]	GTAGAAGAAGTA	715
ENSG00000106819	Q9BXN1	Asporin precursor (Periodontal ligament-associated protein 1) (PLAP- 1). [Source:Uniprot/SWISSPROT;Acc:Q9BXN1]	GATGATGATGAT	112
ENSG00000106819	Q9BXN1	Asporin precursor (Periodontal ligament-associated protein 1) (PLAP- 1). [Source:Uniprot/SWISSPROT;Acc:Q9BXN1]	GATGATGATGAT	124
ENSG00000106819	Q9BXN1	Asporin precursor (Periodontal ligament-associated protein 1) (PLAP- 1). [Source:Uniprot/SWISSPROT;Acc:Q9BXN1]	GATGATGATGAT	136
ENSG00000106819	Q9BXN1	Asporin precursor (Periodontal ligament-associated protein 1) (PLAP- 1). [Source:Uniprot/SWISSPROT;Acc:Q9BXN1]	GATGATGATGAT	112
ENSG00000106819	Q9BXN1	Asporin precursor (Periodontal ligament-associated protein 1) (PLAP- 1). [Source:Uniprot/SWISSPROT;Acc:Q9BXN1]	GATGATGATGAT	124
ENSG00000106819	Q9BXN1	Asporin precursor (Periodontal ligament-associated protein 1) (PLAP- 1). [Source:Uniprot/SWISSPROT;Acc:Q9BXN1]	GATGATGATGAT	136
ENSG00000106819	Q9BXN1	Asporin precursor (Periodontal ligament-associated protein 1) (PLAP- 1). [Source:Uniprot/SWISSPROT;Acc:Q9BXN1]	GATGATGATGAT	112
ENSG00000106819	Q9BXN1	Asporin precursor (Periodontal ligament-associated protein 1) (PLAP- 1). [Source:Uniprot/SWISSPROT;Acc:Q9BXN1]	GATGATGATGAT	124
ENSG00000106819	Q9BXN1	Asporin precursor (Periodontal ligament-associated protein 1) (PLAP- 1). [Source:Uniprot/SWISSPROT;Acc:Q9BXN1]	GATGATGATGAT	136
ENSG00000106993	NP_060383	cell division cycle 37 homolog (S. cerevisiae)-like 1 [Source:RefSeq_peptide;Acc:NP_060383]	GAAGATGAAGAT	448
ENSG00000106993	NP_060383	cell division cycle 37 homolog (S. cerevisiae)-like 1 [Source:RefSeq_peptide;Acc:NP_060383]	GAAGATGAAGAT	448
ENSG00000106993	NP_060383	cell division cycle 37 homolog (S. cerevisiae)-like 1 [Source:RefSeq_peptide;Acc:NP_060383]	GAAGATGATGAA	979
ENSG00000106993	NP_060383	cell division cycle 37 homolog (S. cerevisiae)-like 1 [Source:RefSeq_peptide;Acc:NP_060383]	GAAGATGAAGAT	448
ENSG00000107175	O43889	Cyclic AMP-responsive element-binding protein 3 (Luman protein) (Transcription factor LZIP-alpha). [Source:Uniprot/SWISSPROT;Acc:O43889]	GAAGTAGATGAT	145
ENSG00000107175	O43889	Cyclic AMP-responsive element-binding protein 3 (Luman protein) (Transcription factor LZIP-alpha). [Source:Uniprot/SWISSPROT;Acc:O43889]	GAAGTAGATGAT	145
ENSG00000107186	O75970	Multiple PDZ domain protein (Multi-PDZ domain protein 1). [Source:Uniprot/SWISSPROT;Acc:O75970]	GTAGATGATGAA	4594
ENSG00000107186	O75970	Multiple PDZ domain protein (Multi-PDZ domain protein 1). [Source:Uniprot/SWISSPROT;Acc:O75970]	GTAGATGATGAA	4594
ENSG00000107186	O75970	Multiple PDZ domain protein (Multi-PDZ domain protein 1). [Source:Uniprot/SWISSPROT;Acc:O75970]	GTAGATGATGAA	4594
ENSG00000107186	O75970	Multiple PDZ domain protein (Multi-PDZ domain protein 1). [Source:Uniprot/SWISSPROT;Acc:O75970]	GTAGATGATGAA	673
ENSG00000107186	O75970	Multiple PDZ domain protein (Multi-PDZ domain protein 1). [Source:Uniprot/SWISSPROT;Acc:O75970]	GTAGATGATGAA	4234
ENSG00000107262	Q99933	BAG family molecular chaperone regulator 1 (BCL-2-binding athanogene- 1) (BAG-1) (Glucocorticoid receptor-associated protein RAP46). [Source:Uniprot/SWISSPROT;Acc:Q99933]	GATGAAGAAGAA	213
ENSG00000107262	Q99933	BAG family molecular chaperone regulator 1 (BCL-2-binding athanogene- 1) (BAG-1) (Glucocorticoid receptor-associated protein RAP46). [Source:Uniprot/SWISSPROT;Acc:Q99933]	GATGAAGAAGAA	213
ENSG00000107290	Q7Z333	Probable helicase senataxin (EC 3.6.1.-) (SEN1 homolog). [Source:Uniprot/SWISSPROT;Acc:Q7Z333]	GATGATGATGAT	3058
ENSG00000107290	Q7Z333	Probable helicase senataxin (EC 3.6.1.-) (SEN1 homolog). [Source:Uniprot/SWISSPROT;Acc:Q7Z333]	GTTGAAGAAGAT	4591
ENSG00000107290	Q7Z333	Probable helicase senataxin (EC 3.6.1.-) (SEN1 homolog). [Source:Uniprot/SWISSPROT;Acc:Q7Z333]	GATGAAGATGTA	4723
ENSG00000107290	Q7Z333	Probable helicase senataxin (EC 3.6.1.-) (SEN1 homolog). [Source:Uniprot/SWISSPROT;Acc:Q7Z333]	GATGATGATGAT	3058
ENSG00000107290	Q7Z333	Probable helicase senataxin (EC 3.6.1.-) (SEN1 homolog). [Source:Uniprot/SWISSPROT;Acc:Q7Z333]	GTTGAAGAAGAT	4591
ENSG00000107290	Q7Z333	Probable helicase senataxin (EC 3.6.1.-) (SEN1 homolog). [Source:Uniprot/SWISSPROT;Acc:Q7Z333]	GATGAAGATGTA	4723
ENSG00000107341	Q712K3	Ubiquitin-conjugating enzyme E2 R2 (EC 6.3.2.19) (Ubiquitin-protein ligase R2) (Ubiquitin carrier protein R2) (E2-CDC34B). [Source:Uniprot/SWISSPROT;Acc:Q712K3]	GATGATGAAGAT	646
ENSG00000107341	Q712K3	Ubiquitin-conjugating enzyme E2 R2 (EC 6.3.2.19) (Ubiquitin-protein ligase R2) (Ubiquitin carrier protein R2) (E2-CDC34B). [Source:Uniprot/SWISSPROT;Acc:Q712K3]	GATGATGATGAT	685
ENSG00000107581	Q14152	Eukaryotic translation initiation factor 3 subunit 10 (eIF-3 theta) (eIF3 p167) (eIF3 p180) (eIF3 p185) (eIF3a). [Source:Uniprot/SWISSPROT;Acc:Q14152]	GATGATGAAGAT	2824
ENSG00000107651	Q9Y6Y8	SEC23-interacting protein (p125). [Source:Uniprot/SWISSPROT;Acc:Q9Y6Y8]	GAAGAAGAAGAA	2731
ENSG00000107758	P16298	Serine/threonine-protein phosphatase 2B catalytic subunit beta isoform (EC 3.1.3.16) (Calmodulin-dependent calcineurin A subunit beta isoform) (CAM-PRP catalytic subunit). [Source:Uniprot/SWISSPROT;Acc:P16298]	GTAGATGAAGAA	193
ENSG00000107758	P16298	Serine/threonine-protein phosphatase 2B catalytic subunit beta isoform (EC 3.1.3.16) (Calmodulin-dependent calcineurin A subunit beta isoform) (CAM-PRP catalytic subunit). [Source:Uniprot/SWISSPROT;Acc:P16298]	GTAGATGAAGAA	193
ENSG00000107758	P16298	Serine/threonine-protein phosphatase 2B catalytic subunit beta isoform (EC 3.1.3.16) (Calmodulin-dependent calcineurin A subunit beta isoform) (CAM-PRP catalytic subunit). [Source:Uniprot/SWISSPROT;Acc:P16298]	GTAGATGAAGAA	193
ENSG00000107758	P16298	Serine/threonine-protein phosphatase 2B catalytic subunit beta isoform (EC 3.1.3.16) (Calmodulin-dependent calcineurin A subunit beta isoform) (CAM-PRP catalytic subunit). [Source:Uniprot/SWISSPROT;Acc:P16298]	GTAGATGAAGAA	193
ENSG00000107758	P16298	Serine/threonine-protein phosphatase 2B catalytic subunit beta isoform (EC 3.1.3.16) (Calmodulin-dependent calcineurin A subunit beta isoform) (CAM-PRP catalytic subunit). [Source:Uniprot/SWISSPROT;Acc:P16298]	GTAGATGAAGAA	193
ENSG00000107854	Q9H2K2	Tankyrase-2 (EC 2.4.2.30) (TANK2) (Tankyrase II) (TNKS-2) (TRF1- interacting ankyrin-related ADP-ribose polymerase 2) (Tankyrase-like protein) (Tankyrase-related protein). [Source:Uniprot/SWISSPROT;Acc:Q9H2K2]	GATGTTGTTGAA	1240
ENSG00000107890	Q9UPS8	Ankyrin repeat domain-containing protein 26. [Source:Uniprot/SWISSPROT;Acc:Q9UPS8]	GTTGAAGAAGAA	307
ENSG00000107890	Q9UPS8	Ankyrin repeat domain-containing protein 26. [Source:Uniprot/SWISSPROT;Acc:Q9UPS8]	GAAGATGATGAT	388
ENSG00000107890	Q9UPS8	Ankyrin repeat domain-containing protein 26. [Source:Uniprot/SWISSPROT;Acc:Q9UPS8]	GATGATGTTGAT	715
ENSG00000107890	Q9UPS8	Ankyrin repeat domain-containing protein 26. [Source:Uniprot/SWISSPROT;Acc:Q9UPS8]	GTTGAAGAAGAA	1636
ENSG00000107890	Q9UPS8	Ankyrin repeat domain-containing protein 26. [Source:Uniprot/SWISSPROT;Acc:Q9UPS8]	GAAGATGATGAT	1717
ENSG00000107890	Q9UPS8	Ankyrin repeat domain-containing protein 26. [Source:Uniprot/SWISSPROT;Acc:Q9UPS8]	GATGATGTTGAT	2044
ENSG00000107897	Q5T8D3	Acyl-CoA-binding domain-containing protein 5. [Source:Uniprot/SWISSPROT;Acc:Q5T8D3]	GTTGAAGATGTT	847
ENSG00000107897	Q5T8D3	Acyl-CoA-binding domain-containing protein 5. [Source:Uniprot/SWISSPROT;Acc:Q5T8D3]	GTTGAAGATGTT	520
ENSG00000107897	Q5T8D3	Acyl-CoA-binding domain-containing protein 5. [Source:Uniprot/SWISSPROT;Acc:Q5T8D3]	GTTGAAGATGTT	874
ENSG00000107897	Q5T8D3	Acyl-CoA-binding domain-containing protein 5. [Source:Uniprot/SWISSPROT;Acc:Q5T8D3]	GTTGAAGATGTT	994
ENSG00000107897	Q5T8D3	Acyl-CoA-binding domain-containing protein 5. [Source:Uniprot/SWISSPROT;Acc:Q5T8D3]	GTTGAAGATGTT	742
ENSG00000107897	Q5T8D3	Acyl-CoA-binding domain-containing protein 5. [Source:Uniprot/SWISSPROT;Acc:Q5T8D3]	GTTGAAGATGTT	775
ENSG00000107929	Q92615	La-related protein 5 (La ribonucleoprotein domain family member 5). [Source:Uniprot/SWISSPROT;Acc:Q92615]	GAAGAAGTAGAA	748
ENSG00000107929	Q92615	La-related protein 5 (La ribonucleoprotein domain family member 5). [Source:Uniprot/SWISSPROT;Acc:Q92615]	GAAGAAGTAGAA	748
ENSG00000107937	Q9BZE4	Nucleolar GTP-binding protein 1 (Chronic renal failure gene protein) (GTP-binding protein NGB). [Source:Uniprot/SWISSPROT;Acc:Q9BZE4]	GAAGAAGATGAA	1791
ENSG00000107937	Q9BZE4	Nucleolar GTP-binding protein 1 (Chronic renal failure gene protein) (GTP-binding protein NGB). [Source:Uniprot/SWISSPROT;Acc:Q9BZE4]	GAAGAAGATGAA	1854
ENSG00000107938	NP_056423	erythroid differentiation-related factor 1 [Source:RefSeq_peptide;Acc:NP_056423]	GATGATGAAGAA	543
ENSG00000107938	NP_056423	erythroid differentiation-related factor 1 [Source:RefSeq_peptide;Acc:NP_056423]	GATGATGAAGAA	1401
ENSG00000107938	NP_056423	erythroid differentiation-related factor 1 [Source:RefSeq_peptide;Acc:NP_056423]	GATGATGAAGAA	1299
ENSG00000107959	Q5JRX3	Presequence protease, mitochondrial precursor (EC 3.4.24.-) (hPreP) (Pitrilysin metalloproteinase 1) (Metalloprotease 1) (hMP1). [Source:Uniprot/SWISSPROT;Acc:Q5JRX3]	GATGAAGTAGTT	1237
ENSG00000107959	Q5JRX3	Presequence protease, mitochondrial precursor (EC 3.4.24.-) (hPreP) (Pitrilysin metalloproteinase 1) (Metalloprotease 1) (hMP1). [Source:Uniprot/SWISSPROT;Acc:Q5JRX3]	GATGAAGTAGTT	1237
ENSG00000108010	O76003	Thioredoxin-like protein 2 (PKC-interacting cousin of thioredoxin) (PKC-theta-interacting protein) (PKCq-interacting protein). [Source:Uniprot/SWISSPROT;Acc:O76003]	GATGAAGAAGTT	856
ENSG00000108010	O76003	Thioredoxin-like protein 2 (PKC-interacting cousin of thioredoxin) (PKC-theta-interacting protein) (PKCq-interacting protein). [Source:Uniprot/SWISSPROT;Acc:O76003]	GATGAAGAAGTT	856
ENSG00000108055	Q9UQE7	Structural maintenance of chromosomes protein 3 (Chondroitin sulfate proteoglycan 6) (Chromosome-associated polypeptide) (hCAP) (Bamacan) (Basement membrane-associated chondroitin proteoglycan). [Source:Uniprot/SWISSPROT;Acc:Q9UQE7]	GTAGAAGATGAT	3628
ENSG00000108312	P17480	Nucleolar transcription factor 1 (Upstream-binding factor 1) (UBF-1) (Autoantigen NOR-90). [Source:Uniprot/SWISSPROT;Acc:P17480]	GAAGAAGAAGAT	465
ENSG00000108312	P17480	Nucleolar transcription factor 1 (Upstream-binding factor 1) (UBF-1) (Autoantigen NOR-90). [Source:Uniprot/SWISSPROT;Acc:P17480]	GAAGAAGAAGAT	465
ENSG00000108312	P17480	Nucleolar transcription factor 1 (Upstream-binding factor 1) (UBF-1) (Autoantigen NOR-90). [Source:Uniprot/SWISSPROT;Acc:P17480]	GAAGAAGAAGAT	465
ENSG00000108344	O43242	26S proteasome non-ATPase regulatory subunit 3 (26S proteasome regulatory subunit S3) (Proteasome subunit p58). [Source:Uniprot/SWISSPROT;Acc:O43242]	GAAGATGATGAT	1579
ENSG00000108349	O15234	Protein CASC3 (Cancer susceptibility candidate gene 3 protein) (Metastatic lymph node protein 51) (Protein MLN 51) (Protein barentsz) (Btz). [Source:Uniprot/SWISSPROT;Acc:O15234]	GATGATGATGAA	511
ENSG00000108349	O15234	Protein CASC3 (Cancer susceptibility candidate gene 3 protein) (Metastatic lymph node protein 51) (Protein MLN 51) (Protein barentsz) (Btz). [Source:Uniprot/SWISSPROT;Acc:O15234]	GATGATGATGAA	511
ENSG00000108395	O94972	Tripartite motif-containing protein 37 (Mulibrey nanism protein). [Source:Uniprot/SWISSPROT;Acc:O94972]	GATGAAGAAGAT	1123
ENSG00000108395	O94972	Tripartite motif-containing protein 37 (Mulibrey nanism protein). [Source:Uniprot/SWISSPROT;Acc:O94972]	GATGAAGAAGAT	1489
ENSG00000108395	O94972	Tripartite motif-containing protein 37 (Mulibrey nanism protein). [Source:Uniprot/SWISSPROT;Acc:O94972]	GATGAAGAAGAT	1486
ENSG00000108395	O94972	Tripartite motif-containing protein 37 (Mulibrey nanism protein). [Source:Uniprot/SWISSPROT;Acc:O94972]	GATGAAGAAGAT	1435
ENSG00000108510	Q9UHV7	Thyroid hormone receptor-associated protein complex 240 kDa component (Trap240) (Thyroid hormone receptor-associated protein 1) (Vitamin D3 receptor-interacting protein complex component DRIP250) (DRIP 250) (Activator-recruited cofactor 250 kDa component) [Source:Uniprot/SWISSPROT;Acc:Q9UHV7]	GAAGAAGAAGAT	301
ENSG00000108510	Q9UHV7	Thyroid hormone receptor-associated protein complex 240 kDa component (Trap240) (Thyroid hormone receptor-associated protein 1) (Vitamin D3 receptor-interacting protein complex component DRIP250) (DRIP 250) (Activator-recruited cofactor 250 kDa component) [Source:Uniprot/SWISSPROT;Acc:Q9UHV7]	GAAGAAGATGAA	1819
ENSG00000108510	Q9UHV7	Thyroid hormone receptor-associated protein complex 240 kDa component (Trap240) (Thyroid hormone receptor-associated protein 1) (Vitamin D3 receptor-interacting protein complex component DRIP250) (DRIP 250) (Activator-recruited cofactor 250 kDa component) [Source:Uniprot/SWISSPROT;Acc:Q9UHV7]	GATGAAGATGAA	2368
ENSG00000108510	Q9UHV7	Thyroid hormone receptor-associated protein complex 240 kDa component (Trap240) (Thyroid hormone receptor-associated protein 1) (Vitamin D3 receptor-interacting protein complex component DRIP250) (DRIP 250) (Activator-recruited cofactor 250 kDa component) [Source:Uniprot/SWISSPROT;Acc:Q9UHV7]	GAAGAAGAAGAT	297
ENSG00000108510	Q9UHV7	Thyroid hormone receptor-associated protein complex 240 kDa component (Trap240) (Thyroid hormone receptor-associated protein 1) (Vitamin D3 receptor-interacting protein complex component DRIP250) (DRIP 250) (Activator-recruited cofactor 250 kDa component) [Source:Uniprot/SWISSPROT;Acc:Q9UHV7]	GAAGAAGATGAA	1813
ENSG00000108510	Q9UHV7	Thyroid hormone receptor-associated protein complex 240 kDa component (Trap240) (Thyroid hormone receptor-associated protein 1) (Vitamin D3 receptor-interacting protein complex component DRIP250) (DRIP 250) (Activator-recruited cofactor 250 kDa component) [Source:Uniprot/SWISSPROT;Acc:Q9UHV7]	GATGAAGATGAA	2362
ENSG00000108559	Q99567	Nuclear pore complex protein Nup88 (Nucleoporin Nup88) (88 kDa nuclear pore complex protein). [Source:Uniprot/SWISSPROT;Acc:Q99567]	GAAGAAGAAGAT	1024
ENSG00000108559	Q99567	Nuclear pore complex protein Nup88 (Nucleoporin Nup88) (88 kDa nuclear pore complex protein). [Source:Uniprot/SWISSPROT;Acc:Q99567]	GATGAAGAAGAT	1291
ENSG00000108559	Q99567	Nuclear pore complex protein Nup88 (Nucleoporin Nup88) (88 kDa nuclear pore complex protein). [Source:Uniprot/SWISSPROT;Acc:Q99567]	GAAGATGTTGAA	1528
ENSG00000108582	O75976	Carboxypeptidase D precursor (EC 3.4.17.22) (Metallocarboxypeptidase D) (gp180). [Source:Uniprot/SWISSPROT;Acc:O75976]	GATGATGAAGTA	850
ENSG00000108582	O75976	Carboxypeptidase D precursor (EC 3.4.17.22) (Metallocarboxypeptidase D) (gp180). [Source:Uniprot/SWISSPROT;Acc:O75976]	GATGATGATGAA	2044
ENSG00000108588	Q96A33	Coiled-coil domain-containing protein 47 precursor. [Source:Uniprot/SWISSPROT;Acc:Q96A33]	GAAGATGATGAA	181
ENSG00000108588	Q96A33	Coiled-coil domain-containing protein 47 precursor. [Source:Uniprot/SWISSPROT;Acc:Q96A33]	GATGATGAAGAA	292
ENSG00000108592	Q8IY81	Putative rRNA methyltransferase 3 (EC 2.1.1.-) (rRNA (uridine-2'-O-)- methyltransferase 3). [Source:Uniprot/SWISSPROT;Acc:Q8IY81]	GTAGATGATGAA	823
ENSG00000108599	O43572	A kinase anchor protein 10, mitochondrial precursor (Protein kinase A- anchoring protein 10) (PRKA10) (Dual specificity A kinase-anchoring protein 2) (D-AKAP-2). [Source:Uniprot/SWISSPROT;Acc:O43572]	GATGATGTTGTA	1360
ENSG00000108599	O43572	A kinase anchor protein 10, mitochondrial precursor (Protein kinase A- anchoring protein 10) (PRKA10) (Dual specificity A kinase-anchoring protein 2) (D-AKAP-2). [Source:Uniprot/SWISSPROT;Acc:O43572]	GATGATGTTGTA	1360
ENSG00000108883	Q15029	116 kDa U5 small nuclear ribonucleoprotein component (U5 snRNP- specific protein, 116 kDa) (U5-116 kDa) (Elongation factor Tu GTP- binding domain protein 2) (hSNU114). [Source:Uniprot/SWISSPROT;Acc:Q15029]	GATGAAGATGAT	58
ENSG00000109016	NP_056325	dehydrogenase/reductase (SDR family) member 7B [Source:RefSeq_peptide;Acc:NP_056325]	GAAGAAGAAGAA	843
ENSG00000109016	NP_056325	dehydrogenase/reductase (SDR family) member 7B [Source:RefSeq_peptide;Acc:NP_056325]	GAAGAAGAAGAA	843
ENSG00000109016	NP_056325	dehydrogenase/reductase (SDR family) member 7B [Source:RefSeq_peptide;Acc:NP_056325]	GAAGAAGAAGAA	839
ENSG00000109061	P12882	Myosin-1 (Myosin heavy chain 1) (Myosin heavy chain 2x) (MyHC-2x) (Myosin heavy chain, skeletal muscle, adult 1) (Myosin heavy chain IIx/d) (MyHC-IIx/d). [Source:Uniprot/SWISSPROT;Acc:P12882]	GATGAAGAAGAA	5355
ENSG00000109063	P11055	Myosin-3 (Myosin heavy chain 3) (Myosin heavy chain, fast skeletal muscle, embryonic) (Muscle embryonic myosin heavy chain) (SMHCE). [Source:Uniprot/SWISSPROT;Acc:P11055]	GTTGATGTTGAA	4291
ENSG00000109063	P11055	Myosin-3 (Myosin heavy chain 3) (Myosin heavy chain, fast skeletal muscle, embryonic) (Muscle embryonic myosin heavy chain) (SMHCE). [Source:Uniprot/SWISSPROT;Acc:P11055]	GATGAAGAAGAA	5346
ENSG00000109111	Q7KZ85	Transcription elongation factor SPT6 (hSPT6) (Tat-cotransactivator 2 protein) (Tat-CT2 protein). [Source:Uniprot/SWISSPROT;Acc:Q7KZ85]	GATGATGATGAA	181
ENSG00000109111	Q7KZ85	Transcription elongation factor SPT6 (hSPT6) (Tat-cotransactivator 2 protein) (Tat-CT2 protein). [Source:Uniprot/SWISSPROT;Acc:Q7KZ85]	GAAGATGATGTT	235
ENSG00000109111	Q7KZ85	Transcription elongation factor SPT6 (hSPT6) (Tat-cotransactivator 2 protein) (Tat-CT2 protein). [Source:Uniprot/SWISSPROT;Acc:Q7KZ85]	GAAGAAGATGAT	517
ENSG00000109111	Q7KZ85	Transcription elongation factor SPT6 (hSPT6) (Tat-cotransactivator 2 protein) (Tat-CT2 protein). [Source:Uniprot/SWISSPROT;Acc:Q7KZ85]	GAAGATGATGAA	925
ENSG00000109111	Q7KZ85	Transcription elongation factor SPT6 (hSPT6) (Tat-cotransactivator 2 protein) (Tat-CT2 protein). [Source:Uniprot/SWISSPROT;Acc:Q7KZ85]	GATGATGATGAA	181
ENSG00000109111	Q7KZ85	Transcription elongation factor SPT6 (hSPT6) (Tat-cotransactivator 2 protein) (Tat-CT2 protein). [Source:Uniprot/SWISSPROT;Acc:Q7KZ85]	GAAGATGATGTT	235
ENSG00000109111	Q7KZ85	Transcription elongation factor SPT6 (hSPT6) (Tat-cotransactivator 2 protein) (Tat-CT2 protein). [Source:Uniprot/SWISSPROT;Acc:Q7KZ85]	GAAGAAGATGAT	517
ENSG00000109111	Q7KZ85	Transcription elongation factor SPT6 (hSPT6) (Tat-cotransactivator 2 protein) (Tat-CT2 protein). [Source:Uniprot/SWISSPROT;Acc:Q7KZ85]	GAAGATGATGAA	925
ENSG00000109171	NP_065897	SLAIN motif family, member 2 [Source:RefSeq_peptide;Acc:NP_065897]	GATGATGAAGAT	124
ENSG00000109171	NP_065897	SLAIN motif family, member 2 [Source:RefSeq_peptide;Acc:NP_065897]	GATGATGAAGAT	1066
ENSG00000109184	Q92564	DCN1-like protein 4 (Defective in cullin neddylation protein 1-like protein 4) (DCUN1 domain-containing protein 4). [Source:Uniprot/SWISSPROT;Acc:Q92564]	GATGATGTTGTA	349
ENSG00000109184	Q92564	DCN1-like protein 4 (Defective in cullin neddylation protein 1-like protein 4) (DCUN1 domain-containing protein 4). [Source:Uniprot/SWISSPROT;Acc:Q92564]	GATGATGTTGTA	349
ENSG00000109184	Q92564	DCN1-like protein 4 (Defective in cullin neddylation protein 1-like protein 4) (DCUN1 domain-containing protein 4). [Source:Uniprot/SWISSPROT;Acc:Q92564]	GATGATGTTGTA	349
ENSG00000109265	Q6ZU35	CDNA FLJ44026 fis, clone TESTI4026762. [Source:Uniprot/SPTREMBL;Acc:Q6ZU35]	GAAGAAGAAGAA	2598
ENSG00000109445	Q9Y3S2	Zinc finger protein 330 (Nucleolar cysteine-rich protein) (Nucleolar autoantigen 36). [Source:Uniprot/SWISSPROT;Acc:Q9Y3S2]	GAAGAAGATGAA	847
ENSG00000109536	Q14331	Protein FRG1 (FSHD region gene 1 protein). [Source:Uniprot/SWISSPROT;Acc:Q14331]	GAAGAAGATGAA	100
ENSG00000109606	O43143	Putative pre-mRNA-splicing factor ATP-dependent RNA helicase DHX15 (EC 3.6.1.-) (DEAH box protein 15) (ATP-dependent RNA helicase #46). [Source:Uniprot/SWISSPROT;Acc:O43143]	GAAGTTGATGAT	1114
ENSG00000109667	Q9NRM0	Solute carrier family 2, facilitated glucose transporter member 9 (Glucose transporter type 9) (GLUT-9). [Source:Uniprot/SWISSPROT;Acc:Q9NRM0]	GAAGATGAAGAA	28
ENSG00000109670	Q969H0	F-box/WD repeat protein 7 (F-box and WD-40 domain protein 7) (F-box protein FBX30) (hCdc4) (Archipelago homolog) (hAgo) (SEL-10). [Source:Uniprot/SWISSPROT;Acc:Q969H0]	GTAGATGAAGAA	82
ENSG00000109670	Q969H0	F-box/WD repeat protein 7 (F-box and WD-40 domain protein 7) (F-box protein FBX30) (hCdc4) (Archipelago homolog) (hAgo) (SEL-10). [Source:Uniprot/SWISSPROT;Acc:Q969H0]	GAAGATGAAGAA	298
ENSG00000109670	Q969H0	F-box/WD repeat protein 7 (F-box and WD-40 domain protein 7) (F-box protein FBX30) (hCdc4) (Archipelago homolog) (hAgo) (SEL-10). [Source:Uniprot/SWISSPROT;Acc:Q969H0]	GTAGATGAAGAA	82
ENSG00000109670	Q969H0	F-box/WD repeat protein 7 (F-box and WD-40 domain protein 7) (F-box protein FBX30) (hCdc4) (Archipelago homolog) (hAgo) (SEL-10). [Source:Uniprot/SWISSPROT;Acc:Q969H0]	GAAGATGAAGAA	298
ENSG00000109686	NP_001009555	SH3 domain protein D19 [Source:RefSeq_peptide;Acc:NP_001009555]	GATGATGATGTT	616
ENSG00000109738	P48167	Glycine receptor subunit beta precursor (Glycine receptor 58 kDa subunit). [Source:Uniprot/SWISSPROT;Acc:P48167]	GTTGATGTAGTA	238
ENSG00000109756	Q9Y4G8	Rap guanine nucleotide exchange factor 2 (Neural RAP guanine nucleotide exchange protein) (nRap GEP) (PDZ domain-containing guanine nucleotide exchange factor 1) (PDZ-GEF1) (RA-GEF). [Source:Uniprot/SWISSPROT;Acc:Q9Y4G8]	GTAGATGTAGAA	1519
ENSG00000109756	Q9Y4G8	Rap guanine nucleotide exchange factor 2 (Neural RAP guanine nucleotide exchange protein) (nRap GEP) (PDZ domain-containing guanine nucleotide exchange factor 1) (PDZ-GEF1) (RA-GEF). [Source:Uniprot/SWISSPROT;Acc:Q9Y4G8]	GATGAAGATGAA	4471
ENSG00000109762	Q9H3E2	Sorting nexin-25. [Source:Uniprot/SWISSPROT;Acc:Q9H3E2]	GATGATGAAGTA	292
ENSG00000109762	Q9H3E2	Sorting nexin-25. [Source:Uniprot/SWISSPROT;Acc:Q9H3E2]	GATGATGAAGTA	292
ENSG00000109794	Q7Z2S5	MSTP119. [Source:Uniprot/SPTREMBL;Acc:Q7Z2S5]	GATGATGATGAA	859
ENSG00000109794	Q7Z2S5	MSTP119. [Source:Uniprot/SPTREMBL;Acc:Q7Z2S5]	GATGATGATGAA	382
ENSG00000109794	Q7Z2S5	MSTP119. [Source:Uniprot/SPTREMBL;Acc:Q7Z2S5]	GATGATGATGAA	382
ENSG00000109832	Q9UHL0	ATP-dependent RNA helicase DDX25 (EC 3.6.1.-) (DEAD box protein 25) (Gonadotropin-regulated testicular RNA helicase). [Source:Uniprot/SWISSPROT;Acc:Q9UHL0]	GAAGATGATGAA	154
ENSG00000109911	Q96EB1	Elongator complex protein 4 (hELP4) (PAX6 neighbor gene protein). [Source:Uniprot/SWISSPROT;Acc:Q96EB1]	GATGAAGATGTA	427
ENSG00000109911	Q96EB1	Elongator complex protein 4 (hELP4) (PAX6 neighbor gene protein). [Source:Uniprot/SWISSPROT;Acc:Q96EB1]	GATGTAGTAGTT	964
ENSG00000109911	Q96EB1	Elongator complex protein 4 (hELP4) (PAX6 neighbor gene protein). [Source:Uniprot/SWISSPROT;Acc:Q96EB1]	GATGAAGATGTA	427
ENSG00000109911	Q96EB1	Elongator complex protein 4 (hELP4) (PAX6 neighbor gene protein). [Source:Uniprot/SWISSPROT;Acc:Q96EB1]	GATGTAGTAGTT	970
ENSG00000109911	Q96EB1	Elongator complex protein 4 (hELP4) (PAX6 neighbor gene protein). [Source:Uniprot/SWISSPROT;Acc:Q96EB1]	GATGAAGATGTA	427
ENSG00000109911	Q96EB1	Elongator complex protein 4 (hELP4) (PAX6 neighbor gene protein). [Source:Uniprot/SWISSPROT;Acc:Q96EB1]	GATGTAGTAGTT	964
ENSG00000109911	Q96EB1	Elongator complex protein 4 (hELP4) (PAX6 neighbor gene protein). [Source:Uniprot/SWISSPROT;Acc:Q96EB1]	GATGAAGATGTA	427
ENSG00000109911	Q96EB1	Elongator complex protein 4 (hELP4) (PAX6 neighbor gene protein). [Source:Uniprot/SWISSPROT;Acc:Q96EB1]	GATGTAGTAGTT	964
ENSG00000109920	Q8N3X1	Formin-binding protein 4 (Formin-binding protein 30). [Source:Uniprot/SWISSPROT;Acc:Q8N3X1]	GAAGTAGAAGAA	1510
ENSG00000109920	Q8N3X1	Formin-binding protein 4 (Formin-binding protein 30). [Source:Uniprot/SWISSPROT;Acc:Q8N3X1]	GTAGAAGAAGAA	1558
ENSG00000109920	Q8N3X1	Formin-binding protein 4 (Formin-binding protein 30). [Source:Uniprot/SWISSPROT;Acc:Q8N3X1]	GAAGAAGAAGAA	1894
ENSG00000110048	P22059	Oxysterol-binding protein 1. [Source:Uniprot/SWISSPROT;Acc:P22059]	GATGAAGATGAT	1054
ENSG00000110075	Q5H9R7	SAPS domain family member 3 (Sporulation-induced transcript 4- associated protein SAPL) (Protein phosphatase 6 regulatory subunit 3). [Source:Uniprot/SWISSPROT;Acc:Q5H9R7]	GAAGAAGAAGAT	1954
ENSG00000110075	Q5H9R7	SAPS domain family member 3 (Sporulation-induced transcript 4- associated protein SAPL) (Protein phosphatase 6 regulatory subunit 3). [Source:Uniprot/SWISSPROT;Acc:Q5H9R7]	GAAGAAGAAGAT	1714
ENSG00000110075	Q5H9R7	SAPS domain family member 3 (Sporulation-induced transcript 4- associated protein SAPL) (Protein phosphatase 6 regulatory subunit 3). [Source:Uniprot/SWISSPROT;Acc:Q5H9R7]	GAAGAAGAAGAT	1714
ENSG00000110075	Q5H9R7	SAPS domain family member 3 (Sporulation-induced transcript 4- associated protein SAPL) (Protein phosphatase 6 regulatory subunit 3). [Source:Uniprot/SWISSPROT;Acc:Q5H9R7]	GAAGAAGAAGAT	1954
ENSG00000110075	Q5H9R7	SAPS domain family member 3 (Sporulation-induced transcript 4- associated protein SAPL) (Protein phosphatase 6 regulatory subunit 3). [Source:Uniprot/SWISSPROT;Acc:Q5H9R7]	GAAGAAGAAGAT	1867
ENSG00000110172	NP_036256	cysteine and histidine-rich domain (CHORD)-containing, zinc binding protein 1 [Source:RefSeq_peptide;Acc:NP_036256]	GTTGTAGAAGAA	581
ENSG00000110200	P60006	Uncharacterized protein C11orf51. [Source:Uniprot/SWISSPROT;Acc:P60006]	GATGATGAAGAT	205
ENSG00000110218	Q96RD7	Pannexin-1. [Source:Uniprot/SWISSPROT;Acc:Q96RD7]	GATGTTGTTGAT	1126
ENSG00000110244	NP_000473	apolipoprotein A-IV precursor [Source:RefSeq_peptide;Acc:NP_000473]	GATGAAGAAGAA	732
ENSG00000110321	P78344	Eukaryotic translation initiation factor 4 gamma 2 (eIF-4-gamma 2) (eIF-4G 2) (eIF4G 2) (p97) (Death-associated protein 5) (DAP-5). [Source:Uniprot/SWISSPROT;Acc:P78344]	GAAGAAGAAGAA	2692
ENSG00000110321	P78344	Eukaryotic translation initiation factor 4 gamma 2 (eIF-4-gamma 2) (eIF-4G 2) (eIF4G 2) (p97) (Death-associated protein 5) (DAP-5). [Source:Uniprot/SWISSPROT;Acc:P78344]	GAAGAAGAAGAA	2578
ENSG00000110395	P22681	E3 ubiquitin-protein ligase CBL (EC 6.3.2.-) (Signal transduction protein CBL) (Proto-oncogene c-CBL) (Casitas B-lineage lymphoma proto- oncogene) (RING finger protein 55). [Source:Uniprot/SWISSPROT;Acc:P22681]	GATGATGATGAT	1366
ENSG00000110429	Q9UK99	F-box only protein 3. [Source:Uniprot/SWISSPROT;Acc:Q9UK99]	GATGAAGATGAT	1336
ENSG00000110514	Q8WXG6	MAP kinase-activating death domain protein (Differentially expressed in normal and neoplastic cells) (Insulinoma-glucagonoma clone 20) (Rab3 GDP/GTP exchange factor). [Source:Uniprot/SWISSPROT;Acc:Q8WXG6]	GAAGATGATGAA	3913
ENSG00000110514	Q8WXG6	MAP kinase-activating death domain protein (Differentially expressed in normal and neoplastic cells) (Insulinoma-glucagonoma clone 20) (Rab3 GDP/GTP exchange factor). [Source:Uniprot/SWISSPROT;Acc:Q8WXG6]	GAAGATGATGAA	4090
ENSG00000110514	Q8WXG6	MAP kinase-activating death domain protein (Differentially expressed in normal and neoplastic cells) (Insulinoma-glucagonoma clone 20) (Rab3 GDP/GTP exchange factor). [Source:Uniprot/SWISSPROT;Acc:Q8WXG6]	GAAGATGATGAA	3784
ENSG00000110514	Q8WXG6	MAP kinase-activating death domain protein (Differentially expressed in normal and neoplastic cells) (Insulinoma-glucagonoma clone 20) (Rab3 GDP/GTP exchange factor). [Source:Uniprot/SWISSPROT;Acc:Q8WXG6]	GAAGATGATGAA	4099
ENSG00000110514	Q8WXG6	MAP kinase-activating death domain protein (Differentially expressed in normal and neoplastic cells) (Insulinoma-glucagonoma clone 20) (Rab3 GDP/GTP exchange factor). [Source:Uniprot/SWISSPROT;Acc:Q8WXG6]	GAAGATGATGAA	3973
ENSG00000110514	Q8WXG6	MAP kinase-activating death domain protein (Differentially expressed in normal and neoplastic cells) (Insulinoma-glucagonoma clone 20) (Rab3 GDP/GTP exchange factor). [Source:Uniprot/SWISSPROT;Acc:Q8WXG6]	GAAGATGATGAA	3913
ENSG00000110514	Q8WXG6	MAP kinase-activating death domain protein (Differentially expressed in normal and neoplastic cells) (Insulinoma-glucagonoma clone 20) (Rab3 GDP/GTP exchange factor). [Source:Uniprot/SWISSPROT;Acc:Q8WXG6]	GAAGATGATGAA	4090
ENSG00000110696	O00193	Small acidic protein. [Source:Uniprot/SWISSPROT;Acc:O00193]	GATGATGATGAT	355
ENSG00000110713	P52948	Nuclear pore complex protein Nup98-Nup96 precursor [Contains: Nuclear pore complex protein Nup98 (Nucleoporin Nup98) (98 kDa nucleoporin); Nuclear pore complex protein Nup96 (Nucleoporin Nup96) (96 kDa nucleoporin)]. [Source:Uniprot/SWISSPROT;Acc:P52948]	GATGAAGAAGAT	3001
ENSG00000110713	P52948	Nuclear pore complex protein Nup98-Nup96 precursor [Contains: Nuclear pore complex protein Nup98 (Nucleoporin Nup98) (98 kDa nucleoporin); Nuclear pore complex protein Nup96 (Nucleoporin Nup96) (96 kDa nucleoporin)]. [Source:Uniprot/SWISSPROT;Acc:P52948]	GATGAAGAAGAT	2950
ENSG00000110713	P52948	Nuclear pore complex protein Nup98-Nup96 precursor [Contains: Nuclear pore complex protein Nup98 (Nucleoporin Nup98) (98 kDa nucleoporin); Nuclear pore complex protein Nup96 (Nucleoporin Nup96) (96 kDa nucleoporin)]. [Source:Uniprot/SWISSPROT;Acc:P52948]	GATGAAGAAGAT	3001
ENSG00000110713	P52948	Nuclear pore complex protein Nup98-Nup96 precursor [Contains: Nuclear pore complex protein Nup98 (Nucleoporin Nup98) (98 kDa nucleoporin); Nuclear pore complex protein Nup96 (Nucleoporin Nup96) (96 kDa nucleoporin)]. [Source:Uniprot/SWISSPROT;Acc:P52948]	GATGAAGAAGAT	2950
ENSG00000110713	P52948	Nuclear pore complex protein Nup98-Nup96 precursor [Contains: Nuclear pore complex protein Nup98 (Nucleoporin Nup98) (98 kDa nucleoporin); Nuclear pore complex protein Nup96 (Nucleoporin Nup96) (96 kDa nucleoporin)]. [Source:Uniprot/SWISSPROT;Acc:P52948]	GATGAAGAAGAT	2950
ENSG00000110799	P04275	von Willebrand factor precursor (vWF) [Contains: von Willebrand antigen 2 (von Willebrand antigen II)]. [Source:Uniprot/SWISSPROT;Acc:P04275]	GAAGAAGAAGAA	4212
ENSG00000110917	Q14165	Uncharacterized protein KIAA0152 precursor. [Source:Uniprot/SWISSPROT;Acc:Q14165]	GAAGAAGAAGAA	697
ENSG00000111011	NP_937992	arginine/serine-rich coiled-coil 2 isoform b [Source:RefSeq_peptide;Acc:NP_937992]	GTTGATGAAGAA	1153
ENSG00000111011	NP_937992	arginine/serine-rich coiled-coil 2 isoform b [Source:RefSeq_peptide;Acc:NP_937992]	GTTGATGAAGAA	1009
ENSG00000111011	NP_937992	arginine/serine-rich coiled-coil 2 isoform b [Source:RefSeq_peptide;Acc:NP_937992]	GTTGATGAAGAA	976
ENSG00000111011	NP_937992	arginine/serine-rich coiled-coil 2 isoform b [Source:RefSeq_peptide;Acc:NP_937992]	GTTGATGAAGAA	976
ENSG00000111142	P50579	Methionine aminopeptidase 2 (EC 3.4.11.18) (MetAP 2) (Peptidase M 2) (Initiation factor 2-associated 67 kDa glycoprotein) (p67) (p67eIF2). [Source:Uniprot/SWISSPROT;Acc:P50579]	GATGAAGATGAT	241
ENSG00000111142	P50579	Methionine aminopeptidase 2 (EC 3.4.11.18) (MetAP 2) (Peptidase M 2) (Initiation factor 2-associated 67 kDa glycoprotein) (p67) (p67eIF2). [Source:Uniprot/SWISSPROT;Acc:P50579]	GATGAAGATGAT	244
ENSG00000111142	P50579	Methionine aminopeptidase 2 (EC 3.4.11.18) (MetAP 2) (Peptidase M 2) (Initiation factor 2-associated 67 kDa glycoprotein) (p67) (p67eIF2). [Source:Uniprot/SWISSPROT;Acc:P50579]	GAAGAAGAAGAA	306
ENSG00000111247	Q96B01	RAD51-associated protein 1 (RAD51-interacting protein). [Source:Uniprot/SWISSPROT;Acc:Q96B01]	GAAGATGATGTT	478
ENSG00000111247	Q96B01	RAD51-associated protein 1 (RAD51-interacting protein). [Source:Uniprot/SWISSPROT;Acc:Q96B01]	GAAGATGATGTT	478
ENSG00000111247	Q96B01	RAD51-associated protein 1 (RAD51-interacting protein). [Source:Uniprot/SWISSPROT;Acc:Q96B01]	GAAGATGATGTT	427
ENSG00000111254	O75969	A-kinase anchor protein 3 (Protein kinase A-anchoring protein 3) (PRKA3) (A-kinase anchor protein 110 kDa) (AKAP 110) (Sperm oocyte- binding protein) (Fibrousheathin-1) (Fibrousheathin I) (Fibrous sheath protein of 95 kDa) (FSP95). [Source:Uniprot/SWISSPROT;Acc:O75969]	GTAGATGAAGTT	361
ENSG00000111348	P52566	Rho GDP-dissociation inhibitor 2 (Rho GDI 2) (Rho-GDI beta) (Ly-GDI). [Source:Uniprot/SWISSPROT;Acc:P52566]	GATGATGATGAT	37
ENSG00000111450	P32856	Syntaxin-2 (Epimorphin). [Source:Uniprot/SWISSPROT;Acc:P32856]	GTTGAAGAAGTA	148
ENSG00000111450	P32856	Syntaxin-2 (Epimorphin). [Source:Uniprot/SWISSPROT;Acc:P32856]	GTTGAAGAAGTA	148
ENSG00000111450	P32856	Syntaxin-2 (Epimorphin). [Source:Uniprot/SWISSPROT;Acc:P32856]	GTTGAAGAAGTA	148
ENSG00000111530	Q86VP6	Cullin-associated NEDD8-dissociated protein 1 (Cullin-associated and neddylation-dissociated protein 1) (p120 CAND1) (TBP-interacting protein TIP120A) (TBP-interacting protein of 120 kDa A). [Source:Uniprot/SWISSPROT;Acc:Q86VP6]	GTAGATGATGAT	796
ENSG00000111530	Q86VP6	Cullin-associated NEDD8-dissociated protein 1 (Cullin-associated and neddylation-dissociated protein 1) (p120 CAND1) (TBP-interacting protein TIP120A) (TBP-interacting protein of 120 kDa A). [Source:Uniprot/SWISSPROT;Acc:Q86VP6]	GATGATGAAGAT	940
ENSG00000111530	Q86VP6	Cullin-associated NEDD8-dissociated protein 1 (Cullin-associated and neddylation-dissociated protein 1) (p120 CAND1) (TBP-interacting protein TIP120A) (TBP-interacting protein of 120 kDa A). [Source:Uniprot/SWISSPROT;Acc:Q86VP6]	GATGATGATGAT	985
ENSG00000111530	Q86VP6	Cullin-associated NEDD8-dissociated protein 1 (Cullin-associated and neddylation-dissociated protein 1) (p120 CAND1) (TBP-interacting protein TIP120A) (TBP-interacting protein of 120 kDa A). [Source:Uniprot/SWISSPROT;Acc:Q86VP6]	GTAGATGATGAT	322
ENSG00000111530	Q86VP6	Cullin-associated NEDD8-dissociated protein 1 (Cullin-associated and neddylation-dissociated protein 1) (p120 CAND1) (TBP-interacting protein TIP120A) (TBP-interacting protein of 120 kDa A). [Source:Uniprot/SWISSPROT;Acc:Q86VP6]	GATGATGAAGAT	466
ENSG00000111530	Q86VP6	Cullin-associated NEDD8-dissociated protein 1 (Cullin-associated and neddylation-dissociated protein 1) (p120 CAND1) (TBP-interacting protein TIP120A) (TBP-interacting protein of 120 kDa A). [Source:Uniprot/SWISSPROT;Acc:Q86VP6]	GATGATGATGAT	511
ENSG00000111581	P57740	Nuclear pore complex protein Nup107 (Nucleoporin Nup107) (107 kDa nucleoporin). [Source:Uniprot/SWISSPROT;Acc:P57740]	GAAGATGAAGTT	568
ENSG00000111581	P57740	Nuclear pore complex protein Nup107 (Nucleoporin Nup107) (107 kDa nucleoporin). [Source:Uniprot/SWISSPROT;Acc:P57740]	GAAGATGAAGTT	1021
ENSG00000111602	Q9UNS1	Timeless homolog (hTIM). [Source:Uniprot/SWISSPROT;Acc:Q9UNS1]	GAAGAAGAAGAA	1599
ENSG00000111642	Q14839	Chromodomain helicase-DNA-binding protein 4 (EC 3.6.1.-) (ATP- dependent helicase CHD4) (CHD-4) (Mi-2 autoantigen 218 kDa protein) (Mi2-beta). [Source:Uniprot/SWISSPROT;Acc:Q14839]	GAAGAAGAAGAA	342
ENSG00000111642	Q14839	Chromodomain helicase-DNA-binding protein 4 (EC 3.6.1.-) (ATP- dependent helicase CHD4) (CHD-4) (Mi-2 autoantigen 218 kDa protein) (Mi2-beta). [Source:Uniprot/SWISSPROT;Acc:Q14839]	GATGATGATGAT	418
ENSG00000111642	Q14839	Chromodomain helicase-DNA-binding protein 4 (EC 3.6.1.-) (ATP- dependent helicase CHD4) (CHD-4) (Mi-2 autoantigen 218 kDa protein) (Mi2-beta). [Source:Uniprot/SWISSPROT;Acc:Q14839]	GAAGAAGAAGAA	342
ENSG00000111642	Q14839	Chromodomain helicase-DNA-binding protein 4 (EC 3.6.1.-) (ATP- dependent helicase CHD4) (CHD-4) (Mi-2 autoantigen 218 kDa protein) (Mi2-beta). [Source:Uniprot/SWISSPROT;Acc:Q14839]	GATGATGATGAT	418
ENSG00000111647	0		GATGAAGAAGTA	124
ENSG00000111647	0		GATGAAGAAGTA	124
ENSG00000111670	Q3T906	N-acetylglucosamine-1-phosphotransferase subunits alpha/beta precursor (EC 2.7.8.17) (GlcNAc-1-phosphotransferase alpha/beta subunits) (UDP- N-acetylglucosamine-1-phosphotransferase alpha/beta subunits) (Stealth protein GNPTAB) [Contains: N-acetylglucosam [Source:Uniprot/SWISSPROT;Acc:Q3T906]	GATGTTGAAGAT	568
ENSG00000111670	Q3T906	N-acetylglucosamine-1-phosphotransferase subunits alpha/beta precursor (EC 2.7.8.17) (GlcNAc-1-phosphotransferase alpha/beta subunits) (UDP- N-acetylglucosamine-1-phosphotransferase alpha/beta subunits) (Stealth protein GNPTAB) [Contains: N-acetylglucosam [Source:Uniprot/SWISSPROT;Acc:Q3T906]	GATGAAGTTGAT	3043
ENSG00000111701	P41238	C->U-editing enzyme APOBEC-1 (EC 3.5.4.-) (Apolipoprotein B mRNA- editing enzyme 1) (HEPR). [Source:Uniprot/SWISSPROT;Acc:P41238]	GATGATGTTGTA	522
ENSG00000111726	Q8NFW8	N-acylneuraminate cytidylyltransferase (EC 2.7.7.43) (CMP-N- acetylneuraminic acid synthetase) (CMP-NeuNAc synthetase). [Source:Uniprot/SWISSPROT;Acc:Q8NFW8]	GTTGTAGATGAA	1057
ENSG00000111727	Q9Y5Z7	Host cell factor 2 (HCF-2) (C2 factor). [Source:Uniprot/SWISSPROT;Acc:Q9Y5Z7]	GAAGTTGATGAA	1663
ENSG00000111729	Q9UMR7	C-type lectin domain family 4 member A (C-type lectin superfamily member 6) (Dendritic cell immunoreceptor) (Lectin-like immunoreceptor) (C-type lectin DDB27). [Source:Uniprot/SWISSPROT;Acc:Q9UMR7]	GATGATGAAGAT	693
ENSG00000111729	Q9UMR7	C-type lectin domain family 4 member A (C-type lectin superfamily member 6) (Dendritic cell immunoreceptor) (Lectin-like immunoreceptor) (C-type lectin DDB27). [Source:Uniprot/SWISSPROT;Acc:Q9UMR7]	GATGATGAAGAT	477
ENSG00000111729	Q9UMR7	C-type lectin domain family 4 member A (C-type lectin superfamily member 6) (Dendritic cell immunoreceptor) (Lectin-like immunoreceptor) (C-type lectin DDB27). [Source:Uniprot/SWISSPROT;Acc:Q9UMR7]	GATGATGAAGAT	576
ENSG00000111729	Q9UMR7	C-type lectin domain family 4 member A (C-type lectin superfamily member 6) (Dendritic cell immunoreceptor) (Lectin-like immunoreceptor) (C-type lectin DDB27). [Source:Uniprot/SWISSPROT;Acc:Q9UMR7]	GATGATGAAGAT	594
ENSG00000111788	0		GAAGAAGAAGAA	487
ENSG00000111799	Q99715	Collagen alpha-1(XII) chain precursor. [Source:Uniprot/SWISSPROT;Acc:Q99715]	GATGAAGTAGAA	292
ENSG00000111799	Q99715	Collagen alpha-1(XII) chain precursor. [Source:Uniprot/SWISSPROT;Acc:Q99715]	GAAGAAGTTGTT	991
ENSG00000111799	Q99715	Collagen alpha-1(XII) chain precursor. [Source:Uniprot/SWISSPROT;Acc:Q99715]	GTAGATGAAGAA	3010
ENSG00000111799	Q99715	Collagen alpha-1(XII) chain precursor. [Source:Uniprot/SWISSPROT;Acc:Q99715]	GTAGAAGATGAA	4372
ENSG00000111799	Q99715	Collagen alpha-1(XII) chain precursor. [Source:Uniprot/SWISSPROT;Acc:Q99715]	GTAGAAGATGAA	880
ENSG00000111799	Q99715	Collagen alpha-1(XII) chain precursor. [Source:Uniprot/SWISSPROT;Acc:Q99715]	GATGAAGTAGAA	292
ENSG00000111799	Q99715	Collagen alpha-1(XII) chain precursor. [Source:Uniprot/SWISSPROT;Acc:Q99715]	GAAGAAGTTGTT	991
ENSG00000111799	Q99715	Collagen alpha-1(XII) chain precursor. [Source:Uniprot/SWISSPROT;Acc:Q99715]	GTAGATGAAGAA	3010
ENSG00000111799	Q99715	Collagen alpha-1(XII) chain precursor. [Source:Uniprot/SWISSPROT;Acc:Q99715]	GTAGAAGATGAA	4372
ENSG00000111817	Q9UL01	Dermatan-sulfate epimerase precursor (EC 5.1.3.19) (DS epimerase) (Chondroitin-glucuronate 5-epimerase) (Squamous cell carcinoma antigen recognized by T-cells 2) (SART-2). [Source:Uniprot/SWISSPROT;Acc:Q9UL01]	GATGAAGATGAA	2551
ENSG00000111817	Q9UL01	Dermatan-sulfate epimerase precursor (EC 5.1.3.19) (DS epimerase) (Chondroitin-glucuronate 5-epimerase) (Squamous cell carcinoma antigen recognized by T-cells 2) (SART-2). [Source:Uniprot/SWISSPROT;Acc:Q9UL01]	GATGAAGATGAA	2551
ENSG00000111832	Q9H446	RWD domain-containing protein 1. [Source:Uniprot/SWISSPROT;Acc:Q9H446]	GATGATGAAGAT	385
ENSG00000111832	Q9H446	RWD domain-containing protein 1. [Source:Uniprot/SWISSPROT;Acc:Q9H446]	GATGATGAAGAT	385
ENSG00000111832	Q9H446	RWD domain-containing protein 1. [Source:Uniprot/SWISSPROT;Acc:Q9H446]	GATGATGAAGAT	673
ENSG00000111834	NP_001010892	radial spokehead-like 3 [Source:RefSeq_peptide;Acc:NP_001010892]	GAAGAAGATGAA	1714
ENSG00000111834	NP_001010892	radial spokehead-like 3 [Source:RefSeq_peptide;Acc:NP_001010892]	GAAGATGAAGAT	2119
ENSG00000111834	NP_001010892	radial spokehead-like 3 [Source:RefSeq_peptide;Acc:NP_001010892]	GAAGAAGATGAA	973
ENSG00000111834	NP_001010892	radial spokehead-like 3 [Source:RefSeq_peptide;Acc:NP_001010892]	GAAGATGAAGAT	1378
ENSG00000111845	Q9NWT1	p21-activated protein kinase-interacting protein 1 (PAK1-interacting protein 1) (PAK/PLC-interacting protein 1) (hPIP1) (WD repeat protein 84). [Source:Uniprot/SWISSPROT;Acc:Q9NWT1]	GATGAAGAAGTT	667
ENSG00000111912	Q8NI08	Nuclear receptor coactivator 7 (140 kDa estrogen receptor-associated protein) (Estrogen nuclear receptor coactivator 1). [Source:Uniprot/SWISSPROT;Acc:Q8NI08]	GAAGATGATGAT	1234
ENSG00000111912	Q8NI08	Nuclear receptor coactivator 7 (140 kDa estrogen receptor-associated protein) (Estrogen nuclear receptor coactivator 1). [Source:Uniprot/SWISSPROT;Acc:Q8NI08]	GAAGATGATGAT	1234
ENSG00000112146	Q9UK97	F-box only protein 9 (Cross-immune reaction antigen 1) (Renal carcinoma antigen NY-REN-57). [Source:Uniprot/SWISSPROT;Acc:Q9UK97]	GATGATGATGAA	46
ENSG00000112146	Q9UK97	F-box only protein 9 (Cross-immune reaction antigen 1) (Renal carcinoma antigen NY-REN-57). [Source:Uniprot/SWISSPROT;Acc:Q9UK97]	GTAGAAGAAGAA	274
ENSG00000112146	Q9UK97	F-box only protein 9 (Cross-immune reaction antigen 1) (Renal carcinoma antigen NY-REN-57). [Source:Uniprot/SWISSPROT;Acc:Q9UK97]	GTAGAAGAAGAA	172
ENSG00000112146	Q9UK97	F-box only protein 9 (Cross-immune reaction antigen 1) (Renal carcinoma antigen NY-REN-57). [Source:Uniprot/SWISSPROT;Acc:Q9UK97]	GATGATGATGAA	76
ENSG00000112146	Q9UK97	F-box only protein 9 (Cross-immune reaction antigen 1) (Renal carcinoma antigen NY-REN-57). [Source:Uniprot/SWISSPROT;Acc:Q9UK97]	GTAGAAGAAGAA	304
ENSG00000112200	Q9Y4E5	Zinc finger protein 451 (Coactivator for steroid receptors). [Source:Uniprot/SWISSPROT;Acc:Q9Y4E5]	GTTGAAGAAGAA	697
ENSG00000112276	Q8NE79	Blood vessel epicardial substance (hBVES) (Popeye domain-containing protein 1) (Popeye protein 1). [Source:Uniprot/SWISSPROT;Acc:Q8NE79]	GAAGATGATGAT	1018
ENSG00000112276	Q8NE79	Blood vessel epicardial substance (hBVES) (Popeye domain-containing protein 1) (Popeye protein 1). [Source:Uniprot/SWISSPROT;Acc:Q8NE79]	GAAGATGATGAT	1018
ENSG00000112290	Q92558	Wiskott-Aldrich syndrome protein family member 1 (WASP-family protein member 1) (Protein WAVE-1) (Verprolin homology domain-containing protein 1). [Source:Uniprot/SWISSPROT;Acc:Q92558]	GATGAAGTAGAT	1657
ENSG00000112290	Q92558	Wiskott-Aldrich syndrome protein family member 1 (WASP-family protein member 1) (Protein WAVE-1) (Verprolin homology domain-containing protein 1). [Source:Uniprot/SWISSPROT;Acc:Q92558]	GATGAAGTAGAT	1657
ENSG00000112290	Q92558	Wiskott-Aldrich syndrome protein family member 1 (WASP-family protein member 1) (Protein WAVE-1) (Verprolin homology domain-containing protein 1). [Source:Uniprot/SWISSPROT;Acc:Q92558]	GATGAAGTAGAT	1657
ENSG00000112290	Q92558	Wiskott-Aldrich syndrome protein family member 1 (WASP-family protein member 1) (Protein WAVE-1) (Verprolin homology domain-containing protein 1). [Source:Uniprot/SWISSPROT;Acc:Q92558]	GATGAAGTAGAT	1657
ENSG00000112290	Q92558	Wiskott-Aldrich syndrome protein family member 1 (WASP-family protein member 1) (Protein WAVE-1) (Verprolin homology domain-containing protein 1). [Source:Uniprot/SWISSPROT;Acc:Q92558]	GATGAAGTAGAT	1657
ENSG00000112319	O95677	Eyes absent homolog 4 (EC 3.1.3.48). [Source:Uniprot/SWISSPROT;Acc:O95677]	GTAGAAGAAGAA	1813
ENSG00000112319	O95677	Eyes absent homolog 4 (EC 3.1.3.48). [Source:Uniprot/SWISSPROT;Acc:O95677]	GTAGAAGAAGAA	1744
ENSG00000112339	Q9Y450	HBS1-like protein (ERFS). [Source:Uniprot/SWISSPROT;Acc:Q9Y450]	GAAGATGATGAT	49
ENSG00000112339	Q9Y450	HBS1-like protein (ERFS). [Source:Uniprot/SWISSPROT;Acc:Q9Y450]	GAAGATGATGAT	49
ENSG00000112339	Q9Y450	HBS1-like protein (ERFS). [Source:Uniprot/SWISSPROT;Acc:Q9Y450]	GAAGATGATGAT	178
ENSG00000112339	Q9Y450	HBS1-like protein (ERFS). [Source:Uniprot/SWISSPROT;Acc:Q9Y450]	GAAGATGATGAT	49
ENSG00000112339	Q9Y450	HBS1-like protein (ERFS). [Source:Uniprot/SWISSPROT;Acc:Q9Y450]	GAAGATGATGAT	49
ENSG00000112562	Q9H3U7	SPARC-related modular calcium-binding protein 2 precursor (Secreted modular calcium-binding protein 2) (SMOC-2) (Smooth muscle-associated protein 2) (SMAP-2). [Source:Uniprot/SWISSPROT;Acc:Q9H3U7]	GATGAAGAAGAT	553
ENSG00000112562	Q9H3U7	SPARC-related modular calcium-binding protein 2 precursor (Secreted modular calcium-binding protein 2) (SMOC-2) (Smooth muscle-associated protein 2) (SMAP-2). [Source:Uniprot/SWISSPROT;Acc:Q9H3U7]	GATGAAGAAGAT	553
ENSG00000112562	Q9H3U7	SPARC-related modular calcium-binding protein 2 precursor (Secreted modular calcium-binding protein 2) (SMOC-2) (Smooth muscle-associated protein 2) (SMAP-2). [Source:Uniprot/SWISSPROT;Acc:Q9H3U7]	GATGAAGAAGAT	586
ENSG00000112562	Q9H3U7	SPARC-related modular calcium-binding protein 2 precursor (Secreted modular calcium-binding protein 2) (SMOC-2) (Smooth muscle-associated protein 2) (SMAP-2). [Source:Uniprot/SWISSPROT;Acc:Q9H3U7]	GATGAAGAAGAT	586
ENSG00000112624	Q6AI39	Uncharacterized protein KIAA0240. [Source:Uniprot/SWISSPROT;Acc:Q6AI39]	GATGATGATGAT	4
ENSG00000112624	Q6AI39	Uncharacterized protein KIAA0240. [Source:Uniprot/SWISSPROT;Acc:Q6AI39]	GATGATGATGAT	4
ENSG00000112624	Q6AI39	Uncharacterized protein KIAA0240. [Source:Uniprot/SWISSPROT;Acc:Q6AI39]	GATGATGATGAT	4
ENSG00000112655	Q13308	Tyrosine-protein kinase-like 7 precursor (Colon carcinoma kinase 4) (CCK-4). [Source:Uniprot/SWISSPROT;Acc:Q13308]	GATGATGAAGTA	2866
ENSG00000112655	Q13308	Tyrosine-protein kinase-like 7 precursor (Colon carcinoma kinase 4) (CCK-4). [Source:Uniprot/SWISSPROT;Acc:Q13308]	GATGATGAAGTA	3034
ENSG00000112655	Q13308	Tyrosine-protein kinase-like 7 precursor (Colon carcinoma kinase 4) (CCK-4). [Source:Uniprot/SWISSPROT;Acc:Q13308]	GATGATGAAGTA	2644
ENSG00000112655	Q13308	Tyrosine-protein kinase-like 7 precursor (Colon carcinoma kinase 4) (CCK-4). [Source:Uniprot/SWISSPROT;Acc:Q13308]	GATGATGAAGTA	2914
ENSG00000112655	Q13308	Tyrosine-protein kinase-like 7 precursor (Colon carcinoma kinase 4) (CCK-4). [Source:Uniprot/SWISSPROT;Acc:Q13308]	GATGATGAAGTA	1012
ENSG00000112701	Q9GZR1	Sentrin-specific protease 6 (EC 3.4.22.-) (Sentrin/SUMO-specific protease SENP6) (SUMO-1-specific protease 1). [Source:Uniprot/SWISSPROT;Acc:Q9GZR1]	GATGATGATGAT	1009
ENSG00000112701	Q9GZR1	Sentrin-specific protease 6 (EC 3.4.22.-) (Sentrin/SUMO-specific protease SENP6) (SUMO-1-specific protease 1). [Source:Uniprot/SWISSPROT;Acc:Q9GZR1]	GATGAAGAAGAA	1903
ENSG00000112701	Q9GZR1	Sentrin-specific protease 6 (EC 3.4.22.-) (Sentrin/SUMO-specific protease SENP6) (SUMO-1-specific protease 1). [Source:Uniprot/SWISSPROT;Acc:Q9GZR1]	GATGATGATGAT	1009
ENSG00000112701	Q9GZR1	Sentrin-specific protease 6 (EC 3.4.22.-) (Sentrin/SUMO-specific protease SENP6) (SUMO-1-specific protease 1). [Source:Uniprot/SWISSPROT;Acc:Q9GZR1]	GATGAAGAAGAA	1888
ENSG00000112701	Q9GZR1	Sentrin-specific protease 6 (EC 3.4.22.-) (Sentrin/SUMO-specific protease SENP6) (SUMO-1-specific protease 1). [Source:Uniprot/SWISSPROT;Acc:Q9GZR1]	GATGATGATGAT	988
ENSG00000112701	Q9GZR1	Sentrin-specific protease 6 (EC 3.4.22.-) (Sentrin/SUMO-specific protease SENP6) (SUMO-1-specific protease 1). [Source:Uniprot/SWISSPROT;Acc:Q9GZR1]	GATGAAGAAGAA	1882
ENSG00000112739	Q13523	Serine/threonine-protein kinase PRP4 homolog (EC 2.7.11.1) (PRP4 pre- mRNA-processing factor 4 homolog) (PRP4 kinase). [Source:Uniprot/SWISSPROT;Acc:Q13523]	GAAGAAGAAGTA	1319
ENSG00000112739	Q13523	Serine/threonine-protein kinase PRP4 homolog (EC 2.7.11.1) (PRP4 pre- mRNA-processing factor 4 homolog) (PRP4 kinase). [Source:Uniprot/SWISSPROT;Acc:Q13523]	GAAGAAGATGAA	1591
ENSG00000112739	Q13523	Serine/threonine-protein kinase PRP4 homolog (EC 2.7.11.1) (PRP4 pre- mRNA-processing factor 4 homolog) (PRP4 kinase). [Source:Uniprot/SWISSPROT;Acc:Q13523]	GAAGAAGTTGTT	1872
ENSG00000112739	Q13523	Serine/threonine-protein kinase PRP4 homolog (EC 2.7.11.1) (PRP4 pre- mRNA-processing factor 4 homolog) (PRP4 kinase). [Source:Uniprot/SWISSPROT;Acc:Q13523]	GAAGAAGAAGTA	1319
ENSG00000112739	Q13523	Serine/threonine-protein kinase PRP4 homolog (EC 2.7.11.1) (PRP4 pre- mRNA-processing factor 4 homolog) (PRP4 kinase). [Source:Uniprot/SWISSPROT;Acc:Q13523]	GAAGAAGATGAA	1591
ENSG00000112739	Q13523	Serine/threonine-protein kinase PRP4 homolog (EC 2.7.11.1) (PRP4 pre- mRNA-processing factor 4 homolog) (PRP4 kinase). [Source:Uniprot/SWISSPROT;Acc:Q13523]	GAAGAAGTTGTT	1872
ENSG00000112739	Q13523	Serine/threonine-protein kinase PRP4 homolog (EC 2.7.11.1) (PRP4 pre- mRNA-processing factor 4 homolog) (PRP4 kinase). [Source:Uniprot/SWISSPROT;Acc:Q13523]	GAAGAAGATGAA	58
ENSG00000112739	Q13523	Serine/threonine-protein kinase PRP4 homolog (EC 2.7.11.1) (PRP4 pre- mRNA-processing factor 4 homolog) (PRP4 kinase). [Source:Uniprot/SWISSPROT;Acc:Q13523]	GAAGAAGTTGTT	339
ENSG00000112855	P49590	Probable histidyl-tRNA synthetase, mitochondrial precursor (EC 6.1.1.21) (Histidine--tRNA ligase) (HisRS) (Histidine--tRNA ligase-like). [Source:Uniprot/SWISSPROT;Acc:P49590]	GAAGAAGATGAA	435
ENSG00000112983	Q9H0E9	Bromodomain-containing protein 8 (p120) (Skeletal muscle abundant protein) (Skeletal muscle abundant protein 2) (Thyroid hormone receptor coactivating protein 120kDa) (TrCP120). [Source:Uniprot/SWISSPROT;Acc:Q9H0E9]	GTTGAAGATGTT	274
ENSG00000112983	Q9H0E9	Bromodomain-containing protein 8 (p120) (Skeletal muscle abundant protein) (Skeletal muscle abundant protein 2) (Thyroid hormone receptor coactivating protein 120kDa) (TrCP120). [Source:Uniprot/SWISSPROT;Acc:Q9H0E9]	GTTGAAGATGTT	274
ENSG00000113013	P38646	Stress-70 protein, mitochondrial precursor (75 kDa glucose-regulated protein) (GRP 75) (Heat shock 70 kDa protein 9) (Peptide-binding protein 74) (PBP74) (Mortalin) (MOT). [Source:Uniprot/SWISSPROT;Acc:P38646]	GTTGATGAAGAT	510
ENSG00000113100	Q9ULB4	Cadherin-9 precursor. [Source:Uniprot/SWISSPROT;Acc:Q9ULB4]	GAAGTAGATGAA	1171
ENSG00000113161	P04035	3-hydroxy-3-methylglutaryl-coenzyme A reductase (EC 1.1.1.34) (HMG-CoA reductase). [Source:Uniprot/SWISSPROT;Acc:P04035]	GAAGAAGAAGAA	727
ENSG00000113161	P04035	3-hydroxy-3-methylglutaryl-coenzyme A reductase (EC 1.1.1.34) (HMG-CoA reductase). [Source:Uniprot/SWISSPROT;Acc:P04035]	GAAGAAGAAGAA	727
ENSG00000113163	Q9Y5P4	Goodpasture antigen-binding protein (EC 2.7.11.9) (GPBP) (Collagen type IV alpha-3-binding protein) (StAR-related lipid transfer protein 11) (StARD11) (START domain-containing protein 11). [Source:Uniprot/SWISSPROT;Acc:Q9Y5P4]	GTAGAAGATGAT	982
ENSG00000113163	Q9Y5P4	Goodpasture antigen-binding protein (EC 2.7.11.9) (GPBP) (Collagen type IV alpha-3-binding protein) (StAR-related lipid transfer protein 11) (StARD11) (START domain-containing protein 11). [Source:Uniprot/SWISSPROT;Acc:Q9Y5P4]	GTTGTAGAAGAA	1645
ENSG00000113163	Q9Y5P4	Goodpasture antigen-binding protein (EC 2.7.11.9) (GPBP) (Collagen type IV alpha-3-binding protein) (StAR-related lipid transfer protein 11) (StARD11) (START domain-containing protein 11). [Source:Uniprot/SWISSPROT;Acc:Q9Y5P4]	GAAGTAGAAGAA	1681
ENSG00000113163	Q9Y5P4	Goodpasture antigen-binding protein (EC 2.7.11.9) (GPBP) (Collagen type IV alpha-3-binding protein) (StAR-related lipid transfer protein 11) (StARD11) (START domain-containing protein 11). [Source:Uniprot/SWISSPROT;Acc:Q9Y5P4]	GTAGAAGATGAT	598
ENSG00000113163	Q9Y5P4	Goodpasture antigen-binding protein (EC 2.7.11.9) (GPBP) (Collagen type IV alpha-3-binding protein) (StAR-related lipid transfer protein 11) (StARD11) (START domain-containing protein 11). [Source:Uniprot/SWISSPROT;Acc:Q9Y5P4]	GTTGTAGAAGAA	1183
ENSG00000113163	Q9Y5P4	Goodpasture antigen-binding protein (EC 2.7.11.9) (GPBP) (Collagen type IV alpha-3-binding protein) (StAR-related lipid transfer protein 11) (StARD11) (START domain-containing protein 11). [Source:Uniprot/SWISSPROT;Acc:Q9Y5P4]	GAAGTAGAAGAA	1219
ENSG00000113163	Q9Y5P4	Goodpasture antigen-binding protein (EC 2.7.11.9) (GPBP) (Collagen type IV alpha-3-binding protein) (StAR-related lipid transfer protein 11) (StARD11) (START domain-containing protein 11). [Source:Uniprot/SWISSPROT;Acc:Q9Y5P4]	GTAGAAGATGAT	598
ENSG00000113163	Q9Y5P4	Goodpasture antigen-binding protein (EC 2.7.11.9) (GPBP) (Collagen type IV alpha-3-binding protein) (StAR-related lipid transfer protein 11) (StARD11) (START domain-containing protein 11). [Source:Uniprot/SWISSPROT;Acc:Q9Y5P4]	GTTGTAGAAGAA	1261
ENSG00000113163	Q9Y5P4	Goodpasture antigen-binding protein (EC 2.7.11.9) (GPBP) (Collagen type IV alpha-3-binding protein) (StAR-related lipid transfer protein 11) (StARD11) (START domain-containing protein 11). [Source:Uniprot/SWISSPROT;Acc:Q9Y5P4]	GAAGTAGAAGAA	1297
ENSG00000113163	Q9Y5P4	Goodpasture antigen-binding protein (EC 2.7.11.9) (GPBP) (Collagen type IV alpha-3-binding protein) (StAR-related lipid transfer protein 11) (StARD11) (START domain-containing protein 11). [Source:Uniprot/SWISSPROT;Acc:Q9Y5P4]	GTAGAAGATGAT	598
ENSG00000113163	Q9Y5P4	Goodpasture antigen-binding protein (EC 2.7.11.9) (GPBP) (Collagen type IV alpha-3-binding protein) (StAR-related lipid transfer protein 11) (StARD11) (START domain-containing protein 11). [Source:Uniprot/SWISSPROT;Acc:Q9Y5P4]	GTTGTAGAAGAA	1183
ENSG00000113163	Q9Y5P4	Goodpasture antigen-binding protein (EC 2.7.11.9) (GPBP) (Collagen type IV alpha-3-binding protein) (StAR-related lipid transfer protein 11) (StARD11) (START domain-containing protein 11). [Source:Uniprot/SWISSPROT;Acc:Q9Y5P4]	GAAGTAGAAGAA	1219
ENSG00000113296	P35443	Thrombospondin-4 precursor. [Source:Uniprot/SWISSPROT;Acc:P35443]	GATGATGATGAT	1990
ENSG00000113360	Q9NRR4	Ribonuclease 3 (EC 3.1.26.3) (Ribonuclease III) (RNase III) (Drosha) (p241). [Source:Uniprot/SWISSPROT;Acc:Q9NRR4]	GAAGAAGAAGAA	1000
ENSG00000113360	Q9NRR4	Ribonuclease 3 (EC 3.1.26.3) (Ribonuclease III) (RNase III) (Drosha) (p241). [Source:Uniprot/SWISSPROT;Acc:Q9NRR4]	GAAGAAGAAGAA	1093
ENSG00000113360	Q9NRR4	Ribonuclease 3 (EC 3.1.26.3) (Ribonuclease III) (RNase III) (Drosha) (p241). [Source:Uniprot/SWISSPROT;Acc:Q9NRR4]	GAAGAAGAAGAA	1204
ENSG00000113441	Q9UIQ6	Leucyl-cystinyl aminopeptidase (EC 3.4.11.3) (Cystinyl aminopeptidase) (Oxytocinase) (OTase) (Insulin-regulated membrane aminopeptidase) (Insulin-responsive aminopeptidase) (IRAP) (Placental leucine aminopeptidase) (P-LAP) [Contains: Leucyl-cystinyl amino [Source:Uniprot/SWISSPROT;Acc:Q9UIQ6]	GTTGATGTTGAA	1626
ENSG00000113441	Q9UIQ6	Leucyl-cystinyl aminopeptidase (EC 3.4.11.3) (Cystinyl aminopeptidase) (Oxytocinase) (OTase) (Insulin-regulated membrane aminopeptidase) (Insulin-responsive aminopeptidase) (IRAP) (Placental leucine aminopeptidase) (P-LAP) [Contains: Leucyl-cystinyl amino [Source:Uniprot/SWISSPROT;Acc:Q9UIQ6]	GTTGATGTTGAA	1869
ENSG00000113441	Q9UIQ6	Leucyl-cystinyl aminopeptidase (EC 3.4.11.3) (Cystinyl aminopeptidase) (Oxytocinase) (OTase) (Insulin-regulated membrane aminopeptidase) (Insulin-responsive aminopeptidase) (IRAP) (Placental leucine aminopeptidase) (P-LAP) [Contains: Leucyl-cystinyl amino [Source:Uniprot/SWISSPROT;Acc:Q9UIQ6]	GTTGATGTTGAA	1668
ENSG00000113456	O60671	Cell cycle checkpoint protein RAD1 (EC 3.1.11.2) (DNA repair exonuclease rad1 homolog) (Rad1-like DNA damage checkpoint protein) (hRAD1). [Source:Uniprot/SWISSPROT;Acc:O60671]	GATGAAGAAGTT	820
ENSG00000113456	O60671	Cell cycle checkpoint protein RAD1 (EC 3.1.11.2) (DNA repair exonuclease rad1 homolog) (Rad1-like DNA damage checkpoint protein) (hRAD1). [Source:Uniprot/SWISSPROT;Acc:O60671]	GATGAAGAAGTT	820
ENSG00000113456	O60671	Cell cycle checkpoint protein RAD1 (EC 3.1.11.2) (DNA repair exonuclease rad1 homolog) (Rad1-like DNA damage checkpoint protein) (hRAD1). [Source:Uniprot/SWISSPROT;Acc:O60671]	GATGAAGAAGTT	493
ENSG00000113494	P16471	Prolactin receptor precursor (PRL-R). [Source:Uniprot/SWISSPROT;Acc:P16471]	GAAGTAGATGAT	946
ENSG00000113494	P16471	Prolactin receptor precursor (PRL-R). [Source:Uniprot/SWISSPROT;Acc:P16471]	GAAGTAGATGAT	160
ENSG00000113494	P16471	Prolactin receptor precursor (PRL-R). [Source:Uniprot/SWISSPROT;Acc:P16471]	GAAGTAGATGAT	946
ENSG00000113494	P16471	Prolactin receptor precursor (PRL-R). [Source:Uniprot/SWISSPROT;Acc:P16471]	GAAGTAGATGAT	643
ENSG00000113494	P16471	Prolactin receptor precursor (PRL-R). [Source:Uniprot/SWISSPROT;Acc:P16471]	GAAGTAGATGAT	946
ENSG00000113522	Q92878	DNA repair protein RAD50 (EC 3.6.-.-) (hRAD50). [Source:Uniprot/SWISSPROT;Acc:Q92878]	GAAGTTGAAGAA	2680
ENSG00000113522	Q92878	DNA repair protein RAD50 (EC 3.6.-.-) (hRAD50). [Source:Uniprot/SWISSPROT;Acc:Q92878]	GAAGTTGAAGAA	3097
ENSG00000113522	Q92878	DNA repair protein RAD50 (EC 3.6.-.-) (hRAD50). [Source:Uniprot/SWISSPROT;Acc:Q92878]	GAAGTTGAAGAA	2680
ENSG00000113595	P36406	GTP-binding protein ARD-1 (ADP-ribosylation factor domain protein 1) (Tripartite motif-containing protein 23) (RING finger protein 46). [Source:Uniprot/SWISSPROT;Acc:P36406]	GATGAAGATGAA	382
ENSG00000113595	P36406	GTP-binding protein ARD-1 (ADP-ribosylation factor domain protein 1) (Tripartite motif-containing protein 23) (RING finger protein 46). [Source:Uniprot/SWISSPROT;Acc:P36406]	GATGAAGATGAA	382
ENSG00000113595	P36406	GTP-binding protein ARD-1 (ADP-ribosylation factor domain protein 1) (Tripartite motif-containing protein 23) (RING finger protein 46). [Source:Uniprot/SWISSPROT;Acc:P36406]	GATGAAGATGAA	382
ENSG00000113600	P02748	Complement component C9 precursor [Contains: Complement component C9a; Complement component C9b]. [Source:Uniprot/SWISSPROT;Acc:P02748]	GATGATGTTGTT	1267
ENSG00000113790	Q08426	Peroxisomal bifunctional enzyme (PBE) (PBFE) [Includes: Enoyl-CoA hydratase/3,2-trans-enoyl-CoA isomerase (EC 5.3.3.8) (EC 4.2.1.17); 3- hydroxyacyl-CoA dehydrogenase (EC 1.1.1.35)]. [Source:Uniprot/SWISSPROT;Acc:Q08426]	GTAGTAGATGAA	235
ENSG00000113805	Q9P232	Contactin-3 precursor (Brain-derived immunoglobulin superfamily protein 1) (BIG-1) (Plasmacytoma-associated neuronal glycoprotein). [Source:Uniprot/SWISSPROT;Acc:Q9P232]	GTTGAAGAAGAT	496
ENSG00000113805	Q9P232	Contactin-3 precursor (Brain-derived immunoglobulin superfamily protein 1) (BIG-1) (Plasmacytoma-associated neuronal glycoprotein). [Source:Uniprot/SWISSPROT;Acc:Q9P232]	GTTGAAGAAGAT	571
ENSG00000113851	Q96SW2	Protein cereblon. [Source:Uniprot/SWISSPROT;Acc:Q96SW2]	GAAGAAGATGAA	79
ENSG00000113924	Q93099	Homogentisate 1,2-dioxygenase (EC 1.13.11.5) (Homogentisicase) (Homogentisate oxygenase) (Homogentisic acid oxidase). [Source:Uniprot/SWISSPROT;Acc:Q93099]	GATGAAGTTGAT	256
ENSG00000113971	Q7Z494	Nephrocystin-3. [Source:Uniprot/SWISSPROT;Acc:Q7Z494]	GAAGAAGATGAT	1417
ENSG00000113971	Q7Z494	Nephrocystin-3. [Source:Uniprot/SWISSPROT;Acc:Q7Z494]	GAAGAAGTTGTA	1983
ENSG00000113971	Q7Z494	Nephrocystin-3. [Source:Uniprot/SWISSPROT;Acc:Q7Z494]	GAAGAAGATGAT	1417
ENSG00000113971	Q7Z494	Nephrocystin-3. [Source:Uniprot/SWISSPROT;Acc:Q7Z494]	GAAGAAGATGAT	1417
ENSG00000114013	P42081	T-lymphocyte activation antigen CD86 precursor (Activation B7-2 antigen) (CTLA-4 counter-receptor B7.2) (B70) (FUN-1) (BU63). [Source:Uniprot/SWISSPROT;Acc:P42081]	GAAGAAGAAGAA	792
ENSG00000114013	P42081	T-lymphocyte activation antigen CD86 precursor (Activation B7-2 antigen) (CTLA-4 counter-receptor B7.2) (B70) (FUN-1) (BU63). [Source:Uniprot/SWISSPROT;Acc:P42081]	GAAGAAGAAGAA	810
ENSG00000114013	P42081	T-lymphocyte activation antigen CD86 precursor (Activation B7-2 antigen) (CTLA-4 counter-receptor B7.2) (B70) (FUN-1) (BU63). [Source:Uniprot/SWISSPROT;Acc:P42081]	GAAGAAGAAGAA	171
ENSG00000114013	P42081	T-lymphocyte activation antigen CD86 precursor (Activation B7-2 antigen) (CTLA-4 counter-receptor B7.2) (B70) (FUN-1) (BU63). [Source:Uniprot/SWISSPROT;Acc:P42081]	GAAGAAGAAGAA	810
ENSG00000114030	P52294	Importin subunit alpha-1 (Karyopherin subunit alpha-1) (SRP1-beta) (RAG cohort protein 2) (Nucleoprotein interactor 1) (NPI-1). [Source:Uniprot/SWISSPROT;Acc:P52294]	GAAGAAGAAGTT	172
ENSG00000114062	Q05086	Ubiquitin-protein ligase E3A (EC 6.3.2.-) (E6AP ubiquitin-protein ligase) (Oncogenic protein-associated protein E6-AP) (Human papillomavirus E6-associated protein) (Renal carcinoma antigen NY-REN- 54). [Source:Uniprot/SWISSPROT;Acc:Q05086]	GATGAAGATGAA	496
ENSG00000114062	Q05086	Ubiquitin-protein ligase E3A (EC 6.3.2.-) (E6AP ubiquitin-protein ligase) (Oncogenic protein-associated protein E6-AP) (Human papillomavirus E6-associated protein) (Renal carcinoma antigen NY-REN- 54). [Source:Uniprot/SWISSPROT;Acc:Q05086]	GAAGAAGATGAT	1111
ENSG00000114062	Q05086	Ubiquitin-protein ligase E3A (EC 6.3.2.-) (E6AP ubiquitin-protein ligase) (Oncogenic protein-associated protein E6-AP) (Human papillomavirus E6-associated protein) (Renal carcinoma antigen NY-REN- 54). [Source:Uniprot/SWISSPROT;Acc:Q05086]	GATGAAGATGAA	496
ENSG00000114062	Q05086	Ubiquitin-protein ligase E3A (EC 6.3.2.-) (E6AP ubiquitin-protein ligase) (Oncogenic protein-associated protein E6-AP) (Human papillomavirus E6-associated protein) (Renal carcinoma antigen NY-REN- 54). [Source:Uniprot/SWISSPROT;Acc:Q05086]	GAAGAAGATGAT	1111
ENSG00000114107	Q8NHQ1	Centrosomal protein of 70 kDa (Cep70 protein) (p10-binding protein). [Source:Uniprot/SWISSPROT;Acc:Q8NHQ1]	GAAGAAGTTGAA	1345
ENSG00000114127	Q8IZH2	5'-3' exoribonuclease 1 (EC 3.1.11.-) (Strand-exchange protein 1 homolog). [Source:Uniprot/SWISSPROT;Acc:Q8IZH2]	GATGATGATGTT	142
ENSG00000114127	Q8IZH2	5'-3' exoribonuclease 1 (EC 3.1.11.-) (Strand-exchange protein 1 homolog). [Source:Uniprot/SWISSPROT;Acc:Q8IZH2]	GATGATGATGAA	3685
ENSG00000114127	Q8IZH2	5'-3' exoribonuclease 1 (EC 3.1.11.-) (Strand-exchange protein 1 homolog). [Source:Uniprot/SWISSPROT;Acc:Q8IZH2]	GATGATGATGTT	142
ENSG00000114127	Q8IZH2	5'-3' exoribonuclease 1 (EC 3.1.11.-) (Strand-exchange protein 1 homolog). [Source:Uniprot/SWISSPROT;Acc:Q8IZH2]	GATGATGATGAA	3685
ENSG00000114166	Q92831	Histone acetyltransferase PCAF (EC 2.3.1.48) (P300/CBP-associated factor) (P/CAF) (Histone acetylase PCAF). [Source:Uniprot/SWISSPROT;Acc:Q92831]	GAAGAAGAAGTA	1060
ENSG00000114209	Q9BUL8	Programmed cell death protein 10 (TF-1 cell apoptosis-related protein 15) (Cerebral cavernous malformations 3 protein). [Source:Uniprot/SWISSPROT;Acc:Q9BUL8]	GATGATGTAGAA	256
ENSG00000114209	Q9BUL8	Programmed cell death protein 10 (TF-1 cell apoptosis-related protein 15) (Cerebral cavernous malformations 3 protein). [Source:Uniprot/SWISSPROT;Acc:Q9BUL8]	GATGATGTAGAA	256
ENSG00000114209	Q9BUL8	Programmed cell death protein 10 (TF-1 cell apoptosis-related protein 15) (Cerebral cavernous malformations 3 protein). [Source:Uniprot/SWISSPROT;Acc:Q9BUL8]	GATGATGTAGAA	256
ENSG00000114316	Q13107	Ubiquitin carboxyl-terminal hydrolase 4 (EC 3.1.2.15) (Ubiquitin thioesterase 4) (Ubiquitin-specific-processing protease 4) (Deubiquitinating enzyme 4) (Ubiquitous nuclear protein homolog). [Source:Uniprot/SWISSPROT;Acc:Q13107]	GAAGAAGAAGAA	2166
ENSG00000114316	Q13107	Ubiquitin carboxyl-terminal hydrolase 4 (EC 3.1.2.15) (Ubiquitin thioesterase 4) (Ubiquitin-specific-processing protease 4) (Deubiquitinating enzyme 4) (Ubiquitous nuclear protein homolog). [Source:Uniprot/SWISSPROT;Acc:Q13107]	GAAGAAGAAGAA	2307
ENSG00000114331	Q15057	Centaurin-beta 2 (Cnt-b2). [Source:Uniprot/SWISSPROT;Acc:Q15057]	GAAGAAGTAGAA	202
ENSG00000114331	Q15057	Centaurin-beta 2 (Cnt-b2). [Source:Uniprot/SWISSPROT;Acc:Q15057]	GAAGTTGAAGAA	589
ENSG00000114331	Q15057	Centaurin-beta 2 (Cnt-b2). [Source:Uniprot/SWISSPROT;Acc:Q15057]	GAAGAAGTAGAA	64
ENSG00000114331	Q15057	Centaurin-beta 2 (Cnt-b2). [Source:Uniprot/SWISSPROT;Acc:Q15057]	GAAGTTGAAGAA	451
ENSG00000114374	O00507	Probable ubiquitin carboxyl-terminal hydrolase FAF-Y (EC 3.1.2.15) (Ubiquitin thioesterase FAF-Y) (Ubiquitin-specific-processing protease FAF-Y) (Deubiquitinating enzyme FAF-Y) (Fat facets protein-related, Y- linked) (Ubiquitin-specific protease 9, Y chro [Source:Uniprot/SWISSPROT;Acc:O00507]	GATGATGATGAA	5737
ENSG00000114374	O00507	Probable ubiquitin carboxyl-terminal hydrolase FAF-Y (EC 3.1.2.15) (Ubiquitin thioesterase FAF-Y) (Ubiquitin-specific-processing protease FAF-Y) (Deubiquitinating enzyme FAF-Y) (Fat facets protein-related, Y- linked) (Ubiquitin-specific protease 9, Y chro [Source:Uniprot/SWISSPROT;Acc:O00507]	GATGAAGATGAT	5884
ENSG00000114423	Q13191	E3 ubiquitin-protein ligase CBL-B (EC 6.3.2.-) (Signal transduction protein CBL-B) (SH3-binding protein CBL-B) (Casitas B-lineage lymphoma proto-oncogene b) (RING finger protein 56). [Source:Uniprot/SWISSPROT;Acc:Q13191]	GAAGATGATGAT	349
ENSG00000114423	Q13191	E3 ubiquitin-protein ligase CBL-B (EC 6.3.2.-) (Signal transduction protein CBL-B) (SH3-binding protein CBL-B) (Casitas B-lineage lymphoma proto-oncogene b) (RING finger protein 56). [Source:Uniprot/SWISSPROT;Acc:Q13191]	GAAGATGATGAT	2110
ENSG00000114423	Q13191	E3 ubiquitin-protein ligase CBL-B (EC 6.3.2.-) (Signal transduction protein CBL-B) (SH3-binding protein CBL-B) (Casitas B-lineage lymphoma proto-oncogene b) (RING finger protein 56). [Source:Uniprot/SWISSPROT;Acc:Q13191]	GAAGATGATGAT	379
ENSG00000114439	Q8WY36	HMG box transcription factor BBX (Bobby sox homolog) (HMG box- containing protein 2). [Source:Uniprot/SWISSPROT;Acc:Q8WY36]	GAAGATGATGAA	211
ENSG00000114439	Q8WY36	HMG box transcription factor BBX (Bobby sox homolog) (HMG box- containing protein 2). [Source:Uniprot/SWISSPROT;Acc:Q8WY36]	GAAGATGATGAA	211
ENSG00000114473	Q9H095	IQ domain-containing protein G. [Source:Uniprot/SWISSPROT;Acc:Q9H095]	GTAGAAGAAGAA	94
ENSG00000114480	Q04446	1,4-alpha-glucan branching enzyme (EC 2.4.1.18) (Glycogen branching enzyme) (Brancher enzyme). [Source:Uniprot/SWISSPROT;Acc:Q04446]	GTAGATGAAGAT	1153
ENSG00000114487	Q86VD1	MORC family CW-type zinc finger protein 1. [Source:Uniprot/SWISSPROT;Acc:Q86VD1]	GAAGATGTAGAA	988
ENSG00000114520	O95219	Sorting nexin-4. [Source:Uniprot/SWISSPROT;Acc:O95219]	GTTGAAGAAGAT	162
ENSG00000114520	O95219	Sorting nexin-4. [Source:Uniprot/SWISSPROT;Acc:O95219]	GAAGATGAAGAA	883
ENSG00000114529	Q5BVD1	TPA-induced transmembrane protein. [Source:Uniprot/SWISSPROT;Acc:Q5BVD1]	GTTGATGAAGAT	277
[truncated: 4,901 more rows]

## Sheet: GWW6
ENSG	Uniprot/RefSeq	GENE NAME	MOTIF	POSITION
ENSG00000001497	Q9Y4W2	LAS1-like protein. [Source:Uniprot/SWISSPROT;Acc:Q9Y4W2]	GATGAAGATGATGAAGAT	1729
ENSG00000001497	Q9Y4W2	LAS1-like protein. [Source:Uniprot/SWISSPROT;Acc:Q9Y4W2]	GATGAAGATGATGAAGAT	1603
ENSG00000001497	Q9Y4W2	LAS1-like protein. [Source:Uniprot/SWISSPROT;Acc:Q9Y4W2]	GATGAAGATGATGAAGAT	1780
ENSG00000005249	P31323	cAMP-dependent protein kinase type II-beta regulatory subunit. [Source:Uniprot/SWISSPROT;Acc:P31323]	GATGAAGAAGAAGATGAT	127
ENSG00000005249	P31323	cAMP-dependent protein kinase type II-beta regulatory subunit. [Source:Uniprot/SWISSPROT;Acc:P31323]	GATGAAGAAGAAGATGAT	367
ENSG00000009413	O60673	DNA polymerase zeta catalytic subunit (EC 2.7.7.7) (hREV3). [Source:Uniprot/SWISSPROT;Acc:O60673]	GATGAAGATGATGATGAT	6316
ENSG00000009413	O60673	DNA polymerase zeta catalytic subunit (EC 2.7.7.7) (hREV3). [Source:Uniprot/SWISSPROT;Acc:O60673]	GATGAAGATGATGATGAT	6082
ENSG00000009413	O60673	DNA polymerase zeta catalytic subunit (EC 2.7.7.7) (hREV3). [Source:Uniprot/SWISSPROT;Acc:O60673]	GATGAAGATGATGATGAT	6082
ENSG00000009413	O60673	DNA polymerase zeta catalytic subunit (EC 2.7.7.7) (hREV3). [Source:Uniprot/SWISSPROT;Acc:O60673]	GATGAAGATGATGATGAT	6316
ENSG00000009413	O60673	DNA polymerase zeta catalytic subunit (EC 2.7.7.7) (hREV3). [Source:Uniprot/SWISSPROT;Acc:O60673]	GATGAAGATGATGATGAT	6316
ENSG00000010818	P31629	Human immunodeficiency virus type I enhancer-binding protein 2 (HIV- EP2) (MHC-binding protein 2) (MBP-2). [Source:Uniprot/SWISSPROT;Acc:P31629]	GATGATGATGATGAAGAT	5734
ENSG00000010818	P31629	Human immunodeficiency virus type I enhancer-binding protein 2 (HIV- EP2) (MHC-binding protein 2) (MBP-2). [Source:Uniprot/SWISSPROT;Acc:P31629]	GATGATGATGATGAAGAT	5734
ENSG00000010818	P31629	Human immunodeficiency virus type I enhancer-binding protein 2 (HIV- EP2) (MHC-binding protein 2) (MBP-2). [Source:Uniprot/SWISSPROT;Acc:P31629]	GATGATGATGATGAAGAT	5734
ENSG00000011260	Q9Y5J1	U3 small nucleolar RNA-associated protein 18 homolog (WD repeat protein 50). [Source:Uniprot/SWISSPROT;Acc:Q9Y5J1]	GATGAAGAAGATGAAGAT	430
ENSG00000015285	P42768	Wiskott-Aldrich syndrome protein (WASp). [Source:Uniprot/SWISSPROT;Acc:P42768]	GATGAAGATGAAGATGAT	1477
ENSG00000023516	Q9UKA4	A-kinase anchor protein 11 (Protein kinase A-anchoring protein 11) (PRKA11) (A kinase anchor protein 220 kDa) (AKAP 220) (hAKAP220). [Source:Uniprot/SWISSPROT;Acc:Q9UKA4]	GATGAAGATGATGATGAT	508
ENSG00000023516	Q9UKA4	A-kinase anchor protein 11 (Protein kinase A-anchoring protein 11) (PRKA11) (A kinase anchor protein 220 kDa) (AKAP 220) (hAKAP220). [Source:Uniprot/SWISSPROT;Acc:Q9UKA4]	GATGAAGATGATGATGAT	508
ENSG00000024526	Q5TB30	DEP domain-containing protein 1A. [Source:Uniprot/SWISSPROT;Acc:Q5TB30]	GAAGATGTTGAAGAAGTT	550
ENSG00000024526	Q5TB30	DEP domain-containing protein 1A. [Source:Uniprot/SWISSPROT;Acc:Q5TB30]	GAAGATGTTGAAGAAGTT	550
ENSG00000024526	Q5TB30	DEP domain-containing protein 1A. [Source:Uniprot/SWISSPROT;Acc:Q5TB30]	GAAGATGTTGAAGAAGTT	385
ENSG00000025796	Q9UGP8	Translocation protein SEC63 homolog. [Source:Uniprot/SWISSPROT;Acc:Q9UGP8]	GAAGATGAAGAAGAAGTT	1690
ENSG00000033867	Q9Y6M7	Sodium bicarbonate cotransporter 3 (Sodium bicarbonate cotransporter 2) (Sodium bicarbonate cotransporter 2b) (Bicarbonate transporter) (Solute carrier family 4 member 7). [Source:Uniprot/SWISSPROT;Acc:Q9Y6M7]	GAAGATGATGATGAAGAA	301
ENSG00000033867	Q9Y6M7	Sodium bicarbonate cotransporter 3 (Sodium bicarbonate cotransporter 2) (Sodium bicarbonate cotransporter 2b) (Bicarbonate transporter) (Solute carrier family 4 member 7). [Source:Uniprot/SWISSPROT;Acc:Q9Y6M7]	GAAGATGATGATGAAGAA	301
ENSG00000047410	P12270	Nucleoprotein TPR. [Source:Uniprot/SWISSPROT;Acc:P12270]	GAAGATGATGATGATGAT	5908
ENSG00000050438	NP_004849	solute carrier family 4, sodium bicarbonate cotransporter, member 8 isoform b [Source:RefSeq_peptide;Acc:NP_004849]	GAAGAAGATGTTGAAGAT	685
ENSG00000050438	NP_004849	solute carrier family 4, sodium bicarbonate cotransporter, member 8 isoform b [Source:RefSeq_peptide;Acc:NP_004849]	GAAGAAGATGTTGAAGAT	427
ENSG00000050438	NP_004849	solute carrier family 4, sodium bicarbonate cotransporter, member 8 isoform b [Source:RefSeq_peptide;Acc:NP_004849]	GAAGAAGATGTTGAAGAT	427
ENSG00000054267	Q4LE39	AT-rich interactive domain-containing protein 4B (ARID domain- containing protein 4B) (Histone deacetylase complex subunit SAP180) (180 kDa Sin3-associated polypeptide) (Sin3-associated polypeptide p180) (Retinoblastoma-binding protein 1-like 1) (Breast c [Source:Uniprot/SWISSPROT;Acc:Q4LE39]	GAAGAAGATGAAGATGAT	1600
ENSG00000054267	Q4LE39	AT-rich interactive domain-containing protein 4B (ARID domain- containing protein 4B) (Histone deacetylase complex subunit SAP180) (180 kDa Sin3-associated polypeptide) (Sin3-associated polypeptide p180) (Retinoblastoma-binding protein 1-like 1) (Breast c [Source:Uniprot/SWISSPROT;Acc:Q4LE39]	GATGAAGATGAAGAAGAA	2587
ENSG00000054267	Q4LE39	AT-rich interactive domain-containing protein 4B (ARID domain- containing protein 4B) (Histone deacetylase complex subunit SAP180) (180 kDa Sin3-associated polypeptide) (Sin3-associated polypeptide p180) (Retinoblastoma-binding protein 1-like 1) (Breast c [Source:Uniprot/SWISSPROT;Acc:Q4LE39]	GATGAAGATGAAGAAGAA	2329
ENSG00000054267	Q4LE39	AT-rich interactive domain-containing protein 4B (ARID domain- containing protein 4B) (Histone deacetylase complex subunit SAP180) (180 kDa Sin3-associated polypeptide) (Sin3-associated polypeptide p180) (Retinoblastoma-binding protein 1-like 1) (Breast c [Source:Uniprot/SWISSPROT;Acc:Q4LE39]	GATGAAGATGAAGAAGAA	2329
ENSG00000054267	Q4LE39	AT-rich interactive domain-containing protein 4B (ARID domain- containing protein 4B) (Histone deacetylase complex subunit SAP180) (180 kDa Sin3-associated polypeptide) (Sin3-associated polypeptide p180) (Retinoblastoma-binding protein 1-like 1) (Breast c [Source:Uniprot/SWISSPROT;Acc:Q4LE39]	GAAGAAGATGAAGATGAT	640
ENSG00000054267	Q4LE39	AT-rich interactive domain-containing protein 4B (ARID domain- containing protein 4B) (Histone deacetylase complex subunit SAP180) (180 kDa Sin3-associated polypeptide) (Sin3-associated polypeptide p180) (Retinoblastoma-binding protein 1-like 1) (Breast c [Source:Uniprot/SWISSPROT;Acc:Q4LE39]	GATGAAGATGAAGAAGAA	1627
ENSG00000058272	O14974	Protein phosphatase 1 regulatory subunit 12A (Myosin phosphatase- targeting subunit 1) (Myosin phosphatase target subunit 1) (Protein phosphatase myosin-binding subunit). [Source:Uniprot/SWISSPROT;Acc:O14974]	GTTGATGAAGAAGAAGAA	1024
ENSG00000058272	O14974	Protein phosphatase 1 regulatory subunit 12A (Myosin phosphatase- targeting subunit 1) (Myosin phosphatase target subunit 1) (Protein phosphatase myosin-binding subunit). [Source:Uniprot/SWISSPROT;Acc:O14974]	GTTGATGAAGAAGAAGAA	1024
ENSG00000058272	O14974	Protein phosphatase 1 regulatory subunit 12A (Myosin phosphatase- targeting subunit 1) (Myosin phosphatase target subunit 1) (Protein phosphatase myosin-binding subunit). [Source:Uniprot/SWISSPROT;Acc:O14974]	GTTGATGAAGAAGAAGAA	1024
ENSG00000058272	O14974	Protein phosphatase 1 regulatory subunit 12A (Myosin phosphatase- targeting subunit 1) (Myosin phosphatase target subunit 1) (Protein phosphatase myosin-binding subunit). [Source:Uniprot/SWISSPROT;Acc:O14974]	GTTGATGAAGAAGAAGAA	1024
ENSG00000058673	O75152	Zinc finger CCCH domain-containing protein 11A. [Source:Uniprot/SWISSPROT;Acc:O75152]	GATGATGATGAAGATGAT	481
ENSG00000058673	O75152	Zinc finger CCCH domain-containing protein 11A. [Source:Uniprot/SWISSPROT;Acc:O75152]	GATGATGATGAAGATGAT	481
ENSG00000058673	O75152	Zinc finger CCCH domain-containing protein 11A. [Source:Uniprot/SWISSPROT;Acc:O75152]	GATGATGATGAAGATGAT	481
ENSG00000058673	O75152	Zinc finger CCCH domain-containing protein 11A. [Source:Uniprot/SWISSPROT;Acc:O75152]	GATGATGATGAAGATGAT	481
ENSG00000061936	Q12872	Splicing factor, arginine/serine-rich 8 (Suppressor of white apricot protein homolog). [Source:Uniprot/SWISSPROT;Acc:Q12872]	GAAGATGATGATGATGAA	856
ENSG00000062650	Q7Z5K2	Wings apart-like protein homolog (Friend of EBNA2 protein). [Source:Uniprot/SWISSPROT;Acc:Q7Z5K2]	GAAGATGATGAAGATGAT	1639
ENSG00000062650	Q7Z5K2	Wings apart-like protein homolog (Friend of EBNA2 protein). [Source:Uniprot/SWISSPROT;Acc:Q7Z5K2]	GAAGATGATGAAGATGAT	1384
ENSG00000062650	Q7Z5K2	Wings apart-like protein homolog (Friend of EBNA2 protein). [Source:Uniprot/SWISSPROT;Acc:Q7Z5K2]	GAAGATGATGAAGATGAT	1639
ENSG00000065361	P21860	Receptor tyrosine-protein kinase erbB-3 precursor (EC 2.7.10.1) (c- erbB3) (Tyrosine kinase-type cell surface receptor HER3). [Source:Uniprot/SWISSPROT;Acc:P21860]	GAAGAAGAAGATGAAGAT	3565
ENSG00000067646	P08048	Zinc finger Y-chromosomal protein. [Source:Uniprot/SWISSPROT;Acc:P08048]	GATGTTGTTGAAGATGTT	121
ENSG00000067646	P08048	Zinc finger Y-chromosomal protein. [Source:Uniprot/SWISSPROT;Acc:P08048]	GATGTTGTTGAAGATGTT	199
ENSG00000067646	P08048	Zinc finger Y-chromosomal protein. [Source:Uniprot/SWISSPROT;Acc:P08048]	GATGTTGTTGAAGATGTT	199
ENSG00000069956	Q16659	Mitogen-activated protein kinase 6 (EC 2.7.11.24) (Extracellular signal-regulated kinase 3) (ERK-3) (MAP kinase isoform p97) (p97- MAPK). [Source:Uniprot/SWISSPROT;Acc:Q16659]	GAAGATGAAGTTGATGAT	1003
ENSG00000073712	Q96AC1	Pleckstrin homology domain-containing family C member 1 (Kindlin-2) (Mitogen-inducible gene 2 protein) (Mig-2). [Source:Uniprot/SWISSPROT;Acc:Q96AC1]	GAAGTTGATGAAGTTGAT	1024
ENSG00000073712	Q96AC1	Pleckstrin homology domain-containing family C member 1 (Kindlin-2) (Mitogen-inducible gene 2 protein) (Mig-2). [Source:Uniprot/SWISSPROT;Acc:Q96AC1]	GAAGTTGATGAAGTTGAT	1024
ENSG00000073712	Q96AC1	Pleckstrin homology domain-containing family C member 1 (Kindlin-2) (Mitogen-inducible gene 2 protein) (Mig-2). [Source:Uniprot/SWISSPROT;Acc:Q96AC1]	GAAGTTGATGAAGTTGAT	1024
ENSG00000075539	O94915	Protein furry homolog-like (ALL1-fused gene from chromosome 4p12). [Source:Uniprot/SWISSPROT;Acc:O94915]	GATGAAGATGAAGATGAT	3991
ENSG00000075539	O94915	Protein furry homolog-like (ALL1-fused gene from chromosome 4p12). [Source:Uniprot/SWISSPROT;Acc:O94915]	GATGAAGATGAAGATGAT	3991
ENSG00000077097	Q02880	DNA topoisomerase 2-beta (EC 5.99.1.3) (DNA topoisomerase II, beta isozyme). [Source:Uniprot/SWISSPROT;Acc:Q02880]	GATGAAGAAGAAGATGAT	4840
ENSG00000077264	O75914	Serine/threonine-protein kinase PAK 3 (EC 2.7.11.1) (p21-activated kinase 3) (PAK-3) (Beta-PAK) (Oligophrenin-3). [Source:Uniprot/SWISSPROT;Acc:O75914]	GAAGAAGAAGAAGAAGAT	532
ENSG00000077264	O75914	Serine/threonine-protein kinase PAK 3 (EC 2.7.11.1) (p21-activated kinase 3) (PAK-3) (Beta-PAK) (Oligophrenin-3). [Source:Uniprot/SWISSPROT;Acc:O75914]	GAAGAAGAAGAAGAAGAT	577
ENSG00000077264	O75914	Serine/threonine-protein kinase PAK 3 (EC 2.7.11.1) (p21-activated kinase 3) (PAK-3) (Beta-PAK) (Oligophrenin-3). [Source:Uniprot/SWISSPROT;Acc:O75914]	GAAGAAGAAGAAGAAGAT	577
ENSG00000077264	O75914	Serine/threonine-protein kinase PAK 3 (EC 2.7.11.1) (p21-activated kinase 3) (PAK-3) (Beta-PAK) (Oligophrenin-3). [Source:Uniprot/SWISSPROT;Acc:O75914]	GAAGAAGAAGAAGAAGAT	640
ENSG00000077782	P11362	Basic fibroblast growth factor receptor 1 precursor (EC 2.7.10.1) (FGFR-1) (bFGF-R) (Fms-like tyrosine kinase 2) (c-fgr) (CD331 antigen). [Source:Uniprot/SWISSPROT;Acc:P11362]	GATGATGATGATGATGAT	379
ENSG00000077782	P11362	Basic fibroblast growth factor receptor 1 precursor (EC 2.7.10.1) (FGFR-1) (bFGF-R) (Fms-like tyrosine kinase 2) (c-fgr) (CD331 antigen). [Source:Uniprot/SWISSPROT;Acc:P11362]	GATGATGATGATGATGAT	112
ENSG00000077782	P11362	Basic fibroblast growth factor receptor 1 precursor (EC 2.7.10.1) (FGFR-1) (bFGF-R) (Fms-like tyrosine kinase 2) (c-fgr) (CD331 antigen). [Source:Uniprot/SWISSPROT;Acc:P11362]	GATGATGATGATGATGAT	112
ENSG00000077782	P11362	Basic fibroblast growth factor receptor 1 precursor (EC 2.7.10.1) (FGFR-1) (bFGF-R) (Fms-like tyrosine kinase 2) (c-fgr) (CD331 antigen). [Source:Uniprot/SWISSPROT;Acc:P11362]	GATGATGATGATGATGAT	379
ENSG00000077782	P11362	Basic fibroblast growth factor receptor 1 precursor (EC 2.7.10.1) (FGFR-1) (bFGF-R) (Fms-like tyrosine kinase 2) (c-fgr) (CD331 antigen). [Source:Uniprot/SWISSPROT;Acc:P11362]	GATGATGATGATGATGAT	355
ENSG00000077782	P11362	Basic fibroblast growth factor receptor 1 precursor (EC 2.7.10.1) (FGFR-1) (bFGF-R) (Fms-like tyrosine kinase 2) (c-fgr) (CD331 antigen). [Source:Uniprot/SWISSPROT;Acc:P11362]	GATGATGATGATGATGAT	379
ENSG00000077782	P11362	Basic fibroblast growth factor receptor 1 precursor (EC 2.7.10.1) (FGFR-1) (bFGF-R) (Fms-like tyrosine kinase 2) (c-fgr) (CD331 antigen). [Source:Uniprot/SWISSPROT;Acc:P11362]	GATGATGATGATGATGAT	379
ENSG00000077782	P11362	Basic fibroblast growth factor receptor 1 precursor (EC 2.7.10.1) (FGFR-1) (bFGF-R) (Fms-like tyrosine kinase 2) (c-fgr) (CD331 antigen). [Source:Uniprot/SWISSPROT;Acc:P11362]	GATGATGATGATGATGAT	112
ENSG00000077782	P11362	Basic fibroblast growth factor receptor 1 precursor (EC 2.7.10.1) (FGFR-1) (bFGF-R) (Fms-like tyrosine kinase 2) (c-fgr) (CD331 antigen). [Source:Uniprot/SWISSPROT;Acc:P11362]	GATGATGATGATGATGAT	379
ENSG00000078618	O43847	Nardilysin precursor (EC 3.4.24.61) (N-arginine dibasic convertase) (NRD convertase) (NRD-C). [Source:Uniprot/SWISSPROT;Acc:O43847]	GAAGAAGAAGAAGATGAT	451
ENSG00000078618	O43847	Nardilysin precursor (EC 3.4.24.61) (N-arginine dibasic convertase) (NRD convertase) (NRD-C). [Source:Uniprot/SWISSPROT;Acc:O43847]	GAAGAAGAAGAAGATGAT	451
ENSG00000080493	Q9Y6R1	Electrogenic sodium bicarbonate cotransporter 1 (Sodium bicarbonate cotransporter) (Na(+)/HCO3(-) cotransporter) (Solute carrier family 4 member 4) (kNBC1). [Source:Uniprot/SWISSPROT;Acc:Q9Y6R1]	GATGAAGAAGAAGTAGAA	55
ENSG00000080493	Q9Y6R1	Electrogenic sodium bicarbonate cotransporter 1 (Sodium bicarbonate cotransporter) (Na(+)/HCO3(-) cotransporter) (Solute carrier family 4 member 4) (kNBC1). [Source:Uniprot/SWISSPROT;Acc:Q9Y6R1]	GATGAAGAAGAAGTAGAA	55
ENSG00000080824	P07900	Heat shock protein HSP 90-alpha (HSP 86) (Renal carcinoma antigen NY- REN-38). [Source:Uniprot/SWISSPROT;Acc:P07900]	GAAGAAGAAGAAGAAGAT	1188
ENSG00000080824	P07900	Heat shock protein HSP 90-alpha (HSP 86) (Renal carcinoma antigen NY- REN-38). [Source:Uniprot/SWISSPROT;Acc:P07900]	GAAGAAGAAGAAGAAGAT	822
ENSG00000081770	Q13075	Baculoviral IAP repeat-containing protein 1 (Neuronal apoptosis inhibitory protein). [Source:Uniprot/SWISSPROT;Acc:Q13075]	GTTGATGAAGATGAAGAT	2149
ENSG00000081770	Q13075	Baculoviral IAP repeat-containing protein 1 (Neuronal apoptosis inhibitory protein). [Source:Uniprot/SWISSPROT;Acc:Q13075]	GTTGATGAAGATGAAGAT	1663
ENSG00000081770	Q13075	Baculoviral IAP repeat-containing protein 1 (Neuronal apoptosis inhibitory protein). [Source:Uniprot/SWISSPROT;Acc:Q13075]	GTTGATGAAGATGAAGAT	2149
ENSG00000083168	Q92794	Histone acetyltransferase MYST3 (EC 2.3.1.48) (EC 2.3.1.-) (MYST protein 3) (MOZ, YBF2/SAS3, SAS2 and TIP60 protein 3) (Runt-related transcription factor-binding protein 2) (Monocytic leukemia zinc finger protein) (Zinc finger protein 220). [Source:Uniprot/SWISSPROT;Acc:Q92794]	GATGAAGAAGAAGATGAA	3316
ENSG00000083168	Q92794	Histone acetyltransferase MYST3 (EC 2.3.1.48) (EC 2.3.1.-) (MYST protein 3) (MOZ, YBF2/SAS3, SAS2 and TIP60 protein 3) (Runt-related transcription factor-binding protein 2) (Monocytic leukemia zinc finger protein) (Zinc finger protein 220). [Source:Uniprot/SWISSPROT;Acc:Q92794]	GATGAAGAAGAAGATGAA	2056
ENSG00000083312	Q92973	Transportin-1 (Importin beta-2) (Karyopherin beta-2) (M9 region interaction protein) (MIP). [Source:Uniprot/SWISSPROT;Acc:Q92973]	GAAGATGATGATGATGAT	1069
ENSG00000083312	Q92973	Transportin-1 (Importin beta-2) (Karyopherin beta-2) (M9 region interaction protein) (MIP). [Source:Uniprot/SWISSPROT;Acc:Q92973]	GAAGATGATGATGATGAT	1093
ENSG00000083312	Q92973	Transportin-1 (Importin beta-2) (Karyopherin beta-2) (M9 region interaction protein) (MIP). [Source:Uniprot/SWISSPROT;Acc:Q92973]	GAAGATGATGATGATGAT	1069
ENSG00000083896	Q96MU7	YTH domain-containing protein 1 (Putative splicing factor YT521). [Source:Uniprot/SWISSPROT;Acc:Q96MU7]	GAAGATGAAGAAGTAGAA	631
ENSG00000083896	Q96MU7	YTH domain-containing protein 1 (Putative splicing factor YT521). [Source:Uniprot/SWISSPROT;Acc:Q96MU7]	GAAGATGAAGAAGTAGAA	631
ENSG00000085276	Q03112	Ecotropic virus integration site 1 protein homolog (EVI-1). [Source:Uniprot/SWISSPROT;Acc:Q03112]	GATGATGAAGAAGTTGAA	2665
ENSG00000085276	Q03112	Ecotropic virus integration site 1 protein homolog (EVI-1). [Source:Uniprot/SWISSPROT;Acc:Q03112]	GATGATGAAGAAGTTGAA	2638
ENSG00000090989	Q9NV70	Exocyst complex component 1 (Exocyst complex component Sec3). [Source:Uniprot/SWISSPROT;Acc:Q9NV70]	GATGAAGAAGTAGTAGAT	457
ENSG00000090989	Q9NV70	Exocyst complex component 1 (Exocyst complex component Sec3). [Source:Uniprot/SWISSPROT;Acc:Q9NV70]	GATGAAGAAGTAGTAGAT	457
ENSG00000090989	Q9NV70	Exocyst complex component 1 (Exocyst complex component Sec3). [Source:Uniprot/SWISSPROT;Acc:Q9NV70]	GATGAAGAAGTAGTAGAT	457
ENSG00000091009	Q9P2N5	RNA-binding protein 27 (RNA-binding motif protein 27). [Source:Uniprot/SWISSPROT;Acc:Q9P2N5]	GATGAAGATGAAGATGAA	3139
ENSG00000092853	Q9HAW4	Claspin (hClaspin) (Hu-Claspin). [Source:Uniprot/SWISSPROT;Acc:Q9HAW4]	GAAGATGATGATGAAGAA	2896
ENSG00000092853	Q9HAW4	Claspin (hClaspin) (Hu-Claspin). [Source:Uniprot/SWISSPROT;Acc:Q9HAW4]	GAAGATGATGATGAAGAA	3085
ENSG00000092853	Q9HAW4	Claspin (hClaspin) (Hu-Claspin). [Source:Uniprot/SWISSPROT;Acc:Q9HAW4]	GAAGATGATGATGAAGAA	3088
ENSG00000092853	Q9HAW4	Claspin (hClaspin) (Hu-Claspin). [Source:Uniprot/SWISSPROT;Acc:Q9HAW4]	GAAGATGATGATGAAGAA	3088
ENSG00000099290	NM_001005751	family with sequence similarity 21, member A (FAM21A), mRNA [Source:RefSeq_dna;Acc:NM_001005751]	GATGATGAAGATGATGAT	2638
ENSG00000099290	NM_001005751	family with sequence similarity 21, member A (FAM21A), mRNA [Source:RefSeq_dna;Acc:NM_001005751]	GATGATGAAGATGATGAT	1888
ENSG00000099290	NM_001005751	family with sequence similarity 21, member A (FAM21A), mRNA [Source:RefSeq_dna;Acc:NM_001005751]	GATGATGAAGATGATGAT	2323
ENSG00000099290	NM_001005751	family with sequence similarity 21, member A (FAM21A), mRNA [Source:RefSeq_dna;Acc:NM_001005751]	GATGATGAAGATGATGAT	2641
ENSG00000099290	NM_001005751	family with sequence similarity 21, member A (FAM21A), mRNA [Source:RefSeq_dna;Acc:NM_001005751]	GATGATGAAGATGATGAT	2380
ENSG00000100118	Q9UGV6	High mobility group protein 1-like 10 (HMG-1L10). [Source:Uniprot/SWISSPROT;Acc:Q9UGV6]	GAAGATGAAGAAGATGAA	598
ENSG00000100118	Q9UGV6	High mobility group protein 1-like 10 (HMG-1L10). [Source:Uniprot/SWISSPROT;Acc:Q9UGV6]	GATGAAGAAGATGATGAA	616
ENSG00000100522	Q96EK6	Glucosamine 6-phosphate N-acetyltransferase (EC 2.3.1.4) (Phosphoglucosamine transacetylase) (Phosphoglucosamine acetylase). [Source:Uniprot/SWISSPROT;Acc:Q96EK6]	GTAGAAGATGTTGTTGTT	355
ENSG00000100664	P55010	Eukaryotic translation initiation factor 5 (eIF-5). [Source:Uniprot/SWISSPROT;Acc:P55010]	GAAGAAGAAGATGAAGAT	1177
ENSG00000100664	P55010	Eukaryotic translation initiation factor 5 (eIF-5). [Source:Uniprot/SWISSPROT;Acc:P55010]	GAAGAAGAAGATGAAGAT	1177
ENSG00000100796	NP_115949	SMEK homolog 1, suppressor of mek1 [Source:RefSeq_peptide;Acc:NP_115949]	GATGATGATGAAGATGAT	2383
ENSG00000100796	NP_115949	SMEK homolog 1, suppressor of mek1 [Source:RefSeq_peptide;Acc:NP_115949]	GATGATGATGAAGATGAT	2383
ENSG00000100813	Q9UKV3	Apoptotic chromatin condensation inducer in the nucleus (Acinus). [Source:Uniprot/SWISSPROT;Acc:Q9UKV3]	GAAGAAGATGATGAAGAA	838
ENSG00000100888	Q9HCK8	Chromodomain-helicase-DNA-binding protein 8 (EC 3.6.1.-) (ATP- dependent helicase CHD8) (CHD-8) (Helicase with SNF2 domain 1). [Source:Uniprot/SWISSPROT;Acc:Q9HCK8]	GATGATGAAGAAGAAGAA	1378
ENSG00000100888	Q9HCK8	Chromodomain-helicase-DNA-binding protein 8 (EC 3.6.1.-) (ATP- dependent helicase CHD8) (CHD-8) (Helicase with SNF2 domain 1). [Source:Uniprot/SWISSPROT;Acc:Q9HCK8]	GATGAAGAAGATGATGAT	7222
ENSG00000100888	Q9HCK8	Chromodomain-helicase-DNA-binding protein 8 (EC 3.6.1.-) (ATP- dependent helicase CHD8) (CHD-8) (Helicase with SNF2 domain 1). [Source:Uniprot/SWISSPROT;Acc:Q9HCK8]	GATGATGAAGAAGAAGAA	943
ENSG00000100888	Q9HCK8	Chromodomain-helicase-DNA-binding protein 8 (EC 3.6.1.-) (ATP- dependent helicase CHD8) (CHD-8) (Helicase with SNF2 domain 1). [Source:Uniprot/SWISSPROT;Acc:Q9HCK8]	GATGAAGAAGATGATGAT	6787
ENSG00000101745	Q6UB98	Ankyrin repeat domain-containing protein 12 (Ankyrin repeat-containing cofactor 2) (GAC-1 protein). [Source:Uniprot/SWISSPROT;Acc:Q6UB98]	GATGATGATGATGAAGAA	214
ENSG00000101745	Q6UB98	Ankyrin repeat domain-containing protein 12 (Ankyrin repeat-containing cofactor 2) (GAC-1 protein). [Source:Uniprot/SWISSPROT;Acc:Q6UB98]	GATGATGATGATGAAGAA	1024
ENSG00000101745	Q6UB98	Ankyrin repeat domain-containing protein 12 (Ankyrin repeat-containing cofactor 2) (GAC-1 protein). [Source:Uniprot/SWISSPROT;Acc:Q6UB98]	GATGATGATGATGAAGAA	1093
ENSG00000101868	P09884	DNA polymerase alpha catalytic subunit (EC 2.7.7.7). [Source:Uniprot/SWISSPROT;Acc:P09884]	GAAGAAGTTGATGAAGAA	175
ENSG00000101868	P09884	DNA polymerase alpha catalytic subunit (EC 2.7.7.7). [Source:Uniprot/SWISSPROT;Acc:P09884]	GAAGAAGTTGATGAAGAA	193
ENSG00000102387	NP_079161	TATA box binding protein-associated factor, RNA polymerase II, Q [Source:RefSeq_peptide;Acc:NP_079161]	GTTGTTGAAGTAGAAGAT	163
ENSG00000102387	NP_079161	TATA box binding protein-associated factor, RNA polymerase II, Q [Source:RefSeq_peptide;Acc:NP_079161]	GTTGTTGAAGTAGAAGAT	163
ENSG00000102387	NP_079161	TATA box binding protein-associated factor, RNA polymerase II, Q [Source:RefSeq_peptide;Acc:NP_079161]	GTTGTTGAAGTAGAAGAT	163
ENSG00000102387	NP_079161	TATA box binding protein-associated factor, RNA polymerase II, Q [Source:RefSeq_peptide;Acc:NP_079161]	GTTGTTGAAGTAGAAGAT	421
ENSG00000102910	Q86WA8	Peroxisomal Lon protease homolog 2 (EC 3.4.21.-) (Lon protease 2) (Lon protease-like protein 2) (Peroxisomal Lon protease). [Source:Uniprot/SWISSPROT;Acc:Q86WA8]	GAAGATGAAGATGAAGAT	775
ENSG00000103047	NP_078838	transmembrane and coiled-coil domains 7 [Source:RefSeq_peptide;Acc:NP_078838]	GATGAAGATGAAGATGAA	256
ENSG00000103657	NP_003913	guanine nucleotide exchange factor p532 [Source:RefSeq_peptide;Acc:NP_003913]	GATGTTGATGAAGATGAA	9241
ENSG00000104765	O60238	BCL2/adenovirus E1B 19 kDa protein-interacting protein 3-like (NIP3L) (NIP3-like protein X) (BCL2/adenovirus E1B 19 kDa protein-interacting protein 3A) (Adenovirus E1B19K-binding protein B5). [Source:Uniprot/SWISSPROT;Acc:O60238]	GAAGAAGAAGTTGTAGAA	361
ENSG00000104765	O60238	BCL2/adenovirus E1B 19 kDa protein-interacting protein 3-like (NIP3L) (NIP3-like protein X) (BCL2/adenovirus E1B 19 kDa protein-interacting protein 3A) (Adenovirus E1B19K-binding protein B5). [Source:Uniprot/SWISSPROT;Acc:O60238]	GAAGAAGAAGTTGTAGAA	361
ENSG00000105176	O94763	RNA polymerase II subunit 5-mediating protein (RPB5-mediating protein). [Source:Uniprot/SWISSPROT;Acc:O94763]	GATGATGATGATGATGAT	895
ENSG00000105176	O94763	RNA polymerase II subunit 5-mediating protein (RPB5-mediating protein). [Source:Uniprot/SWISSPROT;Acc:O94763]	GATGATGATGATGATGAT	889
ENSG00000105176	O94763	RNA polymerase II subunit 5-mediating protein (RPB5-mediating protein). [Source:Uniprot/SWISSPROT;Acc:O94763]	GATGATGATGATGATGAT	895
ENSG00000105993	O75190	DnaJ homolog subfamily B member 6 (Heat shock protein J2) (HSJ-2) (MSJ-1) (HHDJ1) (MRJ). [Source:Uniprot/SWISSPROT;Acc:O75190]	GTAGAAGTTGAAGAAGAT	646
ENSG00000106299	O00401	Neural Wiskott-Aldrich syndrome protein (N-WASP). [Source:Uniprot/SWISSPROT;Acc:O00401]	GATGAAGATGAAGATGAA	1456
ENSG00000106344	Q9NW13	RNA-binding protein 28 (RNA-binding motif protein 28). [Source:Uniprot/SWISSPROT;Acc:Q9NW13]	GATGATGATGATGAAGAA	712
ENSG00000106526	Q9C0K3	Actin-related protein Arp11. [Source:Uniprot/SPTREMBL;Acc:Q9C0K3]	GATGTTGTTGATGAAGTA	505
ENSG00000106819	Q9BXN1	Asporin precursor (Periodontal ligament-associated protein 1) (PLAP- 1). [Source:Uniprot/SWISSPROT;Acc:Q9BXN1]	GATGATGATGATGATGAT	112
ENSG00000106819	Q9BXN1	Asporin precursor (Periodontal ligament-associated protein 1) (PLAP- 1). [Source:Uniprot/SWISSPROT;Acc:Q9BXN1]	GATGATGATGATGATGAT	130
ENSG00000106819	Q9BXN1	Asporin precursor (Periodontal ligament-associated protein 1) (PLAP- 1). [Source:Uniprot/SWISSPROT;Acc:Q9BXN1]	GATGATGATGATGATGAT	112
ENSG00000106819	Q9BXN1	Asporin precursor (Periodontal ligament-associated protein 1) (PLAP- 1). [Source:Uniprot/SWISSPROT;Acc:Q9BXN1]	GATGATGATGATGATGAT	130
ENSG00000106819	Q9BXN1	Asporin precursor (Periodontal ligament-associated protein 1) (PLAP- 1). [Source:Uniprot/SWISSPROT;Acc:Q9BXN1]	GATGATGATGATGATGAT	112
ENSG00000106819	Q9BXN1	Asporin precursor (Periodontal ligament-associated protein 1) (PLAP- 1). [Source:Uniprot/SWISSPROT;Acc:Q9BXN1]	GATGATGATGATGATGAT	130
ENSG00000107290	Q7Z333	Probable helicase senataxin (EC 3.6.1.-) (SEN1 homolog). [Source:Uniprot/SWISSPROT;Acc:Q7Z333]	GATGATGATGATGATGAA	3058
ENSG00000107290	Q7Z333	Probable helicase senataxin (EC 3.6.1.-) (SEN1 homolog). [Source:Uniprot/SWISSPROT;Acc:Q7Z333]	GATGATGATGATGATGAA	3058
ENSG00000107890	Q9UPS8	Ankyrin repeat domain-containing protein 26. [Source:Uniprot/SWISSPROT;Acc:Q9UPS8]	GAAGATGATGATGATGAT	388
ENSG00000107890	Q9UPS8	Ankyrin repeat domain-containing protein 26. [Source:Uniprot/SWISSPROT;Acc:Q9UPS8]	GAAGATGATGATGATGAT	1717
ENSG00000108883	Q15029	116 kDa U5 small nuclear ribonucleoprotein component (U5 snRNP- specific protein, 116 kDa) (U5-116 kDa) (Elongation factor Tu GTP- binding domain protein 2) (hSNU114). [Source:Uniprot/SWISSPROT;Acc:Q15029]	GATGAAGATGATGATGAA	58
ENSG00000109111	Q7KZ85	Transcription elongation factor SPT6 (hSPT6) (Tat-cotransactivator 2 protein) (Tat-CT2 protein). [Source:Uniprot/SWISSPROT;Acc:Q7KZ85]	GATGATGATGAAGATGAA	181
ENSG00000109111	Q7KZ85	Transcription elongation factor SPT6 (hSPT6) (Tat-cotransactivator 2 protein) (Tat-CT2 protein). [Source:Uniprot/SWISSPROT;Acc:Q7KZ85]	GATGATGATGAAGATGAA	181
ENSG00000109832	Q9UHL0	ATP-dependent RNA helicase DDX25 (EC 3.6.1.-) (DEAD box protein 25) (Gonadotropin-regulated testicular RNA helicase). [Source:Uniprot/SWISSPROT;Acc:Q9UHL0]	GAAGATGATGAAGAAGAT	154
ENSG00000110395	P22681	E3 ubiquitin-protein ligase CBL (EC 6.3.2.-) (Signal transduction protein CBL) (Proto-oncogene c-CBL) (Casitas B-lineage lymphoma proto- oncogene) (RING finger protein 55). [Source:Uniprot/SWISSPROT;Acc:P22681]	GATGATGATGATGATGAA	1366
ENSG00000110713	P52948	Nuclear pore complex protein Nup98-Nup96 precursor [Contains: Nuclear pore complex protein Nup98 (Nucleoporin Nup98) (98 kDa nucleoporin); Nuclear pore complex protein Nup96 (Nucleoporin Nup96) (96 kDa nucleoporin)]. [Source:Uniprot/SWISSPROT;Acc:P52948]	GATGAAGAAGATGTAGAT	3001
ENSG00000110713	P52948	Nuclear pore complex protein Nup98-Nup96 precursor [Contains: Nuclear pore complex protein Nup98 (Nucleoporin Nup98) (98 kDa nucleoporin); Nuclear pore complex protein Nup96 (Nucleoporin Nup96) (96 kDa nucleoporin)]. [Source:Uniprot/SWISSPROT;Acc:P52948]	GATGAAGAAGATGTAGAT	2950
ENSG00000110713	P52948	Nuclear pore complex protein Nup98-Nup96 precursor [Contains: Nuclear pore complex protein Nup98 (Nucleoporin Nup98) (98 kDa nucleoporin); Nuclear pore complex protein Nup96 (Nucleoporin Nup96) (96 kDa nucleoporin)]. [Source:Uniprot/SWISSPROT;Acc:P52948]	GATGAAGAAGATGTAGAT	3001
ENSG00000110713	P52948	Nuclear pore complex protein Nup98-Nup96 precursor [Contains: Nuclear pore complex protein Nup98 (Nucleoporin Nup98) (98 kDa nucleoporin); Nuclear pore complex protein Nup96 (Nucleoporin Nup96) (96 kDa nucleoporin)]. [Source:Uniprot/SWISSPROT;Acc:P52948]	GATGAAGAAGATGTAGAT	2950
ENSG00000110713	P52948	Nuclear pore complex protein Nup98-Nup96 precursor [Contains: Nuclear pore complex protein Nup98 (Nucleoporin Nup98) (98 kDa nucleoporin); Nuclear pore complex protein Nup96 (Nucleoporin Nup96) (96 kDa nucleoporin)]. [Source:Uniprot/SWISSPROT;Acc:P52948]	GATGAAGAAGATGTAGAT	2950
ENSG00000110917	Q14165	Uncharacterized protein KIAA0152 precursor. [Source:Uniprot/SWISSPROT;Acc:Q14165]	GAAGAAGAAGAAGAAGAA	697
ENSG00000111142	P50579	Methionine aminopeptidase 2 (EC 3.4.11.18) (MetAP 2) (Peptidase M 2) (Initiation factor 2-associated 67 kDa glycoprotein) (p67) (p67eIF2). [Source:Uniprot/SWISSPROT;Acc:P50579]	GATGAAGATGATGAAGAT	244
ENSG00000111530	Q86VP6	Cullin-associated NEDD8-dissociated protein 1 (Cullin-associated and neddylation-dissociated protein 1) (p120 CAND1) (TBP-interacting protein TIP120A) (TBP-interacting protein of 120 kDa A). [Source:Uniprot/SWISSPROT;Acc:Q86VP6]	GATGATGAAGATGAAGAT	940
ENSG00000111530	Q86VP6	Cullin-associated NEDD8-dissociated protein 1 (Cullin-associated and neddylation-dissociated protein 1) (p120 CAND1) (TBP-interacting protein TIP120A) (TBP-interacting protein of 120 kDa A). [Source:Uniprot/SWISSPROT;Acc:Q86VP6]	GATGATGAAGATGAAGAT	466
ENSG00000113100	Q9ULB4	Cadherin-9 precursor. [Source:Uniprot/SWISSPROT;Acc:Q9ULB4]	GAAGTAGATGAAGATGTA	1171
ENSG00000113163	Q9Y5P4	Goodpasture antigen-binding protein (EC 2.7.11.9) (GPBP) (Collagen type IV alpha-3-binding protein) (StAR-related lipid transfer protein 11) (StARD11) (START domain-containing protein 11). [Source:Uniprot/SWISSPROT;Acc:Q9Y5P4]	GTAGAAGATGATGAAGAT	982
ENSG00000113163	Q9Y5P4	Goodpasture antigen-binding protein (EC 2.7.11.9) (GPBP) (Collagen type IV alpha-3-binding protein) (StAR-related lipid transfer protein 11) (StARD11) (START domain-containing protein 11). [Source:Uniprot/SWISSPROT;Acc:Q9Y5P4]	GTAGAAGATGATGAAGAT	598
ENSG00000113163	Q9Y5P4	Goodpasture antigen-binding protein (EC 2.7.11.9) (GPBP) (Collagen type IV alpha-3-binding protein) (StAR-related lipid transfer protein 11) (StARD11) (START domain-containing protein 11). [Source:Uniprot/SWISSPROT;Acc:Q9Y5P4]	GTAGAAGATGATGAAGAT	598
ENSG00000113163	Q9Y5P4	Goodpasture antigen-binding protein (EC 2.7.11.9) (GPBP) (Collagen type IV alpha-3-binding protein) (StAR-related lipid transfer protein 11) (StARD11) (START domain-containing protein 11). [Source:Uniprot/SWISSPROT;Acc:Q9Y5P4]	GTAGAAGATGATGAAGAT	598
ENSG00000115053	P19338	Nucleolin (Protein C23). [Source:Uniprot/SWISSPROT;Acc:P19338]	GAAGATGAAGAAGATGAT	103
ENSG00000115053	P19338	Nucleolin (Protein C23). [Source:Uniprot/SWISSPROT;Acc:P19338]	GAAGATGAAGAAGATGAT	103
ENSG00000115053	P19338	Nucleolin (Protein C23). [Source:Uniprot/SWISSPROT;Acc:P19338]	GAAGATGATGAAGATGAT	751
ENSG00000115053	P19338	Nucleolin (Protein C23). [Source:Uniprot/SWISSPROT;Acc:P19338]	GAAGATGAAGAAGATGAT	103
ENSG00000115053	P19338	Nucleolin (Protein C23). [Source:Uniprot/SWISSPROT;Acc:P19338]	GAAGATGATGAAGATGAT	682
ENSG00000115053	P19338	Nucleolin (Protein C23). [Source:Uniprot/SWISSPROT;Acc:P19338]	GAAGATGAAGAAGATGAT	103
ENSG00000115053	P19338	Nucleolin (Protein C23). [Source:Uniprot/SWISSPROT;Acc:P19338]	GAAGATGATGATGATGAT	433
ENSG00000115091	P61158	Actin-like protein 3 (Actin-related protein 3). [Source:Uniprot/SWISSPROT;Acc:P61158]	GAAGTTGTAGATGAAGTA	892
ENSG00000115109	Q9HCM4	Band 4.1-like protein 5. [Source:Uniprot/SWISSPROT;Acc:Q9HCM4]	GTTGTAGAAGATGATGAT	853
ENSG00000115109	Q9HCM4	Band 4.1-like protein 5. [Source:Uniprot/SWISSPROT;Acc:Q9HCM4]	GTTGTAGAAGATGATGAT	853
ENSG00000115155	Q9HC10	Otoferlin (Fer-1-like protein 2). [Source:Uniprot/SWISSPROT;Acc:Q9HC10]	GAAGAAGAAGAAGAAGAA	1611
ENSG00000115155	Q9HC10	Otoferlin (Fer-1-like protein 2). [Source:Uniprot/SWISSPROT;Acc:Q9HC10]	GAAGAAGAAGAAGAAGAA	1611
ENSG00000115155	Q9HC10	Otoferlin (Fer-1-like protein 2). [Source:Uniprot/SWISSPROT;Acc:Q9HC10]	GAAGAAGAAGAAGAAGAA	1611
ENSG00000115155	Q9HC10	Otoferlin (Fer-1-like protein 2). [Source:Uniprot/SWISSPROT;Acc:Q9HC10]	GAAGAAGAAGAAGAAGAA	1611
ENSG00000115155	Q9HC10	Otoferlin (Fer-1-like protein 2). [Source:Uniprot/SWISSPROT;Acc:Q9HC10]	GAAGAAGAAGAAGAAGAA	3912
ENSG00000115241	O15355	Protein phosphatase 1G (EC 3.1.3.16) (Protein phosphatase 2C isoform gamma) (PP2C-gamma) (Protein phosphatase magnesium-dependent 1 gamma) (Protein phosphatase 1C). [Source:Uniprot/SWISSPROT;Acc:O15355]	GATGAAGAAGAAGAAGAA	913
ENSG00000115241	O15355	Protein phosphatase 1G (EC 3.1.3.16) (Protein phosphatase 2C isoform gamma) (PP2C-gamma) (Protein phosphatase magnesium-dependent 1 gamma) (Protein phosphatase 1C). [Source:Uniprot/SWISSPROT;Acc:O15355]	GATGAAGAAGAAGAAGAA	913
ENSG00000115241	O15355	Protein phosphatase 1G (EC 3.1.3.16) (Protein phosphatase 2C isoform gamma) (PP2C-gamma) (Protein phosphatase magnesium-dependent 1 gamma) (Protein phosphatase 1C). [Source:Uniprot/SWISSPROT;Acc:O15355]	GATGAAGAAGAAGAAGAA	316
ENSG00000115808	O43815	Striatin. [Source:Uniprot/SWISSPROT;Acc:O43815]	GATGAAGATGAAGATGAT	700
ENSG00000115808	O43815	Striatin. [Source:Uniprot/SWISSPROT;Acc:O43815]	GATGAAGATGAAGATGAT	736
ENSG00000116580	Q3T8J9	GON-4-like protein (GON-4 homolog). [Source:Uniprot/SWISSPROT;Acc:Q3T8J9]	GATGATGAAGAAGAAGAT	1129
ENSG00000116580	Q3T8J9	GON-4-like protein (GON-4 homolog). [Source:Uniprot/SWISSPROT;Acc:Q3T8J9]	GATGATGAAGAAGAAGAT	1129
ENSG00000116580	Q3T8J9	GON-4-like protein (GON-4 homolog). [Source:Uniprot/SWISSPROT;Acc:Q3T8J9]	GATGATGAAGAAGAAGAT	1129
ENSG00000116703	P20941	Phosducin (PHD) (33 kDa phototransducing protein) (MEKA protein). [Source:Uniprot/SWISSPROT;Acc:P20941]	GAAGAAGAAGATGTTGAA	565
ENSG00000116703	P20941	Phosducin (PHD) (33 kDa phototransducing protein) (MEKA protein). [Source:Uniprot/SWISSPROT;Acc:P20941]	GAAGAAGAAGATGTTGAA	721
ENSG00000116703	P20941	Phosducin (PHD) (33 kDa phototransducing protein) (MEKA protein). [Source:Uniprot/SWISSPROT;Acc:P20941]	GAAGAAGAAGATGTTGAA	793
ENSG00000116731	Q13029	PR domain zinc finger protein 2 (PR domain-containing protein 2) (Retinoblastoma protein-interacting zinc finger protein) (Zinc finger protein RIZ) (MTE-binding protein) (MTB-ZF) (GATA-3-binding protein G3B). [Source:Uniprot/SWISSPROT;Acc:Q13029]	GATGAAGAAGAAGAAGAA	829
ENSG00000116731	Q13029	PR domain zinc finger protein 2 (PR domain-containing protein 2) (Retinoblastoma protein-interacting zinc finger protein) (Zinc finger protein RIZ) (MTE-binding protein) (MTB-ZF) (GATA-3-binding protein G3B). [Source:Uniprot/SWISSPROT;Acc:Q13029]	GATGAAGAAGAAGAAGAA	226
ENSG00000116731	Q13029	PR domain zinc finger protein 2 (PR domain-containing protein 2) (Retinoblastoma protein-interacting zinc finger protein) (Zinc finger protein RIZ) (MTE-binding protein) (MTB-ZF) (GATA-3-binding protein G3B). [Source:Uniprot/SWISSPROT;Acc:Q13029]	GATGAAGAAGAAGAAGAA	829
ENSG00000116731	Q13029	PR domain zinc finger protein 2 (PR domain-containing protein 2) (Retinoblastoma protein-interacting zinc finger protein) (Zinc finger protein RIZ) (MTE-binding protein) (MTB-ZF) (GATA-3-binding protein G3B). [Source:Uniprot/SWISSPROT;Acc:Q13029]	GATGAAGAAGAAGAAGAA	226
ENSG00000116731	Q13029	PR domain zinc finger protein 2 (PR domain-containing protein 2) (Retinoblastoma protein-interacting zinc finger protein) (Zinc finger protein RIZ) (MTE-binding protein) (MTB-ZF) (GATA-3-binding protein G3B). [Source:Uniprot/SWISSPROT;Acc:Q13029]	GATGAAGAAGAAGAAGAA	829
ENSG00000116731	Q13029	PR domain zinc finger protein 2 (PR domain-containing protein 2) (Retinoblastoma protein-interacting zinc finger protein) (Zinc finger protein RIZ) (MTE-binding protein) (MTB-ZF) (GATA-3-binding protein G3B). [Source:Uniprot/SWISSPROT;Acc:Q13029]	GATGAAGAAGAAGAAGAA	226
ENSG00000116731	Q13029	PR domain zinc finger protein 2 (PR domain-containing protein 2) (Retinoblastoma protein-interacting zinc finger protein) (Zinc finger protein RIZ) (MTE-binding protein) (MTB-ZF) (GATA-3-binding protein G3B). [Source:Uniprot/SWISSPROT;Acc:Q13029]	GATGAAGAAGAAGAAGAA	829
ENSG00000117505	Q01658	TATA-binding protein-associated phosphoprotein (Down-regulator of transcription 1) (Dr1 protein) (Negative cofactor 2 beta) (NC2 beta). [Source:Uniprot/SWISSPROT;Acc:Q01658]	GATGAAGAAGATGATGAT	505
ENSG00000117505	Q01658	TATA-binding protein-associated phosphoprotein (Down-regulator of transcription 1) (Dr1 protein) (Negative cofactor 2 beta) (NC2 beta). [Source:Uniprot/SWISSPROT;Acc:Q01658]	GATGAAGAAGATGATGAT	505
ENSG00000117625	Q9P2K3	REST corepressor 3. [Source:Uniprot/SWISSPROT;Acc:Q9P2K3]	GATGATGATGTAGAAGAA	469
ENSG00000117625	Q9P2K3	REST corepressor 3. [Source:Uniprot/SWISSPROT;Acc:Q9P2K3]	GATGATGATGTAGAAGAA	643
ENSG00000117877	O15446	DNA-directed RNA polymerase I subunit RPA34 (RNA polymerase I- associated factor PAF49) (Anti-sense to ERCC-1 protein) (ASE-1) (CD3- epsilon-associated protein) (CD3E-associated protein) (CAST) (A34.5). [Source:Uniprot/SWISSPROT;Acc:O15446]	GAAGAAGAAGAAGAAGAA	1266
ENSG00000118096	Q9NQC8	UPF0360 protein C11orf60. [Source:Uniprot/SWISSPROT;Acc:Q9NQC8]	GATGATGATGATGATGAT	259
ENSG00000118096	Q9NQC8	UPF0360 protein C11orf60. [Source:Uniprot/SWISSPROT;Acc:Q9NQC8]	GATGATGATGATGATGAT	106
ENSG00000118194	P45379	Troponin T, cardiac muscle (TnTc) (Cardiac muscle troponin T) (cTnT). [Source:Uniprot/SWISSPROT;Acc:P45379]	GAAGAAGATGAAGAAGAA	145
ENSG00000118194	P45379	Troponin T, cardiac muscle (TnTc) (Cardiac muscle troponin T) (cTnT). [Source:Uniprot/SWISSPROT;Acc:P45379]	GAAGAAGATGAAGAAGAA	130
ENSG00000118194	P45379	Troponin T, cardiac muscle (TnTc) (Cardiac muscle troponin T) (cTnT). [Source:Uniprot/SWISSPROT;Acc:P45379]	GAAGAAGATGAAGAAGAA	160
ENSG00000118194	P45379	Troponin T, cardiac muscle (TnTc) (Cardiac muscle troponin T) (cTnT). [Source:Uniprot/SWISSPROT;Acc:P45379]	GAAGAAGATGAAGAAGAA	130
ENSG00000118194	P45379	Troponin T, cardiac muscle (TnTc) (Cardiac muscle troponin T) (cTnT). [Source:Uniprot/SWISSPROT;Acc:P45379]	GAAGAAGATGAAGAAGAA	130
ENSG00000118194	P45379	Troponin T, cardiac muscle (TnTc) (Cardiac muscle troponin T) (cTnT). [Source:Uniprot/SWISSPROT;Acc:P45379]	GAAGAAGATGAAGAAGAA	130
ENSG00000118194	P45379	Troponin T, cardiac muscle (TnTc) (Cardiac muscle troponin T) (cTnT). [Source:Uniprot/SWISSPROT;Acc:P45379]	GAAGAAGATGAAGAAGAA	115
ENSG00000118729	O14958	Calsequestrin-2 precursor (Calsequestrin, cardiac muscle isoform). [Source:Uniprot/SWISSPROT;Acc:O14958]	GAAGATGATGATGAAGAT	1117
ENSG00000118785	P10451	Osteopontin precursor (Bone sialoprotein-1) (Secreted phosphoprotein 1) (SPP-1) (Urinary stone protein) (Nephropontin) (Uropontin). [Source:Uniprot/SWISSPROT;Acc:P10451]	GATGATGAAGATGATGAT	184
ENSG00000118785	P10451	Osteopontin precursor (Bone sialoprotein-1) (Secreted phosphoprotein 1) (SPP-1) (Urinary stone protein) (Nephropontin) (Uropontin). [Source:Uniprot/SWISSPROT;Acc:P10451]	GATGATGAAGATGATGAT	223
ENSG00000118785	P10451	Osteopontin precursor (Bone sialoprotein-1) (Secreted phosphoprotein 1) (SPP-1) (Urinary stone protein) (Nephropontin) (Uropontin). [Source:Uniprot/SWISSPROT;Acc:P10451]	GATGATGAAGATGATGAT	265
ENSG00000118785	P10451	Osteopontin precursor (Bone sialoprotein-1) (Secreted phosphoprotein 1) (SPP-1) (Urinary stone protein) (Nephropontin) (Uropontin). [Source:Uniprot/SWISSPROT;Acc:P10451]	GATGATGAAGATGATGAT	265
ENSG00000119335	Q01105	Protein SET (Phosphatase 2A inhibitor I2PP2A) (I-2PP2A) (Template- activating factor I) (TAF-I) (HLA-DR-associated protein II) (PHAPII) (Inhibitor of granzyme A-activated DNase) (IGAAD). [Source:Uniprot/SWISSPROT;Acc:Q01105]	GAAGAAGATGATGATGAT	667
ENSG00000119335	Q01105	Protein SET (Phosphatase 2A inhibitor I2PP2A) (I-2PP2A) (Template- activating factor I) (TAF-I) (HLA-DR-associated protein II) (PHAPII) (Inhibitor of granzyme A-activated DNase) (IGAAD). [Source:Uniprot/SWISSPROT;Acc:Q01105]	GAAGAAGATGAAGATGAT	742
[truncated: 344 more rows]

## Sheet: GWW8
ENSG	Uniprot/Refseq	GENE NAME	MOTIF	POSITION
ENSG00000001497	Q9Y4W2	LAS1-like protein. [Source:Uniprot/SWISSPROT;Acc:Q9Y4W2]	GATGAAGATGATGAAGATGATGAA	1729
[truncated: 112 more rows]
