# Supplementary material for: Defining potentially conserved RNA regulons of homologous zinc-finger RNA-binding proteins
Source: Genome Biol. 2011 Jan 13;12(1):R3. doi: 10.1186/gb-2011-12-1-r3 (PMC3091301; doi:10.1186/gb-2011-12-1-r3)
Supplement: Additional file 8 — Microarray data representing relative changes (log2 ratio) of RNA levels of gis2Δ versus wild-type cells (BY4741). Experimentally defined Gis2p targets are marked in a separate column. A list of significantly up-regulated and down-regulated genes (1.5-fold, P < 0.05) and a GO enrichment analysis for these genes are given in separate worksheets. [file gb-2011-12-1-r3-S8.XLS]

## Sheet: raw data
Oligo ID	YORF	delta Gis2 vs. wt (1)	delta Gis2 vs. wt (2)	delta Gis2 vs. wt (3)	Average log2
YBR045C_ORF	YBR045C	n	-0.87	n	-0.87
YDR453C_ORF	YDR453C	0.15	-0.07	0.4	0.16
YFL016C_ORF	YFL016C	0.39	-0.47	-0.03	-0.0366667
YIR012W_ORF	YIR012W	0.17	-0.23	0.17	0.0366667
YJR142W_ORF	YJR142W	-0.11	-0.37	-0.14	-0.206667
YLR367W_JXN_EI_1_ORF	YLR367W	0.02	-0.29	-0.06	-0.11
YMR108W_ORF	YMR108W	-0.23	-0.57	-0.35	-0.383333
YNL166C_ORF	YNL166C	0.12	-0.76	0.13	-0.17
YPR045C_ORF	YPR045C	-0.06	-0.48	-0.15	-0.23
YBR301W_ORF	YBR301W	0.38	0.23	0.42	0.343333
YDL202W_ORF	YDL202W	0.09	0.07	0.03	0.0633333
YPR108W-A_ONO_ORF	YPR108W-A	-0.08	n	0	-0.04
YGL097W_ORF	YGL097W	0.23	0.54	0.44	0.403333
YGR202C_ORF	YGR202C	-0.08	-0.91	-0.26	-0.416667
YKL139W_ORF	YKL139W	-0.07	n	-0.17	-0.12
YLR118C_ORF	YLR118C	0.44	0.44	0.47	0.45
YNL281W_ORF	YNL281W	0.15	-0.05	-0.04	0.02
YOR071C_ORF	YOR071C	-0.06	-0.42	-0.12	-0.2
YBR049C_ORF	YBR049C	0.09	-0.69	-0.27	-0.29
YDR469W_ORF	YDR469W	-0.19	-0.51	-0.25	-0.316667
YJR094W-A_OCH__ORF	YJR094W-A	0.16	0.15	0.33	0.213333
YJR146W_ORF	YJR146W	0.04	-0.28	0.05	-0.0633333
IGX_YH_478862C	#N/A	0.88	0.47	0.65	0.666667
YMR123W_ORF	YMR123W	-0.08	-0.31	0.05	-0.113333
YNL170W_ORF	YNL170W	0.03	n	0.23	0.13
YOR116C_TIL_8_0_US200_ORF	YOR116C	n	-0.21	n	-0.21
YBR297W_ORF	YBR297W	0.35	n	-0.14	0.105
YDL186W_ORF	YDL186W	0.12	0.12	0.31	0.183333
YJR005C-A_ONO_ORF	YJR005C-A	0.37	0.55	0.58	0.5
YGR186W_ORF	YGR186W	-0.18	-0.04	-0.04	-0.0866667
YKL135C_ORF	YKL135C	-0.23	n	-0.38	-0.305
YLR102C_ORF	YLR102C	0.21	0.59	0.36	0.386667
YNL277W_ORF	YNL277W	-0.2	-1.14	n	-0.67
YPL132W_ORF	YPL132W	-0.03	-0.23	-0.1	-0.12
YBR053C_ORF	YBR053C	-0.03	-0.47	-0.3	-0.266667
YDR473C_ORF	YDR473C	0.04	-0.22	-0.02	-0.0666667
YFL023W_ORF	YFL023W	0.26	-0.13	0.01	0.0466667
YOL156W_OCH__ORF	YOL156W	n	0.35	n	0.35
YIR031C_ORF	YIR031C	-0.09	-0.43	-0.12	-0.213333
YDR397C_JXN_IE_1_ORF	YDR397C	0.06	-0.27	0.15	-0.02
YNL174W_ORF	YNL174W	-0.09	n	0.26	0.085
YOR268C_ORF	YOR268C	-0.1	n	-0.18	-0.14
YBR281C_ORF	YBR281C	-0.04	-0.48	-0.27	-0.263333
YDL182W_ORF	YDL182W	0.15	0.12	0.2	0.156667
YGL077C_ORF	YGL077C	-0.81	-0.75	n	-0.78
YGR182C_ORF	YGR182C	n	n	-0.56	-0.56
YKL119C_ORF	YKL119C	-0.23	-0.05	-0.23	-0.17
YPL128C_ORF	YPL128C	-0.08	-0.33	-0.15	-0.186667
YBR069C_ORF	YBR069C	0.08	-0.46	-0.34	-0.24
YDR477W_ORF	YDR477W	-0.1	-0.78	-0.23	-0.37
YFL038C_ORF	YFL038C	0.14	-0.73	-0.41	-0.333333
YNL067W_OCH_DS100_ORF	YNL067W	0.07	-0.16	-0.02	-0.0366667
YIR035C_ORF	YIR035C	0.05	-0.18	0.07	-0.02
YKL004W_ORF	YKL004W	-0.15	-0.77	-0.57	-0.496667
YHR123W_JXN_EE20_1_ORF	YHR123W	0.41	0.18	0.26	0.283333
YMR131C_ORF	YMR131C	0.1	-0.38	0.18	-0.0333333
YOL057W_ORF	YOL057W	-0.23	-0.82	-0.69	-0.58
YOR272W_ORF	YOR272W	-0.06	n	-0.35	-0.205
YDL178W_ORF	YDL178W	-0.23	-0.32	-0.28	-0.276667
RPM1_NCR	RPM1	-0.12	0.54	0.15	0.19
YGL073W_ORF	YGL073W	0.02	n	-0.21	-0.095
YGR178C_ORF	YGR178C	-0.03	-0.05	-0.15	-0.0766667
YKL115C_ORF	YKL115C	-0.2	-0.07	-0.21	-0.16
YLR094C_ORF	YLR094C	0.02	-0.37	0.03	-0.106667
YMR304C-A_ORF	YMR304C-A	0.2	0.3	0.41	0.303333
YGR279C_TIL_5_160__ORF	YGR279C	-0.04	-0.1	0.02	-0.04
YBR073W_ORF	YBR073W	-0.03	-0.67	-0.42	-0.373333
SNR66_SNORNA	SNR66	0.16	1.13	0.57	0.62
YDR493W_ORF	YDR493W	0.13	-0.35	0.15	-0.0233333
YFL042C_ORF	YFL042C	0.26	-0.06	0.09	0.0966667
YHR203C_OCH_US100_ORF	YHR203C	1.01	1.52	1.14	1.22333
YKL007W_ORF	YKL007W	0.03	-0.41	0.11	-0.09
IGX_YA_130870W	#N/A	-0.03	-0.46	0.05	-0.146667
YOL061W_ORF	YOL061W	-0.11	-0.63	-0.31	-0.35
YOR276W_ORF	YOR276W	-0.09	-0.41	-0.01	-0.17
YBR273C_ORF	YBR273C	-0.04	n	-0.65	-0.345
YDL162C_ORF	YDL162C	n	n	-0.32	-0.32
YGL069C_ORF	YGL069C	0.07	0.03	0.04	0.0466667
YGR162W_ORF	YGR162W	-0.1	-0.1	-0.22	-0.14
YML074C_ORF	YML074C	0.18	0.35	0.35	0.293333
YMR300C_ORF	YMR300C	0.11	0.16	-0.04	0.0766667
YNL066W_TIL_10_0__ORF	YNL066W	-0.58	-0.72	-0.6	-0.633333
YPL108W_ORF	YPL108W	0.12	-0.09	0.14	0.0566667
YPR193C_ORF	YPR193C	-0.02	n	-0.24	-0.13
YBR077C_ORF	YBR077C	0.04	-0.44	-0.14	-0.18
SNR42_SNORNA	SNR42	0.08	0.53	0.44	0.35
YDR497C_ORF	YDR497C	-0.41	-0.8	-0.56	-0.59
YFL046W_ORF	YFL046W	-0.02	-0.12	-0.15	-0.0966667
YER138W-A_OCH_DS100_ORF	YER138W-A	0.27	-0.28	0.37	0.12
YJL011C_ORF	YJL011C	0.16	-0.41	0	-0.0833333
YKL011C_ORF	YKL011C	-0.31	-0.7	-0.14	-0.383333
YLR288C_ORF	YLR288C	0.02	n	0.02	0.02
YOL065C_ORF	YOL065C	0.03	-0.88	-0.27	-0.373333
YOR292C_ORF	YOR292C	-0.07	-0.47	-0.14	-0.226667
YBR257W_ORF	YBR257W	-0.24	n	n	-0.24
YGR161C-C_ORF	YGR161C-C	0.4	0.56	0.67	0.543333
IGX_YB_672347W	#N/A	-0.06	n	-0.47	-0.265
YML070W_ORF	YML070W	-0.11	-0.33	-0.25	-0.23
YMR296C_ORF	YMR296C	-0.32	-0.4	-0.52	-0.413333
YKR042W_TIL_9_281__ORF	YKR042W	-0.3	-0.39	-0.1	-0.263333
YPL104W_ORF	YPL104W	-0.26	-0.97	n	-0.615
YPR189W_ORF	YPR189W	0.01	-0.49	-0.21	-0.23
YBR091C_ORF	YBR091C	-0.02	-0.12	0.16	0.00666667
TT(CGU)K_TRNA	TT(CGU)K	0.22	0.22	0.35	0.263333
YDR501W_ORF	YDR501W	-0.08	-0.52	-0.13	-0.243333
YFL062W_ORF	YFL062W	0.44	0.01	0.24	0.23
YHL001W_OCH__ORF	YHL001W	0.48	0.59	0.9	0.656667
YJL015C_ORF	YJL015C	0.24	0.19	-0.17	0.0866667
YKR086W_ORF	YKR086W	0.09	-0.42	-0.12	-0.15
YLR292C_ORF	YLR292C	-0.07	-0.59	-0.11	-0.256667
YOL081W_ORF	YOL081W	0.05	-0.47	-0.1	-0.173333
YOR296W_ORF	YOR296W	-0.16	-0.82	-0.19	-0.39
YDR457W_TIL_6001_6300_27_ORF	YDR457W	0.17	-0.49	0.01	-0.103333
YBR253W_ORF	YBR253W	-0.07	-0.31	-0.6	-0.326667
YDL154W_ORF	YDL154W	n	-0.21	n	-0.21
YGL049C_ORF	YGL049C	0.01	-0.48	-0.54	-0.336667
YGR158C_ORF	YGR158C	0.16	0.16	0.01	0.11
YJL199C_ORF	YJL199C	-0.06	n	-0.09	-0.075
YBR078W_JXN_EE20_1_ORF	YBR078W	-0.05	0.1	-0.08	-0.01
YML066C_ORF	YML066C	-0.31	n	-0.47	-0.39
YNL081C_TIL_4_145__ORF	YNL081C	-0.1	-0.18	-0.03	-0.103333
YPL100W_ORF	YPL100W	0.12	0.29	0.38	0.263333
YPR173C_ORF	YPR173C	-0.01	-0.45	-0.04	-0.166667
YBR095C_ORF	YBR095C	-0.01	-0.3	-0.03	-0.113333
D_2UM	#N/A	-0.35	-0.34	-0.15	-0.28
YDR517W_ORF	YDR517W	-0.03	-0.72	-0.52	-0.423333
YFL066C_ORF	YFL066C	0.4	0.23	0.46	0.363333
YMR133W_INT_1	YMR133W	0.25	0.2	0.55	0.333333
YKR090W_ORF	YKR090W	-0.03	-0.69	-0.04	-0.253333
YLR296W_ORF	YLR296W	0.14	n	0.37	0.255
YOL085C_ORF	YOL085C	0.07	n	-0.26	-0.095
YOR299W_ORF	YOR299W	0	n	0.11	0.055
YLR087C_TIL_2701_3000_165_ORF	YLR087C	0.04	-0.52	-0.24	-0.24
YBR249C_ORF	YBR249C	-0.27	-0.43	-0.33	-0.343333
YDL138W_ORF	YDL138W	0.12	0.09	-0.17	0.0133333
YIL036W_ORF	YIL036W	-0.07	-0.46	-0.25	-0.26
Q0120_JXN_EI_3_ORF	Q0120	-0.75	-0.11	-0.34	-0.4
YML052W_ORF	YML052W	-0.18	-0.23	-0.15	-0.186667
YMR278W_ORF	YMR278W	n	-0.42	-0.65	-0.535
YBR158W_TIL_9_187__ORF	YBR158W	-0.31	-0.16	-0.3	-0.256667
YPL084W_ORF	YPL084W	0.06	-0.59	-0.06	-0.196667
YPR169W_ORF	YPR169W	-0.19	n	-0.13	-0.16
YBR099C_ORF	YBR099C	0.19	-0.35	0.11	-0.0166667
TD(GUC)B_TRNA	TD(GUC)B	0.04	0.86	0.27	0.39
YFR002W_ORF	YFR002W	0.14	-0.44	-0.17	-0.156667
YHR005C-A_ORF	YHR005C-A	1.23	1.08	1.38	1.23
YKR094C_ORF	YKR094C	0.22	-0.01	0.38	0.196667
YOL089C_ORF	YOL089C	-0.18	-0.44	-0.23	-0.283333
YBR233W_ORF	YBR233W	0.05	n	n	0.05
YDL134C_ORF	YDL134C	-0.14	-0.33	-0.21	-0.226667
YNL338W_OCH__ORF	YNL338W	0.33	0.71	0.63	0.556667
YJL191W_ORF	YJL191W	0.03	0.3	0.36	0.23
YBR111W-A_JXN_EE20_2_ORF	YBR111W-A	n	-0.4	n	-0.4
YML047W-A_ORF	YML047W-A	-0.26	-0.71	-0.4	-0.456667
YMR274C_ORF	YMR274C	-0.54	0.03	-0.63	-0.38
YPL080C_ORF	YPL080C	-0.13	n	-0.45	-0.29
YPR165W_ORF	YPR165W	-0.08	-0.15	-0.03	-0.0866667
YBR115C_ORF	YBR115C	0.17	n	0.14	0.155
YKRWOMEGA1_LTR	YKRWOMEGA1	1.43	0.9	1.4	1.24333
YDR525W_ORF	YDR525W	0.05	-0.27	-0.36	-0.193333
YGL245W_ORF	YGL245W	0.06	-0.49	-0.01	-0.146667
YHR009C_ORF	YHR009C	0.71	0.28	0.65	0.546667
YLL004W_ORF	YLL004W	-0.07	-0.56	-0.29	-0.306667
YLR315W_ORF	YLR315W	n	n	-0.23	-0.23
IGR_CHR04:(733116..733251)_6	#N/A	0.08	-0.62	-0.07	-0.203333
YOL103W-B_ORF	YOL103W-B	0.11	-0.36	-0.03	-0.0933333
YBR229C_ORF	YBR229C	-0.14	-0.21	n	-0.175
YDL131W_ORF	YDL131W	-0.05	-0.48	-0.22	-0.25
YER072W_ORF	YER072W	0.12	0.36	0.22	0.233333
YHL033C_OCH_US100_ORF	YHL033C	n	n	-0.11	-0.11
YIL028W_ORF	YIL028W	n	n	0.17	0.17
YJL175W_ORF	YJL175W	0.18	n	0.04	0.11
YGR029W_JXN_IE_1_ORF	YGR029W	-0.11	n	-0.48	-0.295
YML045W-A_ORF	YML045W-A	0.32	0.72	0.66	0.566667
YMR258C_ORF	YMR258C	-0.06	0	-0.8	-0.286667
YPL076W_ORF	YPL076W	0.2	0.14	-0.04	0.1
YPR153W_ORF	YPR153W	-0.03	0.04	0.16	0.0566667
YBR119W_ORF	YBR119W	-0.1	-0.68	-0.1	-0.293333
YGL249W_ORF	YGL249W	0.19	n	0.01	0.1
YHR013C_ORF	YHR013C	0.79	0.42	0.86	0.69
YLL008W_ORF	YLL008W	0.32	0.01	0.27	0.2
YLR319C_ORF	YLR319C	-0.17	-0.62	0.11	-0.226667
IGR_CHR07:(COMPLEMENT(604577..604733))_12	#N/A	-0.07	-0.98	-0.05	-0.366667
YOL107W_ORF	YOL107W	-0.14	-0.76	-0.48	-0.46
YOR322C_ORF	YOR322C	0.05	n	0.12	0.085
YOR116C_TIL_3001_3300_194_ORF	YOR116C	0.05	-0.34	-0.2	-0.163333
YDR327W_ORF	YDR327W	-0.12	-0.26	-0.35	-0.243333
YER068W_ORF	YER068W	-0.04	-0.56	-0.2	-0.266667
YBL003C_OCH_DS100_ORF	YBL003C	-0.1	-0.03	0.05	-0.0266667
YIL013C_ORF	YIL013C	-0.02	n	n	-0.02
YJL171C_ORF	YJL171C	-0.06	0.01	-0.21	-0.0866667
TI(UAU)D_INT_1	TI(UAU)D	-0.51	1.13	0.57	0.396667
YML029W_ORF	YML029W	-0.17	n	-0.26	-0.215
YPL060W_ORF	YPL060W	-0.34	n	-0.26	-0.3
YPR149W_ORF	YPR149W	-0.2	0.03	-0.09	-0.0866667
YBR123C_ORF	YBR123C	-0.1	-0.65	0.12	-0.21
YDR079W_ORF	YDR079W	0.12	0.04	0.01	0.0566667
YGL253W_ORF	YGL253W	0.14	0.24	0.09	0.156667
YHR028C_ORF	YHR028C	0.99	0.72	1.2	0.97
YLL012W_ORF	YLL012W	-0.04	-0.36	-0.35	-0.25
YLR335W_ORF	YLR335W	0.24	-0.61	0.14	-0.0766667
YOL111C_ORF	YOL111C	-0.18	-0.84	-0.1	-0.373333
YOR338W_ORF	YOR338W	0.37	n	0.6	0.485
YMR295C_AAA_15_NCR	YMR295C	-0.24	-0.99	n	-0.615
YDR323C_ORF	YDR323C	-0.05	n	-0.69	-0.37
YER065C_ORF	YER065C	n	0.13	-0.48	-0.175
YBR118W_OCH_DS100_ORF	YBR118W	0.41	0.61	0.58	0.533333
YIL009W_ORF	YIL009W	0.07	-0.13	-0.7	-0.253333
YJL167W_ORF	YJL167W	-0.25	-0.2	-0.22	-0.223333
YLR344W_INT_1	YLR344W	-0.32	n	-0.29	-0.305
YML025C_ORF	YML025C	-0.23	-0.21	-0.11	-0.183333
YPL057C_ORF	YPL057C	0.02	n	-0.37	-0.175
YPR145W_ORF	YPR145W	0.05	-0.02	0.02	0.0166667
YCR053W_ORF	YCR053W	-0.01	-0.65	-0.21	-0.29
YDR083W_ORF	YDR083W	0.23	-0.23	0.07	0.0233333
YGR006W_ORF	YGR006W	0.13	-0.24	0.28	0.0566667
YHR032W_ORF	YHR032W	0.79	0.36	0.58	0.576667
YOR096W_INT_1	YOR096W	0.12	0.11	-0.09	0.0466667
YLL027W_ORF	YLL027W	0.36	0.23	0.45	0.346667
IGR_CHR10:(258932..259932)_321	#N/A	-0.04	-0.48	-0.21	-0.243333
YOL127W_ORF	YOL127W	0.07	0.01	0.33	0.136667
YOR342C_ORF	YOR342C	0.04	-0.86	-0.2	-0.34
YER039C-A_AAA_26_NCR	YER039C-A	n	n	-0.5	-0.5
YBL043W_ORF	YBL043W	n	n	-0.24	-0.24
YGRWTY3-1_RET	YGRWTY3-1	-0.02	-0.37	-0.26	-0.216667
YDR320C_ORF	YDR320C	-0.01	-0.12	-0.23	-0.12
YER051W_ORF	YER051W	0.16	-0.65	-0.06	-0.183333
YIR044C_OCH_DS100_ORF	YIR044C	0.45	1.02	0.43	0.633333
YIL006W_ORF	YIL006W	-0.15	-0.04	-0.24	-0.143333
YJL151C_ORF	YJL151C	-0.39	-0.18	-0.12	-0.23
YML021C_ORF	YML021C	-0.11	-0.11	-0.17	-0.13
YMR234W_ORF	YMR234W	-0.07	n	0.08	0.005
YPL053C_ORF	YPL053C	-0.26	-0.5	-0.56	-0.44
YCR060W_ORF	YCR060W	0.06	-0.18	0.17	0.0166667
YDR087C_ORF	YDR087C	0.01	-0.41	-0.28	-0.226667
YGR010W_ORF	YGR010W	0.15	-0.38	0.1	-0.0433333
YHR036W_ORF	YHR036W	0.61	0.15	n	0.38
Q0045_INT_7	Q0045	-0.3	-0.33	-0.21	-0.28
YLL031C_ORF	YLL031C	-0.01	-0.68	-0.27	-0.32
YLR343W_ORF	YLR343W	0.88	1.35	-0.53	0.566667
YOL131W_ORF	YOL131W	-0.09	n	0.1	0.005
YOR344C_ORF	YOR344C	-0.03	-0.5	-0.18	-0.236667
YBL039C_ORF	YBL039C	0.04	0.04	0.15	0.0766667
TA(AGC)D_TRNA	TA(AGC)D	0.11	0.34	0.4	0.283333
YDR306C_ORF	YDR306C	-0.08	-0.12	-0.2	-0.133333
YER048C_ORF	YER048C	-0.05	0.05	0.02	0.00666667
YLR432W_OCH__ORF	YLR432W	0.06	0.26	0.2	0.173333
YHR212C_ORF	YHR212C	0.65	n	0.37	0.51
YML008C_ORF	YML008C	0.02	-0.08	0.03	-0.01
YMR230W_ORF	YMR230W	-0.15	0.13	0.19	0.0566667
YDR101C_ORF	YDR101C	0.08	-0.34	-0.07	-0.11
YGR014W_ORF	YGR014W	-0.57	-1.28	-0.8	-0.883333
YHR050W_ORF	YHR050W	1.02	0.37	0.89	0.76
YFL034C-A_INT_1	YFL034C-A	-0.09	0.09	-0.1	-0.0333333
YLL035W_ORF	YLL035W	0.22	-0.07	0.3	0.15
YLR359W_ORF	YLR359W	-0.16	-0.67	-0.46	-0.43
YOL135C_ORF	YOL135C	n	n	-0.1	-0.1
YPL251W_ORF	YPL251W	0.42	-0.03	0.48	0.29
YBL035C_ORF	YBL035C	n	n	-0.51	-0.51
YGLWTAU2_LTR	YGLWTAU2	0.3	-0.02	n	0.14
YDR302W_ORF	YDR302W	0.2	0.39	0.53	0.373333
YHR043C_OCH__ORF	YHR043C	0.11	0.15	0.13	0.13
YHR208W_ORF	YHR208W	0.83	1.05	1.13	1.00333
YJL143W_ORF	YJL143W	0.29	0.6	0.37	0.42
YML004C_ORF	YML004C	-0.22	-0.25	-0.23	-0.233333
YMR226C_ORF	YMR226C	0.09	0.07	-0.05	0.0366667
YOR149C_ORF	YOR149C	-0.06	0.06	-0.03	-0.01
YLR091W_AAA_9_NCR	YLR091W	0.2	0.43	0.33	0.32
YCR083W_ORF	YCR083W	0.37	0.08	0.49	0.313333
YDR105C_ORF	YDR105C	-0.28	n	-0.8	-0.54
YGR028W_ORF	YGR028W	0.04	-0.23	-0.1	-0.0966667
YHR054C_ORF	YHR054C	1.14	0.84	1.14	1.04
YJR145C_INT_1	YJR145C	0.07	0.12	-0.15	0.0133333
YLL051C_ORF	YLL051C	0.2	-0.14	0.37	0.143333
YLR363C_ORF	YLR363C	-0.13	-0.45	-0.28	-0.286667
IGR_CHR14:(175086..176086)_302	#N/A	0.21	-0.21	0.07	0.0233333
YPL255W_ORF	YPL255W	0.18	n	0.06	0.12
YBL019W_ORF	YBL019W	-0.24	n	-0.32	-0.28
YDR298C_ORF	YDR298C	-0.08	-0.15	-0.01	-0.08
YER030W_ORF	YER030W	0.19	0.23	0.33	0.25
YHR204W_ORF	YHR204W	0.48	0.71	0.33	0.506667
YJL127C_ORF	YJL127C	-0.03	n	n	-0.03
YLR467W_ORF	YLR467W	0.14	0.14	0.39	0.223333
YNR016C_ORF	YNR016C	-0.44	-0.18	-0.37	-0.33
YOR145C_ORF	YOR145C	-0.05	-0.16	-0.17	-0.126667
YLR087C_TIL_6601_6900_119_ORF	YLR087C	-0.05	-0.3	-0.3	-0.216667
YCR087C-A_ORF	YCR087C-A	0.32	0.31	0.6	0.41
YDR109C_ORF	YDR109C	-0.09	-0.93	-0.43	-0.483333
YGR032W_ORF	YGR032W	1.07	0.69	0.83	0.863333
YHR058C_ORF	YHR058C	0.69	0.13	0.31	0.376667
YLL055W_ORF	YLL055W	0.02	-0.51	n	-0.245
YLR367W_ORF	YLR367W	-0.13	-0.09	-0.06	-0.0933333
YNL094W_ORF	YNL094W	-0.05	-0.6	-0.07	-0.24
YPL257W-B_ORF	YPL257W-B	0.2	-0.32	0.03	-0.03
YBL015W_ORF	YBL015W	0.07	-0.44	-0.18	-0.183333
SNR3_SNORNA	SNR3	0.06	0.37	-0.04	0.13
YDR282C_ORF	YDR282C	-0.14	-0.64	-0.25	-0.343333
YER026C_ORF	YER026C	-0.18	-0.18	-0.36	-0.24
YHR188C_ORF	YHR188C	0.79	0.75	0.77	0.77
YJL123C_ORF	YJL123C	0.01	-0.2	-0.33	-0.173333
YNR012W_ORF	YNR012W	0.08	-0.29	0.06	-0.05
YOR142W-A_ORF	YOR142W-A	0.3	0.64	0.58	0.506667
YCR090C_ORF	YCR090C	0.05	-0.28	-0.12	-0.116667
YLR312C-B_ONO_ORF	YLR312C-B	0.14	n	-0.02	0.06
YGR036C_ORF	YGR036C	-0.03	-0.42	0.05	-0.133333
YHR073W_ORF	YHR073W	0.55	0.39	0.31	0.416667
YHR041C_INT_1	YHR041C	0.08	n	0.45	0.265
YMR054W_ORF	YMR054W	0.13	-0.28	-0.12	-0.09
YNL098C_ORF	YNL098C	0.08	-0.6	0.07	-0.15
YPL273W_ORF	YPL273W	-0.1	-0.72	-0.41	-0.41
YBL011W_ORF	YBL011W	0.18	-0.18	0.2	0.0666667
SNR53_SNORNA	SNR53	0.01	n	-0.15	-0.07
YDR278C_ORF	YDR278C	-0.02	-0.32	n	-0.17
YER022W_ORF	YER022W	-0.08	n	-0.55	-0.315
YJL119C_ORF	YJL119C	0.27	n	0.17	0.22
YLR172C_ORF	YLR172C	0.2	0.2	0.37	0.256667
IGR_CHR02:(230361..231361)_25	#N/A	-0.18	0.05	-0.05	-0.06
YNR008W_ORF	YNR008W	-0.15	-0.34	-0.22	-0.236667
YOR127W_ORF	YOR127W	-0.01	-0.18	-0.1	-0.0966667
YPL250C_TIL_301_600_155_ORF	YPL250C	0.18	-0.18	n	0
YCR105W_ORF	YCR105W	-0.04	-0.14	n	-0.09
YDR129C_ORF	YDR129C	0	-0.66	-0.36	-0.34
YAR062W_OCH__ORF	YAR062W	0.49	0.51	0.64	0.546667
YGR050C_ORF	YGR050C	n	-0.45	-0.21	-0.33
YHR077C_ORF	YHR077C	1.16	0.7	0.98	0.946667
ETS2-1_RRNA	ETS2-1	0.26	0.92	0.41	0.53
YMR058W_ORF	YMR058W	-0.06	-0.65	-0.36	-0.356667
YNL102W_ORF	YNL102W	-0.33	n	-0.27	-0.3
YPL277C_ORF	YPL277C	0.17	-0.78	0	-0.203333
YDR274C_ORF	YDR274C	-0.24	-0.62	-0.37	-0.41
YER007W_ORF	YER007W	0.06	0.06	0.22	0.113333
YHR180W_ORF	YHR180W	0.45	n	0.28	0.365
YKL190W_ORF	YKL190W	-0.09	0.33	-0.54	-0.1
YLR168C_ORF	YLR168C	0.09	0.03	0.01	0.0433333
IGR_CHR09:(COMPLEMENT(355842..356004))_77	#N/A	-0.25	-0.28	-0.16	-0.23
YNL331C_ORF	YNL331C	0.15	0.57	0.38	0.366667
YOR123C_ORF	YOR123C	-0.06	0.01	-0.04	-0.03
YDR457W_TIL_9901_10037_38_ORF	YDR457W	0.04	0	0.01	0.0166667
YDL002C_ORF	YDL002C	-0.1	-0.18	0.03	-0.0833333
YDR133C_ORF	YDR133C	-0.3	-1.08	-0.53	-0.636667
YGR054W_ORF	YGR054W	0.06	-0.74	-0.12	-0.266667
YHR080C_ORF	YHR080C	0.47	0.79	0.57	0.61
YMR062C_ORF	YMR062C	-0.1	-0.7	-0.5	-0.433333
YNL118C_ORF	YNL118C	-0.07	n	0.06	-0.005
YPL281C_ORF	YPL281C	0.25	0.17	0.24	0.22
YDR261C-C_ORF	YDR261C-C	0.37	0.45	0.83	0.55
YER004W_ORF	YER004W	0.13	-0.03	0.21	0.103333
YBR084C-A_INT_1	YBR084C-A	0.03	0.26	-0.12	0.0566667
YKL186C_ORF	YKL186C	0.12	0.33	0.01	0.153333
IGR_CHR07:(928134..929134)_515	#N/A	-0.07	n	-0.18	-0.125
YNL327W_ORF	YNL327W	-0.14	-0.21	-0.29	-0.213333
YOR119C_ORF	YOR119C	-0.25	-0.45	-0.27	-0.323333
YDR457W_TIL_1501_1800_41_ORF	YDR457W	0.01	-0.01	-0.16	-0.0533333
YDL006W_ORF	YDL006W	-0.04	-0.43	-0.16	-0.21
YGR058W_ORF	YGR058W	-0.31	-0.73	n	-0.52
YIL157C_ORF	YIL157C	-0.13	-0.91	-0.63	-0.556667
YJR099W_ORF	YJR099W	0.08	-0.34	0.21	-0.0166667
YMR077C_ORF	YMR077C	-0.13	-0.39	-0.09	-0.203333
YNL122C_ORF	YNL122C	0.22	-0.28	0.4	0.113333
YPR013C_ORF	YPR013C	-0.29	-1.08	-0.46	-0.61
YAR053W_ORF	YAR053W	n	n	-0.02	-0.02
YDR258C_ORF	YDR258C	0.06	0.21	0.02	0.0966667
YEL077C_ORF	YEL077C	0.26	0.29	0.47	0.34
YGR234W_ORF	YGR234W	0.16	0.07	0.11	0.113333
YGL030W_INT_1	YGL030W	0.18	0.28	-0.12	0.113333
YKL182W_ORF	YKL182W	-0.44	-0.07	-0.49	-0.333333
YLR150W_ORF	YLR150W	-0.09	-0.17	-0.02	-0.0933333
YNL323W_ORF	YNL323W	-0.07	-0.24	-0.04	-0.116667
YOR103C_ORF	YOR103C	-0.09	-0.23	-0.12	-0.146667
YDL022W_ORF	YDL022W	0.39	-0.26	0.13	0.0866667
YDR153C_ORF	YDR153C	-0.12	-0.39	-0.1	-0.203333
YER056C-A_OCH__ORF	YER056C-A	0.12	-0.21	0.13	0.0133333
YIL161W_ORF	YIL161W	0.07	-0.62	n	-0.275
YJR103W_ORF	YJR103W	0.31	-0.06	0.41	0.22
YMR081C_ORF	YMR081C	-0.12	n	-0.22	-0.17
YNL126W_ORF	YNL126W	-0.42	n	-0.33	-0.375
YBR162C_TIL_6_13__ORF	YBR162C	-0.17	-0.82	-0.46	-0.483333
YPR017C_ORF	YPR017C	-0.18	-0.38	-0.06	-0.206667
YAR015W_ORF	YAR015W	-0.01	-0.32	-0.03	-0.12
YDR254W_ORF	YDR254W	n	-0.29	n	-0.29
YGL125W_ORF	YGL125W	-0.15	-0.38	-0.32	-0.283333
YGR230W_ORF	YGR230W	0.2	0.97	0.64	0.603333
YKL166C_ORF	YKL166C	0.21	0.09	0.32	0.206667
YLR146C_ORF	YLR146C	n	0.07	-0.23	-0.08
IGR_CHR05:(367586..367721)_11	#N/A	n	-0.51	n	-0.51
YNL307C_ORF	YNL307C	0	0.27	0.32	0.196667
YOR099W_ORF	YOR099W	-0.09	-0.18	-0.05	-0.106667
YDR157W_ORF	YDR157W	0.16	n	0.43	0.295
YER187W_ORF	YER187W	n	-0.02	n	-0.02
YIL165C_ORF	YIL165C	-0.12	n	0.05	-0.035
YJR119C_ORF	YJR119C	-0.07	-0.66	-0.15	-0.293333
YNL142W_ORF	YNL142W	-0.16	n	0.02	-0.07
YDL209C_TIL_7_131__ORF	YDL209C	0.04	0.1	0.13	0.09
YPR021C_ORF	YPR021C	0.12	n	-0.2	-0.04
YAR008W_ORF	YAR008W	-0.04	-0.38	-0.23	-0.216667
YCR097W_OCH__ORF	YCR097W	-0.09	0.34	n	0.125
YGR226C_ORF	YGR226C	-0.17	-0.23	-0.19	-0.196667
YIL052C_INT_1	YIL052C	-0.02	0.55	-0.36	0.0566667
YNL303W_ORF	YNL303W	-0.07	-0.72	-0.35	-0.38
YOR095C_ORF	YOR095C	0.2	0.34	0.43	0.323333
YDL030W_ORF	YDL030W	0.14	n	-0.13	0.005
YER190W_ORF	YER190W	0.35	0.13	0.52	0.333333
YIR004W_ORF	YIR004W	0.2	n	0.13	0.165
YJR123W_ORF	YJR123W	0.19	-0.32	0.34	0.07
YMR033W_INT_1	YMR033W	n	n	-0.24	-0.24
YMR100W_ORF	YMR100W	-0.24	-0.69	-0.21	-0.38
YNL146W_ORF	YNL146W	-0.75	n	-0.59	-0.67
YPR037C_ORF	YPR037C	0.13	-0.35	0.33	0.0366667
YAR002C-A_ORF	YAR002C-A	0.07	0.01	0.06	0.0466667
YGL117W_ORF	YGL117W	0.11	0.52	0.44	0.356667
YGR210C_ORF	YGR210C	0.04	-0.28	-0.12	-0.12
YDR500C_INT_1	YDR500C	-0.18	n	-0.03	-0.105
YKL159C_ORF	YKL159C	0.1	0.05	-0.07	0.0266667
YNL299W_ORF	YNL299W	-0.02	-0.1	-0.11	-0.0766667
YOR079C_ORF	YOR079C	-0.06	-0.1	0.02	-0.0466667
YDR449C_ORF	YDR449C	0.07	-0.52	-0.06	-0.17
YFL002W-B_ORF	YFL002W-B	0.55	-0.04	0.35	0.286667
YIR008C_ORF	YIR008C	-0.28	n	-0.24	-0.26
YJR127C_ORF	YJR127C	-0.01	-0.67	-0.29	-0.323333
YNL038W_JXN_IE_1_ORF	YNL038W	0.44	0.12	0.34	0.3
YNL150W_ORF	YNL150W	n	n	-0.04	-0.04
YPR041W_ORF	YPR041W	0.21	-0.43	0.18	-0.0133333
YCL002C_ORF	YCL002C	-0.37	n	-0.32	-0.345
YDL206W_ORF	YDL206W	-0.03	-0.21	-0.32	-0.186667
YFR032C-B_ONO_ORF	YFR032C-B	0.15	0.63	0.27	0.35
YGL101W_ORF	YGL101W	-0.62	n	-0.75	-0.685
YGR206W_ORF	YGR206W	0.07	-0.04	-0.14	-0.0366667
YBR255C-A_INT_1	YBR255C-A	n	n	-0.03	-0.03
YKL143W_ORF	YKL143W	0.16	0.24	0.33	0.243333
YNL284C-A_ORF	YNL284C-A	0.44	0.09	0.65	0.393333
YOR075W_ORF	YOR075W	-0.14	-0.15	-0.09	-0.126667
YBL067C_ORF	YBL067C	0.1	-0.38	-0.14	-0.14
YDR360W_ORF	YDR360W	0.2	n	n	0.2
YER119C_ORF	YER119C	-0.24	-0.49	-0.19	-0.306667
YIL093C_ORF	YIL093C	-0.04	n	0.1	0.03
YJR047C_ORF	YJR047C	-0.11	-0.14	0	-0.0833333
YBR111W-A_JXN_EI_1_ORF	YBR111W-A	0.01	0.01	-0.16	-0.0466667
YMR017W_ORF	YMR017W	0.22	n	0.33	0.275
YNL070W_ORF	YNL070W	-0.09	-0.27	-0.28	-0.213333
YDR033W_TIL_3_4__ORF	YDR033W	0.06	0.29	-0.13	0.0733333
YPL236C_ORF	YPL236C	-0.14	n	n	-0.14
YBR205W_ORF	YBR205W	-0.38	-0.28	-0.28	-0.313333
YDL108W_ORF	YDL108W	0.06	-0.21	0.46	0.103333
YPR036W-A_ONO_ORF	YPR036W-A	0.42	0.42	0.46	0.433333
YGL001C_ORF	YGL001C	0.01	-0.12	0.02	-0.03
YGR111W_ORF	YGR111W	0.1	0.15	0.13	0.126667
YNL147W_INT_1	YNL147W	-0.32	-0.29	-0.23	-0.28
YKL045W_ORF	YKL045W	-0.28	-0.3	-0.2	-0.26
YLR023C_ORF	YLR023C	-0.06	0.18	-0.3	-0.06
YNL185C_ORF	YNL185C	0.14	0.3	0.25	0.23
YOL142W_ORF	YOL142W	0.06	0.04	0.2	0.1
YPR132W_ORF	YPR132W	0.37	0.72	0.73	0.606667
YBL071C_ORF	YBL071C	n	-0.05	n	-0.05
YDR373W_ORF	YDR373W	0.11	-0.12	0.35	0.113333
YER122C_ORF	YER122C	-0.02	-0.48	-0.18	-0.226667
YKR100C_OCH__ORF	YKR100C	-0.14	-0.47	-0.01	-0.206667
YIL109C_ORF	YIL109C	0.05	n	0.08	0.065
YJR051W_ORF	YJR051W	0.09	-0.33	-0.04	-0.0933333
IGX_YI_356393C	#N/A	0.03	-0.33	0.19	-0.0366667
YNL074C_ORF	YNL074C	0	-0.41	-0.3	-0.236667
YBR201W_ORF	YBR201W	-0.19	-0.18	-0.09	-0.153333
YDL092W_ORF	YDL092W	-0.04	0.12	0.06	0.0466667
YJL136W-A_ONO_ORF	YJL136W-A	-0.52	n	-0.35	-0.435
YGR097W_ORF	YGR097W	0.25	-0.33	0.16	0.0266667
YKL041W_ORF	YKL041W	0.11	0.54	0.45	0.366667
YLR007W_ORF	YLR007W	n	n	0.06	0.06
YNL181W_ORF	YNL181W	0.14	0.15	0.07	0.12
YPL037C_ORF	YPL037C	0.07	-0.04	0	0.01
YPR128C_ORF	YPR128C	0.55	-0.13	-0.25	0.0566667
YBL075C_ORF	YBL075C	-0.32	-0.56	-0.1	-0.326667
YDR377W_ORF	YDR377W	-0.08	-0.09	0.32	0.05
YER126C_ORF	YER126C	-0.05	-0.35	-0.19	-0.196667
YOR096W_OCH__ORF	YOR096W	-0.08	-0.38	0.07	-0.13
YIL113W_ORF	YIL113W	-0.06	n	-0.07	-0.065
YJR055W_ORF	YJR055W	-0.09	-0.11	-0.31	-0.17
YDR397C_JXN_EI_1_ORF	YDR397C	0.21	0.01	0.33	0.183333
YMR036C_ORF	YMR036C	-0.04	n	n	-0.04
YNL078W_ORF	YNL078W	-0.37	-0.62	-0.48	-0.49
YOR174W_ORF	YOR174W	-0.29	-0.27	-0.39	-0.316667
YBR185C_ORF	YBR185C	-0.16	n	-0.23	-0.195
YDL088C_ORF	YDL088C	-0.34	-0.25	-0.11	-0.233333
YFR038W_ORF	YFR038W	-0.29	n	-0.26	-0.275
YGR093W_ORF	YGR093W	-0.03	-0.81	-0.23	-0.356667
YKL026C_ORF	YKL026C	0.21	0.27	0.43	0.303333
YLR003C_ORF	YLR003C	-0.4	-0.15	-0.16	-0.236667
YPL033C_ORF	YPL033C	n	-0.22	n	-0.22
YPR124W_ORF	YPR124W	0.05	0.19	0.06	0.1
YBL091C_ORF	YBL091C	-0.15	-0.76	-0.25	-0.386667
YDR381W_ORF	YDR381W	-0.11	-0.47	0.07	-0.17
YER140W_ORF	YER140W	-0.04	-0.4	-0.24	-0.226667
YNL162W_OCH_DS100_ORF	YNL162W	0.14	0.54	0.45	0.376667
YIL117C_ORF	YIL117C	-0.15	n	-0.1	-0.125
YJL001W_JXN_EE20_1_ORF	YJL001W	0.08	-0.35	0.04	-0.0766667
YNR040W_ORF	YNR040W	0.08	0.13	-0.08	0.0433333
YOR178C_ORF	YOR178C	n	n	-0.06	-0.06
YBR181C_ORF	YBR181C	-0.05	0.34	0.13	0.14
YDL084W_ORF	YDL084W	-0.27	-0.05	-0.17	-0.163333
RUF3_NCR	RUF3	0.11	0.76	0.5	0.456667
YFR034C_ORF	YFR034C	-0.12	-0.31	-0.02	-0.15
YGR089W_ORF	YGR089W	-0.02	0.02	-0.15	-0.05
YKL022C_ORF	YKL022C	-0.18	0.11	0.04	-0.01
YLL066C_ORF	YLL066C	0.12	0.3	0.39	0.27
YMR210W_ORF	YMR210W	0.13	0.32	0.21	0.22
YGR279C_TIL_4_54__ORF	YGR279C	0.01	0.38	0.23	0.206667
YPL029W_ORF	YPL029W	0.24	0.42	-0.17	0.163333
YPR108W_ORF	YPR108W	-0.02	0	0.16	0.0466667
SNR67_SNORNA	SNR67	0.24	1.27	0.35	0.62
YDR397C_ORF	YDR397C	0.07	0.02	0.1	0.0633333
YER144C_ORF	YER144C	0.08	-0.27	0.21	0.00666667
YLR281C_OCH_US100_ORF	YLR281C	n	n	-0.24	-0.24
YIL133C_ORF	YIL133C	-0.03	0.03	0.21	0.07
YJR075W_ORF	YJR075W	-0.1	-0.23	-0.37	-0.233333
IGX_YC_210345C	#N/A	0.14	-0.3	n	-0.08
YNR044W_ORF	YNR044W	-0.65	-1.28	-1.14	-1.02333
YOR182C_ORF	YOR182C	0.16	0.22	0.44	0.273333
YBR177C_ORF	YBR177C	-0.39	-0.99	-0.17	-0.516667
YFR031C-A_ORF	YFR031C-A	0.01	0.51	0.28	0.266667
YGR073C_ORF	YGR073C	0.12	0.12	0.11	0.116667
YKL018W_ORF	YKL018W	-0.1	-0.05	0.09	-0.02
YLR451W_ORF	YLR451W	-0.14	-0.05	-0.13	-0.106667
YMR206W_ORF	YMR206W	0.23	0.02	0.18	0.143333
YNL066W_TIL_9_204__ORF	YNL066W	-0.18	-0.01	0.4	0.07
YPL013C_ORF	YPL013C	0.37	0.67	0.56	0.533333
YPR104C_ORF	YPR104C	0.07	0.05	n	0.06
YBL098W_ORF	YBL098W	-0.25	-0.92	-0.37	-0.513333
SNR43_SNORNA	SNR43	0.28	0.8	0.65	0.576667
YER148W_ORF	YER148W	-0.22	-0.52	-0.41	-0.383333
YFL010W-A_OCH_DS100_ORF	YFL010W-A	-0.04	n	0.48	0.22
YIL137C_ORF	YIL137C	-0.26	-0.7	-0.35	-0.436667
YJR079W_ORF	YJR079W	0.03	-0.08	-0.01	-0.02
YLR197W_ORF	YLR197W	0.07	0.03	0.18	0.0933333
YNR048W_ORF	YNR048W	-0.08	-0.21	-0.5	-0.263333
YOR196C_ORF	YOR196C	0.01	n	0.07	0.04
YBR162C_ORF	YBR162C	-0.24	-0.14	-0.29	-0.223333
YDL064W_ORF	YDL064W	-0.08	0.03	0.05	0
YFR017C_ORF	YFR017C	n	-0.81	n	-0.81
YGR069W_ORF	YGR069W	-0.03	n	0.03	0
IGX_YM_237837W	#N/A	-0.29	-0.17	-0.1	-0.186667
YLR447C_ORF	YLR447C	-0.15	-0.33	-0.42	-0.3
YMR202W_ORF	YMR202W	0.02	-0.18	-0.11	-0.09
YKR042W_TIL_8_132__ORF	YKR042W	0.44	0.51	0.76	0.57
YPL009C_ORF	YPL009C	0.02	0.01	0.07	0.0333333
YPR100W_ORF	YPR100W	0.33	0.4	0.25	0.326667
YBL112C_ORF	YBL112C	0.34	-0.07	0.58	0.283333
TG(CCC)O_TRNA	TG(CCC)O	-0.01	0.21	0.36	0.186667
YDR405W_ORF	YDR405W	n	-0.54	n	-0.54
YER163C_ORF	YER163C	-0.38	-0.57	-0.13	-0.36
YHR053C_OCH__ORF	YHR053C	1.7	1.83	2.06	1.86333
YKL216W_ORF	YKL216W	-0.77	-1.14	-0.88	-0.93
YLR201C_ORF	YLR201C	0.03	n	0.15	0.09
YNR064C_ORF	YNR064C	0.04	0.23	-0.1	0.0566667
YDR457W_TIL_601_900_31_ORF	YDR457W	0.02	-0.33	-0.03	-0.113333
YBR158W_ORF	YBR158W	-0.24	-0.2	-0.16	-0.2
YDL060W_ORF	YDL060W	-0.11	-0.28	-0.14	-0.176667
YFR013W_ORF	YFR013W	-0.03	0.08	0.1	0.05
YGR065C_ORF	YGR065C	0.07	0.52	0.27	0.286667
YJL103C_ORF	YJL103C	-0.22	-0.37	-0.08	-0.223333
YBL026W_JXN_EE20_1_ORF	YBL026W	-0.44	-0.19	-0.2	-0.276667
YLR443W_ORF	YLR443W	-0.03	-0.12	-0.29	-0.146667
YMR188C_ORF	YMR188C	0.27	0.33	0.1	0.233333
YMR181C_TIL_6_183__ORF	YMR181C	0.31	-0.03	n	0.14
YPL005W_ORF	YPL005W	0.09	0.24	0.27	0.2
YPR084W_ORF	YPR084W	-0.15	-0.04	-0.11	-0.1
YBR003W_ORF	YBR003W	-0.01	-0.72	0.16	-0.19
REP2_2UM	REP2	-0.48	-0.57	-0.23	-0.426667
YDR421W_ORF	YDR421W	-0.16	-0.41	n	-0.285
YER167W_ORF	YER167W	-0.28	-0.58	-0.17	-0.343333
YMR142C_INT_1	YMR142C	0.37	n	n	0.37
YKL220C_ORF	YKL220C	0.18	-0.06	0.18	0.1
YLR205C_ORF	YLR205C	0.29	n	0.22	0.255
YNR068C_ORF	YNR068C	-0.05	-0.13	n	-0.09
YOR204W_ORF	YOR204W	-0.05	-0.39	-0.16	-0.2
YLR087C_TIL_3001_3300_95_ORF	YLR087C	0.05	-0.22	-0.03	-0.0666667
YBR154C_ORF	YBR154C	-0.08	0.07	0.05	0.0133333
YDL045C_ORF	YDL045C	-0.09	-0.17	-0.23	-0.163333
YFR009W_ORF	YFR009W	-0.18	-0.29	-0.27	-0.246667
YHR164C_ORF	YHR164C	0.9	n	0.78	0.84
YJL099W_ORF	YJL099W	0	0.02	0.02	0.0133333
YAL001C_JXN_EI_1_ORF	YAL001C	-0.06	0.03	-0.36	-0.13
YMR184W_ORF	YMR184W	0.05	-0.01	0	0.0133333
YBR158W_TIL_8_76__ORF	YBR158W	-0.12	-0.24	-0.2	-0.186667
YOR383C_ORF	YOR383C	1.17	1.29	1.35	1.27
YPR080W_ORF	YPR080W	0.39	0.74	0.71	0.613333
YBR007C_ORF	YBR007C	0	-0.61	0.16	-0.15
TG(UCC)Q_TRNA	TG(UCC)Q	n	-0.08	n	-0.08
YDR425W_ORF	YDR425W	0.09	-0.62	n	-0.265
YER171W_ORF	YER171W	-0.18	-0.71	-0.29	-0.393333
YKL224C_ORF	YKL224C	0.39	0.3	0.54	0.41
YLR221C_ORF	YLR221C	0.17	n	0.27	0.22
YNR072W_ORF	YNR072W	-0.15	0.14	n	-0.005
YOR220W_ORF	YOR220W	-0.03	-0.31	0.07	-0.09
YDL041W_ORF	YDL041W	0	n	n	0
YNL336W_OCH__ORF	YNL336W	0.28	0.54	0.41	0.41
YHR160C_ORF	YHR160C	0.22	n	0.11	0.165
YJL095W_ORF	YJL095W	-0.04	-0.34	-0.35	-0.243333
YPR028W_JXN_EE20_1_ORF	YPR028W	-0.44	-0.27	-0.12	-0.276667
YLR424W_ORF	YLR424W	0.02	-0.28	-0.06	-0.106667
YMR180C_ORF	YMR180C	0.25	0.08	0.18	0.17
YOR379C_ORF	YOR379C	-0.02	-0.46	-0.21	-0.23
YPR076W_ORF	YPR076W	n	n	0.01	0.01
YBR021W_ORF	YBR021W	-0.1	n	0.14	0.02
YPRCDELTA22_LTR	YPRCDELTA22	n	-0.51	n	-0.51
YDR429C_ORF	YDR429C	0.01	-0.23	-0.02	-0.08
YGL150C_ORF	YGL150C	0.1	n	0.21	0.155
YGR263C_ORF	YGR263C	-0.05	-0.43	-0.08	-0.186667
YLR225C_ORF	YLR225C	0.27	n	0.29	0.28
IGR_CHR04:(1021699..1021852)_43	#N/A	0.06	n	-0.29	-0.115
YOL011W_ORF	YOL011W	0.16	-0.14	0.19	0.07
YOR224C_ORF	YOR224C	-0.03	-0.19	0.13	-0.03
YDL037C_ORF	YDL037C	0.47	0.18	0.21	0.286667
YEL063C_ORF	YEL063C	-0.02	0	0.12	0.0333333
YGR109W-A_OCH_US100_ORF	YGR109W-A	-0.35	n	-0.35	-0.35
YHR156C_ORF	YHR156C	n	0.22	n	0.22
YJL079C_ORF	YJL079C	-0.03	0.1	-0.23	-0.0533333
YGR029W_JXN_EI_1_ORF	YGR029W	-0.34	-0.2	-0.08	-0.206667
YLR420W_ORF	YLR420W	-0.3	-0.28	0.01	-0.19
YMR166C_ORF	YMR166C	n	-0.32	-0.02	-0.17
YOR375C_ORF	YOR375C	-0.02	-0.06	-0.01	-0.03
YPR060C_ORF	YPR060C	-0.27	-0.22	-0.12	-0.203333
YBR025C_ORF	YBR025C	-0.16	-0.38	-0.08	-0.206667
YGL154C_ORF	YGL154C	n	n	-0.04	-0.04
YGR267C_ORF	YGR267C	-0.09	-0.3	0.06	-0.11
YKR019C_ORF	YKR019C	-0.13	-0.61	-0.1	-0.28
YLR227W-B_ORF	YLR227W-B	0.32	-0.18	0.16	0.1
IGR_CHR07:(757474..757633)_31	#N/A	0.29	0.03	-1.01	-0.23
YOL014W_ORF	YOL014W	0.18	0.01	0.27	0.153333
YOR228C_ORF	YOR228C	n	-0.49	n	-0.49
YOR116C_TIL_301_600_37_ORF	YOR116C	-0.11	0.25	-0.36	-0.0733333
YBR130C_ORF	YBR130C	-0.03	-0.32	-0.15	-0.166667
YDR238C_ORF	YDR238C	-0.16	-0.16	-0.1	-0.14
YHR141C_ORF	YHR141C	0.66	1	0.95	0.87
YCR097W_INT_2	YCR097W	-0.29	n	n	-0.29
YLR406C_ORF	YLR406C	0.08	0.52	0.48	0.36
YMR162C_ORF	YMR162C	-0.14	-0.31	-0.51	-0.32
YOR359W_ORF	YOR359W	0.12	-0.05	0.06	0.0433333
YPR056W_ORF	YPR056W	-0.14	0.12	0.01	-0.00333333
YBR029C_ORF	YBR029C	-0.27	-0.83	-0.31	-0.47
YDL235C_ORF	YDL235C	0.02	-0.28	-0.05	-0.103333
YGL158W_ORF	YGL158W	-0.2	n	-0.09	-0.145
YGR283C_ORF	YGR283C	-0.28	-0.53	-0.41	-0.406667
YKR023W_ORF	YKR023W	0.37	0.25	0.6	0.406667
YLR243W_ORF	YLR243W	-0.18	-0.42	-0.13	-0.243333
IGR_CHR15:(758078..758288)_131	#N/A	0.18	-0.04	0.27	0.136667
YOL018C_ORF	YOL018C	-0.09	n	-0.17	-0.13
YOR244W_ORF	YOR244W	-0.01	-0.37	-0.2	-0.193333
CEN4_CEN	CEN4	-0.12	n	n	-0.12
YDR234W_ORF	YDR234W	-0.15	-0.17	0.03	-0.0966667
YEL056W_ORF	YEL056W	-0.1	-0.3	-0.59	-0.33
YBR084C-A_OCH_DS100_ORF	YBR084C-A	-0.09	0.09	0.13	0.0433333
YHR138C_ORF	YHR138C	1.03	0.96	0.92	0.97
YJL071W_ORF	YJL071W	n	-0.62	-0.19	-0.405
YMR158W-B_ORF	YMR158W-B	n	-0.21	0.07	-0.07
YOR355W_ORF	YOR355W	0.15	0.08	0.03	0.0866667
YPR052C_ORF	YPR052C	-0.09	-0.09	-0.07	-0.0833333
YCL031C_ORF	YCL031C	0.05	-0.54	0.12	-0.123333
YDL239C_ORF	YDL239C	n	-0.58	n	-0.58
YGL174W_ORF	YGL174W	0.04	n	0.02	0.03
YGR287C_ORF	YGR287C	0.17	-0.2	0.09	0.02
YOR122C_INT_1	YOR122C	-0.01	-0.11	-0.12	-0.08
YKR038C_ORF	YKR038C	-0.14	n	-0.11	-0.125
YLR247C_ORF	YLR247C	0.11	-0.22	-0.06	-0.0566667
IGR_CHR10:(565002..566002)_280	#N/A	-0.13	-0.14	-0.3	-0.19
YOL034W_ORF	YOL034W	-0.31	n	-0.19	-0.25
YOR248W_ORF	YOR248W	0.37	-0.05	0.52	0.28
YAL056W_ORF	YAL056W	-0.18	-0.31	-0.12	-0.203333
SNR7-S_SNRNA	SNR7-S	0.13	1.21	0.67	0.67
YEL040W_ORF	YEL040W	-0.08	-0.07	0.21	0.02
YIR043C_OCH_DS100_ORF	YIR043C	-0.08	n	-0.24	-0.16
YHR134W_ORF	YHR134W	0.2	0.21	0.29	0.233333
YJL055W_ORF	YJL055W	0.03	-0.05	-0.14	-0.0533333
YLR398C_ORF	YLR398C	-0.01	0.08	0.01	0.0266667
YMR145C_ORF	YMR145C	0.45	0.51	0.56	0.506667
YCL035C_ORF	YCL035C	0.25	-0.07	0.34	0.173333
YDL243C_ORF	YDL243C	0.23	0.23	0.21	0.223333
YGL178W_ORF	YGL178W	0.11	n	0.16	0.135
Q0070_INT_2	Q0070	-0.37	-0.27	-0.48	-0.373333
YKR042W_ORF	YKR042W	0.3	0.22	0.33	0.283333
YLR251W_ORF	YLR251W	n	-0.26	-0.56	-0.41
YOL038W_ORF	YOL038W	0.1	-0.29	0.19	9.25186e-18
YOR252W_ORF	YOR252W	0.35	0.15	0.53	0.343333
YAL051W_ORF	YAL051W	0.05	-0.16	0.28	0.0566667
TK(CUU)C_TRNA	TK(CUU)C	-0.07	0.59	0.01	0.176667
YDR214W_ORF	YDR214W	0.11	-0.07	-0.05	-0.00333333
YEL036C_ORF	YEL036C	0.23	-0.23	0.21	0.07
YLR406C_OCH__ORF	YLR406C	0.18	0.48	0.56	0.406667
YHR119W_ORF	YHR119W	0.66	0.69	0.54	0.63
YJL051W_ORF	YJL051W	n	-0.62	n	-0.62
YLR382C_ORF	YLR382C	-0.26	n	-0.31	-0.285
YMR141C_ORF	YMR141C	-0.08	-0.27	-0.06	-0.136667
YAL010C_AAA_28_NCR	YAL010C	0	0.04	-0.11	-0.0233333
YPR074W-A_ORF	YPR074W-A	0.07	-0.27	-0.09	-0.0966667
YCL039W_ORF	YCL039W	0.01	-0.33	0.1	-0.0733333
YDR011W_ORF	YDR011W	0.27	-0.09	-0.14	0.0133333
YHL009W-B_ORF	YHL009W-B	0.44	0.27	0.3	0.336667
YFL031W_INT_1	YFL031W	-0.12	-0.74	-0.17	-0.343333
YKR046C_ORF	YKR046C	0.23	n	0.36	0.295
YLR265C_ORF	YLR265C	-0.28	-0.47	n	-0.375
IGR_CHR05:(425683..426683)_101	#N/A	0.18	0.79	0.62	0.53
YOL042W_ORF	YOL042W	0.02	n	0.19	0.105
YPL157W_ORF	YPL157W	-0.05	-0.3	-0.11	-0.153333
YAL046C_ORF	YAL046C	-0.19	-0.15	-0.04	-0.126667
YLRCDELTA3_LTR	YLRCDELTA3	0.5	1.08	0.92	0.833333
YDR210C-D_ORF	YDR210C-D	0.21	0.24	0	0.15
YEL032W_ORF	YEL032W	-0.19	-0.03	-0.33	-0.183333
YHR010W_OCH__ORF	YHR010W	0.94	1.42	1.35	1.23667
YHR115C_ORF	YHR115C	0.77	0.63	0.75	0.716667
YJL047C_ORF	YJL047C	0	-0.09	0	-0.03
YLR378C_ORF	YLR378C	-0.09	0.05	0.14	0.0333333
YMR137C_ORF	YMR137C	-0.02	-0.03	0.2	0.05
YLR087C_AAA_30_NCR	YLR087C	0.46	0.45	0.32	0.41
YOR343W-B_ORF	YOR343W-B	0.36	0.18	0.36	0.3
YCL056C_ORF	YCL056C	-0.16	-0.17	n	-0.165
YDR015C_ORF	YDR015C	-0.22	-0.76	-0.34	-0.44
n	#N/A	0.13	n	0.16	0.145
YGL198W_ORF	YGL198W	-0.24	-0.54	0	-0.26
YHL013C_ORF	YHL013C	0.91	0.58	0.6	0.696667
YKL190W_INT_1	YKL190W	-0.02	-0.2	n	-0.11
YKR062W_ORF	YKR062W	0.08	n	-0.03	0.025
IGR_CHR14:(312453..313453)_102	#N/A	-0.19	-0.31	-0.19	-0.23
YPL161C_ORF	YPL161C	-0.25	-0.54	n	-0.395
YAL033W_ORF	YAL033W	0.03	0.06	0.16	0.0833333
YDR210W_ORF	YDR210W	0.06	-0.1	-0.06	-0.0333333
YEL017W_ORF	YEL017W	-0.17	n	-0.16	-0.165
YHR111W_ORF	YHR111W	0.86	0.85	0.9	0.87
YJL030W_ORF	YJL030W	0.14	-0.35	-0.23	-0.146667
YLR374C_ORF	YLR374C	0.2	0.48	0.55	0.41
YNL261W_ORF	YNL261W	n	0.14	0.4	0.27
YOR051C_ORF	YOR051C	-0.06	0.01	0.01	-0.0133333
YLR087C_TIL_6301_6600_116_ORF	YLR087C	0.06	0.03	-0.09	0
YML057C-A_ORF	YML057C-A	0.1	0.28	0.1	0.16
YCL061C_ORF	YCL061C	-0.11	-0.52	-0.14	-0.256667
YDR019C_ORF	YDR019C	-0.02	-0.32	-0.03	-0.123333
YCR024C-B_ONO_ORF	YCR024C-B	-0.17	-0.14	0.03	-0.0933333
YGL202W_ORF	YGL202W	-0.06	-0.69	-0.02	-0.256667
YHL017W_ORF	YHL017W	0.82	0.46	0.46	0.58
YKR066C_ORF	YKR066C	-0.05	-0.69	0.06	-0.226667
YMR325W_ORF	YMR325W	0.29	0.31	0.61	0.403333
YAL029C_ORF	YAL029C	-0.2	-0.26	-0.12	-0.193333
SNR70_SNORNA	SNR70	0.08	1.05	0.41	0.513333
YDR194C_ORF	YDR194C	0.14	0.03	0	0.0566667
YEL014C_ORF	YEL014C	n	-0.4	-0.25	-0.325
YHR095W_ORF	YHR095W	n	n	0.62	0.62
YJL026W_ORF	YJL026W	-0.05	-0.16	-0.02	-0.0766667
IGR_CHR12:(364506..364831)_227	#N/A	-0.09	-0.08	-0.29	-0.153333
YNL257C_ORF	YNL257C	n	-0.44	-0.37	-0.405
YOR047C_ORF	YOR047C	0.53	0.24	0.56	0.443333
YNL011C_AAA_26_NCR	YNL011C	n	n	-0.25	-0.25
YML009W-B_ORF	YML009W-B	0.2	-0.42	0.34	0.04
YCL066W_ORF	YCL066W	0.07	0.15	0.18	0.133333
YDR034C-A_ORF	YDR034C-A	0.14	0.06	0.16	0.12
YLR342W-A_ONO_ORF	YLR342W-A	-0.14	-0.38	-0.35	-0.29
YGL206C_ORF	YGL206C	-0.16	-0.45	-0.28	-0.296667
YHL033C_ORF	YHL033C	0.07	-0.04	0.1	0.0433333
YHR077C_INT_1	YHR077C	0.51	n	n	0.51
YKR070W_ORF	YKR070W	0.05	-0.19	0.16	0.00666667
YNL003C_ORF	YNL003C	-0.08	n	0.17	0.045
YPL181W_ORF	YPL181W	0.05	-0.24	-0.45	-0.213333
YAL025C_ORF	YAL025C	0.03	-0.01	0.27	0.0966667
SNR52_SNORNA	SNR52	0	n	0.35	0.175
YDR190C_ORF	YDR190C	0.06	-0.19	-0.3	-0.143333
YEL010W_ORF	YEL010W	0.12	n	-0.08	0.02
YHR091C_ORF	YHR091C	0.81	0.76	0.78	0.783333
YJL022W_ORF	YJL022W	-0.11	n	0.23	0.06
YLR078C_ORF	YLR078C	-0.05	-0.1	n	-0.075
YNL253W_ORF	YNL253W	n	-0.3	n	-0.3
YOR031W_ORF	YOR031W	0.01	0.07	-0.05	0.01
YPL250C_TIL_1_300_224_ORF	YPL250C	0.28	0.04	0.17	0.163333
YLR154W-A_ORF	YLR154W-A	n	n	-2.03	-2.03
YCR009C_ORF	YCR009C	-0.04	-0.35	-0.08	-0.156667
YDR035W_ORF	YDR035W	-0.02	-0.41	0.26	-0.0566667
YBL002W_OCH__ORF	YBL002W	0.02	-0.15	0.14	0.00333333
YGL222C_ORF	YGL222C	-0.29	-0.47	-0.29	-0.35
YHL037C_ORF	YHL037C	0.48	0.29	0.06	0.276667
RDN25-1_RRNA	RDN25-1	1.04	2.09	1.61	1.58
YML099W-A_ORF	YML099W-A	0.04	-0.13	0.18	0.03
YNL007C_ORF	YNL007C	0.18	-0.07	0.32	0.143333
YPL184C_ORF	YPL184C	-0.12	-0.44	-0.62	-0.393333
YAL009W_ORF	YAL009W	-0.02	-0.28	0.06	-0.08
YDR186C_ORF	YDR186C	0.15	0	-0.08	0.0233333
YDR539W_ORF	YDR539W	0.1	-0.25	-0.13	-0.0933333
YHR087W_ORF	YHR087W	0.71	0.77	0.57	0.683333
YKL096W_ORF	YKL096W	-0.27	-0.45	-0.21	-0.31
YLR074C_ORF	YLR074C	0.08	0	0.08	0.0533333
YOR027W_ORF	YOR027W	0.05	-0.17	0	-0.04
YDR457W_TIL_9601_9900_57_ORF	YDR457W	0.31	0.71	0.53	0.516667
YFL012W-A_ORF	YFL012W-A	n	0	-0.11	-0.055
YCR013C_ORF	YCR013C	-0.04	-0.39	-0.23	-0.22
YDR039C_ORF	YDR039C	0.14	-0.17	0.25	0.0733333
YHR175W-A_ONO_ORF	YHR175W-A	0.9	0.96	0.97	0.943333
YGL226C-A_ORF	YGL226C-A	-0.16	-0.13	-0.09	-0.126667
YHL041W_ORF	YHL041W	n	1.2	n	1.2
YJL225C_ORF	YJL225C	0.33	0.52	0.64	0.496667
YML103C_ORF	YML103C	-0.23	-0.43	-0.47	-0.376667
YNL023C_ORF	YNL023C	-0.07	n	0.02	-0.025
YPL188W_ORF	YPL188W	-0.51	n	-0.34	-0.425
YDR171W_ORF	YDR171W	0.16	-0.18	-0.02	-0.0133333
YAL003W_INT_1	YAL003W	0.22	1.29	0.57	0.693333
YKL092C_ORF	YKL092C	n	-0.19	-0.16	-0.175
IGR_CHR07:(924134..925134)_253	#N/A	-0.23	-0.1	-0.4	-0.243333
YNL233W_ORF	YNL233W	n	-0.4	-0.17	-0.285
YOR023C_ORF	YOR023C	0.18	0.16	0.12	0.153333
YDR457W_TIL_1201_1500_163_ORF	YDR457W	0.01	0.04	-0.06	-0.00333333
YCR017C_ORF	YCR017C	-0.18	-0.54	-0.45	-0.39
YDR055W_ORF	YDR055W	-0.03	-0.29	-0.17	-0.163333
YOR020W-A_ONO_ORF	YOR020W-A	0.18	-0.08	0.17	0.09
YGL229C_ORF	YGL229C	-0.48	-0.32	-0.3	-0.366667
YIL061C_ORF	YIL061C	-0.16	-0.66	-0.19	-0.336667
YJR004C_ORF	YJR004C	0.09	n	0.46	0.275
YML118W_ORF	YML118W	n	-0.07	n	-0.07
YNL027W_ORF	YNL027W	0.02	n	-0.17	-0.075
YPL204W_ORF	YPL204W	0.01	-0.19	0.04	-0.0466667
Q0297_ORF	Q0297	-0.26	0.27	0.15	0.0533333
YDR168W_ORF	YDR168W	0.05	-0.01	-0.11	-0.0233333
YDR531W_ORF	YDR531W	-0.05	-0.36	-0.13	-0.18
YGR142W_ORF	YGR142W	-0.41	-0.53	n	-0.47
YKL088W_ORF	YKL088W	0.14	0.26	0.36	0.253333
IGR_CHR13:(COMPLEMENT(671527..671701))_71	#N/A	0.2	0.17	0.11	0.16
YNL229C_ORF	YNL229C	0	0.14	0.1	0.08
YOR008C_ORF	YOR008C	0.37	0.99	0.58	0.646667
YDR320C-A_ORF	YDR320C-A	-0.01	0.17	-0.17	-0.00333333
YCR028C-A_ORF	YCR028C-A	-0.33	-0.47	-0.16	-0.32
YDR059C_ORF	YDR059C	-0.06	-0.05	0.02	-0.03
YER060W-A_OCH__ORF	YER060W-A	0.12	-0.03	0.36	0.15
YIL065C_ORF	YIL065C	-0.08	-0.53	-0.02	-0.21
YJR008W_ORF	YJR008W	0.01	n	0.2	0.105
YNL031C_ORF	YNL031C	0.06	-0.26	0.03	-0.0566667
YBR162C_TIL_7_105__ORF	YBR162C	-0.1	-0.54	-0.3	-0.313333
YPL208W_ORF	YPL208W	-0.4	-0.67	-0.53	-0.533333
Q0085_ORF	Q0085	-0.59	-0.17	-0.41	-0.39
YDR164C_ORF	YDR164C	0.03	-0.27	-0.1	-0.113333
YGL029W_ORF	YGL029W	0.17	0.42	0.25	0.28
YGR138C_ORF	YGR138C	-0.11	-0.02	-0.12	-0.0833333
YCR031C_INT_1	YCR031C	-0.03	-0.11	-0.22	-0.12
YKL072W_ORF	YKL072W	0.12	0.08	0.22	0.14
YLR050C_ORF	YLR050C	0.11	-0.17	-0.27	-0.11
YNL213C_ORF	YNL213C	-0.11	-0.08	-0.11	-0.1
YOR004W_ORF	YOR004W	0.15	0.11	0.16	0.14
YBR255C-A_ORF	YBR255C-A	0.08	-0.03	0.35	0.133333
YCR033W_ORF	YCR033W	-0.31	-0.74	-0.3	-0.45
YDR063W_ORF	YDR063W	-0.02	-0.56	0.05	-0.176667
YER094C_ORF	YER094C	0.08	-0.27	0.25	0.02
YIL069C_ORF	YIL069C	0.15	0.09	0.31	0.183333
YML126C_ORF	YML126C	-0.11	-0.53	-0.25	-0.296667
YNL047C_ORF	YNL047C	-0.1	-0.49	-0.16	-0.25
YDL209C_TIL_8_123__ORF	YDL209C	0.25	n	0.28	0.265
YPL212C_ORF	YPL212C	-0.05	-0.42	-0.07	-0.18
Q0065_ORF	Q0065	-0.23	0.03	-0.21	-0.136667
YCR036W_OCH__ORF	YCR036W	0.08	-0.05	0.09	0.04
YGL025C_ORF	YGL025C	-0.18	-0.44	-0.22	-0.28
YGR134W_ORF	YGR134W	-0.14	-0.08	-0.32	-0.18
YBR048W_INT_1	YBR048W	0.01	0.1	0.04	0.05
YKL068W_ORF	YKL068W	0.09	-0.09	-0.01	-0.00333333
YLR046C_ORF	YLR046C	0.1	-0.13	n	-0.015
IGR_CHR02:(COMPLEMENT(554857..555007))_13	#N/A	n	-0.16	n	-0.16
YNL209W_ORF	YNL209W	0.19	0.41	0.38	0.326667
YCR037C_ORF	YCR037C	-0.08	-0.13	-0.17	-0.126667
YDR352W_ORF	YDR352W	-0.12	-1.03	-0.11	-0.42
YER098W_ORF	YER098W	n	-0.49	n	-0.49
YIL085C_ORF	YIL085C	-0.12	-0.27	-0.06	-0.15
YJR027W_ORF	YJR027W	0.23	0.06	0.47	0.253333
YMR009W_ORF	YMR009W	0.11	-0.12	n	-0.005
YNL051W_ORF	YNL051W	-0.14	-0.74	n	-0.44
YNL300W_TIL_6_217__ORF	YNL300W	0.04	0.31	-0.39	-0.0133333
YPL228W_ORF	YPL228W	-0.06	-0.38	-0.05	-0.163333
Q0045_ORF	Q0045	-0.45	0.1	-0.17	-0.173333
YDL116W_ORF	YDL116W	-0.14	-0.35	-0.19	-0.226667
YMR242W-A_ONO_ORF	YMR242W-A	0.28	0.44	0.33	0.35
YGL021W_ORF	YGL021W	-0.08	-1.01	-0.55	-0.546667
YGR119C_ORF	YGR119C	-0.05	-0.12	-0.02	-0.0633333
YDR471W_INT_1	YDR471W	-0.23	0.22	-0.09	-0.0333333
YKL064W_ORF	YKL064W	0.04	0.03	0.24	0.103333
YNL205C_ORF	YNL205C	n	0.04	0.37	0.205
YDR356W_ORF	YDR356W	0.02	n	-0.16	-0.07
YER102W_ORF	YER102W	0.07	-0.03	0.13	0.0566667
YJR031C_ORF	YJR031C	-0.23	-0.49	-0.5	-0.406667
YMR013C_ORF	YMR013C	-0.01	n	0.21	0.1
YNL054W-A_ORF	YNL054W-A	0.44	-0.11	0.92	0.416667
YPL232W_ORF	YPL232W	0.02	n	0.05	0.035
YDL112W_ORF	YDL112W	0.04	-0.2	-0.12	-0.0933333
YGL005C_ORF	YGL005C	0.28	0.49	0.49	0.42
YGR115C_ORF	YGR115C	-0.08	-0.13	-0.73	-0.313333
YKL049C_ORF	YKL049C	-0.04	-0.1	0.01	-0.0433333
YLR027C_ORF	YLR027C	0.38	0.21	0.28	0.29
YNL189W_ORF	YNL189W	-0.2	-0.15	-0.32	-0.223333
YOL146W_ORF	YOL146W	0.13	0.74	0.48	0.45
YBR046C_ORF	YBR046C	0.03	0	-0.47	-0.146667
YDR454C_ORF	YDR454C	-0.11	-0.21	0.12	-0.0666667
YFL017C_ORF	YFL017C	0.07	-0.14	0.19	0.04
YIR013C_ORF	YIR013C	-0.16	n	0.23	0.035
YJR143C_ORF	YJR143C	-0.24	-0.67	-0.49	-0.466667
YLR367W_JXN_IE_1_ORF	YLR367W	0.21	0.2	0.17	0.193333
YMR109W_ORF	YMR109W	0.2	n	0.25	0.225
YNL167C_ORF	YNL167C	-0.01	-0.31	0.24	-0.0266667
YDR033W_TIL_4_177__ORF	YDR033W	-0.32	-0.29	-0.49	-0.366667
YBR300C_ORF	YBR300C	-0.16	n	-0.15	-0.155
YDL201W_ORF	YDL201W	-0.18	0.04	0.04	-0.0333333
YPL189C-A_ONO_ORF	YPL189C-A	n	n	-0.17	-0.17
YGL096W_ORF	YGL096W	n	0.34	0.14	0.24
YGR201C_ORF	YGR201C	-0.01	-0.01	0.03	0.00333333
YNL162W_INT_1	YNL162W	-0.11	-0.05	n	-0.08
YKL138C_ORF	YKL138C	0.18	0.48	0.35	0.336667
YLR117C_ORF	YLR117C	-0.36	-0.15	-0.12	-0.21
YNL280C_ORF	YNL280C	0.01	0	0.12	0.0433333
YOR070C_ORF	YOR070C	-0.45	-0.39	-0.28	-0.373333
YBR050C_ORF	YBR050C	n	-0.24	n	-0.24
YDR470C_ORF	YDR470C	-0.17	-0.39	-0.04	-0.2
YFL020C_ORF	YFL020C	0.43	0.07	0.44	0.313333
YLL052C_OCH__ORF	YLL052C	-0.09	-0.29	n	-0.19
YJR147W_ORF	YJR147W	-0.04	-0.2	0.14	-0.0333333
IGX_YI_375941W	#N/A	-0.01	-0.57	0.18	-0.133333
YMR124W_ORF	YMR124W	-0.13	n	n	-0.13
YPL250C_TIL_7_0_US200_ORF	YPL250C	0.3	-0.17	0.56	0.23
YBR296C_ORF	YBR296C	0.85	0.6	0.64	0.696667
YDL185W_ORF	YDL185W	0.02	0.14	0.2	0.12
YJL133C-A_ONO_ORF	YJL133C-A	0.41	n	0.52	0.465
YGL092W_ORF	YGL092W	n	0.03	0	0.015
YGR185C_ORF	YGR185C	-0.26	0.07	-0.03	-0.0733333
YKL134C_ORF	YKL134C	n	0.14	-0.22	-0.04
YNL276C_ORF	YNL276C	0.31	0.4	0.27	0.326667
YPL131W_ORF	YPL131W	0.05	0.36	-0.04	0.123333
YBR054W_ORF	YBR054W	-0.26	-0.22	-0.27	-0.25
YDR475C_ORF	YDR475C	-0.28	-0.5	0.03	-0.25
YFL024C_ORF	YFL024C	0.24	0.1	0.21	0.183333
YOR167C_OCH__ORF	YOR167C	0.11	0.21	0.23	0.183333
YIR032C_ORF	YIR032C	n	-0.16	n	-0.16
YJR151C_ORF	YJR151C	0.03	-0.62	-0.24	-0.276667
YMR128W_ORF	YMR128W	0.04	-0.37	0.14	-0.0633333
YNL175C_ORF	YNL175C	-0.09	-0.32	0.03	-0.126667
YOR269W_ORF	YOR269W	0.09	n	0.22	0.155
YBR280C_ORF	YBR280C	-0.13	n	-0.25	-0.19
YDL181W_ORF	YDL181W	0.14	-0.24	-0.69	-0.263333
n	#N/A	0.62	0.5	0.44	0.52
YGL076C_ORF	YGL076C	-0.07	-0.17	-0.05	-0.0966667
YGR181W_ORF	YGR181W	-0.18	-0.07	0.07	-0.06
YLR097C_ORF	YLR097C	n	n	-0.23	-0.23
YLR087C_TIL_28_0_DS200_ORF	YLR087C	n	0.24	0.46	0.35
YPL127C_ORF	YPL127C	n	-0.4	-0.27	-0.335
YBR070C_ORF	YBR070C	-0.21	-0.23	-0.08	-0.173333
YDR478W_ORF	YDR478W	-0.13	-0.15	-0.07	-0.116667
YFL039C_ORF	YFL039C	-0.18	0.05	-0.26	-0.13
YNL209W_OCH_DS100_ORF	YNL209W	0.13	-0.1	0.16	0.0633333
YIR036C_ORF	YIR036C	-0.25	-0.58	-0.09	-0.306667
YKL005C_ORF	YKL005C	-0.07	-0.68	-0.55	-0.433333
YJR021C_JXN_EE20_1_ORF	YJR021C	n	n	0.13	0.13
YMR132C_ORF	YMR132C	n	-0.45	-0.16	-0.305
YOL058W_ORF	YOL058W	n	-0.78	n	-0.78
YOR273C_ORF	YOR273C	0.07	-0.48	0.25	-0.0533333
YBR276C_ORF	YBR276C	-0.09	-0.27	-0.27	-0.21
YDL177C_ORF	YDL177C	n	-0.48	-0.17	-0.325
RUF1_NCR	RUF1	0.02	0.66	0.5	0.393333
YGR177C_ORF	YGR177C	-0.43	-0.18	-0.06	-0.223333
YKL114C_ORF	YKL114C	-0.27	-0.01	-0.08	-0.12
YLR093C_ORF	YLR093C	0.15	0.21	0.61	0.323333
YMR303C_ORF	YMR303C	0.67	1.22	1.03	0.973333
YGR279C_TIL_3_159__ORF	YGR279C	n	-0.34	-0.08	-0.21
YPL123C_ORF	YPL123C	n	0.05	0.15	0.1
YBR074W_ORF	YBR074W	-0.08	-0.27	-0.46	-0.27
SNR128_SNORNA	SNR128	0.29	1.54	0.86	0.896667
YDR494W_ORF	YDR494W	0.14	-0.35	0.38	0.0566667
YBL113C_OCH__ORF	YBL113C	0.33	0.22	0.61	0.386667
YJL008C_ORF	YJL008C	-0.01	-0.41	-0.01	-0.143333
YKL008C_ORF	YKL008C	-0.07	-0.56	-0.34	-0.323333
IGX_YD_205982C	#N/A	0.24	-0.26	0.31	0.0966667
YOL062C_ORF	YOL062C	-0.22	-0.69	-0.49	-0.466667
YOR277C_ORF	YOR277C	-0.1	-0.39	0.07	-0.14
YDL161W_ORF	YDL161W	-0.18	-0.51	-0.3	-0.33
YGL068W_ORF	YGL068W	n	-0.1	-0.09	-0.095
YGR161W-B_ORF	YGR161W-B	0.09	0.3	-0.13	0.0866667
YKL110C_ORF	YKL110C	-0.22	0.01	0.01	-0.0666667
YML073C_ORF	YML073C	-0.06	0.27	0.23	0.146667
YNL066W_TIL_8_118__ORF	YNL066W	-0.28	-0.14	-0.25	-0.223333
YPL107W_ORF	YPL107W	-0.04	0.17	0.11	0.08
YPR192W_ORF	YPR192W	-0.01	0.29	0.2	0.16
YBR078W_ORF	YBR078W	0.12	-0.28	-0.23	-0.13
SNR44_SNORNA	SNR44	0.21	0.64	0.58	0.476667
YDR498C_ORF	YDR498C	n	-0.76	-0.36	-0.56
YFL047W_ORF	YFL047W	-0.2	-0.63	-0.33	-0.386667
YFL020C_OCH_DS100_ORF	YFL020C	n	n	0.11	0.11
YJL012C_ORF	YJL012C	0.2	-0.35	0.28	0.0433333
YKL012W_ORF	YKL012W	-0.21	-0.65	-0.14	-0.333333
YLR289W_ORF	YLR289W	-0.15	-0.11	n	-0.13
YOL066C_ORF	YOL066C	-0.4	-0.79	-0.14	-0.443333
YOR293W_ORF	YOR293W	0.09	-0.03	0.31	0.123333
YBR256C_ORF	YBR256C	n	0.06	-0.05	0.005
YDL157C_ORF	YDL157C	0.07	0.16	0.26	0.163333
YGR161C_ORF	YGR161C	n	0.01	n	0.01
IGX_YB_612269C	#N/A	0.26	0.02	-0.05	0.0766667
YML069W_ORF	YML069W	n	-0.11	-0.13	-0.12
YMR295C_ORF	YMR295C	-0.14	-0.3	-0.16	-0.2
YNL300W_TIL_5_0__ORF	YNL300W	0.21	0.48	0.57	0.42
YPR188C_ORF	YPR188C	n	-0.06	-0.16	-0.11
YBR092C_ORF	YBR092C	-0.3	-0.71	-0.6	-0.536667
TT(XXX)Q2_TRNA	TT(XXX)Q2	0.01	n	0.46	0.235
YDR502C_ORF	YDR502C	-0.34	-0.86	-0.36	-0.52
YFL063W_ORF	YFL063W	0.55	n	0.76	0.655
YKL201C_OCH__ORF	YKL201C	-0.04	n	0.48	0.22
YJL016W_ORF	YJL016W	-0.11	-0.37	-0.01	-0.163333
YKR087C_ORF	YKR087C	-0.16	n	-0.04	-0.1
YLR293C_ORF	YLR293C	0.06	-0.03	0.27	0.1
YOL082W_ORF	YOL082W	0.42	-0.36	0.09	0.05
YOR297C_ORF	YOR297C	-0.15	-0.56	-0.11	-0.273333
YDR457W_TIL_6301_6600_93_ORF	YDR457W	0.04	-0.09	0.42	0.123333
YBR252W_ORF	YBR252W	-0.16	-0.09	-0.17	-0.14
YDL153C_ORF	YDL153C	0.05	0.14	0.2	0.13
YGL048C_ORF	YGL048C	-0.17	-0.03	0.03	-0.0566667
YGR157W_ORF	YGR157W	-0.1	-0.24	-0.2	-0.18
YJL198W_ORF	YJL198W	-0.39	-0.43	-0.18	-0.333333
YAL030W_JXN_EE20_1_ORF	YAL030W	-0.23	0.17	-0.09	-0.05
YML065W_ORF	YML065W	n	-0.25	-0.24	-0.245
YMR281W_ORF	YMR281W	n	-0.28	n	-0.28
YMR181C_TIL_5_131__ORF	YMR181C	0.24	0.01	-0.08	0.0566667
YPL099C_ORF	YPL099C	n	-0.2	-0.09	-0.145
YPR172W_ORF	YPR172W	n	-0.09	-0.26	-0.175
YBR096W_ORF	YBR096W	-0.15	-0.6	-0.23	-0.326667
ARS300-TEL3L_ARS	ARS300	0.43	0.66	0.69	0.593333
YDR518W_ORF	YDR518W	-0.17	-0.55	-0.66	-0.46
YFL067W_ORF	YFL067W	0.38	0.51	0.62	0.503333
YMR143W_INT_1	YMR143W	n	-0.07	n	-0.07
YKR091W_ORF	YKR091W	-0.35	n	-0.14	-0.245
YLR297W_ORF	YLR297W	0.2	n	0.6	0.4
YOL086C_ORF	YOL086C	0.72	0.24	1.11	0.69
YOR300W_ORF	YOR300W	0.08	-0.49	-0.11	-0.173333
YLR087C_TIL_301_600_141_ORF	YLR087C	0	-0.06	-0.16	-0.0733333
YBR248C_ORF	YBR248C	n	-0.16	n	-0.16
YDL137W_ORF	YDL137W	0.01	0.18	0.33	0.173333
YGL044C_ORF	YGL044C	n	-0.62	-0.1	-0.36
YIL035C_ORF	YIL035C	n	0.11	-0.01	0.05
YJL194W_ORF	YJL194W	-0.49	-0.35	-0.41	-0.416667
Q0045_JXN_IE_5_ORF	Q0045	-0.71	-0.34	-0.38	-0.476667
YML051W_ORF	YML051W	-0.21	-0.15	-0.21	-0.19
YMR277W_ORF	YMR277W	-0.11	-0.23	-0.15	-0.163333
YBR158W_TIL_7_1__ORF	YBR158W	-0.28	0.18	0.01	-0.03
YPL083C_ORF	YPL083C	-0.21	-0.24	-0.06	-0.17
YPR168W_ORF	YPR168W	n	0.37	-0.12	0.125
YBR098W_ORF	YBR098W	n	0.01	n	0.01
TL(UAG)J_TRNA	TL(UAG)J	0.13	0.5	0.57	0.4
YFR003C_ORF	YFR003C	-0.1	-0.13	0.2	-0.01
YHR006W_ORF	YHR006W	0.39	0.2	0.69	0.426667
YKR095W_ORF	YKR095W	0.09	-0.15	0.14	0.0266667
YLR312W-A_ORF	YLR312W-A	-0.14	-0.4	0.04	-0.166667
YOL090W_ORF	YOL090W	0.06	-0.35	-0.02	-0.103333
YOR315W_ORF	YOR315W	-0.26	-0.81	-0.26	-0.443333
YBR232C_ORF	YBR232C	0.31	0.78	0.55	0.546667
YDL133W_ORF	YDL133W	0.16	0.29	0.25	0.233333
YIL031W_ORF	YIL031W	n	0.07	n	0.07
YJL190C_ORF	YJL190C	0	0.06	0.16	0.0733333
YOR221C_JXN_EE20_1_ORF	YOR221C	n	-0.06	-0.15	-0.105
YML048W_ORF	YML048W	-0.14	0	-0.23	-0.123333
YMR273C_ORF	YMR273C	n	-0.07	-0.14	-0.105
YPL079W_ORF	YPL079W	0.01	0.12	-0.01	0.04
YPR164W_ORF	YPR164W	n	-0.17	-0.22	-0.195
YDR525W-A_ORF	YDR525W-A	0	-0.01	0.09	0.0266667
YGL246C_ORF	YGL246C	-0.07	-0.18	-0.03	-0.0933333
YHR010W_ORF	YHR010W	1.01	1.28	1.59	1.29333
YLR316C_ORF	YLR316C	-0.12	-0.32	-0.1	-0.18
IGR_CHR04:(1022637..1022775)_55	#N/A	0.03	0.23	n	0.13
YOL104C_ORF	YOL104C	-0.39	-0.99	-0.58	-0.653333
YOR319W_ORF	YOR319W	-0.13	-0.15	0.15	-0.0433333
YBR228W_ORF	YBR228W	n	0.25	n	0.25
YDL130W-A_ORF	YDL130W-A	0.19	0.48	0.14	0.27
YER071C_ORF	YER071C	0.03	-0.14	-0.06	-0.0566667
YER117W_OCH_US100_ORF	YER117W	n	n	0.24	0.24
YIL027C_ORF	YIL027C	-0.14	-0.07	-0.36	-0.19
YJL174W_ORF	YJL174W	-0.22	-0.33	-0.26	-0.27
YML045W_ORF	YML045W	0.25	0.44	-0.02	0.223333
YMR257C_ORF	YMR257C	n	-0.23	n	-0.23
YPL075W_ORF	YPL075W	0.08	-0.14	-0.12	-0.06
YBR120C_ORF	YBR120C	-0.13	-0.3	-0.09	-0.173333
YGL250W_ORF	YGL250W	-0.37	-0.69	-0.07	-0.376667
YHR014W_ORF	YHR014W	0.64	0.44	0.85	0.643333
YLL009C_ORF	YLL009C	0.19	-0.14	0.52	0.19
YLR320W_ORF	YLR320W	n	-0.24	n	-0.24
IGR_CHR07:(783951..784086)_14	#N/A	-0.3	-0.33	-0.18	-0.27
YOL108C_ORF	YOL108C	0.23	0.04	0.48	0.25
YOR323C_ORF	YOR323C	-0.15	-0.6	-0.32	-0.356667
YOR116C_TIL_3301_3600_126_ORF	YOR116C	0.13	-0.43	-0.29	-0.196667
YBR224W_ORF	YBR224W	n	n	-0.25	-0.25
YDR326C_ORF	YDR326C	-0.2	-0.5	-0.17	-0.29
YER067W_ORF	YER067W	n	-0.19	n	-0.19
YAR064W_OCH_DS100_ORF	YAR064W	n	n	0.47	0.47
YIL012W_ORF	YIL012W	n	n	-0.29	-0.29
YML028W_ORF	YML028W	0.23	0.24	0.23	0.233333
YMR253C_ORF	YMR253C	0.19	0.77	0.24	0.4
YPL060C-A_ORF	YPL060C-A	0.31	-0.02	-0.16	0.0433333
YPR148C_ORF	YPR148C	0.19	0.18	0.09	0.153333
YDR080W_ORF	YDR080W	0.02	-0.28	-0.04	-0.1
YGL254W_ORF	YGL254W	0.14	-0.4	0.09	-0.0566667
YHR029C_ORF	YHR029C	0.76	0.46	0.8	0.673333
YLL013C_ORF	YLL013C	0.03	0.17	0.28	0.16
YLR336C_ORF	YLR336C	-0.02	-0.13	0.1	-0.0166667
IGR_CHR15:(COMPLEMENT(922940..923084))_3	#N/A	0.01	0.02	0.33	0.12
YOL112W_ORF	YOL112W	0.07	-0.37	0.07	-0.0766667
YOR339C_ORF	YOR339C	0.08	-0.03	0.35	0.133333
YDR322W_ORF	YDR322W	-0.01	-0.13	-0.15	-0.0966667
YER064C_ORF	YER064C	0.01	-0.02	0.11	0.0333333
YBL087C_OCH_DS100_ORF	YBL087C	0.13	0.12	0.18	0.143333
YJL166W_ORF	YJL166W	-0.02	0.28	0.25	0.17
YML024W_ORF	YML024W	0.04	0.22	0.23	0.163333
YMR250W_ORF	YMR250W	-0.08	n	-0.2	-0.14
YPR144C_ORF	YPR144C	-0.15	n	-0.28	-0.215
YCR054C_ORF	YCR054C	0.03	n	0.11	0.07
YDR084C_ORF	YDR084C	-0.16	-0.28	-0.05	-0.163333
YGR007W_ORF	YGR007W	0.07	n	0.37	0.22
YHR033W_ORF	YHR033W	0.99	0.63	1.06	0.893333
YOR182C_INT_1	YOR182C	-0.03	0.21	0.2	0.126667
YLL028W_ORF	YLL028W	0.03	-0.23	0.19	-0.00333333
YLR340W_ORF	YLR340W	0	0.03	0.41	0.146667
YOL128C_ORF	YOL128C	-0.08	-0.32	0.06	-0.113333
YOR343C_ORF	YOR343C	n	-0.24	n	-0.24
YBL042C_ORF	YBL042C	-0.34	0.11	-0.07	-0.1
LSR1_SNRNA	LSR1	0.58	1.15	0.56	0.763333
YDR319C_ORF	YDR319C	-0.17	-0.19	-1.35	-0.57
YER050C_ORF	YER050C	0.08	0.04	0.11	0.0766667
YIL170W_OCH_DS100_ORF	YIL170W	n	n	0.24	0.24
YIL005W_ORF	YIL005W	n	-0.22	-0.08	-0.15
YML020W_ORF	YML020W	-0.02	0.45	0.45	0.293333
YMR233W_ORF	YMR233W	n	0.15	-0.1	0.025
YPL052W_ORF	YPL052W	n	0.03	n	0.03
YCR061W_ORF	YCR061W	0.26	-0.83	0.3	-0.09
YDR088C_ORF	YDR088C	-0.07	-0.11	-0.55	-0.243333
YGR011W_ORF	YGR011W	-0.03	-0.36	0.16	-0.0766667
YHR037W_ORF	YHR037W	0.76	0.59	0.54	0.63
Q0070_INT_4	Q0070	-0.17	0.22	-0.18	-0.0433333
YLL032C_ORF	YLL032C	-0.19	n	-0.1	-0.145
YLR344W_ORF	YLR344W	-0.14	0	0.09	-0.0166667
IGR_CHR12:(COMPLEMENT(708167..708338))_8	#N/A	-0.05	0.1	-0.25	-0.0666667
YOR345C_ORF	YOR345C	-0.19	-0.25	-0.15	-0.196667
YBL038W_ORF	YBL038W	-0.06	-0.02	0.13	0.0166667
TM(CAU)D_TRNA	TM(CAU)D	n	0.46	0.08	0.27
YDR305C_ORF	YDR305C	-0.13	-0.39	-0.08	-0.2
YER047C_ORF	YER047C	-0.24	-0.01	0.13	-0.04
YLR367W_OCH__ORF	YLR367W	-0.04	0.22	0.08	0.0866667
YHR211W_ORF	YHR211W	n	0.47	0.36	0.415
YJL146W_ORF	YJL146W	-0.13	-0.06	0.03	-0.0533333
YML007W_ORF	YML007W	0	0.1	0.01	0.0366667
YMR229C_ORF	YMR229C	0.01	0.4	0.15	0.186667
YCR100C_AAA_20_NCR	YCR100C	n	n	-0.17	-0.17
YCR065W_ORF	YCR065W	-0.12	-0.44	-0.12	-0.226667
YDR102C_ORF	YDR102C	-0.05	0.27	n	0.11
YGR015C_ORF	YGR015C	n	-0.47	-0.23	-0.35
YHR051W_ORF	YHR051W	0.76	0.3	0.49	0.516667
YFR024C-A_INT_1	YFR024C-A	0.4	n	0.36	0.38
YLL036C_ORF	YLL036C	-0.24	n	-0.18	-0.21
YLR360W_ORF	YLR360W	-0.25	-0.22	n	-0.235
IGR_CHR05:(426683..427683)_390	#N/A	-0.17	n	0.29	0.06
YOL136C_ORF	YOL136C	0.14	-0.33	0.12	-0.0233333
YPL252C_ORF	YPL252C	0.05	-0.32	0.12	-0.05
YBL034C_ORF	YBL034C	n	-0.35	-0.26	-0.305
YJLWTAU2_LTR	YJLWTAU2	n	0.53	0.45	0.49
YDR301W_ORF	YDR301W	n	n	-0.19	-0.19
YER044C_ORF	YER044C	-0.19	-0.18	-0.33	-0.233333
YHL048W_OCH__ORF	YHL048W	1.43	1.71	1.06	1.4
YHR207C_ORF	YHR207C	n	0.67	0.57	0.62
YJL142C_ORF	YJL142C	n	0.09	n	0.09
YML003W_ORF	YML003W	n	n	-0.06	-0.06
YMR225C_ORF	YMR225C	-0.02	0.26	0.05	0.0966667
YOR148C_ORF	YOR148C	n	0.2	-0.32	-0.06
YCR084C_ORF	YCR084C	-0.02	-0.51	0.12	-0.136667
YDR106W_ORF	YDR106W	n	0	n	0
YGR029W_ORF	YGR029W	-0.13	-0.3	0.21	-0.0733333
YHR055C_ORF	YHR055C	1.82	2.01	2.02	1.95
YKL180W_INT_1	YKL180W	0.31	0.39	0.39	0.363333
YLL052C_ORF	YLL052C	-0.09	-0.06	0.17	0.00666667
YLR364W_ORF	YLR364W	n	-0.27	-0.26	-0.265
IGR_CHR14:(313453..314453)_213	#N/A	-0.12	-0.59	n	-0.355
YPL256C_ORF	YPL256C	0.09	-0.35	-0.23	-0.163333
YBL018C_ORF	YBL018C	n	-0.04	0.05	0.005
YDR297W_ORF	YDR297W	-0.43	-0.08	-0.32	-0.276667
YER029C_ORF	YER029C	0.07	0.04	0.08	0.0633333
YHR203C_ORF	YHR203C	0.6	0.69	0.57	0.62
YLR466W_ORF	YLR466W	0.27	0.19	0.34	0.266667
YNR015W_ORF	YNR015W	n	n	-0.22	-0.22
YOR144C_ORF	YOR144C	-0.15	-0.24	-0.23	-0.206667
YLR087C_TIL_601_900_158_ORF	YLR087C	-0.05	-0.09	-0.31	-0.15
YDR110W_ORF	YDR110W	-0.16	-0.47	-0.28	-0.303333
YCR075W-A_ONO_ORF	YCR075W-A	0.12	0.1	0.5	0.24
YGR033C_ORF	YGR033C	0.13	-0.2	0.2	0.0433333
YHR059W_ORF	YHR059W	0.86	0.77	0.85	0.826667
YDR139C_INT_1	YDR139C	0.14	0.36	n	0.25
YLL056C_ORF	YLL056C	-0.28	-0.33	-0.04	-0.216667
YLR368W_ORF	YLR368W	-0.09	-0.51	-0.55	-0.383333
YNL095C_ORF	YNL095C	0.07	n	0.09	0.08
YPL258C_ORF	YPL258C	-0.1	-0.7	-0.6	-0.466667
YBL014C_ORF	YBL014C	n	-0.07	-0.06	-0.065
SNR38_SNORNA	SNR38	0.22	1.36	0.35	0.643333
YDR281C_ORF	YDR281C	0.22	0.49	0.19	0.3
YER025W_ORF	YER025W	-0.09	-0.03	0.01	-0.0366667
YHR187W_ORF	YHR187W	0.59	0.72	0.51	0.606667
YJL122W_ORF	YJL122W	-0.13	0.06	0.4	0.11
YNR011C_ORF	YNR011C	n	0	0.11	0.055
YOR142W_ORF	YOR142W	-0.21	-0.1	-0.27	-0.193333
YCR091W_ORF	YCR091W	n	-0.26	n	-0.26
YDR126W_ORF	YDR126W	0.07	-0.55	-0.19	-0.223333
YLR361C-A_ONO_ORF	YLR361C-A	-0.12	0.1	0.32	0.1
YGR037C_ORF	YGR037C	-0.12	-0.03	0.15	0
YHR074W_ORF	YHR074W	0.58	0.33	0.53	0.48
YHR097C_INT_1	YHR097C	0.16	0.52	n	0.34
YLL060C_ORF	YLL060C	0.06	-0.35	0.26	-0.01
YMR055C_ORF	YMR055C	-0.02	-0.49	-0.12	-0.21
YNL099C_ORF	YNL099C	0.13	-0.42	0.2	-0.03
YPL274W_ORF	YPL274W	-0.19	-0.56	-0.26	-0.336667
YBL010C_ORF	YBL010C	n	-0.18	-0.1	-0.14
SNR51_SNORNA	SNR51	0.38	0.94	0.3	0.54
YDR277C_ORF	YDR277C	0.13	0.32	0.33	0.26
YER021W_ORF	YER021W	-0.46	0.06	0.01	-0.13
YHR183W_ORF	YHR183W	1.02	1.19	1.02	1.07667
YJL118W_ORF	YJL118W	n	0.08	n	0.08
YLR171W_ORF	YLR171W	n	-0.21	n	-0.21
IGR_CHR16:(COMPLEMENT(718766..718943))_108	#N/A	0.25	1.01	0.36	0.54
YOR126C_ORF	YOR126C	n	-0.27	-0.43	-0.35
YOR187W_TIL_901_1200_182_ORF	YOR187W	-0.17	0.08	-0.15	-0.08
YCR106W_ORF	YCR106W	0.27	-0.03	0.26	0.166667
YDR130C_ORF	YDR130C	0.01	-0.73	-0.19	-0.303333
YBL067C_OCH__ORF	YBL067C	0.39	n	0.58	0.485
YHR078W_ORF	YHR078W	1.11	0.93	1.12	1.05333
18S_ETS_JXN_RRNA	#N/A	1.31	2.2	2.45	1.98667
YMR059W_ORF	YMR059W	-0.01	-0.17	-0.07	-0.0833333
YNL103W_ORF	YNL103W	0.43	0.29	0.54	0.42
YPL278C_ORF	YPL278C	n	-0.24	n	-0.24
YAR069C_ORF	YAR069C	n	-0.25	-0.17	-0.21
YDR273W_ORF	YDR273W	0.04	0.07	-0.23	-0.04
YER007C-A_ORF	YER007C-A	-0.35	0.38	0.14	0.0566667
YHR179W_ORF	YHR179W	0.89	0.97	0.86	0.906667
YKL189W_ORF	YKL189W	n	-0.37	n	-0.37
YLR167W_ORF	YLR167W	0.08	0.05	0.18	0.103333
YNL330C_ORF	YNL330C	-0.25	-0.06	-0.7	-0.336667
YOR122C_ORF	YOR122C	-0.21	0	-0.11	-0.106667
YDR457W_TIL_9301_9600_68_ORF	YDR457W	-0.21	0.04	-0.12	-0.0966667
YDL003W_ORF	YDL003W	-0.09	-0.36	-0.31	-0.253333
YDR134C_ORF	YDR134C	0.39	0.29	1.02	0.566667
YHR199C-A_ONO_ORF	YHR199C-A	0.59	0.69	1.1	0.793333
YGR055W_ORF	YGR055W	-0.15	-0.42	-0.23	-0.266667
YHR081W_ORF	YHR081W	1.09	0.73	1.26	1.02667
YJR096W_ORF	YJR096W	0.04	n	0.34	0.19
YNL119W_ORF	YNL119W	0.1	n	0.24	0.17
YPL282C_ORF	YPL282C	0.34	n	0.51	0.425
YAR062W_ORF	YAR062W	0.36	0.43	0.69	0.493333
YDR261C_ORF	YDR261C	-0.15	-0.3	-0.27	-0.24
YER003C_ORF	YER003C	-0.93	-0.38	-0.57	-0.626667
YKL185W_ORF	YKL185W	-0.51	-0.39	-0.16	-0.353333
YLR163C_ORF	YLR163C	n	0.01	n	0.01
IGR_CHR07:(664770..665572)_360	#N/A	-0.02	0.49	0.52	0.33
YNL326C_ORF	YNL326C	n	n	-0.14	-0.14
YOR118W_ORF	YOR118W	-0.28	-0.41	-0.35	-0.346667
YDL048C_TIL_901_1200_122_ORF	YDL048C	-0.26	0.24	-0.09	-0.0366667
YDL007W_ORF	YDL007W	0.22	0	-0.01	0.07
YDR150W_ORF	YDR150W	-0.03	-0.63	-0.11	-0.256667
YOR032W-A_ONO_ORF	YOR032W-A	n	-0.17	n	-0.17
YGR059W_ORF	YGR059W	-0.13	n	n	-0.13
YIL158W_ORF	YIL158W	0.13	-0.53	0.07	-0.11
YJR100C_ORF	YJR100C	0.09	n	0.12	0.105
YMR078C_ORF	YMR078C	-0.31	-0.84	-0.41	-0.52
YNL123W_ORF	YNL123W	0.25	-0.28	0.16	0.0433333
YAR050W_ORF	YAR050W	n	0.4	-0.47	-0.035
YDR257C_ORF	YDR257C	n	n	-0.07	-0.07
YEL075W-A_ORF	YEL075W-A	-0.08	0.03	-0.22	-0.09
YGR233C_ORF	YGR233C	0	0.07	0.04	0.0366667
YKL181W_ORF	YKL181W	-0.12	-0.05	-0.13	-0.1
IGR_CHR13:(COMPLEMENT(556675..556891))_108	#N/A	n	0.52	0.54	0.53
YNL322C_ORF	YNL322C	-0.21	-0.14	-0.12	-0.156667
YOR102W_ORF	YOR102W	-0.53	-0.37	-0.19	-0.363333
YDL023C_ORF	YDL023C	-0.23	-0.05	-0.14	-0.14
YDR154C_ORF	YDR154C	0.41	0.5	0.76	0.556667
YER131W_OCH__ORF	YER131W	0.1	0.12	0.53	0.25
YIL162W_ORF	YIL162W	-0.1	-0.54	-0.13	-0.256667
YJR104C_ORF	YJR104C	0.45	0.25	0.67	0.456667
YNL127W_ORF	YNL127W	0.06	-0.35	0.22	-0.0233333
YBR162C_TIL_8_173__ORF	YBR162C	-0.25	-0.26	-0.36	-0.29
YPR018W_ORF	YPR018W	0.12	n	-0.01	0.055
YAR014C_ORF	YAR014C	-0.22	-0.68	-0.41	-0.436667
YDR253C_ORF	YDR253C	-0.18	0.1	-0.18	-0.0866667
YGL124C_ORF	YGL124C	-0.1	0.23	0.27	0.133333
YGR229C_ORF	YGR229C	-0.01	-0.1	-0.04	-0.05
YKL165C_ORF	YKL165C	-0.2	n	-0.19	-0.195
YLR145W_ORF	YLR145W	n	0.06	n	0.06
YNL306W_ORF	YNL306W	-0.07	0.26	0.19	0.126667
YOR098C_ORF	YOR098C	-0.08	-0.05	-0.15	-0.0933333
YDL027C_ORF	YDL027C	-0.19	-0.35	-0.17	-0.236667
YDR158W_ORF	YDR158W	-0.42	-0.94	-0.28	-0.546667
YER186W-A_ORF	YER186W-A	n	-0.03	0.16	0.065
YIL166C_ORF	YIL166C	n	-0.37	n	-0.37
YNL143C_ORF	YNL143C	-0.06	-0.26	0.18	-0.0466667
YPR022C_ORF	YPR022C	-0.05	-0.6	-0.29	-0.313333
YAR007C_ORF	YAR007C	n	n	-0.68	-0.68
YCR032W_OCH__ORF	YCR032W	n	-0.11	-0.28	-0.195
YGL120C_ORF	YGL120C	-0.42	0.19	0.06	-0.0566667
YGR225W_ORF	YGR225W	-0.08	-0.01	0.06	-0.01
YIL069C_INT_1	YIL069C	n	0.27	0.22	0.245
YLR141W_ORF	YLR141W	n	-0.11	n	-0.11
IGR_CHR02:(COMPLEMENT(553772..553931))_63	#N/A	0.25	0.12	0.05	0.14
YNL302C_ORF	YNL302C	0.21	0.34	0.3	0.283333
YOR094W_ORF	YOR094W	-0.21	-0.02	-0.05	-0.0933333
YDL031W_ORF	YDL031W	0.07	n	0.06	0.065
YFL001W_ORF	YFL001W	-0.07	-0.37	0.16	-0.0933333
YIR005W_ORF	YIR005W	-0.2	-0.37	0.22	-0.116667
YJR124C_ORF	YJR124C	-0.08	-0.52	0.02	-0.193333
YMR116C_INT_1	YMR116C	0.14	0.91	0.47	0.506667
YNL147W_ORF	YNL147W	-0.17	-0.4	0.08	-0.163333
YPR038W_ORF	YPR038W	0.17	-0.11	0.17	0.0766667
YAL069W_ORF	YAL069W	0.49	0.63	0.46	0.526667
YDL209C_ORF	YDL209C	n	0.3	0.24	0.27
YMR230W-A_ONO_ORF	YMR230W-A	n	0.04	-0.17	-0.065
YGL116W_ORF	YGL116W	n	-0.14	n	-0.14
YGR209C_ORF	YGR209C	0.26	0.14	0.23	0.21
YDR450W_INT_1	YDR450W	-0.18	0.1	-0.3	-0.126667
YKL157W_ORF	YKL157W	-0.32	-0.12	-0.16	-0.2
YNL298W_ORF	YNL298W	-0.19	-0.25	-0.16	-0.2
YOR078W_ORF	YOR078W	-0.17	-0.01	-0.06	-0.08
YDR450W_ORF	YDR450W	-0.11	-0.19	0.11	-0.0633333
YFL003C_ORF	YFL003C	0	-0.11	0.25	0.0466667
YIR009W_ORF	YIR009W	0.04	-0.46	0.12	-0.1
YJR128W_ORF	YJR128W	n	-0.16	n	-0.16
YMR105C_ORF	YMR105C	0.06	n	-0.01	0.025
YNL151C_ORF	YNL151C	0.13	-0.06	0.48	0.183333
YPR042C_ORF	YPR042C	0.11	-0.04	0.12	0.0633333
YDL205C_ORF	YDL205C	0.11	0.21	0.04	0.12
YGL100W_ORF	YGL100W	n	-0.39	-0.62	-0.505
YGR205W_ORF	YGR205W	0.28	1.01	0.66	0.65
YKL142W_ORF	YKL142W	n	0.28	0.19	0.235
YLR121C_ORF	YLR121C	n	0.27	0.23	0.25
YNL284C_ORF	YNL284C	-0.14	-0.19	-0.1	-0.143333
YOR074C_ORF	YOR074C	-0.34	-0.18	-0.13	-0.216667
YBL068W_ORF	YBL068W	0.05	-0.09	0	-0.0133333
YDR361C_ORF	YDR361C	-0.02	-0.4	0.13	-0.0966667
YER119C-A_ORF	YER119C-A	-0.05	-0.18	0.2	-0.01
YIL094C_ORF	YIL094C	0.1	-0.16	0.16	0.0333333
YJR048W_ORF	YJR048W	0.17	0.05	0.23	0.15
YBR111W-A_JXN_IE_1_ORF	YBR111W-A	0.13	n	0.05	0.09
YNL071W_ORF	YNL071W	-0.04	-0.26	0.37	0.0233333
YDR033W_TIL_5_89__ORF	YDR033W	-0.32	-0.22	-0.62	-0.386667
YPL237W_ORF	YPL237W	-0.12	-0.17	0.05	-0.08
YBR204C_ORF	YBR204C	-0.16	-0.44	-0.14	-0.246667
YDL107W_ORF	YDL107W	n	0.73	0.62	0.675
YGR110W_ORF	YGR110W	-0.1	0.13	-0.4	-0.123333
YKL044W_ORF	YKL044W	-0.09	-0.14	-0.19	-0.14
YLR022C_ORF	YLR022C	-0.07	-0.02	n	-0.045
YNL184C_ORF	YNL184C	0.17	0.29	0.17	0.21
YOL141W_ORF	YOL141W	-0.04	-0.2	n	-0.12
YPR131C_ORF	YPR131C	n	-0.4	-0.25	-0.325
YBL072C_ORF	YBL072C	0.33	0.21	0.36	0.3
YER123W_ORF	YER123W	-0.04	-0.49	-0.29	-0.273333
YLR044C_OCH__ORF	YLR044C	0.27	-0.08	0.29	0.16
YIL110W_ORF	YIL110W	-0.2	-0.47	-0.18	-0.283333
YJR052W_ORF	YJR052W	-0.25	-0.42	-0.23	-0.3
IGX_YJ_93276C	#N/A	-0.16	n	-0.2	-0.18
YMR033W_ORF	YMR033W	-0.21	-0.32	0.06	-0.156667
YNL075W_ORF	YNL075W	-0.02	-0.11	0.12	-0.00333333
YBR200W_ORF	YBR200W	-0.2	-0.4	-0.14	-0.246667
YDL091C_ORF	YDL091C	n	-0.14	-0.43	-0.285
YJL127C-B_ONO_ORF	YJL127C-B	-0.28	-0.3	-0.27	-0.283333
YFR053C_ORF	YFR053C	n	-0.87	-0.77	-0.82
YGR096W_ORF	YGR096W	n	-0.08	-0.31	-0.195
YKL040C_ORF	YKL040C	0.04	-0.1	-0.2	-0.0866667
YLR006C_ORF	YLR006C	-0.03	-0.12	n	-0.075
YNL180C_ORF	YNL180C	0.13	0.14	-0.19	0.0266667
YPL036W_ORF	YPL036W	-0.02	-0.23	-0.43	-0.226667
YPR127W_ORF	YPR127W	n	0.03	0.14	0.085
YBL076C_ORF	YBL076C	-0.06	-0.36	-0.23	-0.216667
YDR378C_ORF	YDR378C	-0.02	-0.08	0.27	0.0566667
YER127W_ORF	YER127W	0.08	-0.34	-0.13	-0.13
YOR185C_OCH__ORF	YOR185C	-0.06	-0.61	-0.26	-0.31
YIL114C_ORF	YIL114C	-0.32	-0.4	0.07	-0.216667
YJR056C_ORF	YJR056C	-0.6	-0.62	n	-0.61
YER044C-A_JXN_EI_1_ORF	YER044C-A	0.31	0.57	0.03	0.303333
YMR037C_ORF	YMR037C	-0.33	-0.51	n	-0.42
YNL079C_ORF	YNL079C	0.04	-0.09	0.27	0.0733333
YOR175C_ORF	YOR175C	-0.52	-0.66	-0.52	-0.566667
YDL087C_ORF	YDL087C	-0.24	-0.53	-0.59	-0.453333
n	#N/A	-0.37	-0.45	-0.48	-0.433333
YFR037C_ORF	YFR037C	n	-0.18	-0.45	-0.315
YGR092W_ORF	YGR092W	n	-0.2	-0.41	-0.305
YKL025C_ORF	YKL025C	-0.22	-0.3	-0.59	-0.37
YLR002C_ORF	YLR002C	-0.07	-0.16	n	-0.115
YKL087C_TIL_18_0_DS200_ORF	YKL087C	0.03	-0.03	-0.11	-0.0366667
YPL032C_ORF	YPL032C	-0.12	-0.36	-0.15	-0.21
YBL091C-A_ORF	YBL091C-A	-0.15	-0.09	-0.2	-0.146667
YDR382W_ORF	YDR382W	0.06	0.02	0.28	0.12
YER141W_ORF	YER141W	0.19	0	0.34	0.176667
YNL302C_OCH_DS100_ORF	YNL302C	0.22	-0.02	0.2	0.133333
YIL118W_ORF	YIL118W	-0.36	-0.7	-0.07	-0.376667
YJR072C_ORF	YJR072C	-0.11	-0.27	0.25	-0.0433333
YKL157W_JXN_EE20_1_ORF	YKL157W	-0.37	-0.25	-0.52	-0.38
YMR041C_ORF	YMR041C	n	-0.12	n	-0.12
YNR041C_ORF	YNR041C	0.06	-0.27	-0.11	-0.106667
YOR179C_ORF	YOR179C	-0.24	-0.23	-0.17	-0.213333
YBR180W_ORF	YBR180W	-0.04	0.13	0.11	0.0666667
YDL083C_ORF	YDL083C	0.21	0.33	0.15	0.23
SRG1_NCR	SRG1	0.02	0.58	n	0.3
YFR033C_ORF	YFR033C	-0.06	-0.04	0.14	0.0133333
YKL021C_ORF	YKL021C	-0.04	0.05	-0.2	-0.0633333
YLL065W_ORF	YLL065W	n	n	0.62	0.62
YMR209C_ORF	YMR209C	-0.05	0.17	0.1	0.0733333
YGR279C_TIL_2_222__ORF	YGR279C	0.32	0.04	-0.04	0.106667
YPL028W_ORF	YPL028W	0.17	0.08	0.1	0.116667
YPR107C_ORF	YPR107C	n	-0.16	-0.17	-0.165
YBL095W_ORF	YBL095W	-0.14	-0.37	-0.23	-0.246667
SNR68_SNORNA	SNR68	0.18	1.22	0.71	0.703333
YDR398W_ORF	YDR398W	0.01	-0.46	0.07	-0.126667
YER145C_ORF	YER145C	0.07	-0.23	-0.2	-0.12
YBR302C_OCH__ORF	YBR302C	0.4	0.08	0.28	0.253333
YIL134W_ORF	YIL134W	-0.14	-0.27	0.16	-0.0833333
YJR076C_ORF	YJR076C	-0.13	-0.52	-0.36	-0.336667
IGX_YD_461208C	#N/A	0	-0.2	0.13	-0.0233333
YNR045W_ORF	YNR045W	0.04	-0.46	-0.14	-0.186667
YOR183W_ORF	YOR183W	-0.08	0.08	0.09	0.03
YBR176W_ORF	YBR176W	n	-0.38	-0.17	-0.275
YDL067C_ORF	YDL067C	-0.35	-0.18	-0.36	-0.296667
YFR031C_ORF	YFR031C	n	-0.08	-0.45	-0.265
YGR072W_ORF	YGR072W	-0.09	0.33	-0.01	0.0766667
YKL017C_ORF	YKL017C	-0.08	-0.19	-0.44	-0.236667
YLR450W_ORF	YLR450W	-0.38	-0.37	-0.56	-0.436667
YMR205C_ORF	YMR205C	0.12	0.36	0.09	0.19
YNL066W_TIL_7_109__ORF	YNL066W	0.24	0.05	0.04	0.11
YPL012W_ORF	YPL012W	0.1	0.23	-0.19	0.0466667
YPR103W_ORF	YPR103W	0	-0.24	-0.24	-0.16
YBL099W_ORF	YBL099W	-0.16	-0.48	-0.47	-0.37
SNR45_SNORNA	SNR45	0.36	1.28	0.72	0.786667
YER149C_ORF	YER149C	-0.12	-0.51	-0.55	-0.393333
YFR031C-A_OCH_DS100_ORF	YFR031C-A	-0.05	-0.09	0.07	-0.0233333
YIL138C_ORF	YIL138C	-0.15	-0.22	0.12	-0.0833333
YJR080C_ORF	YJR080C	-0.1	-0.6	-0.38	-0.36
YNR049C_ORF	YNR049C	-0.09	-0.55	-0.06	-0.233333
YOR197W_ORF	YOR197W	-0.05	-0.24	0.01	-0.0933333
YDL063C_ORF	YDL063C	-0.07	-0.19	-0.27	-0.176667
YFR016C_ORF	YFR016C	n	-0.46	-0.28	-0.37
YGR068C_ORF	YGR068C	n	-0.32	n	-0.32
IGX_YB_544248C	#N/A	0.04	n	n	0.04
YLR446W_ORF	YLR446W	-0.06	-0.21	n	-0.135
YMR201C_ORF	YMR201C	n	0.12	-0.03	0.045
YKR042W_TIL_7_5__ORF	YKR042W	0.24	0.26	-0.15	0.116667
YPL008W_ORF	YPL008W	0.11	-0.03	-0.18	-0.0333333
YBL113C_ORF	YBL113C	0.24	0.28	0.43	0.316667
YDR406W_ORF	YDR406W	0.65	0.37	0.49	0.503333
YER164W_ORF	YER164W	0.03	-0.47	-0.12	-0.186667
YLR029C_OCH__ORF	YLR029C	0.07	-0.14	0.28	0.07
YIL142W_ORF	YIL142W	-0.13	-0.59	-0.04	-0.253333
YKL217W_ORF	YKL217W	-0.18	n	-0.31	-0.245
YLR202C_ORF	YLR202C	0.06	-0.32	0.02	-0.08
YNR065C_ORF	YNR065C	0.07	-0.35	-0.12	-0.133333
YOR201C_ORF	YOR201C	n	-0.55	n	-0.55
YDR457W_TIL_6601_6900_76_ORF	YDR457W	-0.06	-0.12	0.08	-0.0333333
YDL059C_ORF	YDL059C	-0.1	-0.17	-0.36	-0.21
YGR064W_ORF	YGR064W	-0.16	-0.26	-0.32	-0.246667
YJL102W_ORF	YJL102W	-0.38	-0.62	-0.57	-0.523333
YAL001C_JXN_EE20_1_ORF	YAL001C	-0.08	-0.19	-0.23	-0.166667
YLR442C_ORF	YLR442C	-0.18	0.06	-0.3	-0.14
YMR187C_ORF	YMR187C	n	-0.15	-0.1	-0.125
YMR181C_TIL_4_29__ORF	YMR181C	0.23	0.34	0.04	0.203333
YPL004C_ORF	YPL004C	0.06	0.17	-0.38	-0.05
YPR083W_ORF	YPR083W	-0.26	-0.42	-0.88	-0.52
YBR004C_ORF	YBR004C	-0.03	0.07	0.1	0.0466667
ARSCONSENSUS-TEL04L-XC_ARS	#N/A	0.51	0.67	0.77	0.65
YER168C_ORF	YER168C	-0.07	-0.46	-0.25	-0.26
YMR194W_INT_1	YMR194W	-0.28	-0.46	0.16	-0.193333
YLR206W_ORF	YLR206W	-0.11	-0.45	0.14	-0.14
YOR205C_ORF	YOR205C	-0.22	-0.17	-0.11	-0.166667
YLR087C_TIL_3301_3600_228_ORF	YLR087C	n	n	-0.08	-0.08
YBR153W_ORF	YBR153W	n	-0.3	-0.17	-0.235
YDL044C_ORF	YDL044C	-0.55	-0.23	-0.1	-0.293333
YHR163W_ORF	YHR163W	0.26	0.51	0.52	0.43
YJL098W_ORF	YJL098W	-0.03	-0.04	-0.11	-0.06
Q0045_JXN_EI_5_ORF	Q0045	-0.58	-0.45	-0.59	-0.54
YLR427W_ORF	YLR427W	-0.11	-0.35	n	-0.23
YMR183C_ORF	YMR183C	0.01	0.24	0.16	0.136667
YBR158W_TIL_6_70__ORF	YBR158W	-0.22	-0.11	-0.38	-0.236667
YOR382W_ORF	YOR382W	1.01	1.29	1.05	1.11667
YPR079W_ORF	YPR079W	-0.07	-0.41	-0.6	-0.36
YBR008C_ORF	YBR008C	0.07	-0.29	n	-0.11
TR(CCU)J_TRNA	TR(CCU)J	0	0.64	0.16	0.266667
YDR426C_ORF	YDR426C	n	-0.02	n	-0.02
YER172C_ORF	YER172C	-0.01	-0.61	-0.43	-0.35
YGR260W_ORF	YGR260W	-0.26	-0.78	-0.27	-0.436667
YKL225W_ORF	YKL225W	0.56	0.65	0.57	0.593333
YLR222C_ORF	YLR222C	-0.05	-0.19	-0.01	-0.0833333
YNR073C_ORF	YNR073C	-0.02	-0.15	0.02	-0.05
YOR221C_ORF	YOR221C	-0.1	-0.27	0.41	0.0133333
YDL040C_ORF	YDL040C	-0.32	-0.11	-0.18	-0.203333
YHR159W_ORF	YHR159W	n	0.57	n	0.57
YJL094C_ORF	YJL094C	0.17	-0.01	0.08	0.08
YOR074C_JXN_EE20_1_ORF	YOR074C	-0.2	-0.13	-0.51	-0.28
YLR423C_ORF	YLR423C	n	0.12	0.13	0.125
YMR179W_ORF	YMR179W	-0.23	-0.04	-0.22	-0.163333
YOR378W_ORF	YOR378W	0.09	0.33	0.07	0.163333
YPR075C_ORF	YPR075C	0.23	0.14	-0.13	0.08
YBR022W_ORF	YBR022W	0.1	0.02	-0.03	0.03
YHLCOMEGA1_LTR	YHLCOMEGA1	1.56	1.52	1.57	1.55
YDR430C_ORF	YDR430C	-0.14	-0.2	-0.03	-0.123333
YGL151W_ORF	YGL151W	0.01	-0.26	-0.14	-0.13
YGR264C_ORF	YGR264C	-0.15	-0.62	-0.07	-0.28
YKR016W_ORF	YKR016W	-0.33	-0.38	-0.22	-0.31
YLR226W_ORF	YLR226W	-0.07	-0.15	n	-0.11
IGR_CHR04:(1022912..1023059)_58	#N/A	n	-0.01	n	-0.01
YOL012C_ORF	YOL012C	0.03	-0.3	-0.12	-0.13
YBR133C_ORF	YBR133C	-0.22	-0.41	-0.42	-0.35
YEL062W_ORF	YEL062W	n	-0.37	-0.44	-0.405
YDL082W_OCH_US100_ORF	YDL082W	n	0.15	-0.45	-0.15
YHR155W_ORF	YHR155W	n	0.99	0.64	0.815
YJL078C_ORF	YJL078C	-0.06	-0.18	-0.29	-0.176667
YLR419W_ORF	YLR419W	-0.25	-0.23	-0.4	-0.293333
YMR165C_ORF	YMR165C	-0.07	0.06	n	-0.005
YOR374W_ORF	YOR374W	0.19	-0.03	-0.28	-0.04
YBR026C_ORF	YBR026C	-0.17	-0.71	-0.36	-0.413333
YGL155W_ORF	YGL155W	-0.23	-0.46	-0.35	-0.346667
YGR268C_ORF	YGR268C	0.13	0.02	0.35	0.166667
YKR020W_ORF	YKR020W	-0.1	-0.1	-0.14	-0.113333
YLR228C_ORF	YLR228C	n	-0.42	-0.26	-0.34
IGR_CHR07:(810118..810301)_76	#N/A	0.07	-0.22	n	-0.075
YOL015W_ORF	YOL015W	-0.08	-0.74	-0.17	-0.33
YOR229W_ORF	YOR229W	-0.2	-0.03	n	-0.115
YOR116C_TIL_3601_3900_210_ORF	YOR116C	0.06	-0.15	-0.28	-0.123333
YBR129C_ORF	YBR129C	n	-0.14	0.21	0.035
YDR237W_ORF	YDR237W	-0.29	-0.15	-0.2	-0.213333
YEL059C-A_ORF	YEL059C-A	0.09	0.45	-0.05	0.163333
YJL074C_ORF	YJL074C	n	-0.17	n	-0.17
YLR405W_ORF	YLR405W	0.11	0.89	0.4	0.466667
YMR161W_ORF	YMR161W	-0.11	-0.01	n	-0.06
YOR358W_ORF	YOR358W	0.41	0.34	0.18	0.31
YPR055W_ORF	YPR055W	-0.03	-0.21	-0.34	-0.193333
YBR030W_ORF	YBR030W	-0.29	-0.52	-0.22	-0.343333
YDL236W_ORF	YDL236W	0.04	-0.3	0.16	-0.0333333
YGL159W_ORF	YGL159W	-0.02	-0.38	0.08	-0.106667
YGR284C_ORF	YGR284C	0.06	-0.26	0.24	0.0133333
YKR024C_ORF	YKR024C	-0.13	-0.17	-0.14	-0.146667
YLR244C_ORF	YLR244C	-0.33	-0.38	-0.16	-0.29
IGR_CHR15:(COMPLEMENT(969028..969181))_55	#N/A	0.07	0.18	n	0.125
YOL019W_ORF	YOL019W	-0.12	-0.26	0.09	-0.0966667
YOR245C_ORF	YOR245C	0.13	-0.17	0.12	0.0266667
YBR283C_AAA_17_NCR	YBR283C	n	-0.34	n	-0.34
YDR233C_ORF	YDR233C	0.08	-0.23	-0.25	-0.133333
YEL055C_ORF	YEL055C	-0.09	-0.09	-0.17	-0.116667
YBL072C_OCH_DS100_ORF	YBL072C	0.02	0.2	-0.07	0.05
YHR137W_ORF	YHR137W	n	0.53	n	0.53
YJL070C_ORF	YJL070C	n	-0.12	n	-0.12
YLR401C_ORF	YLR401C	-0.07	-0.37	-0.51	-0.316667
YMR158W_ORF	YMR158W	0	0.15	0.01	0.0533333
YOR354C_ORF	YOR354C	0.03	0.04	n	0.035
YPR051W_ORF	YPR051W	-0.09	0.04	-0.05	-0.0333333
YCL032W_ORF	YCL032W	-0.09	-0.35	0.04	-0.133333
YDL240W_ORF	YDL240W	-0.33	-0.85	n	-0.59
YGL175C_ORF	YGL175C	n	-0.58	-0.15	-0.365
YGR288W_ORF	YGR288W	n	-0.33	n	-0.33
YOR221C_INT_1	YOR221C	-0.19	n	-0.27	-0.23
YKR039W_ORF	YKR039W	-0.18	-0.32	-0.09	-0.196667
YLR248W_ORF	YLR248W	-0.17	-0.51	-0.22	-0.3
YOL035C_ORF	YOL035C	-0.03	-0.24	0.1	-0.0566667
YOR249C_ORF	YOR249C	0.73	1.58	-1.01	0.433333
YAL055W_ORF	YAL055W	n	-0.27	-0.08	-0.175
SNR14_SNRNA	SNR14	0.04	1.25	0.38	0.556667
YDR229W_ORF	YDR229W	-0.27	n	-0.58	-0.425
YEL039C_ORF	YEL039C	0.15	-0.01	-0.41	-0.09
YIL069C_OCH_DS100_ORF	YIL069C	-0.03	0.23	-0.09	0.0366667
YHR133C_ORF	YHR133C	0.61	0.76	0.4	0.59
YJL054W_ORF	YJL054W	n	-0.1	-0.59	-0.345
YLR397C_ORF	YLR397C	-0.01	0.28	0.03	0.1
YMR144W_ORF	YMR144W	-0.39	-0.14	-0.2	-0.243333
YOR350C_ORF	YOR350C	0.16	n	0.67	0.415
YCL036W_ORF	YCL036W	n	-0.14	0.11	-0.015
YDL244W_ORF	YDL244W	0.05	0.2	0.17	0.14
YGL179C_ORF	YGL179C	n	-0.12	n	-0.12
YGR292W_ORF	YGR292W	0.07	-0.06	0.34	0.116667
Q0065_INT_1	Q0065	-0.33	-0.1	-0.34	-0.256667
YKR043C_ORF	YKR043C	0.09	0.13	0.24	0.153333
YLR252W_ORF	YLR252W	n	-0.39	n	-0.39
YOL039W_ORF	YOL039W	0.09	0.57	0.65	0.436667
YOR253W_ORF	YOR253W	0.21	0.7	0.78	0.563333
YAL049C_ORF	YAL049C	-0.12	-0.37	-0.26	-0.25
TM(CAU)C_TRNA	TM(CAU)C	n	0.59	0.4	0.495
YDR213W_ORF	YDR213W	-0.62	-0.58	-0.75	-0.65
YEL035C_ORF	YEL035C	-0.4	-0.29	-0.41	-0.366667
YLR333C_OCH__ORF	YLR333C	0.17	0.25	0.17	0.196667
YHR118C_ORF	YHR118C	n	0.56	0.78	0.67
YJL050W_ORF	YJL050W	n	0.02	-0.41	-0.195
YLR381W_ORF	YLR381W	-0.25	-0.33	-0.67	-0.416667
YMR140W_ORF	YMR140W	-0.22	-0.13	-0.37	-0.24
YPR129W_AAA_25_NCR	YPR129W	-0.04	-0.21	-0.46	-0.236667
YPR016W-A_ORF	YPR016W-A	0.34	-0.01	-0.04	0.0966667
YCL040W_ORF	YCL040W	0.1	-0.2	0.18	0.0266667
YDR012W_ORF	YDR012W	0.16	0.18	0.18	0.173333
YHL010C_ORF	YHL010C	0.35	0.58	0.13	0.353333
YFR031C-A_INT_1	YFR031C-A	-0.23	-0.12	0.03	-0.106667
YKR047W_ORF	YKR047W	0.05	-0.24	0.35	0.0533333
YLR266C_ORF	YLR266C	-0.13	-0.27	0	-0.133333
IGR_CHR05:(429683..430683)_585	#N/A	-0.14	-0.14	0.06	-0.0733333
YOL043C_ORF	YOL043C	-0.33	0.1	0.21	-0.00666667
YPL158C_ORF	YPL158C	0.19	0.22	0.51	0.306667
YDR210C-C_ORF	YDR210C-C	0.28	0.59	0.65	0.506667
YEL031W_ORF	YEL031W	-0.12	-0.24	-0.55	-0.303333
YGR254W_OCH__ORF	YGR254W	1.57	1.72	1.63	1.64
YHR114W_ORF	YHR114W	0.5	0.73	0.51	0.58
YJL046W_ORF	YJL046W	n	n	-0.2	-0.2
YLR377C_ORF	YLR377C	n	-0.38	-0.68	-0.53
YMR136W_ORF	YMR136W	0.17	-0.07	-0.09	0.00333333
YOR054C_ORF	YOR054C	-0.11	0.42	0.24	0.183333
YLR040C_AAA_21_NCR	YLR040C	1.13	1.04	0.75	0.973333
YOR343W-A_ORF	YOR343W-A	0.44	0.12	0.26	0.273333
YCL057W_ORF	YCL057W	-0.03	-0.41	-0.18	-0.206667
YDR016C_ORF	YDR016C	-0.01	-0.3	-0.05	-0.12
n	#N/A	0.32	0.36	0.91	0.53
YGL199C_ORF	YGL199C	-0.53	n	-0.36	-0.445
YHL014C_ORF	YHL014C	0.88	1.14	0.68	0.9
YKL157W_INT_1	YKL157W	-0.32	-0.37	-0.42	-0.37
YKR063C_ORF	YKR063C	-0.09	-0.13	0.01	-0.07
YLR270W_ORF	YLR270W	-0.12	-0.63	-0.4	-0.383333
IGR_CHR14:(314453..315379)_269	#N/A	n	-0.32	n	-0.32
YPL162C_ORF	YPL162C	0.19	0.63	0.69	0.503333
YAL032C_ORF	YAL032C	n	-0.26	-0.1	-0.18
YEL017C-A_ORF	YEL017C-A	0.48	0.37	0.11	0.32
YHR110W_ORF	YHR110W	0.61	0.61	0.55	0.59
YJL029C_ORF	YJL029C	n	-0.3	n	-0.3
YLR373C_ORF	YLR373C	-0.07	-0.13	-0.25	-0.15
YNL260C_ORF	YNL260C	-0.19	0.08	n	-0.055
YOR050C_ORF	YOR050C	n	0.32	0.25	0.285
YLR087C_TIL_6001_6300_22_ORF	YLR087C	0.09	-0.26	-0.49	-0.22
YCL063W_ORF	YCL063W	n	-0.33	n	-0.33
YDR020C_ORF	YDR020C	-0.35	-0.53	n	-0.44
YCR095W-A_ONO_ORF	YCR095W-A	n	0.04	n	0.04
YGL203C_ORF	YGL203C	-0.01	-0.3	-0.01	-0.106667
YHL018W_ORF	YHL018W	0.63	0.44	n	0.535
YDR305C_INT_1	YDR305C	n	-0.18	n	-0.18
YKR067W_ORF	YKR067W	-0.01	-0.22	0.12	-0.0366667
YLR274W_ORF	YLR274W	-0.39	-0.58	-0.17	-0.38
YMR326C_ORF	YMR326C	n	0.46	n	0.46
YPL166W_ORF	YPL166W	n	-0.17	n	-0.17
YAL028W_ORF	YAL028W	n	0.15	0.21	0.18
SNR37_SNORNA	SNR37	-0.1	0.64	0.34	0.293333
YDR193W_ORF	YDR193W	n	n	-0.42	-0.42
YEL013W_ORF	YEL013W	-0.23	-0.38	-0.44	-0.35
YHR094C_ORF	YHR094C	0.72	1.1	0.2	0.673333
YJL025W_ORF	YJL025W	n	-0.4	n	-0.4
YNL256W_ORF	YNL256W	-0.87	-0.03	-0.67	-0.523333
YOR046C_ORF	YOR046C	-0.15	-0.03	-0.63	-0.27
YNL090W_AAA_20_NCR	YNL090W	-0.11	0.07	-0.15	-0.0633333
YML009C-A_ORF	YML009C-A	0.47	0.37	0.47	0.436667
YCL067C_ORF	YCL067C	0	-0.03	0.2	0.0566667
YDR034C-C_ORF	YDR034C-C	0.43	0.31	0.3	0.346667
YGL207W_ORF	YGL207W	0.08	-0.17	0.28	0.0633333
YHL034C_ORF	YHL034C	0.84	0.81	0.71	0.786667
YHR101C_INT_1	YHR101C	n	0.52	n	0.52
YKR071C_ORF	YKR071C	0.09	-0.11	0.38	0.12
YML098W_ORF	YML098W	0.06	-0.09	n	-0.015
YNL004W_ORF	YNL004W	-0.19	-0.16	-0.1	-0.15
YAL024C_ORF	YAL024C	-0.19	-0.61	-0.54	-0.446667
SNR18_SNORNA	SNR18	0.26	1.32	0.53	0.703333
YDR189W_ORF	YDR189W	-0.16	-0.14	-0.1	-0.133333
YEL009C_ORF	YEL009C	-0.19	-0.3	-0.45	-0.313333
YHR090C_ORF	YHR090C	0.72	1.24	0.62	0.86
YJL020C_ORF	YJL020C	n	-0.36	-0.27	-0.315
YLR077W_ORF	YLR077W	0.09	0.07	0.25	0.136667
YNL252C_ORF	YNL252C	n	-0.03	-0.34	-0.185
YOR030W_ORF	YOR030W	n	0.03	n	0.03
YOR187W_TIL_601_900_127_ORF	YOR187W	-0.1	0.22	0.03	0.05
YLR149C-A_ORF	YLR149C-A	-0.12	n	-0.31	-0.215
YDR036C_ORF	YDR036C	0.15	0.23	0.14	0.173333
YBL069W_OCH__ORF	YBL069W	-0.08	-0.38	-0.07	-0.176667
YGL223C_ORF	YGL223C	-0.42	-0.78	-0.15	-0.45
YHL038C_ORF	YHL038C	0.55	n	0.47	0.51
ITS1_18S_JXN_RRNA	#N/A	0.86	0.82	1.2	0.96
YML101C_ORF	YML101C	-0.21	-0.43	-0.2	-0.28
YNL008C_ORF	YNL008C	-0.08	-0.11	0.21	0.00666667
YAL008W_ORF	YAL008W	0.09	0.07	0.1	0.0866667
YDR185C_ORF	YDR185C	n	0.01	n	0.01
YDR538W_ORF	YDR538W	n	-0.43	-0.68	-0.555
YHR086W_ORF	YHR086W	0.06	0.02	-0.18	-0.0333333
YKL095W_ORF	YKL095W	-0.19	-0.35	-0.12	-0.22
YLR073C_ORF	YLR073C	-0.29	-0.41	-0.38	-0.36
YNL236W_ORF	YNL236W	-0.14	-0.2	-0.27	-0.203333
YOR026W_ORF	YOR026W	n	-0.34	n	-0.34
YDR457W_TIL_901_1200_141_ORF	YDR457W	n	-0.08	-0.42	-0.25
YER087C-B_ORF	YER087C-B	-0.24	-0.09	0.02	-0.103333
YCR014C_ORF	YCR014C	n	0.17	n	0.17
YDR040C_ORF	YDR040C	0.13	0	0.14	0.09
YHR213W-A_ONO_ORF	YHR213W-A	n	0.3	n	0.3
YGL226W_ORF	YGL226W	-0.07	-0.03	0.15	0.0166667
YJR001W_ORF	YJR001W	-0.05	-0.45	0.1	-0.133333
YML104C_ORF	YML104C	-0.14	n	n	-0.14
YNL024C_ORF	YNL024C	n	-0.13	-0.26	-0.195
YAL003W_ORF	YAL003W	-0.06	-0.05	-0.27	-0.126667
YDR170W-A_ORF	YDR170W-A	0.27	0.45	0.45	0.39
YDR534C_ORF	YDR534C	n	n	0.14	0.14
YKL091C_ORF	YKL091C	n	-0.28	-0.16	-0.22
YLR069C_ORF	YLR069C	n	0.24	n	0.24
IGR_CHR07:(551469..552469)_150	#N/A	1.04	1.26	0.21	0.836667
YNL232W_ORF	YNL232W	0.04	0.28	0.15	0.156667
YOR022C_ORF	YOR022C	n	0.04	n	0.04
YDL048C_TIL_601_900_57_ORF	YDL048C	-0.52	-0.15	-0.21	-0.293333
UNKNOWN_1_ORF	#N/A	-0.23	-0.21	-0.33	-0.256667
YDR056C_ORF	YDR056C	0.06	-0.25	0.08	-0.0366667
YOR034C-A_ONO_ORF	YOR034C-A	n	-0.6	n	-0.6
YGL230C_ORF	YGL230C	-0.16	-0.68	-0.2	-0.346667
YIL062C_ORF	YIL062C	-0.24	-0.63	-0.31	-0.393333
YJR005W_ORF	YJR005W	-0.07	-0.41	-0.08	-0.186667
YML119W_ORF	YML119W	n	-0.05	n	-0.05
Q0275_ORF	Q0275	-0.03	0.53	0.03	0.176667
YDR167W_ORF	YDR167W	-0.26	-0.16	-0.01	-0.143333
YDR530C_ORF	YDR530C	n	-0.43	-0.52	-0.475
YGR141W_ORF	YGR141W	-0.14	-0.04	-0.21	-0.13
YGL076C_INT_2	YGL076C	-0.07	0.53	-0.11	0.116667
YKL087C_ORF	YKL087C	-0.24	-0.29	-0.51	-0.346667
IGR_CHR13:(COMPLEMENT(492186..492357))_81	#N/A	-0.12	n	n	-0.12
YNL228W_ORF	YNL228W	0.11	0.36	0.22	0.23
YOR007C_ORF	YOR007C	-0.02	-0.01	-0.08	-0.0366667
YCR030C_ORF	YCR030C	0.16	-0.22	0.38	0.106667
YDR060W_ORF	YDR060W	0.05	-0.38	0.04	-0.0966667
YFL056C_OCH__ORF	YFL056C	n	-0.21	n	-0.21
YIL066C_ORF	YIL066C	n	-0.3	n	-0.3
YJR009C_ORF	YJR009C	0.36	0.59	0.62	0.523333
YML123C_ORF	YML123C	0.2	-0.09	-0.03	0.0266667
YNL032W_ORF	YNL032W	-0.07	-0.1	0.04	-0.0433333
YBR162C_TIL_9_174__ORF	YBR162C	-0.11	-0.08	0.06	-0.0433333
YPL209C_ORF	YPL209C	n	-0.05	n	-0.05
Q0080_ORF	Q0080	-0.71	-0.32	-0.65	-0.56
YDR163W_ORF	YDR163W	-0.16	-0.21	-0.07	-0.146667
YGL028C_ORF	YGL028C	0.22	0	-0.12	0.0333333
YGR137W_ORF	YGR137W	0.15	-0.2	0.06	0.00333333
YCL002C_INT_1	YCL002C	-0.39	0.12	n	-0.135
YKL071W_ORF	YKL071W	n	-0.16	n	-0.16
YLR049C_ORF	YLR049C	n	-0.41	-0.56	-0.485
IGR_CHR05:(COMPLEMENT(159379..159517))_59	#N/A	n	0.29	n	0.29
YNL212W_ORF	YNL212W	-0.03	0.02	-0.51	-0.173333
YOR003W_ORF	YOR003W	n	0.16	n	0.16
YBR233W-A_ORF	YBR233W-A	n	-0.22	-0.42	-0.32
YCR034W_ORF	YCR034W	-0.38	-0.61	-0.54	-0.51
YDR064W_ORF	YDR064W	0.1	0.14	0.11	0.116667
YER095W_ORF	YER095W	-0.07	-0.32	-0.03	-0.14
YIL070C_ORF	YIL070C	0.07	-0.38	-0.02	-0.11
YJR024C_ORF	YJR024C	0.03	-0.35	0.14	-0.06
YML127W_ORF	YML127W	-0.1	0.04	-0.18	-0.08
YNL048W_ORF	YNL048W	-0.09	-0.12	0.17	-0.0133333
YDL209C_TIL_10_155__ORF	YDL209C	n	-0.34	n	-0.34
YPL213W_ORF	YPL213W	0.1	0.04	0.1	0.08
Q0060_ORF	Q0060	-0.65	-0.28	-0.47	-0.466667
YCR031C_OCH__ORF	YCR031C	-0.08	0.31	0.11	0.113333
YGR133W_ORF	YGR133W	-0.24	-0.01	-0.34	-0.196667
YKL067W_ORF	YKL067W	0.17	0.52	0.39	0.36
YLR045C_ORF	YLR045C	n	0	-0.38	-0.19
IGR_CHR02:(479141..479285)_27	#N/A	-0.07	0.16	-0.11	-0.00666667
YNL208W_ORF	YNL208W	-0.09	-0.14	-0.27	-0.166667
YOL165C_ORF	YOL165C	n	0.02	n	0.02
YBL108C-A_ORF	YBL108C-A	-0.41	-0.08	-0.11	-0.2
YCR038C_ORF	YCR038C	0.06	-0.34	-0.17	-0.15
YDR353W_ORF	YDR353W	-0.08	-0.55	-0.15	-0.26
YER099C_ORF	YER099C	-0.11	-0.29	0.15	-0.0833333
YIL086C_ORF	YIL086C	n	-0.77	n	-0.77
YJR028W_ORF	YJR028W	0.41	0.07	0.75	0.41
YMR125W_INT_1	YMR125W	n	-0.03	n	-0.03
YMR010W_ORF	YMR010W	-0.17	-0.36	-0.33	-0.286667
YNL052W_ORF	YNL052W	-0.42	-0.43	-0.23	-0.36
YPL229W_ORF	YPL229W	-0.03	0.18	n	0.075
Q0032_ORF	Q0032	-0.56	n	-0.49	-0.525
YDL115C_ORF	YDL115C	-0.3	0.26	0.32	0.0933333
YMR194C-B_ONO_ORF	YMR194C-B	n	0.53	n	0.53
YGL020C_ORF	YGL020C	-0.33	-0.05	0.14	-0.08
YGR118W_ORF	YGR118W	0.24	0.37	0.3	0.303333
YDR447C_INT_1	YDR447C	-0.1	0.57	-0.32	0.05
YKL063C_ORF	YKL063C	n	-0.16	-0.05	-0.105
YLR030W_ORF	YLR030W	n	-0.1	-0.15	-0.125
YNL204C_ORF	YNL204C	-0.19	-0.06	n	-0.125
YOL149W_ORF	YOL149W	n	-0.4	-0.55	-0.475
YAL044W-A_ORF	YAL044W-A	-0.16	-0.17	-0.07	-0.133333
YDR357C_ORF	YDR357C	-0.11	-0.18	0.14	-0.05
YER103W_ORF	YER103W	0.01	-0.34	-0.08	-0.136667
YIL090W_ORF	YIL090W	-0.16	-0.49	-0.07	-0.24
YJR032W_ORF	YJR032W	-0.26	-0.68	-0.29	-0.41
YOR074C_JXN_IE_1_ORF	YOR074C	-0.12	n	-0.17	-0.145
YMR014W_ORF	YMR014W	0.01	-0.33	0.2	-0.04
YNL054W-B_ORF	YNL054W-B	0.12	-0.06	0.22	0.0933333
YGR280C_TIL_2_104__ORF	YGR280C	n	0.1	n	0.1
YPL233W_ORF	YPL233W	n	-0.14	0.08	-0.03
YBR208C_ORF	YBR208C	n	-0.03	0.17	0.07
YDL111C_ORF	YDL111C	-0.46	-0.17	-0.14	-0.256667
YER078W-A_ONO_ORF	YER078W-A	n	-0.14	n	-0.14
YPL198W_INT_1	YPL198W	0.15	0.42	0.05	0.206667
YKL048C_ORF	YKL048C	-0.05	-0.07	-0.42	-0.18
YLR026C_ORF	YLR026C	n	-0.24	n	-0.24
YNL188W_ORF	YNL188W	-0.1	n	-0.41	-0.255
YOL145C_ORF	YOL145C	-0.03	0.09	-0.1	-0.0133333
YBR047W_ORF	YBR047W	n	0.16	n	0.16
YDR455C_ORF	YDR455C	n	0	n	0
YFL017W-A_ORF	YFL017W-A	0.04	-0.05	0.33	0.106667
YJR144W_ORF	YJR144W	-0.22	-0.33	-0.13	-0.226667
YBR111W-A_JXN_EI_2_ORF	YBR111W-A	0.04	-0.24	-0.07	-0.09
YMR110C_ORF	YMR110C	0.32	-0.26	0.56	0.206667
YNL168C_ORF	YNL168C	-0.12	-0.57	0.03	-0.22
YDR033W_TIL_6_228__ORF	YDR033W	-0.25	-0.39	-0.54	-0.393333
YPR047W_ORF	YPR047W	0.12	n	0.14	0.13
YDL200C_ORF	YDL200C	-0.17	-0.2	0.16	-0.07
YPL119C-A_ONO_ORF	YPL119C-A	0.29	0.52	0.36	0.39
YGL095C_ORF	YGL095C	n	-0.51	-0.53	-0.52
YGR200C_ORF	YGR200C	-0.12	-0.27	-0.22	-0.203333
YKL137W_ORF	YKL137W	0.04	0.23	0.25	0.173333
YLR116W_ORF	YLR116W	-0.33	-0.1	-0.43	-0.286667
YNL279W_ORF	YNL279W	1.2	0.95	1.19	1.11333
YOR069W_ORF	YOR069W	0.04	-0.15	-0.29	-0.133333
YBR051W_ORF	YBR051W	0.23	n	0.08	0.155
YDR471W_ORF	YDR471W	0.98	0.85	1.18	1.00333
YFL021W_ORF	YFL021W	0.34	0.07	0.45	0.286667
YLR048W_OCH__ORF	YLR048W	0.07	-0.18	-0.06	-0.0566667
YJR148W_ORF	YJR148W	0.11	-0.12	0.19	0.06
IGX_YJ_245829W	#N/A	-0.26	-0.29	-0.35	-0.3
YMR125W_ORF	YMR125W	-0.16	-0.67	-0.47	-0.433333
YNL172W_ORF	YNL172W	-0.03	-0.2	0.03	-0.0666667
YKL087C_TIL_30_0_US300_ORF	YKL087C	0.13	n	n	0.13
YBR295W_ORF	YBR295W	0.21	0.29	0.05	0.183333
YDL184C_ORF	YDL184C	0.7	0.81	1.01	0.84
YJL077W-B_ONO_ORF	YJL077W-B	n	n	0.59	0.59
YGL091C_ORF	YGL091C	n	-0.19	-0.16	-0.175
YGR184C_ORF	YGR184C	-0.02	-0.17	-0.11	-0.1
YLR100W_ORF	YLR100W	0.16	0.07	-0.15	0.0266667
YNL275W_ORF	YNL275W	0.18	0.64	0.46	0.426667
YPL130W_ORF	YPL130W	0.29	0.51	0.12	0.306667
YBR055C_ORF	YBR055C	-0.19	n	-0.38	-0.285
YFL025C_ORF	YFL025C	-0.59	-0.46	-0.73	-0.593333
YOR383C_OCH__ORF	YOR383C	0.5	0.54	0.36	0.466667
YIR033W_ORF	YIR033W	-0.05	-0.37	-0.03	-0.15
YJR152W_ORF	YJR152W	0.07	-0.25	0.01	-0.0566667
YMR129W_ORF	YMR129W	-0.33	-0.92	-0.41	-0.553333
YNL176C_ORF	YNL176C	0.12	-0.45	0.14	-0.0633333
YOR270C_ORF	YOR270C	-0.23	-0.4	-0.45	-0.36
YBR279W_ORF	YBR279W	-0.04	-0.16	-0.13	-0.11
YDL180W_ORF	YDL180W	n	-0.07	-0.64	-0.355
YGL075C_ORF	YGL075C	-0.3	-0.51	-0.33	-0.38
YGR180C_ORF	YGR180C	-0.24	-0.18	-0.33	-0.25
YKL117W_ORF	YKL117W	0.02	0.19	0.32	0.176667
YLR096W_ORF	YLR096W	-0.25	-0.26	n	-0.255
YIL022W_TIL_14_0_DS200_ORF	YIL022W	0.02	0.19	0.07	0.0933333
YPL126W_ORF	YPL126W	-0.08	-0.13	-0.46	-0.223333
YBR071W_ORF	YBR071W	0.25	-0.5	0.23	-0.00666667
YDR479C_ORF	YDR479C	0.07	0.35	0.31	0.243333
YFL040W_ORF	YFL040W	-0.14	-0.42	-0.44	-0.333333
YOL121C_OCH_DS100_ORF	YOL121C	-0.01	-0.35	-0.17	-0.176667
YIR037W_ORF	YIR037W	-0.04	-0.29	-0.02	-0.116667
YKL006C-A_ORF	YKL006C-A	0.23	-0.13	0.15	0.0833333
YKR004C_JXN_EE20_1_ORF	YKR004C	n	-0.47	n	-0.47
YOL059W_ORF	YOL059W	-0.06	-0.79	-0.09	-0.313333
YOR274W_ORF	YOR274W	0.15	-0.38	-0.12	-0.116667
YBR275C_ORF	YBR275C	-1.05	-0.16	-0.39	-0.533333
YDL176W_ORF	YDL176W	n	-0.44	n	-0.44
RPR1_NCR	RPR1	0.56	1.32	0.83	0.903333
YGL071W_ORF	YGL071W	-0.12	-0.28	-0.07	-0.156667
YGR176W_ORF	YGR176W	n	-0.3	-0.2	-0.25
YKL113C_ORF	YKL113C	-0.6	-0.26	-0.31	-0.39
YMR302C_ORF	YMR302C	0.07	0.09	-0.2	-0.0133333
YGR279C_TIL_1_61__ORF	YGR279C	0.22	-0.01	-0.01	0.0666667
YPL122C_ORF	YPL122C	-0.1	-0.19	-0.08	-0.123333
YPR195C_ORF	YPR195C	0.04	0.37	0.3	0.236667
SNR69_SNORNA	SNR69	0.29	n	0.57	0.43
YFL044C_ORF	YFL044C	0.05	n	n	0.05
YDL244W_OCH__ORF	YDL244W	0.18	-0.27	0.32	0.0766667
YKL009W_ORF	YKL009W	0.18	-0.28	0.4	0.1
IGR_CHR01:(COMPLEMENT(166471..166621))_28	#N/A	-0.1	-0.87	-0.19	-0.386667
YOL063C_ORF	YOL063C	-0.37	-0.66	n	-0.515
YOR278W_ORF	YOR278W	-0.13	-0.52	-0.35	-0.333333
YBR271W_ORF	YBR271W	n	-0.11	n	-0.11
YDL160C_ORF	YDL160C	-0.06	-0.42	-0.16	-0.213333
YGL067W_ORF	YGL067W	-0.05	-0.24	-0.5	-0.263333
YGR161W-A_ORF	YGR161W-A	0.25	0.07	0	0.106667
YKL109W_ORF	YKL109W	0.26	0.26	0.1	0.206667
YML072C_ORF	YML072C	-0.32	-0.32	-0.52	-0.386667
YMR298W_ORF	YMR298W	-0.04	-0.1	-0.2	-0.113333
YNL066W_TIL_6_75__ORF	YNL066W	-0.26	-0.39	-0.5	-0.383333
YPR191W_ORF	YPR191W	-0.44	-0.2	-0.36	-0.333333
YBR079C_ORF	YBR079C	0.03	-0.65	-0.07	-0.23
SNR46_SNORNA	SNR46	0.2	0.91	0.57	0.56
YDR499W_ORF	YDR499W	n	-0.43	n	-0.43
YFL048C_ORF	YFL048C	-0.21	n	-0.52	-0.365
YGL076C_OCH_DS100_ORF	YGL076C	-0.22	-0.29	-0.31	-0.273333
YJL013C_ORF	YJL013C	0.32	0.36	0.41	0.363333
YKL013C_ORF	YKL013C	-0.02	-0.35	-0.16	-0.176667
YLR290C_ORF	YLR290C	0.15	n	0.39	0.27
YOL067C_ORF	YOL067C	-0.06	-0.33	-0.17	-0.186667
YOR294W_ORF	YOR294W	0.12	-0.25	0.15	0.00666667
YBR255W_ORF	YBR255W	n	n	-0.14	-0.14
YDL156W_ORF	YDL156W	0.03	-0.42	0.19	-0.0666667
YGL051W_ORF	YGL051W	n	n	-0.31	-0.31
YGR160W_ORF	YGR160W	n	n	-0.02	-0.02
IGX_YL_212414C	#N/A	0.07	0.21	0.07	0.116667
YML068W_ORF	YML068W	n	-0.02	-0.18	-0.1
YKR042W_TIL_6_126__ORF	YKR042W	0.51	0.26	0.5	0.423333
YPL102C_ORF	YPL102C	n	n	-0.14	-0.14
YPR187W_ORF	YPR187W	0.07	0.01	-0.01	0.0233333
YBR093C_ORF	YBR093C	0.38	-0.19	0.09	0.0933333
TV(AAC)E1_TRNA	TV(AAC)E1	-0.14	0.27	0.04	0.0566667
YDR503C_ORF	YDR503C	n	-0.73	n	-0.73
YFL064C_ORF	YFL064C	0.39	n	0.67	0.53
YLR155C_OCH__ORF	YLR155C	0.44	0.2	0.49	0.376667
YKR088C_ORF	YKR088C	-0.29	-0.66	-0.42	-0.456667
YLR294C_ORF	YLR294C	-0.32	-0.85	-0.22	-0.463333
YOL083W_ORF	YOL083W	0.2	n	n	0.2
YOR298C-A_ORF	YOR298C-A	-0.07	-0.35	-0.17	-0.196667
YDR457W_TIL_6901_7200_86_ORF	YDR457W	-0.05	-0.4	-0.1	-0.183333
YBR251W_ORF	YBR251W	n	n	-0.46	-0.46
YDL152W_ORF	YDL152W	n	-0.22	0.05	-0.085
YGL047W_ORF	YGL047W	n	-0.27	-0.07	-0.17
YGR156W_ORF	YGR156W	-0.5	-0.21	-0.65	-0.453333
YJL197W_ORF	YJL197W	0.09	0.01	-0.13	-0.01
YMR116C_JXN_EI_1_ORF	YMR116C	0.03	0.04	-0.12	-0.0166667
YML064C_ORF	YML064C	-0.16	-0.19	-0.18	-0.176667
YMR280C_ORF	YMR280C	-1.02	n	n	-1.02
YMR181C_TIL_3_153__ORF	YMR181C	0.36	0.32	0.35	0.343333
YPL098C_ORF	YPL098C	0.02	-0.17	0.01	-0.0466667
YPR171W_ORF	YPR171W	-0.13	-0.43	n	-0.28
YBR097W_ORF	YBR097W	-0.16	-0.55	n	-0.355
ARSCONSENSUS-TEL12L-YP2_ARS	#N/A	0.4	0.45	0.74	0.53
YDR519W_ORF	YDR519W	0.04	0.03	0.18	0.0833333
YMR201C_INT_1	YMR201C	n	-0.05	n	-0.05
YKR092C_ORF	YKR092C	0.15	-0.27	0.24	0.04
YLR298C_ORF	YLR298C	n	-0.42	n	-0.42
YOL087C_ORF	YOL087C	0.07	-0.68	-0.12	-0.243333
YOR301W_ORF	YOR301W	n	-0.22	n	-0.22
YLR087C_TIL_3601_3900_215_ORF	YLR087C	0.01	-0.23	n	-0.11
YBR247C_ORF	YBR247C	0.32	0.22	-0.28	0.0866667
YDL136W_ORF	YDL136W	0.27	-0.05	0.24	0.153333
YGL043W_ORF	YGL043W	-0.1	-0.41	-0.56	-0.356667
YIL034C_ORF	YIL034C	-0.26	-0.49	-0.29	-0.346667
YJL193W_ORF	YJL193W	-0.21	n	-0.23	-0.22
YAL001C_JXN_IE_1_ORF	YAL001C	n	n	-0.44	-0.44
YML050W_ORF	YML050W	-0.22	-0.26	n	-0.24
YMR276W_ORF	YMR276W	0	-0.12	0.03	-0.03
YBR158W_TIL_5_90__ORF	YBR158W	-0.16	-0.17	-0.33	-0.22
YPL082C_ORF	YPL082C	0.06	-0.19	-0.15	-0.0933333
YPR167C_ORF	YPR167C	n	-0.29	-0.28	-0.285
YBR101C_ORF	YBR101C	-0.04	-0.57	-0.22	-0.276667
TV(UAC)Q_TRNA	TV(UAC)Q	n	0.44	n	0.44
YFR004W_ORF	YFR004W	0.11	n	0.04	0.075
YHR007C_ORF	YHR007C	0.69	0.56	0.53	0.593333
YKR096W_ORF	YKR096W	-0.16	n	-0.27	-0.215
YLR313C_ORF	YLR313C	n	-0.58	n	-0.58
YOL091W_ORF	YOL091W	0.27	-0.44	0.28	0.0366667
YOR316C_ORF	YOR316C	0.08	-0.45	0.09	-0.0933333
YKL152C_AAA_28_NCR	YKL152C	n	-0.25	n	-0.25
YBR231C_ORF	YBR231C	n	-0.07	n	-0.07
YDL133C-A_ORF	YDL133C-A	0.7	1.31	1.08	1.03
YMR321C_OCH__ORF	YMR321C	-0.25	-0.18	-0.41	-0.28
YIL030C_ORF	YIL030C	-0.15	-0.21	-0.36	-0.24
YJL189W_ORF	YJL189W	0.23	0.17	0.21	0.203333
YNL130C_JXN_EE20_1_ORF	YNL130C	-0.35	-0.31	-0.55	-0.403333
YMR272C_ORF	YMR272C	n	-0.12	-0.37	-0.245
IGR_CHR15:(961694..962694)_590	#N/A	0.18	0.11	-0.23	0.02
YPL078C_ORF	YPL078C	-0.01	0.08	0.04	0.0366667
YPR163C_ORF	YPR163C	0.07	0.22	-0.09	0.0666667
YBR117C_ORF	YBR117C	0.03	n	-0.4	-0.185
YGL247W_ORF	YGL247W	-0.25	-0.18	n	-0.215
YHR011W_ORF	YHR011W	0.65	0.5	0.68	0.61
YLL006W_ORF	YLL006W	-0.04	-0.45	-0.52	-0.336667
YLR317W_ORF	YLR317W	n	-0.23	n	-0.23
YOL105C_ORF	YOL105C	0.13	-0.75	-0.16	-0.26
YOR320C_ORF	YOR320C	-0.17	-0.57	-0.39	-0.376667
YBR227C_ORF	YBR227C	n	0.14	n	0.14
YDL130W_ORF	YDL130W	0.38	0.72	0.38	0.493333
YER070W_ORF	YER070W	-0.14	-0.33	-0.35	-0.273333
YDL061C_OCH_US100_ORF	YDL061C	n	-0.06	-0.38	-0.22
YIL026C_ORF	YIL026C	-0.56	-0.34	-0.43	-0.443333
YJL173C_ORF	YJL173C	-0.06	-0.24	-0.16	-0.153333
YML043C_ORF	YML043C	n	-0.2	n	-0.2
YMR256C_ORF	YMR256C	-0.05	-0.13	-0.18	-0.12
YPL074W_ORF	YPL074W	0.04	n	-0.19	-0.075
YBR121C_ORF	YBR121C	0	-0.46	-0.17	-0.21
YHR015W_ORF	YHR015W	0.46	0.47	0.69	0.54
YLL010C_ORF	YLL010C	0.07	-0.61	-0.19	-0.243333
YLR321C_ORF	YLR321C	-0.28	-0.56	-0.34	-0.393333
YOL109W_ORF	YOL109W	0.3	0.16	0.24	0.233333
YOR324C_ORF	YOR324C	-0.12	-0.38	-0.01	-0.17
YOR116C_TIL_3901_4200_6_ORF	YOR116C	0.01	0.06	0.15	0.0733333
YBR223C_ORF	YBR223C	n	n	-0.24	-0.24
YDR325W_ORF	YDR325W	-0.14	-0.78	-0.53	-0.483333
YER066W_ORF	YER066W	n	-0.16	n	-0.16
YAL064W_OCH_DS100_ORF	YAL064W	n	n	0.1	0.1
YIL011W_ORF	YIL011W	-0.2	0.42	0.12	0.113333
YML027W_ORF	YML027W	-0.55	-0.33	-0.39	-0.423333
YMR252C_ORF	YMR252C	0.34	0.09	0.28	0.236667
YPL059W_ORF	YPL059W	0.08	0.19	0.28	0.183333
YPR147C_ORF	YPR147C	0.06	-0.06	-0.29	-0.0966667
YBR125C_ORF	YBR125C	-0.18	-0.78	-0.3	-0.42
YDR081C_ORF	YDR081C	0.02	-0.42	0.14	-0.0866667
YGL255W_ORF	YGL255W	0.11	-0.21	0	-0.0333333
YHR030C_ORF	YHR030C	0.75	0.98	1.09	0.94
YLL014W_ORF	YLL014W	-0.05	-0.26	0.15	-0.0533333
YLR337C_ORF	YLR337C	-0.14	-0.45	n	-0.295
IGR_CHR15:(1004377..1004512)_6	#N/A	-0.13	-0.24	-0.07	-0.146667
YOL113W_ORF	YOL113W	0.05	-0.09	0.13	0.03
YNL195C_AAA_11_NCR	YNL195C	0.36	0.38	0.38	0.373333
CEN15_CEN	CEN15	n	n	-0.23	-0.23
YDR322C-A_ORF	YDR322C-A	0.11	0.2	0.28	0.196667
YER063W_ORF	YER063W	0.05	-0.26	-0.13	-0.113333
YLL039C_OCH__ORF	YLL039C	0.52	0.58	0.21	0.436667
YIL008W_ORF	YIL008W	0.03	0.38	0.1	0.17
YJL165C_ORF	YJL165C	-0.07	0.1	-0.2	-0.0566667
YLR287C-A_INT_1	YLR287C-A	0.19	0.29	-0.07	0.136667
YML023C_ORF	YML023C	-0.04	n	-0.19	-0.115
YMR247C_ORF	YMR247C	-0.03	-0.21	-0.36	-0.2
YPR143W_ORF	YPR143W	0.31	0.36	0.39	0.353333
YCR057C_ORF	YCR057C	-0.1	-0.58	-0.21	-0.296667
YGR008C_ORF	YGR008C	0.44	0.28	0.39	0.37
YHR034C_ORF	YHR034C	n	0.51	n	0.51
YLL029W_ORF	YLL029W	-0.15	-0.58	-0.1	-0.276667
YLR341W_ORF	YLR341W	n	n	-0.22	-0.22
IGR_CHR11:(14591..15208)_131	#N/A	-0.02	-0.21	-0.2	-0.143333
YOL129W_ORF	YOL129W	-0.08	-0.4	-0.09	-0.19
YGL143C_AAA_6_NCR	YGL143C	n	-0.27	n	-0.27
[truncated: 5,017 more rows]

## Sheet: Unique ORFs
Oligo ID	YORF	Gene Name	delta Gis2 vs. wt (1)	delta Gis2 vs. wt (2)	delta Gis2 vs. wt (3)	Average log2	p-value (one Sample t Acuity)	Gis2 target (1=yes)
YNL255C_ORF	YNL255C	GIS2	n	-7.13	-4.11	-5.62	0.167103	1
YLR154W-A_ORF	YLR154W-A	#N/A	n	n	-2.03	-2.03	1
YGL032C_ORF	YGL032C	AGA2	-1.56	-2.48	-1.24	-1.76	0.041816
YDL013W_ORF	YDL013W	SLX5	n	-1.43	n	-1.43	1
YCL027W_ORF	YCL027W	FUS1	n	n	-1.38	-1.38	1
YOR066W_ORF	YOR066W	MSA1	n	-1.22	n	-1.22	1
YIR021W_ORF	YIR021W	MRS1	-1.18	n	n	-1.18	1
YDR461W_ORF	YDR461W	MFA1	-1.28	-0.95	-1.28	-1.17	0.008724
YFL026W_ORF	YFL026W	STE2	-1	-1.12	-1.22	-1.11333	0.003247
YIL082W_ORF	YIL082W	#N/A	n	-1.12	-1.08	-1.1	0.011574
YLR452C_ORF	YLR452C	SST2	-0.9	-1.06	-1.3	-1.08667	0.011249
YNR044W_ORF	YNR044W	AGA1	-0.65	-1.28	-1.14	-1.02333	0.033113
YMR280C_ORF	YMR280C	CAT8	-1.02	n	n	-1.02	1
YJL157C_ORF	YJL157C	FAR1	-0.96	-0.93	-1.09	-0.993333	0.002435
YNL145W_ORF	YNL145W	MFA2	-0.91	-1.07	-0.97	-0.983333	0.002245
YBR067C_ORF	YBR067C	TIP1	-1.01	-0.89	-0.98	-0.96	0.001408
YKL216W_ORF	YKL216W	URA1	-0.77	-1.14	-0.88	-0.93	0.013629	1
YIL015W_ORF	YIL015W	BAR1	-0.89	-1.15	-0.75	-0.93	0.01551
YBR060C_ORF	YBR060C	ORC2	n	-1.09	-0.71	-0.9	0.132453
YGR014W_ORF	YGR014W	MSB2	-0.57	-1.28	-0.8	-0.883333	0.051749
YBR045C_ORF	YBR045C	GIP1	n	-0.87	n	-0.87	1
YJL196C_ORF	YJL196C	ELO1	-1.01	-0.82	-0.76	-0.863333	0.007532
YGR056W_ORF	YGR056W	RSC1	-0.6	-1.17	-0.79	-0.853333	0.036463
YGL188C_ORF	YGL188C	#N/A	-1.01	-0.61	-0.93	-0.85	0.020049
YDR380W_ORF	YDR380W	ARO10	n	n	-0.83	-0.83	1
YML015C_ORF	YML015C	TAF11	n	-0.83	n	-0.83	1
YGL187C_ORF	YGL187C	COX4	-0.66	-0.85	-0.98	-0.83	0.012301
YFR053C_ORF	YFR053C	HXK1	n	-0.87	-0.77	-0.82	0.03877
YFR017C_ORF	YFR017C	YFR017C	n	-0.81	n	-0.81	1
YBR083W_ORF	YBR083W	TEC1	-0.63	-1.22	-0.51	-0.786667	0.069755
YOL058W_ORF	YOL058W	ARG1	n	-0.78	n	-0.78	1
YGL077C_ORF	YGL077C	HNM1	-0.81	-0.75	n	-0.78	0.024473
Q0070_ORF	Q0070	AI5_ALPHA	-0.9	-0.64	-0.79	-0.776667	0.009282
YGR109W-A_ORF	YGR109W-A	YGR109W-A	-0.79	-0.92	-0.61	-0.773333	0.013239
YIL086C_ORF	YIL086C	#N/A	n	-0.77	n	-0.77	1
YJR094C_ORF	YJR094C	IME1	n	-0.77	n	-0.77	1
YBL093C_ORF	YBL093C	ROX3	-1.56	n	0.07	-0.745	0.528547
YER091C_ORF	YER091C	MET6	-0.7	-0.7	-0.83	-0.743333	0.003381
YCR073C_ORF	YCR073C	SSK22	-1.11	-0.41	-0.71	-0.743333	0.067011
YMR215W_ORF	YMR215W	GAS3	-0.38	-1.12	-0.7	-0.733333	0.075793
YDR503C_ORF	YDR503C	LPP1	n	-0.73	n	-0.73	1
YBL008W-A_ONO_ORF	YBL008W-A	YBL008W-A	n	n	-0.72	-0.72	1
YOR266W_ORF	YOR266W	PNT1	n	n	-0.72	-0.72	1
YBL016W_ORF	YBL016W	FUS3	-0.69	-0.75	-0.7	-0.713333	0.000676
YBL045C_ORF	YBL045C	COR1	-0.43	-0.97	-0.73	-0.71	0.04515
YBR220C_ORF	YBR220C	YBR220C	-0.55	-1.01	-0.55	-0.703333	0.044388
YDR442W_ORF	YDR442W	#N/A	n	n	-0.7	-0.7	1
YGL145W_ORF	YGL145W	TIP20	n	n	-0.7	-0.7	1
YJR115W_ORF	YJR115W	YJR115W	n	n	-0.7	-0.7	1
YMR064W_ORF	YMR064W	AEP1	n	-0.7	n	-0.7	1
YJR154W_ORF	YJR154W	YJR154W	n	n	-0.69	-0.69	1
YGL101W_ORF	YGL101W	YGL101W	-0.62	n	-0.75	-0.685	0.060229
YIL082W-A_ORF	YIL082W-A	YIL082W-A	-0.47	-1.2	-0.38	-0.683333	0.119116
YMR199W_ORF	YMR199W	CLN1	-0.9	-0.52	-0.63	-0.683333	0.026224
YAR007C_ORF	YAR007C	RFA1	n	n	-0.68	-0.68	1
YCR041W_ORF	YCR041W	#N/A	-0.68	n	n	-0.68	1
YGL065C_ORF	YGL065C	ALG2	-0.68	n	-0.67	-0.675	0.004716
Q0105_ORF	Q0105	COB	-0.7	-0.73	-0.59	-0.673333	0.003971
YKR010C_ORF	YKR010C	TOF2	n	n	-0.67	-0.67	1
YLL041C_ORF	YLL041C	SDH2	n	-0.67	n	-0.67	1
YLR133W_ORF	YLR133W	CKI1	n	-0.67	n	-0.67	1
YLR207W_ORF	YLR207W	HRD3	n	-0.67	n	-0.67	1
YNL277W_ORF	YNL277W	MET2	-0.2	-1.14	n	-0.67	0.389437
YNL146W_ORF	YNL146W	YNL146W	-0.75	n	-0.59	-0.67	0.075656
YNL025C_ORF	YNL025C	SSN8	n	-0.66	n	-0.66	1
YFR025C_ORF	YFR025C	HIS2	-0.69	-0.75	-0.53	-0.656667	0.00985
YOL104C_ORF	YOL104C	NDJ1	-0.39	-0.99	-0.58	-0.653333	0.066222
YNL076W_ORF	YNL076W	MKS1	n	-0.65	n	-0.65	1
YBR093C_OCH__ORF	YBR093C	PHO5	-0.38	-0.81	-0.76	-0.65	0.040967
YNL044W_ORF	YNL044W	YIP3	-0.43	-0.89	-0.63	-0.65	0.039502
YIL080W_ORF	YIL080W	YIL080W	-0.52	n	-0.78	-0.65	0.125666
YDR213W_ORF	YDR213W	UPC2	-0.62	-0.58	-0.75	-0.65	0.006175
YDR133C_ORF	YDR133C	#N/A	-0.3	-1.08	-0.53	-0.636667	0.110608
YPR119W_ORF	YPR119W	CLB2	-0.31	-0.8	-0.79	-0.633333	0.059429
YMR283C_ORF	YMR283C	RIT1	n	-0.63	n	-0.63	1
YLR083C_ORF	YLR083C	EMP70	-0.4	-0.7	-0.79	-0.63	0.033283
YER003C_ORF	YER003C	PMI40	-0.93	-0.38	-0.57	-0.626667	0.060305
YNR039C_ORF	YNR039C	ZRG17	n	n	-0.62	-0.62	1
YJL051W_ORF	YJL051W	IRC8	n	-0.62	n	-0.62	1
YOR018W_ORF	YOR018W	ROD1	n	-0.62	n	-0.62	1
YNL239W_ORF	YNL239W	LAP3	-0.27	-0.84	-0.75	-0.62	0.072662
YOR112W_ORF	YOR112W	CEX1	-0.39	-0.88	-0.59	-0.62	0.048814
YPL104W_ORF	YPL104W	MSD1	-0.26	-0.97	n	-0.615	0.333279
YCR100C_ORF	YCR100C	YCR100C	n	n	-0.61	-0.61	1
YPR194C_ORF	YPR194C	OPT2	n	n	-0.61	-0.61	1
YIL119C_ORF	YIL119C	RPI1	n	-0.61	n	-0.61	1
YPL065W_ORF	YPL065W	VPS28	n	-0.73	-0.49	-0.61	0.123658
YPR013C_ORF	YPR013C	YPR013C	-0.29	-1.08	-0.46	-0.61	0.12622
YJR056C_ORF	YJR056C	YJR056C	-0.6	-0.62	n	-0.61	0.010435
YDL090C_ORF	YDL090C	RAM1	n	n	-0.6	-0.6	1
YOR034C-A_ONO_ORF	YOR034C-A	YOR034C-A	n	-0.6	n	-0.6	1
YDR118W_ORF	YDR118W	APC4	-0.6	n	n	-0.6	1
YIL125W_ORF	YIL125W	KGD1	-0.62	-0.62	-0.55	-0.596667	0.001526
YJR131W_ORF	YJR131W	MNS1	-0.43	-0.58	-0.77	-0.593333	0.026406
YFL025C_ORF	YFL025C	BST1	-0.59	-0.46	-0.73	-0.593333	0.01683
YDL240W_ORF	YDL240W	LRG1	-0.33	-0.85	n	-0.59	0.264245
YDR497C_ORF	YDR497C	ITR1	-0.41	-0.8	-0.56	-0.59	0.035118
YLR131C_ORF	YLR131C	ACE2	-0.41	-0.76	n	-0.585	0.185048
YPL172C_ORF	YPL172C	COX10	n	n	-0.58	-0.58	1
YDL239C_ORF	YDL239C	ADY3	n	-0.58	n	-0.58	1
YGL176C_ORF	YGL176C	YGL176C	n	-0.58	n	-0.58	1
YJR021C_ORF	YJR021C	REC107	n	-0.58	n	-0.58	1
YLR313C_ORF	YLR313C	SPH1	n	-0.58	n	-0.58	1
YOL057W_ORF	YOL057W	YOL057W	-0.23	-0.82	-0.69	-0.58	0.083474
YDR410C_ORF	YDR410C	STE14	-0.48	-0.71	-0.55	-0.58	0.013495
YMR243C_ORF	YMR243C	ZRC1	-0.33	-0.84	-0.56	-0.576667	0.059602
YPL241C_ORF	YPL241C	CIN2	-0.44	n	-0.71	-0.575	0.146808
YJR066W_ORF	YJR066W	TOR1	n	n	-0.57	-0.57	1
YDR319C_ORF	YDR319C	YDR319C	-0.17	-0.19	-1.35	-0.57	0.281392
YOR175C_ORF	YOR175C	ALE1	-0.52	-0.66	-0.52	-0.566667	0.006714
YPL177C_ORF	YPL177C	CUP9	-0.68	-0.27	-0.74	-0.563333	0.062369
YGR182C_ORF	YGR182C	#N/A	n	n	-0.56	-0.56	1
YOR308C_ORF	YOR308C	SNU66	n	-0.75	-0.37	-0.56	0.208237
YDR498C_ORF	YDR498C	SEC20	n	-0.76	-0.36	-0.56	0.218376
YCL055W_ORF	YCL055W	KAR4	-0.29	n	-0.83	-0.56	0.286008
Q0080_ORF	Q0080	ATP8	-0.71	-0.32	-0.65	-0.56	0.043817
YPR178W_ORF	YPR178W	PRP4	-0.24	-0.69	-0.74	-0.556667	0.07278	1
YIL157C_ORF	YIL157C	COA1	-0.13	-0.91	-0.63	-0.556667	0.134808
YGR040W_ORF	YGR040W	KSS1	-0.53	-0.56	-0.58	-0.556667	0.000681
YKL209C_ORF	YKL209C	STE6	-0.61	-0.41	-0.65	-0.556667	0.017324
YDR538W_ORF	YDR538W	PAD1	n	-0.43	-0.68	-0.555	0.14103
YMR129W_ORF	YMR129W	POM152	-0.33	-0.92	-0.41	-0.553333	0.095767
YLR132C_ORF	YLR132C	YLR132C	n	-0.55	n	-0.55	1
YOR201C_ORF	YOR201C	MRM1	n	-0.55	n	-0.55	1
YGL021W_ORF	YGL021W	ALK1	-0.08	-1.01	-0.55	-0.546667	0.178664
YLR230W_ORF	YLR230W	#N/A	-0.38	-0.89	-0.37	-0.546667	0.086092
YDR158W_ORF	YDR158W	HOM2	-0.42	-0.94	-0.28	-0.546667	0.112567
YGR109W-B_ORF	YGR109W-B	YGR109W-B	-0.56	n	-0.53	-0.545	0.017517
YJR035W_ORF	YJR035W	RAD26	n	n	-0.54	-0.54	1
YLR047C_ORF	YLR047C	FRE8	n	n	-0.54	-0.54	1
YDL216C_ORF	YDL216C	RRI1	n	-0.54	n	-0.54	1
YDR405W_ORF	YDR405W	MRP20	n	-0.54	n	-0.54	1
YDR105C_ORF	YDR105C	TMS1	-0.28	n	-0.8	-0.54	0.285666
YPL153C_ORF	YPL153C	RAD53	-0.54	-0.31	-0.76	-0.536667	0.053906
YBR092C_ORF	YBR092C	PHO3	-0.3	-0.71	-0.6	-0.536667	0.04837
YDL171C_ORF	YDL171C	GLT1	-0.51	-0.64	-0.46	-0.536667	0.009845
YMR278W_ORF	YMR278W	PGM3	n	-0.42	-0.65	-0.535	0.134792
YOR230W_ORF	YOR230W	WTM1	-0.22	-0.83	-0.55	-0.533333	0.094091
YPL208W_ORF	YPL208W	RKM1	-0.4	-0.67	-0.53	-0.533333	0.020706
YMR052C-A_ORF	YMR052C-A	#N/A	-0.44	-0.47	-0.69	-0.533333	0.021146
YGL138C_ORF	YGL138C	YGL138C	-0.48	-0.37	-0.75	-0.533333	0.042002
YER157W_ORF	YER157W	COG3	-0.51	-0.41	-0.68	-0.533333	0.021146
YBR275C_ORF	YBR275C	RIF1	-1.05	-0.16	-0.39	-0.533333	0.183567
YLR377C_ORF	YLR377C	FBP1	n	-0.38	-0.68	-0.53	0.175583
YDR507C_ORF	YDR507C	GIN4	n	-0.47	-0.59	-0.53	0.071765
YMR173W-A_ORF	YMR173W-A	#N/A	-0.13	-0.81	-0.65	-0.53	0.122938
YDL103C_ORF	YDL103C	QRI1	-0.46	-0.75	-0.37	-0.526667	0.044265
YER088C_ORF	YER088C	DOT6	-0.52	-0.6	-0.46	-0.526667	0.005876
YKR013W_ORF	YKR013W	PRY2	-0.52	-0.83	-0.23	-0.526667	0.093301
Q0032_ORF	Q0032	#N/A	-0.56	n	-0.49	-0.525	0.042379
YDR329C_ORF	YDR329C	PEX3	-0.34	-0.72	-0.51	-0.523333	0.041381
YJL102W_ORF	YJL102W	MEF2	-0.38	-0.62	-0.57	-0.523333	0.018961
YNL256W_ORF	YNL256W	FOL1	-0.87	-0.03	-0.67	-0.523333	0.174838
YGR091W_ORF	YGR091W	PRP31	n	-0.31	-0.73	-0.52	0.244346
YGL095C_ORF	YGL095C	VPS45	n	-0.51	-0.53	-0.52	0.012241
YML053C_ORF	YML053C	YML053C	n	-0.76	-0.28	-0.52	0.275279
YOR132W_ORF	YOR132W	VPS17	-0.22	-0.82	-0.52	-0.52	0.095344
YPR083W_ORF	YPR083W	MDM36	-0.26	-0.42	-0.88	-0.52	0.107507
YOR176W_ORF	YOR176W	HEM15	-0.3	-0.6	-0.66	-0.52	0.042927
YGR058W_ORF	YGR058W	PEF1	-0.31	-0.73	n	-0.52	0.244346
YMR078C_ORF	YMR078C	CTF18	-0.31	-0.84	-0.41	-0.52	0.085418
YDR502C_ORF	YDR502C	SAM2	-0.34	-0.86	-0.36	-0.52	0.092409
YJR073C_ORF	YJR073C	OPI3	-0.17	-0.79	-0.59	-0.516667	0.105599
YDR178W_ORF	YDR178W	SDH4	-0.36	-0.8	-0.39	-0.516667	0.06787
YBR177C_ORF	YBR177C	EHT1	-0.39	-0.99	-0.17	-0.516667	0.169506
YOL063C_ORF	YOL063C	CRT10	-0.37	-0.66	n	-0.515	0.174719
YNL016W_ORF	YNL016W	PUB1	-0.22	-0.84	-0.48	-0.513333	0.103863
YBL098W_ORF	YBL098W	BNA4	-0.25	-0.92	-0.37	-0.513333	0.130568
YCL021W-A_ORF	YCL021W-A	YCL021W-A	-0.26	-0.62	-0.66	-0.513333	0.056262
YNL319W_ORF	YNL319W	#N/A	-0.33	-0.94	-0.27	-0.513333	0.138602
YJR033C_ORF	YJR033C	RAV1	-0.38	-0.54	-0.62	-0.513333	0.018371
YNL092W_ORF	YNL092W	YNL092W	-0.46	-0.45	-0.63	-0.513333	0.012699
YBL035C_ORF	YBL035C	POL12	n	n	-0.51	-0.51	1
YLR256W_ORF	YLR256W	HAP1	n	-0.56	-0.46	-0.51	0.062215
YPR182W_ORF	YPR182W	SMX3	-0.14	-0.87	-0.52	-0.51	0.136667
YCR034W_ORF	YCR034W	FEN1	-0.38	-0.61	-0.54	-0.51	0.017351
YGL113W_ORF	YGL113W	SLD3	-0.51	n	n	-0.51	1
YMR066W_ORF	YMR066W	SOV1	-0.58	-0.35	-0.6	-0.51	0.023853
YGL100W_ORF	YGL100W	SEH1	n	-0.39	-0.62	-0.505	0.142542
YLR242C_ORF	YLR242C	ARV1	n	n	-0.5	-0.5	1
YGR004W_ORF	YGR004W	PEX31	n	-0.38	-0.62	-0.5	0.149953
YGL204C_ORF	YGL204C	#N/A	n	-0.5	n	-0.5	1
YML112W_ORF	YML112W	CTK3	n	-0.5	n	-0.5	1
YPL253C_ORF	YPL253C	VIK1	n	-0.5	n	-0.5	1
YOL044W_ORF	YOL044W	PEX15	n	-0.57	-0.43	-0.5	0.088551
YAR047C_ORF	YAR047C	#N/A	-0.14	-0.72	-0.64	-0.5	0.110352
YOL078W_ORF	YOL078W	AVO1	-0.36	n	-0.64	-0.5	0.173803
YDR279W_ORF	YDR279W	RNH202	-0.49	-0.37	-0.64	-0.5	0.023542
YKL004W_ORF	YKL004W	AUR1	-0.15	-0.77	-0.57	-0.496667	0.112859
YDR205W_ORF	YDR205W	MSC2	-0.2	-0.82	-0.46	-0.493333	0.111075
YNL055C_ORF	YNL055C	POR1	-0.36	-0.79	-0.33	-0.493333	0.079982
YER098W_ORF	YER098W	UBP9	n	-0.49	n	-0.49	1
YJR053W_ORF	YJR053W	BFA1	n	-0.49	n	-0.49	1
YOR228C_ORF	YOR228C	YOR228C	n	-0.49	n	-0.49	1
YAR061W_ORF	YAR061W	YAR061W	-0.28	-0.65	-0.54	-0.49	0.04664
YNL190W_ORF	YNL190W	YNL190W	-0.29	-0.68	-0.5	-0.49	0.049037
YNL078W_ORF	YNL078W	NIS1	-0.37	-0.62	-0.48	-0.49	0.021109
YBR136W_ORF	YBR136W	MEC1	n	-0.34	-0.63	-0.485	0.184945
YLR049C_ORF	YLR049C	YLR049C	n	-0.41	-0.56	-0.485	0.097673
YJL090C_ORF	YJL090C	DPB11	n	-0.9	-0.07	-0.485	0.450585
YBR183W_ORF	YBR183W	YPC1	-0.56	n	-0.41	-0.485	0.097673
YPR180W_ORF	YPR180W	AOS1	-0.46	-0.86	-0.13	-0.483333	0.149161	1
YDR219C_ORF	YDR219C	MFB1	-0.05	-0.68	-0.72	-0.483333	0.155763
YDR325W_ORF	YDR325W	YCG1	-0.14	-0.78	-0.53	-0.483333	0.121889
YDR109C_ORF	YDR109C	YDR109C	-0.09	-0.93	-0.43	-0.483333	0.186074
YNL219C_ORF	YNL219C	ALG9	-0.34	-0.4	-0.71	-0.483333	0.051923
YDR459C_ORF	YDR459C	PFA5	n	n	-0.48	-0.48	1
YPR159W_ORF	YPR159W	KRE6	-0.09	-0.67	-0.68	-0.48	0.132939
YDL093W_ORF	YDL093W	PMT5	-0.21	-0.52	-0.71	-0.48	0.081105
YDR386W_ORF	YDR386W	MUS81	-0.55	n	-0.41	-0.48	0.092191
YEL046C_ORF	YEL046C	GLY1	-0.31	-0.48	-0.64	-0.476667	0.037708
YLR060W_ORF	YLR060W	FRS1	-0.14	-0.69	-0.6	-0.476667	0.107487
YML031W_ORF	YML031W	NDC1	-0.27	-0.69	-0.47	-0.476667	0.059068
YGR108W_ORF	YGR108W	CLB1	-0.35	-0.66	-0.42	-0.476667	0.03666
YGL055W_ORF	YGL055W	OLE1	-0.37	-0.6	-0.46	-0.476667	0.019143
YOL149W_ORF	YOL149W	DCP1	n	-0.4	-0.55	-0.475	0.099696	1
YDR530C_ORF	YDR530C	APA2	n	-0.43	-0.52	-0.475	0.060132
YKL027W_ORF	YKL027W	YKL027W	-0.43	-0.29	-0.7	-0.473333	0.058963
YPL231W_ORF	YPL231W	FAS2	-0.44	-0.47	-0.51	-0.473333	0.00183
YGR142W_ORF	YGR142W	BTN2	-0.41	-0.53	n	-0.47	0.080833	1
YLL016W_ORF	YLL016W	SDC25	n	n	-0.47	-0.47	1
YMR042W_ORF	YMR042W	ARG80	n	-0.47	n	-0.47	1
YJL080C_ORF	YJL080C	SCP160	-0.23	-0.69	-0.49	-0.47	0.071745
YBR029C_ORF	YBR029C	CDS1	-0.27	-0.83	-0.31	-0.47	0.121099
YPL267W_ORF	YPL267W	ACM1	-0.3	-0.54	-0.57	-0.47	0.031494
YNL058C_ORF	YNL058C	YNL058C	-0.7	-0.57	-0.14	-0.47	0.108861
YPL258C_ORF	YPL258C	THI21	-0.1	-0.7	-0.6	-0.466667	0.128398
YOL062C_ORF	YOL062C	APM4	-0.22	-0.69	-0.49	-0.466667	0.075621
YJR143C_ORF	YJR143C	PMT4	-0.24	-0.67	-0.49	-0.466667	0.064544
YNL160W_ORF	YNL160W	YGP1	-0.51	-0.45	-0.44	-0.466667	0.002187
Q0060_ORF	Q0060	AI3	-0.65	-0.28	-0.47	-0.466667	0.048609
YDR533C_ORF	YDR533C	HSP31	n	-0.31	-0.62	-0.465	0.204833
YJR019C_ORF	YJR019C	TES1	n	-0.37	-0.56	-0.465	0.128297
YBL009W_ORF	YBL009W	ALK2	-0.3	-0.42	-0.67	-0.463333	0.051123
YLR294C_ORF	YLR294C	#N/A	-0.32	-0.85	-0.22	-0.463333	0.141239
YMR241W_ORF	YMR241W	YHM2	-0.53	-0.47	-0.38	-0.46	0.00886	1
YBR251W_ORF	YBR251W	MRPS5	n	n	-0.46	-0.46	1
YER024W_ORF	YER024W	YAT2	n	-0.35	-0.57	-0.46	0.149429
YCL068C_ORF	YCL068C	YCL068C	n	-0.46	n	-0.46	1
YOR017W_ORF	YOR017W	PET127	n	-0.46	n	-0.46	1
YOL107W_ORF	YOL107W	YOL107W	-0.14	-0.76	-0.48	-0.46	0.124193
YDR518W_ORF	YDR518W	EUG1	-0.17	-0.55	-0.66	-0.46	0.090253
YDL127W_ORF	YDL127W	PCL2	-0.21	-0.68	-0.49	-0.46	0.077908
YKL079W_ORF	YKL079W	SMY1	-0.23	-0.69	-0.46	-0.46	0.07418
YLR210W_ORF	YLR210W	CLB4	-0.32	-0.53	-0.53	-0.46	0.022382
YDR034C_ORF	YDR034C	LYS14	-0.43	n	-0.49	-0.46	0.04146
YNL314W_ORF	YNL314W	DAL82	-0.46	n	n	-0.46	1
YLR356W_ORF	YLR356W	ATG33	-0.63	-0.31	-0.44	-0.46	0.038462
YML047W-A_ORF	YML047W-A	#N/A	-0.26	-0.71	-0.4	-0.456667	0.075316
YKR088C_ORF	YKR088C	TVP38	-0.29	-0.66	-0.42	-0.456667	0.051966
YIL049W_ORF	YIL049W	DFG10	n	-0.06	-0.85	-0.455	0.455137
YFR029W_ORF	YFR029W	PTR3	n	-0.59	-0.32	-0.455	0.18362
YDR147W_ORF	YDR147W	EKI1	-0.43	n	-0.48	-0.455	0.034944
YKL093W_ORF	YKL093W	MBR1	-0.48	n	-0.43	-0.455	0.034944
YOR206W_ORF	YOR206W	NOC2	-0.2	-0.62	-0.54	-0.453333	0.072056	1
YDL087C_ORF	YDL087C	LUC7	-0.24	-0.53	-0.59	-0.453333	0.052397
YGR156W_ORF	YGR156W	PTI1	-0.5	-0.21	-0.65	-0.453333	0.072445
YGL144C_ORF	YGL144C	ROG1	n	n	-0.45	-0.45	1
YFR028C_ORF	YFR028C	CDC14	n	-0.45	n	-0.45	1
YMR232W_ORF	YMR232W	FUS2	n	-0.45	n	-0.45	1
YNR025C_ORF	YNR025C	#N/A	n	-0.45	n	-0.45	1
YDR339C_ORF	YDR339C	FCF1	n	-0.47	-0.43	-0.45	0.028276
YCR033W_ORF	YCR033W	SNT1	-0.31	-0.74	-0.3	-0.45	0.090058
YGL223C_ORF	YGL223C	COG1	-0.42	-0.78	-0.15	-0.45	0.132528
YKR008W_ORF	YKR008W	RSC4	-0.49	-0.42	-0.44	-0.45	0.002133
YPL086C_ORF	YPL086C	ELP3	-0.5	-0.38	-0.46	-0.446667	0.00618	1
YNL243W_ORF	YNL243W	SLA2	-0.08	-0.97	-0.29	-0.446667	0.238218
YAL024C_ORF	YAL024C	LTE1	-0.19	-0.61	-0.54	-0.446667	0.07518
YLR404W_ORF	YLR404W	FLD1	-0.58	-0.28	-0.48	-0.446667	0.036843
YGL199C_ORF	YGL199C	#N/A	-0.53	n	-0.36	-0.445	0.120154
YNL238W_ORF	YNL238W	KEX2	-0.15	-0.48	-0.7	-0.443333	0.109106
YGL082W_ORF	YGL082W	YGL082W	-0.26	-0.74	-0.33	-0.443333	0.097615
YOR315W_ORF	YOR315W	SFG1	-0.26	-0.81	-0.26	-0.443333	0.136782
YGL083W_ORF	YGL083W	SCY1	-0.34	-0.53	-0.46	-0.443333	0.015301
YPR035W_ORF	YPR035W	GLN1	-0.37	-0.23	-0.73	-0.443333	0.096742
YOL066C_ORF	YOL066C	RIB2	-0.4	-0.79	-0.14	-0.443333	0.143467
YIL026C_ORF	YIL026C	IRR1	-0.56	-0.34	-0.43	-0.443333	0.020123
YDR328C_ORF	YDR328C	SKP1	-0.34	n	-0.54	-0.44	0.14227	1
YBL025W_ORF	YBL025W	RRN10	-0.32	-0.53	-0.47	-0.44	0.019556	1
YLR277C_ORF	YLR277C	YSH1	n	n	-0.44	-0.44	1
YNL082W_ORF	YNL082W	PMS1	n	n	-0.44	-0.44	1
YDL176W_ORF	YDL176W	YDL176W	n	-0.44	n	-0.44	1
YNL051W_ORF	YNL051W	COG5	-0.14	-0.74	n	-0.44	0.380965
YDR015C_ORF	YDR015C	#N/A	-0.22	-0.76	-0.34	-0.44	0.11503
YPL053C_ORF	YPL053C	KTR6	-0.26	-0.5	-0.56	-0.44	0.040754
YCL024W_ORF	YCL024W	KCC4	-0.3	-0.33	-0.69	-0.44	0.072399
YDR020C_ORF	YDR020C	DAS2	-0.35	-0.53	n	-0.44	0.128446
YOL143C_ORF	YOL143C	RIB4	-0.6	-0.45	-0.26	-0.436667	0.047191	1
YAR014C_ORF	YAR014C	BUD14	-0.22	-0.68	-0.41	-0.436667	0.082074
YIL137C_ORF	YIL137C	TMA108	-0.26	-0.7	-0.35	-0.436667	0.082884
YGR260W_ORF	YGR260W	TNA1	-0.26	-0.78	-0.27	-0.436667	0.126026
YLR450W_ORF	YLR450W	HMG2	-0.38	-0.37	-0.56	-0.436667	0.019407
YLR287C_ORF	YLR287C	YLR287C	-0.4	-0.14	-0.77	-0.436667	0.139479
YDR119W_ORF	YDR119W	VBA4	-0.49	-0.32	-0.5	-0.436667	0.017423
YJL136W-A_ONO_ORF	YJL136W-A	YJL136W-A	-0.52	n	-0.35	-0.435	0.122849
YKL005C_ORF	YKL005C	BYE1	-0.07	-0.68	-0.55	-0.433333	0.144552	1
YMR125W_ORF	YMR125W	STO1	-0.16	-0.67	-0.47	-0.433333	0.099953
YGL139W_ORF	YGL139W	FLC3	-0.17	-0.54	-0.59	-0.433333	0.082091
YMR062C_ORF	YMR062C	ARG7	-0.1	-0.7	-0.5	-0.433333	0.133333
YLR347C_ORF	YLR347C	KAP95	-0.41	-0.28	-0.61	-0.433333	0.045716
YLR219W_ORF	YLR219W	MSC3	-0.52	-0.43	-0.35	-0.433333	0.012598
YDR181C_ORF	YDR181C	SAS4	n	-0.43	n	-0.43	1
YDR499W_ORF	YDR499W	LCD1	n	-0.43	n	-0.43	1
YLR359W_ORF	YLR359W	ADE13	-0.16	-0.67	-0.46	-0.43	0.100843
YLR178C_ORF	YLR178C	TFS1	-0.18	-0.64	-0.47	-0.43	0.085244
YKL193C_ORF	YKL193C	SDS22	-0.36	-0.5	-0.43	-0.43	0.008718
YPR113W_ORF	YPR113W	PIS1	-0.41	-0.43	-0.45	-0.43	0.00072
YOR033C_ORF	YOR033C	EXO1	-0.43	-0.43	n	-0.43	0
YMR088C_ORF	YMR088C	VBA1	-0.51	-0.2	-0.58	-0.43	0.066467
YPL280W_ORF	YPL280W	HSP32	-0.27	-0.53	-0.48	-0.426667	0.033129
YKL024C_ORF	YKL024C	URA6	-0.28	-0.44	-0.56	-0.426667	0.034285
YLR040C_ORF	YLR040C	YLR040C	-0.32	-0.6	-0.36	-0.426667	0.03952
YBR042C_ORF	YBR042C	CST26	n	-0.28	-0.57	-0.425	0.209316
YDR229W_ORF	YDR229W	IVY1	-0.27	n	-0.58	-0.425	0.222636
YPL188W_ORF	YPL188W	POS5	-0.51	n	-0.34	-0.425	0.125666
YDR517W_ORF	YDR517W	GRH1	-0.03	-0.72	-0.52	-0.423333	0.17489
YIL023C_ORF	YIL023C	YKE4	-0.17	-0.71	-0.39	-0.423333	0.114138
YFR043C_ORF	YFR043C	IRC6	-0.26	-0.67	-0.34	-0.423333	0.077747
YNL053W_ORF	YNL053W	MSG5	-0.26	-0.69	-0.32	-0.423333	0.087793
YLR190W_ORF	YLR190W	MMR1	-0.42	-0.47	-0.38	-0.423333	0.003761
YCR079W_ORF	YCR079W	PTC6	-0.48	-0.14	-0.65	-0.423333	0.105878
YML027W_ORF	YML027W	YOX1	-0.55	-0.33	-0.39	-0.423333	0.023221
YLR137W_ORF	YLR137W	YLR137W	n	-0.42	n	-0.42	1	1
YCL018W_ORF	YCL018W	LEU2	n	n	-0.42	-0.42	1
YDR193W_ORF	YDR193W	#N/A	n	n	-0.42	-0.42	1
YLR298C_ORF	YLR298C	YHC1	n	-0.42	n	-0.42	1
YPL095C_ORF	YPL095C	EEB1	n	-0.42	n	-0.42	1
YDR352W_ORF	YDR352W	YDR352W	-0.12	-1.03	-0.11	-0.42	0.302386
YMR152W_ORF	YMR152W	YIM1	-0.17	-0.57	-0.52	-0.42	0.079237
YBR125C_ORF	YBR125C	PTC4	-0.18	-0.78	-0.3	-0.42	0.149037
YLR173W_ORF	YLR173W	YLR173W	-0.2	-0.35	-0.71	-0.42	0.109001
YOL036W_ORF	YOL036W	YOL036W	-0.2	-0.64	-0.42	-0.42	0.080561
YKR076W_ORF	YKR076W	ECM4	-0.27	n	-0.57	-0.42	0.218376
YMR037C_ORF	YMR037C	MSN2	-0.33	-0.51	n	-0.42	0.134386
YBR216C_ORF	YBR216C	YBP1	-0.42	n	n	-0.42	1
YDR370C_ORF	YDR370C	YDR370C	-0.42	n	n	-0.42	1
YFL027C_ORF	YFL027C	GYP8	-0.5	0.05	-0.81	-0.42	0.236826
YGR202C_ORF	YGR202C	PCT1	-0.08	-0.91	-0.26	-0.416667	0.24016
YLR381W_ORF	YLR381W	CTF3	-0.25	-0.33	-0.67	-0.416667	0.083677
YJL200C_ORF	YJL200C	ACO2	-0.28	-0.47	-0.5	-0.416667	0.026256
YJL194W_ORF	YJL194W	CDC6	-0.49	-0.35	-0.41	-0.416667	0.00934
YMR119W-A_ORF	YMR119W-A	#N/A	n	-0.3	-0.53	-0.415	0.172094
YLR240W_ORF	YLR240W	VPS34	n	-0.37	-0.46	-0.415	0.068762
YML038C_ORF	YML038C	YMD8	n	-0.53	-0.3	-0.415	0.172094
YCR075C_ORF	YCR075C	ERS1	-0.42	n	-0.41	-0.415	0.00767
YBR026C_ORF	YBR026C	ETR1	-0.17	-0.71	-0.36	-0.413333	0.120501
YKL081W_ORF	YKL081W	TEF4	-0.27	-0.47	-0.5	-0.413333	0.029174
YMR296C_ORF	YMR296C	LCB1	-0.32	-0.4	-0.52	-0.413333	0.019203
YMR139W_ORF	YMR139W	RIM11	-0.37	-0.25	-0.62	-0.413333	0.063023
YLR251W_ORF	YLR251W	SYM1	n	-0.26	-0.56	-0.41	0.22328	1
YDR438W_ORF	YDR438W	THI74	n	n	-0.41	-0.41	1
YIL155C_ORF	YIL155C	GUT2	n	n	-0.41	-0.41	1
YFR030W_ORF	YFR030W	MET10	n	-0.24	-0.58	-0.41	0.250228
YML046W_ORF	YML046W	PRP39	n	-0.39	-0.43	-0.41	0.03103
YPL273W_ORF	YPL273W	SAM4	-0.1	-0.72	-0.41	-0.41	0.149089
YDR176W_ORF	YDR176W	NGG1	-0.19	-0.58	-0.46	-0.41	0.070818
YBR195C_ORF	YBR195C	MSI1	-0.2	n	-0.62	-0.41	0.301348
YER089C_ORF	YER089C	PTC2	-0.2	-0.77	-0.26	-0.41	0.151522
YDR274C_ORF	YDR274C	#N/A	-0.24	-0.62	-0.37	-0.41	0.066654
YJR032W_ORF	YJR032W	CPR7	-0.26	-0.68	-0.29	-0.41	0.093798
YNL068C_ORF	YNL068C	FKH2	-0.59	n	-0.23	-0.41	0.263363
YDR172W_ORF	YDR172W	SUP35	-0.12	-0.45	-0.65	-0.406667	0.119128	1
YNL206C_ORF	YNL206C	RTT106	-1.45	0	0.23	-0.406667	0.520228	1
YDR516C_ORF	YDR516C	EMI2	-0.22	-0.82	-0.18	-0.406667	0.188396
YJR031C_ORF	YJR031C	GEA1	-0.23	-0.49	-0.5	-0.406667	0.044129
YOR087W_ORF	YOR087W	YVC1	-0.23	-0.67	-0.32	-0.406667	0.093832
YGR283C_ORF	YGR283C	YGR283C	-0.28	-0.53	-0.41	-0.406667	0.030095
YGR048W_ORF	YGR048W	UFD1	-0.37	-0.42	-0.43	-0.406667	0.002076
YNR009W_ORF	YNR009W	NRM1	-0.53	-0.51	-0.18	-0.406667	0.069813
YEL062W_ORF	YEL062W	NPR2	n	-0.37	-0.44	-0.405	0.05488
YNL257C_ORF	YNL257C	SIP3	n	-0.44	-0.37	-0.405	0.05488
YJL071W_ORF	YJL071W	ARG2	n	-0.62	-0.19	-0.405	0.310691
YNL316C_ORF	YNL316C	PHA2	-0.25	-0.56	n	-0.405	0.232696
YER114C_ORF	YER114C	BOI2	-0.33	n	-0.48	-0.405	0.116572
YCL005W_ORF	YCL005W	LDB16	-0.34	-0.56	-0.31	-0.403333	0.036124
YAL041W_ORF	YAL041W	CDC24	-0.12	-0.47	-0.62	-0.403333	0.11257
YJL065C_ORF	YJL065C	DLS1	-0.17	-0.77	-0.27	-0.403333	0.161842
YLR059C_ORF	YLR059C	REX2	-0.22	-0.52	-0.47	-0.403333	0.04907
YKL207W_ORF	YKL207W	AIM27	-0.31	-0.55	-0.35	-0.403333	0.032248
YPL050C_ORF	YPL050C	MNN9	-0.44	-0.33	-0.44	-0.403333	0.008163
YOL159C_ORF	YOL159C	YOL159C	n	n	-0.4	-0.4	1
YBR196C-B_ONO_ORF	YBR196C-B	YBR196C-B	n	-0.4	n	-0.4	1
YGL128C_ORF	YGL128C	CWC23	n	-0.4	n	-0.4	1
YJL025W_ORF	YJL025W	RRN7	n	-0.4	n	-0.4	1
YLR014C_ORF	YLR014C	PPR1	n	-0.4	n	-0.4	1
YPL133C_ORF	YPL133C	RDS2	-0.04	-0.4	-0.76	-0.4	0.194177
YGR052W_ORF	YGR052W	FMP48	-0.18	-0.76	-0.26	-0.4	0.158345
YOR361C_ORF	YOR361C	PRT1	-0.19	-0.67	-0.34	-0.4	0.10602
YMR211W_ORF	YMR211W	DML1	-0.22	-0.6	-0.38	-0.4	0.06817
YDR389W_ORF	YDR389W	SAC7	-0.23	-0.54	-0.43	-0.4	0.047799
YPR158W_ORF	YPR158W	CUR1	-0.35	-0.48	-0.37	-0.4	0.010055
YDR332W_ORF	YDR332W	IRC3	-0.46	n	-0.34	-0.4	0.094786
YDL077C_ORF	YDL077C	VAM6	-0.07	-0.31	-0.81	-0.396667	0.210395
YOR156C_ORF	YOR156C	NFI1	-0.19	-0.75	-0.25	-0.396667	0.155008
YGR053C_ORF	YGR053C	YGR053C	-0.28	-0.24	-0.67	-0.396667	0.10165
YDR232W_ORF	YDR232W	HEM1	-0.29	-0.45	-0.45	-0.396667	0.017602
YOL004W_ORF	YOL004W	SIN3	n	-0.24	-0.55	-0.395	0.238059
YBL066C_ORF	YBL066C	SEF1	0.08	n	-0.87	-0.395	0.558376
YOR038C_ORF	YOR038C	HIR2	-0.14	-0.65	n	-0.395	0.364945
YPL161C_ORF	YPL161C	BEM4	-0.25	-0.54	n	-0.395	0.223973
YPL184C_ORF	YPL184C	MRN1	-0.12	-0.44	-0.62	-0.393333	0.114856
YER149C_ORF	YER149C	PEA2	-0.12	-0.51	-0.55	-0.393333	0.103122
YLR321C_ORF	YLR321C	SFH1	-0.28	-0.56	-0.34	-0.393333	0.043774
Q0050_ORF	Q0050	AI1	-0.34	-0.22	-0.62	-0.393333	0.080032
YIL062C_ORF	YIL062C	ARC15	-0.24	-0.63	-0.31	-0.393333	0.081872	1
YPL048W_ORF	YPL048W	CAM1	0.01	-0.71	-0.48	-0.393333	0.20513
YNL312W_ORF	YNL312W	RFA2	-0.17	-0.7	-0.31	-0.393333	0.131272
YER171W_ORF	YER171W	RAD3	-0.18	-0.71	-0.29	-0.393333	0.1352
YDL212W_ORF	YDL212W	SHR3	-0.2	-0.55	-0.43	-0.393333	0.061895
YOR121C_ORF	YOR121C	#N/A	-0.24	-0.37	-0.57	-0.393333	0.054698
YOR246C_ORF	YOR246C	YOR246C	-0.24	-0.8	-0.13	-0.39	0.200858	1
YEL001C_ORF	YEL001C	IRC22	-0.27	-0.68	-0.22	-0.39	0.115841	1
YGL210W_ORF	YGL210W	YPT32	-0.3	-0.51	-0.36	-0.39	0.024695	1
YDR393W_ORF	YDR393W	SHE9	n	n	-0.39	-0.39	1
YKR077W_ORF	YKR077W	MSA2	n	-0.39	n	-0.39	1
YLL053C_ORF	YLL053C	YLL053C	n	-0.39	n	-0.39	1
YLR252W_ORF	YLR252W	#N/A	n	-0.39	n	-0.39	1
YMR169C_ORF	YMR169C	ALD3	n	-0.39	n	-0.39	1
YOR296W_ORF	YOR296W	YOR296W	-0.16	-0.82	-0.19	-0.39	0.211598
YCR017C_ORF	YCR017C	CWH43	-0.18	-0.54	-0.45	-0.39	0.069051
YDR244W_ORF	YDR244W	PEX5	-0.2	n	-0.58	-0.39	0.288604
YPR146C_ORF	YPR146C	#N/A	-0.21	-0.56	-0.4	-0.39	0.061172
YCR011C_ORF	YCR011C	ADP1	-0.24	-0.41	-0.52	-0.39	0.040951
YML066C_ORF	YML066C	SMA2	-0.31	n	-0.47	-0.39	0.128802
YGL060W_ORF	YGL060W	YBP2	-0.34	n	-0.44	-0.39	0.081175
YBR191W_ORF	YBR191W	RPL21A	-0.39	n	n	-0.39	1
YMR203W_ORF	YMR203W	TOM40	-0.41	-0.18	-0.58	-0.39	0.078111
YBR035C_ORF	YBR035C	PDX3	-0.45	-0.38	-0.34	-0.39	0.006725
Q0085_ORF	Q0085	ATP6	-0.59	-0.17	-0.41	-0.39	0.085072
YKL113C_ORF	YKL113C	RAD27	-0.6	-0.26	-0.31	-0.39	0.066565
YBL091C_ORF	YBL091C	MAP2	-0.15	-0.76	-0.25	-0.386667	0.177243	1
YPR126C_ORF	YPR126C	#N/A	-0.21	-0.56	-0.39	-0.386667	0.062012	1
YFL047W_ORF	YFL047W	RGD2	-0.2	-0.63	-0.33	-0.386667	0.093473
YKR055W_ORF	YKR055W	RHO4	-0.23	-0.46	-0.47	-0.386667	0.038725
YML072C_ORF	YML072C	TCB3	-0.32	-0.32	-0.52	-0.386667	0.028463
YEL016C_ORF	YEL016C	NPP2	-0.39	-0.43	-0.34	-0.386667	0.004503
YIL124W_ORF	YIL124W	AYR1	-0.53	-0.34	-0.29	-0.386667	0.033937
YKR041W_ORF	YKR041W	YKR041W	0.03	-0.74	-0.45	-0.386667	0.227182
YLR260W_ORF	YLR260W	LCB5	-0.37	-0.47	-0.32	-0.386667	0.012757
YJR105W_ORF	YJR105W	ADO1	-0.38	-0.57	-0.21	-0.386667	0.065306
YOL031C_ORF	YOL031C	SIL1	n	-0.38	-0.39	-0.385	0.008267
YER086W_ORF	YER086W	ILV1	-0.4	-0.19	-0.56	-0.383333	0.070007
YER148W_ORF	YER148W	SPT15	-0.22	-0.52	-0.41	-0.383333	0.048481	1
YMR108W_ORF	YMR108W	ILV2	-0.23	-0.57	-0.35	-0.383333	0.06131	1
YLR368W_ORF	YLR368W	MDM30	-0.09	-0.51	-0.55	-0.383333	0.121113
YLR270W_ORF	YLR270W	DCS1	-0.12	-0.63	-0.4	-0.383333	0.121574
YER052C_ORF	YER052C	HOM3	-0.19	-0.36	-0.6	-0.383333	0.084268
YDR390C_ORF	YDR390C	UBA2	-0.21	-0.27	-0.67	-0.383333	0.117393
YDR307W_ORF	YDR307W	YDR307W	-0.26	-0.46	-0.43	-0.383333	0.025389
YIL050W_ORF	YIL050W	PCL7	-0.29	-0.36	-0.5	-0.383333	0.024968
YKL011C_ORF	YKL011C	CCE1	-0.31	-0.7	-0.14	-0.383333	0.146883
YLR084C_ORF	YLR084C	RAX2	-0.33	-0.34	-0.48	-0.383333	0.015583
YLR380W_ORF	YLR380W	CSR1	-0.34	-0.43	-0.38	-0.383333	0.004581
YBR202W_ORF	YBR202W	MCM7	-0.4	-0.36	-0.39	-0.383333	0.000982
YNL220W_ORF	YNL220W	ADE12	-0.37	-0.5	-0.27	-0.38	0.029357	1
YOL115W_ORF	YOL115W	PAP2	n	n	-0.38	-0.38	1
YEL005C_ORF	YEL005C	VAB2	n	-0.38	n	-0.38	1
YKR064W_ORF	YKR064W	OAF3	n	-0.38	n	-0.38	1
YLR091W_ORF	YLR091W	GEP5	n	-0.38	n	-0.38	1
YMR030W-A_ONO_ORF	YMR030W-A	YMR030W-A	n	-0.51	-0.25	-0.38	0.209845
YNL303W_ORF	YNL303W	#N/A	-0.07	-0.72	-0.35	-0.38	0.180979
YPL257W_ORF	YPL257W	YPL257W	-0.15	-0.55	-0.44	-0.38	0.086038
YOR065W_ORF	YOR065W	CYT1	-0.17	-0.75	-0.22	-0.38	0.177147
YMR100W_ORF	YMR100W	MUB1	-0.24	-0.69	-0.21	-0.38	0.134125
YLR071C_ORF	YLR071C	RGR1	-0.26	-0.58	-0.3	-0.38	0.063558
YNL289W_ORF	YNL289W	PCL1	-0.29	n	-0.47	-0.38	0.14805
YGL075C_ORF	YGL075C	MPS2	-0.3	-0.51	-0.33	-0.38	0.028511
YNL017C_ORF	YNL017C	#N/A	-0.39	-0.27	-0.48	-0.38	0.024679
YLR274W_ORF	YLR274W	MCM5	-0.39	-0.58	-0.17	-0.38	0.084979
YLR286C_ORF	YLR286C	CTS1	-0.42	-0.2	-0.52	-0.38	0.056658
YMR274C_ORF	YMR274C	RCE1	-0.54	0.03	-0.63	-0.38	0.2073
YLR036C_ORF	YLR036C	YLR036C	-0.2	-0.27	-0.66	-0.376667	0.119094
YMR148W_ORF	YMR148W	OSW5	-0.28	-0.63	-0.22	-0.376667	0.098478
YIL118W_ORF	YIL118W	RHO3	-0.36	-0.7	-0.07	-0.376667	0.174434
YGL250W_ORF	YGL250W	RMR1	-0.37	-0.69	-0.07	-0.376667	0.170037
YDR236C_ORF	YDR236C	FMN1	-0.38	-0.42	-0.33	-0.376667	0.004743
YNL317W_ORF	YNL317W	PFS2	-0.11	-0.64	-0.38	-0.376667	0.132896
YOR320C_ORF	YOR320C	GNT1	-0.17	-0.57	-0.39	-0.376667	0.082755
YOR114W_ORF	YOR114W	YOR114W	-0.18	-0.81	-0.14	-0.376667	0.224699
YJL060W_ORF	YJL060W	BNA3	-0.19	-0.56	-0.38	-0.376667	0.071867
YML103C_ORF	YML103C	NUP188	-0.23	-0.43	-0.47	-0.376667	0.036718
YCR068W_ORF	YCR068W	ATG15	n	-0.3	-0.45	-0.375	0.125666
YDR463W_ORF	YDR463W	STP1	n	-0.43	-0.32	-0.375	0.09271
YBL013W_ORF	YBL013W	FMT1	-0.2	n	-0.55	-0.375	0.277965
YLR265C_ORF	YLR265C	NEJ1	-0.28	-0.47	n	-0.375	0.157954
YNL126W_ORF	YNL126W	SPC98	-0.42	n	-0.33	-0.375	0.076031
YOL065C_ORF	YOL065C	INP54	0.03	-0.88	-0.27	-0.373333	0.297885
YBR073W_ORF	YBR073W	RDH54	-0.03	-0.67	-0.42	-0.373333	0.182852
YNL104C_ORF	YNL104C	LEU4	-0.14	-0.62	-0.36	-0.373333	0.114784
YOL111C_ORF	YOL111C	MDY2	-0.18	-0.84	-0.1	-0.373333	0.252336
YOL138C_ORF	YOL138C	RTC1	-0.2	-0.53	-0.39	-0.373333	0.059786
YDR127W_ORF	YDR127W	ARO1	-0.25	-0.35	-0.52	-0.373333	0.04179
YJR006W_ORF	YJR006W	POL31	-0.36	-0.49	-0.27	-0.373333	0.028033
YPL246C_ORF	YPL246C	RBD2	-0.37	-0.41	-0.34	-0.373333	0.002937
YOR070C_ORF	YOR070C	GYP1	-0.45	-0.39	-0.28	-0.373333	0.017317
YFL008W_ORF	YFL008W	SMC1	-0.46	-0.54	-0.12	-0.373333	0.101206
YNL264C_ORF	YNL264C	PDR17	-0.1	-0.57	-0.45	-0.373333	0.117919
YPR174C_ORF	YPR174C	YPR174C	-0.23	-0.47	-0.41	-0.37	0.035948	1
YAR028W_ORF	YAR028W	YAR028W	n	n	-0.37	-0.37	1
YPL193W_ORF	YPL193W	RSA1	n	n	-0.37	-0.37	1
YGL180W_ORF	YGL180W	ATG1	n	-0.37	n	-0.37	1
YIL166C_ORF	YIL166C	YIL166C	n	-0.37	n	-0.37	1
YKL189W_ORF	YKL189W	HYM1	n	-0.37	n	-0.37	1
YPR122W_ORF	YPR122W	AXL1	n	-0.38	-0.36	-0.37	0.017202
YFR016C_ORF	YFR016C	YFR016C	n	-0.46	-0.28	-0.37	0.151903
YJR054W_ORF	YJR054W	YJR054W	n	-0.48	-0.26	-0.37	0.183967
YDR323C_ORF	YDR323C	PEP7	-0.05	n	-0.69	-0.37	0.453949
YEL042W_ORF	YEL042W	GDA1	-0.09	-0.31	-0.71	-0.37	0.178319
YDR477W_ORF	YDR477W	SNF1	-0.1	-0.78	-0.23	-0.37	0.217825
YBL099W_ORF	YBL099W	ATP1	-0.16	-0.48	-0.47	-0.37	0.071998
YKL025C_ORF	YKL025C	PAN3	-0.22	-0.3	-0.59	-0.37	0.0812
YNR018W_ORF	YNR018W	AIM38	-0.22	-0.65	-0.24	-0.37	0.118464
YPL260W_ORF	YPL260W	YPL260W	-0.23	-0.55	-0.33	-0.37	0.059491
YDL095W_ORF	YDL095W	PMT1	-0.25	-0.74	-0.12	-0.37	0.189046
YEL068C_ORF	YEL068C	#N/A	-0.26	-0.39	-0.46	-0.37	0.024173
YML080W_ORF	YML080W	DUS1	-0.32	-0.42	n	-0.37	0.085512
YML005W_ORF	YML005W	TRM12	-0.36	-0.41	-0.34	-0.37	0.00315
YGL243W_ORF	YGL243W	TAD1	-0.37	n	n	-0.37	1
YML091C_ORF	YML091C	RPM2	-0.37	n	n	-0.37	1
YGL196W_ORF	YGL196W	DSD1	-0.44	-0.33	-0.34	-0.37	0.008889
YBR187W_ORF	YBR187W	GDT1	-0.26	-0.24	-0.6	-0.366667	0.088259	1
YMR168C_ORF	YMR168C	CEP3	-0.25	-0.32	-0.53	-0.366667	0.048821	1
YLR107W_ORF	YLR107W	REX3	-0.13	-0.45	-0.52	-0.366667	0.09255
YML041C_ORF	YML041C	VPS71	-0.23	-0.52	-0.35	-0.366667	0.048821
YGR074W_ORF	YGR074W	SMD1	-0.24	-0.38	-0.48	-0.366667	0.034196
YGL229C_ORF	YGL229C	SAP4	-0.48	-0.32	-0.3	-0.366667	0.023292
YEL035C_ORF	YEL035C	UTR5	-0.4	-0.29	-0.41	-0.366667	0.010814
YDR482C_ORF	YDR482C	CWC21	-0.21	n	-0.52	-0.365	0.255654	1
YGL184C_ORF	YGL184C	STR3	n	-0.5	-0.23	-0.365	0.225529
YGL175C_ORF	YGL175C	SAE2	n	-0.58	-0.15	-0.365	0.338887
YNL138W-A_ONO_ORF	YNL138W-A	YSF3	-0.12	n	-0.61	-0.365	0.376342
YFL048C_ORF	YFL048C	EMP47	-0.21	n	-0.52	-0.365	0.255654
YDR124W_ORF	YDR124W	YDR124W	-0.3	n	-0.43	-0.365	0.112194
YOL075C_ORF	YOL075C	YOL075C	-0.39	n	-0.34	-0.365	0.043536
YPR023C_ORF	YPR023C	EAF3	-0.07	-0.69	-0.33	-0.363333	0.180636	1
YNR021W_ORF	YNR021W	YNR021W	-0.2	-0.56	-0.33	-0.363333	0.074642
YKL036C_ORF	YKL036C	#N/A	-0.28	-0.4	-0.41	-0.363333	0.012958
YOR102W_ORF	YOR102W	#N/A	-0.53	-0.37	-0.19	-0.363333	0.065916
YDL167C_ORF	YDL167C	NRP1	-0.06	-0.63	-0.4	-0.363333	0.159422
YJR140C_ORF	YJR140C	HIR3	-0.12	-0.35	-0.62	-0.363333	0.12839
YDR221W_ORF	YDR221W	GTB1	-0.12	-0.49	-0.48	-0.363333	0.096268
YLR342W_ORF	YLR342W	FKS1	-0.21	-0.31	-0.57	-0.363333	0.077232
YJR025C_ORF	YJR025C	BNA1	-0.28	-0.41	-0.4	-0.363333	0.012958
YNL262W_ORF	YNL262W	POL2	-0.29	-0.39	-0.41	-0.363333	0.010276
YNL052W_ORF	YNL052W	COX5A	-0.42	-0.43	-0.23	-0.36	0.031147	1
YNL148C_ORF	YNL148C	ALF1	n	-0.62	-0.1	-0.36	0.398196	1
YER163C_ORF	YER163C	YER163C	-0.38	-0.57	-0.13	-0.36	0.105757	1
YDL016C_ORF	YDL016C	#N/A	n	n	-0.36	-0.36	1
YGL044C_ORF	YGL044C	RNA15	n	-0.62	-0.1	-0.36	0.398196
YPR079W_ORF	YPR079W	MRL1	-0.07	-0.41	-0.6	-0.36	0.145918
YJR080C_ORF	YJR080C	AIM24	-0.1	-0.6	-0.38	-0.36	0.130614
YKL128C_ORF	YKL128C	PMU1	-0.11	-0.58	-0.39	-0.36	0.118712
YKL077W_ORF	YKL077W	YKL077W	-0.18	-0.38	-0.52	-0.36	0.067579
YOR270C_ORF	YOR270C	VPH1	-0.23	-0.4	-0.45	-0.36	0.032547
YLR073C_ORF	YLR073C	RFU1	-0.29	-0.41	-0.38	-0.36	0.009882
YDL017W_ORF	YDL017W	CDC7	-0.36	n	n	-0.36	1
YBL079W_ORF	YBL079W	NUP170	-0.38	-0.22	-0.48	-0.36	0.041504
YNR035C_ORF	YNR035C	ARC35	-0.45	-0.28	-0.35	-0.36	0.018263
YGR093W_ORF	YGR093W	YGR093W	-0.03	-0.81	-0.23	-0.356667	0.266796
YGL043W_ORF	YGL043W	DST1	-0.1	-0.41	-0.56	-0.356667	0.119006
YOR323C_ORF	YOR323C	PRO2	-0.15	-0.6	-0.32	-0.356667	0.11285
YOR307C_ORF	YOR307C	SLY41	-0.34	0.01	-0.74	-0.356667	0.241478
YJR090C_ORF	YJR090C	GRR1	-0.42	-0.23	-0.42	-0.356667	0.030114
YKL141W_ORF	YKL141W	SDH3	-0.42	-0.35	-0.3	-0.356667	0.009387
YJR116W_ORF	YJR116W	YJR116W	-0.5	-0.25	-0.32	-0.356667	0.040928
YPR198W_ORF	YPR198W	SGE1	-0.03	-0.42	-0.62	-0.356667	0.175727
YMR058W_ORF	YMR058W	FET3	-0.06	-0.65	-0.36	-0.356667	0.171289
YCR044C_ORF	YCR044C	PER1	-0.2	-0.48	-0.39	-0.356667	0.049593
YDL180W_ORF	YDL180W	YDL180W	n	-0.07	-0.64	-0.355	0.430645
YBR097W_ORF	YBR097W	VPS15	-0.16	-0.55	n	-0.355	0.319776
YGR140W_ORF	YGR140W	CBF2	-0.29	n	-0.42	-0.355	0.115287
YMR147W_ORF	YMR147W	YMR147W	-0.15	-0.36	-0.55	-0.353333	0.092325
YML059C_ORF	YML059C	NTE1	-0.17	-0.49	-0.4	-0.353333	0.065635
YGR060W_ORF	YGR060W	ERG25	-0.17	-0.55	-0.34	-0.353333	0.084641
YMR212C_ORF	YMR212C	EFR3	-0.2	-0.61	-0.25	-0.353333	0.111656
YJL085W_ORF	YJL085W	EXO70	-0.24	-0.48	-0.34	-0.353333	0.036682
YPL279C_ORF	YPL279C	YPL279C	-0.33	-0.4	-0.33	-0.353333	0.004333
YPL269W_ORF	YPL269W	KAR9	-0.39	-0.15	-0.52	-0.353333	0.082586
YBR011C_ORF	YBR011C	IPP1	-0.45	-0.35	-0.26	-0.353333	0.02328
YKL185W_ORF	YKL185W	ASH1	-0.51	-0.39	-0.16	-0.353333	0.075073
YJL178C_ORF	YJL178C	ATG27	-0.39	-0.42	-0.24	-0.35	0.024384	1
YKL059C_ORF	YKL059C	MPE1	-0.27	-0.44	-0.34	-0.35	0.019291	1
YOR126C_ORF	YOR126C	IAH1	n	-0.27	-0.43	-0.35	0.143056
YEL072W_ORF	YEL072W	RMD6	n	-0.35	n	-0.35	1
YMR060C_ORF	YMR060C	SAM37	n	-0.35	n	-0.35	1
YGR015C_ORF	YGR015C	YGR015C	n	-0.47	-0.23	-0.35	0.210274
YER172C_ORF	YER172C	BRR2	-0.01	-0.61	-0.43	-0.35	0.187802
YOL061W_ORF	YOL061W	PRS5	-0.11	-0.63	-0.31	-0.35	0.147018
YPR140W_ORF	YPR140W	TAZ1	-0.12	-0.43	-0.5	-0.35	0.0956
YPL164C_ORF	YPL164C	MLH3	-0.14	-0.56	n	-0.35	0.344042
YBR133C_ORF	YBR133C	HSL7	-0.22	-0.41	-0.42	-0.35	0.032864
YEL013W_ORF	YEL013W	VAC8	-0.23	-0.38	-0.44	-0.35	0.030393
YIR002C_ORF	YIR002C	MPH1	-0.26	n	-0.44	-0.35	0.160231
YGL222C_ORF	YGL222C	EDC1	-0.29	-0.47	-0.29	-0.35	0.028153
YPL159C_ORF	YPL159C	PET20	-0.35	-0.5	-0.2	-0.35	0.05612
YGL142C_ORF	YGL142C	GPI10	-0.4	-0.01	-0.64	-0.35	0.196834
YKL087C_ORF	YKL087C	CYT2	-0.24	-0.29	-0.51	-0.346667	0.052743
YDL102W_ORF	YDL102W	POL3	-0.13	-0.51	-0.4	-0.346667	0.091694
YGL230C_ORF	YGL230C	YGL230C	-0.16	-0.68	-0.2	-0.346667	0.173666
YGL012W_ORF	YGL012W	ERG4	-0.21	-0.52	-0.31	-0.346667	0.062949
YGL155W_ORF	YGL155W	CDC43	-0.23	-0.46	-0.35	-0.346667	0.0348
YMR191W_ORF	YMR191W	SPG5	-0.24	-0.65	-0.15	-0.346667	0.153043
YIL034C_ORF	YIL034C	CAP2	-0.26	-0.49	-0.29	-0.346667	0.040731
YOR118W_ORF	YOR118W	RTC5	-0.28	-0.41	-0.35	-0.346667	0.011539
YGL219C_ORF	YGL219C	MDM34	-0.3	-0.34	-0.4	-0.346667	0.006953
YJL054W_ORF	YJL054W	TIM54	n	-0.1	-0.59	-0.345	0.393114
YJR022W_ORF	YJR022W	LSM8	n	-0.22	-0.47	-0.345	0.221293
YOL052C_ORF	YOL052C	SPE2	n	-0.3	-0.39	-0.345	0.082571
YPL089C_ORF	YPL089C	RLM1	n	-0.41	-0.28	-0.345	0.118553
YBR273C_ORF	YBR273C	UBX7	-0.04	n	-0.65	-0.345	0.460873
YOR034C_ORF	YOR034C	AKR2	-0.13	-0.56	n	-0.345	0.354785
YCL002C_ORF	YCL002C	YCL002C	-0.37	n	-0.32	-0.345	0.046051
YMR216C_ORF	YMR216C	SKY1	-0.19	-0.59	-0.25	-0.343333	0.110249	1
YOR155C_ORF	YOR155C	ISN1	-0.01	-0.54	-0.48	-0.343333	0.177
YCR088W_ORF	YCR088W	ABP1	-0.1	-0.84	-0.09	-0.343333	0.300968
YDR260C_ORF	YDR260C	SWM1	-0.11	-0.36	-0.56	-0.343333	0.118692
YDR282C_ORF	YDR282C	YDR282C	-0.14	-0.64	-0.25	-0.343333	0.15194
YER082C_ORF	YER082C	UTP7	-0.15	-0.42	-0.46	-0.343333	0.071846
YPL093W_ORF	YPL093W	NOG1	-0.23	-0.19	-0.61	-0.343333	0.124252
YBR249C_ORF	YBR249C	ARO4	-0.27	-0.43	-0.33	-0.343333	0.017978
YER167W_ORF	YER167W	BCK2	-0.28	-0.58	-0.17	-0.343333	0.107246
YBR030W_ORF	YBR030W	RKM3	-0.29	-0.52	-0.22	-0.343333	0.063133
YDR220C_ORF	YDR220C	#N/A	-0.31	-0.04	-0.68	-0.343333	0.205409
YJR034W_ORF	YJR034W	PET191	-0.35	-0.49	-0.19	-0.343333	0.058211
YNL066W_ORF	YNL066W	SUN4	-0.37	-0.21	-0.45	-0.343333	0.039729
YDR143C_ORF	YDR143C	SAN1	-0.42	-0.16	-0.45	-0.343333	0.064988
YJR044C_ORF	YJR044C	VPS55	-0.49	-0.18	-0.36	-0.343333	0.062201
YPR087W_ORF	YPR087W	#N/A	n	-0.34	n	-0.34	1	1
YFR047C_ORF	YFR047C	BNA6	-0.2	-0.4	-0.42	-0.34	0.040125	1
YMR236W_ORF	YMR236W	TAF9	0.07	-0.65	-0.44	-0.34	0.252702	1
YDR245W_ORF	YDR245W	MNN10	-0.34	-0.42	-0.26	-0.34	0.017959	1
YBR090C_OCH__ORF	YBR090C	YBR090C	-0.22	-0.49	-0.31	-0.34	0.050413	1
YBR018C_ORF	YBR018C	GAL7	n	n	-0.34	-0.34	1
YDL114W_ORF	YDL114W	YDL114W	n	n	-0.34	-0.34	1
YJL053W_ORF	YJL053W	PEP8	n	-0.22	-0.46	-0.34	0.216
YOR026W_ORF	YOR026W	BUB3	n	-0.34	n	-0.34	1
YLR228C_ORF	YLR228C	ECM22	n	-0.42	-0.26	-0.34	0.147117
YOR342C_ORF	YOR342C	YOR342C	0.04	-0.86	-0.2	-0.34	0.333717
YDR129C_ORF	YDR129C	SAC6	0	-0.66	-0.36	-0.34	0.216681
YGR204W_ORF	YGR204W	ADE3	-0.08	-0.53	-0.41	-0.34	0.127344
YPR199C_ORF	YPR199C	ARR1	-0.12	-0.38	-0.52	-0.34	0.101103
YNL191W_ORF	YNL191W	DUG3	-0.13	-0.36	-0.53	-0.34	0.099213
YIL129C_ORF	YIL129C	TAO3	-0.14	-0.4	-0.48	-0.34	0.080297
YGR106C_ORF	YGR106C	VOA1	-0.21	-0.48	-0.33	-0.34	0.048928
YNL049C_ORF	YNL049C	SFB2	-0.21	-0.52	-0.29	-0.34	0.067238
YIL091C_ORF	YIL091C	UTP25	-0.23	-0.43	-0.36	-0.34	0.028439
YPL169C_ORF	YPL169C	MEX67	-0.24	-0.3	-0.48	-0.34	0.042159
YDR182W_ORF	YDR182W	CDC1	-0.24	-0.46	-0.32	-0.34	0.033945
YGR165W_ORF	YGR165W	MRPS35	-0.25	-0.48	-0.29	-0.34	0.040889
YCR066W_ORF	YCR066W	RAD18	-0.3	-0.49	-0.23	-0.34	0.048431
YML090W_ORF	YML090W	#N/A	-0.34	n	n	-0.34	1
YJR012C_ORF	YJR012C	YJR012C	-0.39	-0.27	-0.36	-0.34	0.011059
YNL330C_ORF	YNL330C	RPD3	-0.25	-0.06	-0.7	-0.336667	0.21804	1
YGL049C_ORF	YGL049C	TIF4632	0.01	-0.48	-0.54	-0.336667	0.192981
YPL117C_ORF	YPL117C	IDI1	0	-0.57	-0.44	-0.336667	0.190184
YLL006W_ORF	YLL006W	MMM1	-0.04	-0.45	-0.52	-0.336667	0.153469
YJR076C_ORF	YJR076C	CDC11	-0.13	-0.52	-0.36	-0.336667	0.096881
YIL061C_ORF	YIL061C	SNP1	-0.16	-0.66	-0.19	-0.336667	0.173103
YPL274W_ORF	YPL274W	SAM3	-0.19	-0.56	-0.26	-0.336667	0.097314
YJR016C_ORF	YJR016C	ILV3	-0.35	-0.58	-0.08	-0.336667	0.145142
YOR120W_ORF	YOR120W	GCY1	-0.38	-0.27	-0.36	-0.336667	0.009947
YDL066W_ORF	YDL066W	IDP1	-0.36	-0.3	-0.35	-0.336667	0.003025
YDR170C_ORF	YDR170C	SEC7	n	-0.2	-0.47	-0.335	0.243874
YOR241W_ORF	YOR241W	MET7	n	-0.24	-0.43	-0.335	0.175915
YMR175W-A_ONO_ORF	YMR175W-A	YMR175W-A	n	-0.26	-0.41	-0.335	0.140215
YPL127C_ORF	YPL127C	HHO1	n	-0.4	-0.27	-0.335	0.122007
YFL010W-A_ORF	YFL010W-A	AUA1	-0.16	n	-0.51	-0.335	0.306467
YKL035W_ORF	YKL035W	UGP1	-0.24	-0.43	n	-0.335	0.175915
YJR136C_ORF	YJR136C	TTI2	-0.43	n	-0.24	-0.335	0.175915
YFL038C_ORF	YFL038C	YPT1	0.14	-0.73	-0.41	-0.333333	0.319869	1
YKL012W_ORF	YKL012W	PRP40	-0.21	-0.65	-0.14	-0.333333	0.171997	1
YOR278W_ORF	YOR278W	HEM4	-0.13	-0.52	-0.35	-0.333333	0.09811
YFL040W_ORF	YFL040W	YFL040W	-0.14	-0.42	-0.44	-0.333333	0.075025
YKR001C_ORF	YKR001C	VPS1	-0.14	-0.55	-0.31	-0.333333	0.107214
YPL085W_ORF	YPL085W	SEC16	-0.17	-0.49	-0.34	-0.333333	0.069032
YJL198W_ORF	YJL198W	PHO90	-0.39	-0.43	-0.18	-0.333333	0.050071
YDR486C_ORF	YDR486C	VPS60	-0.4	-0.33	-0.27	-0.333333	0.012463
YKL182W_ORF	YKL182W	FAS1	-0.44	-0.07	-0.49	-0.333333	0.128224
YPR191W_ORF	YPR191W	QCR2	-0.44	-0.2	-0.36	-0.333333	0.041998
YNR057C_ORF	YNR057C	BIO4	-0.13	-0.52	-0.34	-0.33	0.099516	1
YAL042W_ORF	YAL042W	ERV46	-0.18	-0.66	-0.15	-0.33	0.183878	1
YDL148C_ORF	YDL148C	NOP14	-0.48	-0.33	-0.18	-0.33	0.062485	1
YGR050C_ORF	YGR050C	#N/A	n	-0.45	-0.21	-0.33	0.222035	1
YGR179C_ORF	YGR179C	OKP1	n	-0.05	-0.61	-0.33	0.447934	1
YDR369C_ORF	YDR369C	XRS2	n	n	-0.33	-0.33	1
YPL248C_ORF	YPL248C	GAL4	n	n	-0.33	-0.33	1
YCL063W_ORF	YCL063W	VAC17	n	-0.33	n	-0.33	1
YGL059W_ORF	YGL059W	PKP2	n	-0.33	n	-0.33	1
YGR288W_ORF	YGR288W	MAL13	n	-0.33	n	-0.33	1
YIR010W_ORF	YIR010W	DSN1	-0.07	-0.59	n	-0.33	0.42482
YOL015W_ORF	YOL015W	IRC10	-0.08	-0.74	-0.17	-0.33	0.251352
YEL056W_ORF	YEL056W	HAT2	-0.1	-0.3	-0.59	-0.33	0.146139
YGR171C_ORF	YGR171C	MSM1	-0.15	-0.34	-0.5	-0.33	0.082507
YIL140W_ORF	YIL140W	AXL2	-0.15	-0.34	-0.5	-0.33	0.082507
YDL161W_ORF	YDL161W	ENT1	-0.18	-0.51	-0.3	-0.33	0.075815
YLR429W_ORF	YLR429W	CRN1	-0.2	-0.41	-0.38	-0.33	0.037291
YLR166C_ORF	YLR166C	SEC10	-0.2	-0.43	-0.36	-0.33	0.040011
YML083C_ORF	YML083C	YML083C	-0.24	-0.36	-0.39	-0.33	0.018743
YGR170W_ORF	YGR170W	PSD2	-0.25	-0.48	-0.26	-0.33	0.048033
YMR237W_ORF	YMR237W	BCH1	-0.27	n	-0.39	-0.33	0.114498
YFL033C_ORF	YFL033C	RIM15	-0.27	-0.43	-0.29	-0.33	0.022481
YPL276W_ORF	YPL276W	YPL276W	-0.32	-0.27	-0.4	-0.33	0.012908
YBR259W_ORF	YBR259W	YBR259W	-0.35	-0.31	n	-0.33	0.038536
YNR016C_ORF	YNR016C	ACC1	-0.44	-0.18	-0.37	-0.33	0.051186
YFR045W_ORF	YFR045W	YFR045W	-0.51	-0.15	n	-0.33	0.317894
YDR379C-A_ORF	YDR379C-A	YDR379C-A	-0.51	-0.22	-0.26	-0.33	0.067985
YBL075C_ORF	YBL075C	SSA3	-0.32	-0.56	-0.1	-0.326667	0.133117	1
YPL020C_ORF	YPL020C	ULP1	-0.25	-0.57	-0.16	-0.326667	0.119579	1
YLR454W_ORF	YLR454W	FMP27	-0.01	-0.46	-0.51	-0.326667	0.176267
YBR253W_ORF	YBR253W	SRB6	-0.07	-0.31	-0.6	-0.326667	0.166674
YPR089W_ORF	YPR089W	YPR089W	-0.07	-0.49	-0.42	-0.326667	0.128398
YMR079W_ORF	YMR079W	SEC14	-0.13	-0.44	-0.41	-0.326667	0.08045
YPL040C_ORF	YPL040C	ISM1	-0.15	-0.57	-0.26	-0.326667	0.121703
YBR096W_ORF	YBR096W	YBR096W	-0.15	-0.6	-0.23	-0.326667	0.142525
YPL042C_ORF	YPL042C	SSN3	-0.17	-0.46	-0.35	-0.326667	0.060899
YGL086W_ORF	YGL086W	MAD1	-0.17	-0.52	-0.29	-0.326667	0.086225
YJL041W_ORF	YJL041W	NSP1	-0.17	-0.59	-0.22	-0.326667	0.132506
YKL047W_ORF	YKL047W	YKL047W	-0.22	-0.33	-0.43	-0.326667	0.03278
YPL242C_ORF	YPL242C	IQG1	-0.25	-0.37	-0.36	-0.326667	0.013567
YGR125W_ORF	YGR125W	YGR125W	-0.26	-0.72	0	-0.326667	0.260877
YDR394W_ORF	YDR394W	RPT3	-0.27	-0.62	-0.09	-0.326667	0.170622
YNL263C_ORF	YNL263C	YIF1	-0.31	-0.38	-0.29	-0.326667	0.006904
YMR213W_ORF	YMR213W	CEF1	-0.29	-0.58	-0.11	-0.326667	0.139755
YDL177C_ORF	YDL177C	YDL177C	n	-0.48	-0.17	-0.325	0.283306	1
YEL014C_ORF	YEL014C	#N/A	n	-0.4	-0.25	-0.325	0.144385
YPR131C_ORF	YPR131C	NAT3	n	-0.4	-0.25	-0.325	0.144385
YJR040W_ORF	YJR040W	GEF1	n	-0.46	-0.19	-0.325	0.250636
YOL116W_ORF	YOL116W	MSN1	-0.43	-0.22	n	-0.325	0.198938
YKL008C_ORF	YKL008C	LAC1	-0.07	-0.56	-0.34	-0.323333	0.150005
YOR202W_ORF	YOR202W	HIS3	-0.3	-0.55	-0.12	-0.323333	0.122055
YDL143W_ORF	YDL143W	CCT4	-0.16	-0.45	-0.36	-0.323333	0.063621	1
YLR056W_ORF	YLR056W	ERG3	-0.11	-0.43	-0.43	-0.323333	0.093775	1
YJR127C_ORF	YJR127C	RSF2	-0.01	-0.67	-0.29	-0.323333	0.23298
YNL139C_ORF	YNL139C	THO2	-0.09	-0.77	-0.11	-0.323333	0.28477
YKL153W_ORF	YKL153W	#N/A	-0.1	-0.44	-0.43	-0.323333	0.101505
YPL259C_ORF	YPL259C	APM1	-0.1	-0.57	-0.3	-0.323333	0.140852
YER118C_ORF	YER118C	SHO1	-0.25	-0.36	-0.36	-0.323333	0.012617
YOR119C_ORF	YOR119C	RIO1	-0.25	-0.45	-0.27	-0.323333	0.036577
YFR044C_ORF	YFR044C	DUG1	-0.36	-0.3	-0.31	-0.323333	0.003279
Q0250_ORF	Q0250	COX2	-0.69	-0.1	-0.18	-0.323333	0.222256
YGR163W_ORF	YGR163W	GTR2	-0.27	-0.27	-0.42	-0.32	0.023555	1
YKR022C_ORF	YKR022C	NTR2	n	-0.32	n	-0.32	1	1
YDL162C_ORF	YDL162C	#N/A	n	n	-0.32	-0.32	1
YBR233W-A_ORF	YBR233W-A	DAD3	n	-0.22	-0.42	-0.32	0.192822
YER005W_ORF	YER005W	YND1	n	-0.23	-0.41	-0.32	0.17454
YGL102C_ORF	YGL102C	#N/A	n	-0.32	n	-0.32	1
YGR068C_ORF	YGR068C	ART5	n	-0.32	n	-0.32	1
YJL152W_ORF	YJL152W	#N/A	n	-0.32	n	-0.32	1
YDR379W_ORF	YDR379W	RGA2	n	-0.43	-0.21	-0.32	0.210782
YLL031C_ORF	YLL031C	GPI13	-0.01	-0.68	-0.27	-0.32	0.24252
YMR162C_ORF	YMR162C	DNF3	-0.14	-0.31	-0.51	-0.32	0.095867
YJL137C_ORF	YJL137C	GLG2	-0.2	-0.5	-0.26	-0.32	0.073145
YJL036W_ORF	YJL036W	SNX4	-0.22	-0.42	n	-0.32	0.192822
YJR042W_ORF	YJR042W	NUP85	-0.22	-0.48	-0.26	-0.32	0.05828
YBR159W_ORF	YBR159W	IFA38	-0.23	-0.14	-0.59	-0.32	0.145374
YMR173W_OCH__ORF	YMR173W	DDR48	-0.24	-0.47	-0.25	-0.32	0.050853
YMR288W_ORF	YMR288W	HSH155	-0.31	-0.33	n	-0.32	0.019888
YDR131C_ORF	YDR131C	YDR131C	-0.32	n	n	-0.32	1
YNR023W_ORF	YNR023W	SNF12	-0.32	n	n	-0.32	1
YNR056C_ORF	YNR056C	BIO5	-0.32	n	n	-0.32	1
YCR028C-A_ORF	YCR028C-A	RIM1	-0.33	-0.47	-0.16	-0.32	0.070281
YOR326W_ORF	YOR326W	MYO2	-0.46	-0.15	-0.35	-0.32	0.071846
Q0255_OCH__ORF	Q0255	Q0255	-0.47	-0.05	-0.44	-0.32	0.141693
YOR174W_ORF	YOR174W	MED4	-0.29	-0.27	-0.39	-0.316667	0.013463	1
YPL160W_ORF	YPL160W	CDC60	-0.21	-0.46	-0.28	-0.316667	0.051091	1
YNL169C_ORF	YNL169C	PSD1	-0.19	-0.38	-0.38	-0.316667	0.03775
YDR541C_ORF	YDR541C	YDR541C	-0.25	-0.32	-0.38	-0.316667	0.013782
YGR123C_ORF	YGR123C	PPT1	-0.29	-0.27	-0.39	-0.316667	0.013463
YML061C_ORF	YML061C	PIF1	-0.4	-0.55	0	-0.316667	0.193495
YBR175W_ORF	YBR175W	SWD3	-0.12	-0.31	-0.52	-0.316667	0.111295	1
YLR401C_ORF	YLR401C	DUS3	-0.07	-0.37	-0.51	-0.316667	0.134825
YOR058C_ORF	YOR058C	ASE1	-0.08	-0.65	-0.22	-0.316667	0.206097
YPR095C_ORF	YPR095C	SYT1	-0.11	-0.29	-0.55	-0.316667	0.13136
YOL092W_ORF	YOL092W	YOL092W	-0.13	-0.47	-0.35	-0.316667	0.086243
YML075C_ORF	YML075C	HMG1	-0.13	-0.52	-0.3	-0.316667	0.107066
YDR469W_ORF	YDR469W	SDC1	-0.19	-0.51	-0.25	-0.316667	0.084207
YGR113W_ORF	YGR113W	DAM1	-0.31	-0.35	-0.29	-0.316667	0.003088
YDR483W_ORF	YDR483W	KRE2	-0.38	-0.25	-0.32	-0.316667	0.013782
YFR037C_ORF	YFR037C	RSC8	n	-0.18	-0.45	-0.315	0.257762	1
YNL116W_ORF	YNL116W	DMA2	n	-0.19	-0.44	-0.315	0.240494
YJL020C_ORF	YJL020C	BBC1	n	-0.36	-0.27	-0.315	0.090334
YER022W_ORF	YER022W	SRB4	-0.08	n	-0.55	-0.315	0.408046
YDL024C_ORF	YDL024C	DIA3	-0.15	n	-0.48	-0.315	0.307177
YIL171W_ORF	YIL171W	YIL171W	-0.27	n	-0.36	-0.315	0.090334
YOL059W_ORF	YOL059W	GPD2	-0.06	-0.79	-0.09	-0.313333	0.319376
YMR006C_ORF	YMR006C	PLB2	-0.21	-0.56	-0.17	-0.313333	0.127157
YGL225W_ORF	YGL225W	VRG4	-0.32	-0.34	-0.28	-0.313333	0.003154
YBR205W_ORF	YBR205W	KTR3	-0.38	-0.28	-0.28	-0.313333	0.011129
YKL002W_ORF	YKL002W	DID4	-0.25	-0.42	-0.27	-0.313333	0.028083	1
YGR115C_ORF	YGR115C	#N/A	-0.08	-0.13	-0.73	-0.313333	0.272301	1
YER073W_ORF	YER073W	ALD5	-0.22	-0.43	-0.29	-0.313333	0.036695	1
YPR022C_ORF	YPR022C	YPR022C	-0.05	-0.6	-0.29	-0.313333	0.187903
YNL288W_ORF	YNL288W	CAF40	-0.09	-0.61	-0.24	-0.313333	0.179782
YGR143W_ORF	YGR143W	SKN1	-0.17	-0.29	-0.48	-0.313333	0.07388
YGL153W_ORF	YGL153W	PEX14	-0.17	-0.48	-0.29	-0.313333	0.07388
YEL009C_ORF	YEL009C	GCN4	-0.19	-0.3	-0.45	-0.313333	0.053254
YCL045C_ORF	YCL045C	EMC1	-0.2	-0.13	-0.61	-0.313333	0.171412
YDR100W_ORF	YDR100W	TVP15	-0.23	-0.42	-0.29	-0.313333	0.030567
YBR015C_ORF	YBR015C	MNN2	-0.33	-0.35	-0.26	-0.313333	0.007497
YPL129W_ORF	YPL129W	TAF14	-0.41	-0.24	-0.29	-0.313333	0.024951
YIL017C_ORF	YIL017C	VID28	-0.3	-0.39	-0.24	-0.31	0.019203	1
YDL062W_ORF	YDL062W	#N/A	n	n	-0.31	-0.31	1
YGL051W_ORF	YGL051W	MST27	n	n	-0.31	-0.31	1
YGR249W_ORF	YGR249W	MGA1	n	n	-0.31	-0.31	1
YDR528W_ORF	YDR528W	HLR1	n	-0.25	-0.37	-0.31	0.121712
YOR329C_ORF	YOR329C	SCD5	n	-0.51	-0.11	-0.31	0.364762
YOR061W_ORF	YOR061W	CKA2	-0.01	-0.64	-0.28	-0.31	0.231457
YDR366C_ORF	YDR366C	YDR366C	-0.07	-0.28	-0.58	-0.31	0.171194
YGL163C_ORF	YGL163C	RAD54	-0.14	n	-0.48	-0.31	0.319331
YNR028W_ORF	YNR028W	CPR8	-0.17	-0.61	-0.15	-0.31	0.174921
YKL211C_ORF	YKL211C	TRP3	-0.18	n	-0.44	-0.31	0.252789
YPR176C_ORF	YPR176C	BET2	-0.26	-0.52	-0.15	-0.31	0.105728
YNL285W_ORF	YNL285W	#N/A	-0.27	n	-0.35	-0.31	0.081693
YKL096W_ORF	YKL096W	CWP1	-0.27	-0.45	-0.21	-0.31	0.05008
YEL020C_ORF	YEL020C	YEL020C	-0.28	-0.34	n	-0.31	0.061417
YBR234C_ORF	YBR234C	ARC40	-0.28	-0.39	-0.26	-0.31	0.016575
YCR025C_ORF	YCR025C	#N/A	-0.3	n	-0.32	-0.31	0.020529
YKR016W_ORF	YKR016W	FCJ1	-0.33	-0.38	-0.22	-0.31	0.02246
YDR021W_ORF	YDR021W	FAL1	-0.35	n	-0.27	-0.31	0.081693
YDL110C_ORF	YDL110C	TMA17	-0.42	-0.2	n	-0.31	0.217074
YIL126W_ORF	YIL126W	STH1	-0.27	-0.32	-0.33	-0.306667	0.003643	1
YNL313C_ORF	YNL313C	YNL313C	-0.11	-0.55	-0.26	-0.306667	0.140825	1
YPL245W_ORF	YPL245W	YPL245W	0.02	-0.55	-0.39	-0.306667	0.212553
YLL004W_ORF	YLL004W	ORC3	-0.07	-0.56	-0.29	-0.306667	0.162875
YNL154C_ORF	YNL154C	YCK2	-0.12	-0.56	-0.24	-0.306667	0.144621
YDR354W_ORF	YDR354W	TRP4	-0.06	-0.45	-0.41	-0.306667	0.131689
YDR368W_ORF	YDR368W	YPR1	-0.17	-0.29	-0.46	-0.306667	0.067706
YKL104C_ORF	YKL104C	GFA1	-0.18	-0.42	-0.32	-0.306667	0.047846
YKL043W_ORF	YKL043W	PHD1	-0.19	-0.5	-0.23	-0.306667	0.087722
YML057W_ORF	YML057W	CMP2	-0.2	-0.49	-0.23	-0.306667	0.07954
YDR304C_ORF	YDR304C	CPR5	-0.22	-0.35	-0.35	-0.306667	0.019388
YOR135C_ORF	YOR135C	#N/A	-0.24	-0.44	-0.24	-0.306667	0.044153
YER119C_ORF	YER119C	AVT6	-0.24	-0.49	-0.19	-0.306667	0.080643
YIR036C_ORF	YIR036C	IRC24	-0.25	-0.58	-0.09	-0.306667	0.167412
YFR048W_ORF	YFR048W	RMD8	-0.27	-0.23	-0.42	-0.306667	0.033771
YGR092W_ORF	YGR092W	DBF2	n	-0.2	-0.41	-0.305	0.211074
YDR223W_ORF	YDR223W	CRF1	n	-0.21	-0.4	-0.305	0.192228
YIL105C_ORF	YIL105C	SLM1	n	-0.25	-0.36	-0.305	0.11358
YBL034C_ORF	YBL034C	STU1	n	-0.35	-0.26	-0.305	0.093255
YMR132C_ORF	YMR132C	JLP2	n	-0.45	-0.16	-0.305	0.282521
YKL135C_ORF	YKL135C	APL2	-0.23	n	-0.38	-0.305	0.1535
YOL144W_ORF	YOL144W	NOP8	-0.44	-0.11	-0.36	-0.303333	0.092673	1
YPL067C_ORF	YPL067C	YPL067C	-0.32	-0.5	-0.09	-0.303333	0.12496	1
YEL031W_ORF	YEL031W	SPF1	-0.12	-0.24	-0.55	-0.303333	0.141471
YGR080W_ORF	YGR080W	TWF1	-0.13	-0.53	-0.25	-0.303333	0.124717
YDR110W_ORF	YDR110W	FOB1	-0.16	-0.47	-0.28	-0.303333	0.078265
YMR012W_ORF	YMR012W	CLU1	-0.16	-0.54	-0.21	-0.303333	0.125929
YKL034W_ORF	YKL034W	TUL1	-0.2	-0.16	-0.55	-0.303333	0.13404
YGR046W_ORF	YGR046W	TAM41	-0.26	0.03	-0.68	-0.303333	0.278935
YER156C_ORF	YER156C	YER156C	-0.47	-0.05	-0.39	-0.303333	0.142615
YMR048W_ORF	YMR048W	CSM3	-0.42	-0.02	-0.47	-0.303333	0.166889	1
YDR130C_ORF	YDR130C	FIN1	0.01	-0.73	-0.19	-0.303333	0.303556
YDR256C_ORF	YDR256C	CTA1	-0.1	-0.38	-0.43	-0.303333	0.098037
YNL248C_ORF	YNL248C	RPA49	-0.13	-0.48	-0.3	-0.303333	0.095367
YPL199C_ORF	YPL199C	YPL199C	-0.15	-0.45	n	-0.3	0.295167	1
YLR447C_ORF	YLR447C	VMA6	-0.15	-0.33	-0.42	-0.3	0.063414	1
YNL102W_ORF	YNL102W	POL1	-0.33	n	-0.27	-0.3	0.063451	1
YLR445W_ORF	YLR445W	YLR445W	n	n	-0.3	-0.3	1
YNL067W-B_ONO_ORF	YNL067W-B	YNL067W-B	n	n	-0.3	-0.3	1
YIL066C_ORF	YIL066C	RNR3	n	-0.3	n	-0.3	1
YJL029C_ORF	YJL029C	VPS53	n	-0.3	n	-0.3	1
YNL253W_ORF	YNL253W	TEX1	n	-0.3	n	-0.3	1
YOR147W_ORF	YOR147W	MDM32	-0.01	-0.35	-0.54	-0.3	0.192622
YOR080W_ORF	YOR080W	DIA2	-0.06	n	-0.54	-0.3	0.429553
YDR247W_ORF	YDR247W	VHS1	-0.08	n	-0.52	-0.3	0.40282
YNR006W_ORF	YNR006W	VPS27	-0.11	-0.04	-0.75	-0.3	0.315466
YDR174W_ORF	YDR174W	HMO1	-0.14	-0.67	-0.09	-0.3	0.24733
YPL125W_ORF	YPL125W	KAP120	-0.15	n	-0.45	-0.3	0.295167
YMR026C_ORF	YMR026C	PEX12	-0.16	n	-0.44	-0.3	0.277965
YJR122W_ORF	YJR122W	IBA57	-0.17	-0.43	n	-0.3	0.260319
YLR248W_ORF	YLR248W	RCK2	-0.17	-0.51	-0.22	-0.3	0.10544
YPL270W_ORF	YPL270W	MDL2	-0.19	-0.13	-0.58	-0.3	0.167309
YEL015W_ORF	YEL015W	EDC3	-0.21	-0.38	-0.31	-0.3	0.025988
YJR052W_ORF	YJR052W	RAD7	-0.25	-0.42	-0.23	-0.3	0.038079
YOR334W_ORF	YOR334W	MRS2	-0.26	n	-0.34	-0.3	0.084385
YER109C_ORF	YER109C	FLO8	-0.3	n	n	-0.3	1
YJR082C_ORF	YJR082C	EAF6	-0.3	n	n	-0.3	1
YDL057W_ORF	YDL057W	YDL057W	-0.3	n	-0.3	-0.3	0
YDR180W_ORF	YDR180W	SCC2	-0.3	-0.3	n	-0.3	0
YBR265W_ORF	YBR265W	TSC10	-0.31	n	-0.29	-0.3	0.021213
YKL124W_ORF	YKL124W	SSH4	-0.31	-0.29	n	-0.3	0.021213
YPL060W_ORF	YPL060W	YPL060W	-0.34	n	-0.26	-0.3	0.084385
YMR120C_ORF	YMR120C	ADE17	-0.36	-0.15	-0.39	-0.3	0.057889
YMR309C_ORF	YMR309C	NIP1	-0.03	-0.59	-0.27	-0.296667	0.208912
YML126C_ORF	YML126C	ERG13	-0.11	-0.53	-0.25	-0.296667	0.138194
YER059W_ORF	YER059W	PCL6	-0.13	-0.53	-0.23	-0.296667	0.132316
YGL206C_ORF	YGL206C	CHC1	-0.16	-0.45	-0.28	-0.296667	0.071859
YLR383W_ORF	YLR383W	SMC6	-0.18	-0.37	-0.34	-0.296667	0.037317
YER166W_ORF	YER166W	DNF1	-0.24	-0.61	-0.04	-0.296667	0.217581
YDR114C_ORF	YDR114C	YDR114C	-0.29	-0.06	-0.54	-0.296667	0.16567
YDL067C_ORF	YDL067C	COX9	-0.35	-0.18	-0.36	-0.296667	0.036641
YBR017C_ORF	YBR017C	KAP104	-0.3	-0.35	-0.24	-0.296667	0.011294	1
YCR057C_ORF	YCR057C	PWP2	-0.1	-0.58	-0.21	-0.296667	0.177722	1
YAL058W_ORF	YAL058W	CNE1	-0.1	-0.38	-0.41	-0.296667	0.095175
YOR336W_ORF	YOR336W	KRE5	-0.21	-0.24	-0.44	-0.296667	0.054421
YGL027C_ORF	YGL027C	CWH41	-0.21	-0.35	-0.33	-0.296667	0.021032
YOR043W_ORF	YOR043W	WHI2	-0.13	-0.46	n	-0.295	0.324658
YLR337C_ORF	YLR337C	VRP1	-0.14	-0.45	n	-0.295	0.307983
YLR148W_ORF	YLR148W	PEP3	-0.17	n	-0.42	-0.295	0.255153
YDL227C_ORF	YDL227C	HO	-0.33	n	-0.26	-0.295	0.07518
YLL033W_ORF	YLL033W	IRC19	0.01	-1.08	0.19	-0.293333	0.536701
YDL175C_ORF	YDL175C	AIR2	-0.3	-0.26	-0.32	-0.293333	0.003596
YLR419W_ORF	YLR419W	YLR419W	-0.25	-0.23	-0.4	-0.293333	0.031856	1
YLR103C_ORF	YLR103C	CDC45	-0.07	-0.42	-0.39	-0.293333	0.120088
YJR119C_ORF	YJR119C	JHD2	-0.07	-0.66	-0.15	-0.293333	0.253325
YBR119W_ORF	YBR119W	MUD1	-0.1	-0.68	-0.1	-0.293333	0.268493
YDR293C_ORF	YDR293C	SSD1	-0.14	-0.48	-0.26	-0.293333	0.098467
YCR094W_ORF	YCR094W	CDC50	-0.19	-0.17	-0.52	-0.293333	0.122715
YJR030C_ORF	YJR030C	YJR030C	-0.24	-0.5	-0.14	-0.293333	0.111791
YJL061W_ORF	YJL061W	NUP82	-0.28	-0.22	-0.38	-0.293333	0.024388
YDL044C_ORF	YDL044C	MTF2	-0.55	-0.23	-0.1	-0.293333	0.1595
YGL200C_ORF	YGL200C	EMP24	-0.18	-0.49	-0.21	-0.293333	0.097044
YLR144C_ORF	YLR144C	ACF2	-0.27	-0.04	-0.57	-0.293333	0.19607
YGR151C_ORF	YGR151C	#N/A	-0.19	-0.37	-0.31	-0.29	0.031718	1
YBR211C_ORF	YBR211C	AME1	n	n	-0.29	-0.29	1
YIL012W_ORF	YIL012W	#N/A	n	n	-0.29	-0.29	1
YJL215C_ORF	YJL215C	#N/A	n	n	-0.29	-0.29	1
YGL172W_ORF	YGL172W	NUP49	n	-0.06	-0.52	-0.29	0.426867
YKL183W_ORF	YKL183W	LOT5	n	-0.28	-0.3	-0.29	0.021944
YBR160W_ORF	YBR160W	CDC28	n	-0.29	n	-0.29	1
YBR246W_ORF	YBR246W	RRT2	n	-0.29	n	-0.29	1
YDR254W_ORF	YDR254W	CHL4	n	-0.29	n	-0.29	1
YLR082C_ORF	YLR082C	SRL2	n	-0.29	n	-0.29	1
YNR034W-A_ORF	YNR034W-A	YNR034W-A	n	-0.29	n	-0.29	1
YBR049C_ORF	YBR049C	REB1	0.09	-0.69	-0.27	-0.29	0.327036
YOR109W_ORF	YOR109W	INP53	-0.01	-0.56	-0.3	-0.29	0.20945
YCR053W_ORF	YCR053W	THR4	-0.01	-0.65	-0.21	-0.29	0.264742
YDR148C_ORF	YDR148C	KGD2	-0.02	-0.73	-0.12	-0.29	0.321285
YPL254W_ORF	YPL254W	HFI1	-0.04	n	-0.54	-0.29	0.452929
YEL022W_ORF	YEL022W	GEA2	-0.07	-0.34	-0.46	-0.29	0.128386
YDR197W_ORF	YDR197W	CBS2	-0.09	-0.53	-0.25	-0.29	0.15278
YNL198C_ORF	YNL198C	#N/A	-0.1	-0.33	-0.44	-0.29	0.101468
YPL080C_ORF	YPL080C	#N/A	-0.13	n	-0.45	-0.29	0.320962
YLR342W-A_ONO_ORF	YLR342W-A	YLR342W-A	-0.14	-0.38	-0.35	-0.29	0.061582
YDR326C_ORF	YDR326C	YSP2	-0.2	-0.5	-0.17	-0.29	0.11053
YMR003W_ORF	YMR003W	AIM34	-0.24	-0.06	-0.57	-0.29	0.191633
YEL061C_ORF	YEL061C	CIN8	-0.33	-0.2	-0.34	-0.29	0.023335
YLR244C_ORF	YLR244C	MAP1	-0.33	-0.38	-0.16	-0.29	0.048882
YDR122W_ORF	YDR122W	KIN1	-0.35	-0.23	n	-0.29	0.129882
YIL132C_ORF	YIL132C	CSM2	-0.4	n	-0.18	-0.29	0.230803
YMR067C_ORF	YMR067C	UBX4	-0.41	n	-0.17	-0.29	0.249771
YMR258C_ORF	YMR258C	YMR258C	-0.06	0	-0.8	-0.286667	0.381087
YLR063W_ORF	YLR063W	YLR063W	-0.11	-0.41	-0.34	-0.286667	0.087067
YAL023C_ORF	YAL023C	PMT2	-0.12	-0.35	-0.39	-0.286667	0.076389
YLR363C_ORF	YLR363C	NMD4	-0.13	-0.45	-0.28	-0.286667	0.090138
YKL029C_ORF	YKL029C	MAE1	-0.14	-0.62	-0.1	-0.286667	0.228319
YIL001W_ORF	YIL001W	YIL001W	-0.16	-0.47	-0.23	-0.286667	0.092573
YMR010W_ORF	YMR010W	YMR010W	-0.17	-0.36	-0.33	-0.286667	0.03981
YJR077C_ORF	YJR077C	MIR1	-0.18	-0.51	-0.17	-0.286667	0.12418
YDR315C_ORF	YDR315C	IPK1	-0.27	-0.17	-0.42	-0.286667	0.058632
YLR008C_ORF	YLR008C	PAM18	-0.28	-0.22	-0.36	-0.286667	0.01943
YGL192W_ORF	YGL192W	IME4	-0.3	-0.1	-0.46	-0.286667	0.110514
YLR212C_ORF	YLR212C	TUB4	-0.31	-0.22	-0.33	-0.286667	0.013642
YLR116W_ORF	YLR116W	MSL5	-0.33	-0.1	-0.43	-0.286667	0.099168
YPR074C_ORF	YPR074C	TKL1	-0.39	-0.01	-0.46	-0.286667	0.176798
YPR167C_ORF	YPR167C	MET16	n	-0.29	-0.28	-0.285	0.011168	1
YDL091C_ORF	YDL091C	UBX3	n	-0.14	-0.43	-0.285	0.299619
YJR109C_ORF	YJR109C	CPA2	n	-0.23	-0.34	-0.285	0.121364
YNL233W_ORF	YNL233W	BNI4	n	-0.4	-0.17	-0.285	0.244161
YDR421W_ORF	YDR421W	ARO80	-0.16	-0.41	n	-0.285	0.263134
YBR055C_ORF	YBR055C	PRP6	-0.19	n	-0.38	-0.285	0.204833
YDR107C_ORF	YDR107C	TMN2	-0.25	n	-0.32	-0.285	0.077792
YLR382C_ORF	YLR382C	NAM2	-0.26	n	-0.31	-0.285	0.055701
YFR022W_ORF	YFR022W	ROG3	-0.28	-0.29	n	-0.285	0.011168
YDR284C_ORF	YDR284C	DPP1	-0.02	-0.5	-0.33	-0.283333	0.181291
YGL115W_ORF	YGL115W	SNF4	-0.08	-0.39	-0.38	-0.283333	0.108321
YKL112W_ORF	YKL112W	ABF1	-0.1	-0.44	-0.31	-0.283333	0.103573
YGL125W_ORF	YGL125W	MET13	-0.15	-0.38	-0.32	-0.283333	0.054329
YJL127C-B_ONO_ORF	YJL127C-B	YJL127C-B	-0.28	-0.3	-0.27	-0.283333	0.000967
YPR133C_ORF	YPR133C	SPN1	-0.1	-0.51	-0.24	-0.283333	0.142725	1
YOL089C_ORF	YOL089C	HAL9	-0.18	-0.44	-0.23	-0.283333	0.070747
YOR222W_ORF	YOR222W	ODC2	-0.21	-0.47	-0.17	-0.283333	0.094771
YOL118C_ORF	YOL118C	#N/A	-0.26	-0.44	-0.15	-0.283333	0.078642
YGL035C_ORF	YGL035C	MIG1	-0.31	-0.15	-0.39	-0.283333	0.056777
YJR101W_ORF	YJR101W	RSM26	-0.36	-0.36	-0.13	-0.283333	0.066047
YFR051C_ORF	YFR051C	RET2	-0.4	-0.34	-0.11	-0.283333	0.085069
YJL024C_ORF	YJL024C	APS3	-0.44	-0.2	-0.21	-0.283333	0.068741
YIL110W_ORF	YIL110W	MNI1	-0.2	-0.47	-0.18	-0.283333	0.093845
YLR384C_ORF	YLR384C	IKI3	-0.26	-0.3	-0.28	-0.28	0.001696	1
YBL108W_ORF	YBL108W	#N/A	n	n	-0.28	-0.28	1
YGR002C_ORF	YGR002C	SWC4	n	n	-0.28	-0.28	1
YPR029C_ORF	YPR029C	APL4	n	n	-0.28	-0.28	1
YJR011C_ORF	YJR011C	YJR011C	n	-0.28	n	-0.28	1
YMR281W_ORF	YMR281W	GPI12	n	-0.28	n	-0.28	1
YNR060W_ORF	YNR060W	FRE4	n	-0.28	n	-0.28	1
YNR050C_ORF	YNR050C	LYS9	0.03	-0.66	-0.21	-0.28	0.300437
YPR179C_ORF	YPR179C	HDA3	-0.03	-0.31	-0.5	-0.28	0.176708
YPL066W_ORF	YPL066W	YPL066W	-0.09	-0.2	-0.55	-0.28	0.180946
YPR171W_ORF	YPR171W	BSP1	-0.13	-0.43	n	-0.28	0.313095
YKR019C_ORF	YKR019C	IRS4	-0.13	-0.61	-0.1	-0.28	0.232228
YCL030C_ORF	YCL030C	HIS4	-0.14	-0.27	-0.43	-0.28	0.0792
YOR165W_ORF	YOR165W	SEY1	-0.15	-0.41	n	-0.28	0.27672
YGR264C_ORF	YGR264C	MES1	-0.15	-0.62	-0.07	-0.28	0.244255
YGL025C_ORF	YGL025C	PGD1	-0.18	-0.44	-0.22	-0.28	0.07418
YML101C_ORF	YML101C	CUE4	-0.21	-0.43	-0.2	-0.28	0.064933
YBL019W_ORF	YBL019W	APN2	-0.24	n	-0.32	-0.28	0.090334
YMR321C_OCH__ORF	YMR321C	YMR321C	-0.25	-0.18	-0.41	-0.28	0.054327
YLR444C_ORF	YLR444C	#N/A	-0.28	n	n	-0.28	1
YJL192C_ORF	YJL192C	SOP4	-0.32	-0.21	-0.31	-0.28	0.01537
YLR457C_ORF	YLR457C	NBP1	-0.2	-0.25	-0.38	-0.276667	0.035601	1
YBL033C_ORF	YBL033C	RIB1	0.03	-0.35	-0.51	-0.276667	0.226189	1
YJR151C_ORF	YJR151C	DAN4	0.03	-0.62	-0.24	-0.276667	0.279947
YDR006C_ORF	YDR006C	SOK1	-0.03	-0.17	-0.63	-0.276667	0.266405
YBR101C_ORF	YBR101C	FES1	-0.04	-0.57	-0.22	-0.276667	0.217364
YKL057C_ORF	YKL057C	NUP120	-0.09	-0.3	-0.44	-0.276667	0.112743
YDL188C_ORF	YDL188C	PPH22	-0.09	-0.52	-0.22	-0.276667	0.161873
YPR070W_ORF	YPR070W	MED1	-0.13	-0.22	-0.48	-0.276667	0.118765
YLL029W_ORF	YLL029W	FRA1	-0.15	-0.58	-0.1	-0.276667	0.211025
YDR271C_ORF	YDR271C	#N/A	-0.17	-0.13	-0.53	-0.276667	0.161616
YGL224C_ORF	YGL224C	SDT1	-0.19	-0.27	-0.37	-0.276667	0.033642
YBR283C_ORF	YBR283C	SSH1	-0.22	-0.39	-0.22	-0.276667	0.039483
YDL178W_ORF	YDL178W	DLD2	-0.23	-0.32	-0.28	-0.276667	0.008739
YBL020W_ORF	YBL020W	RFT1	-0.27	-0.14	-0.42	-0.276667	0.075893
YCL026C-B_ORF	YCL026C-B	HBN1	-0.36	-0.28	-0.19	-0.276667	0.030085
Q0055_ORF	Q0055	AI2	-0.38	-0.08	-0.37	-0.276667	0.106597
YNL320W_ORF	YNL320W	YNL320W	-0.4	-0.2	-0.23	-0.276667	0.047109
YDR297W_ORF	YDR297W	SUR2	-0.43	-0.08	-0.32	-0.276667	0.11577
YPL155C_ORF	YPL155C	KIP2	-0.54	-0.13	-0.16	-0.276667	0.170953
YNL290W_ORF	YNL290W	RFC3	-0.33	-0.22	n	-0.275	0.125666	1
YGL015C_ORF	YGL015C	YGL015C	n	0	-0.55	-0.275	0.5
YLR426W_ORF	YLR426W	YLR426W	n	-0.21	-0.34	-0.275	0.147762
YNL130C_ORF	YNL130C	CPT1	n	-0.24	-0.31	-0.275	0.080591
YBR176W_ORF	YBR176W	ECM31	n	-0.38	-0.17	-0.275	0.232197
YJL044C_ORF	YJL044C	GYP6	n	-0.38	-0.17	-0.275	0.232197
YPL109C_ORF	YPL109C	YPL109C	0.1	n	-0.65	-0.275	0.59718
YIL161W_ORF	YIL161W	YIL161W	0.07	-0.62	n	-0.275	0.571573
YDL043C_ORF	YDL043C	PRP11	-0.17	n	-0.38	-0.275	0.232197
YOR208W_ORF	YOR208W	PTP2	-0.2	n	-0.35	-0.275	0.169501
YFR038W_ORF	YFR038W	IRC5	-0.29	n	-0.26	-0.275	0.03469
YMR239C_ORF	YMR239C	RNT1	-0.08	-0.54	-0.2	-0.273333	0.18568	1
YER123W_ORF	YER123W	YCK3	-0.04	-0.49	-0.29	-0.273333	0.170574
YGR271C-A_ORF	YGR271C-A	EFG1	-0.09	-0.28	-0.45	-0.273333	0.119348
YNR061C_ORF	YNR061C	YNR061C	-0.14	-0.15	-0.53	-0.273333	0.166987
YER070W_ORF	YER070W	RNR1	-0.14	-0.33	-0.35	-0.273333	0.055034
YOR297C_ORF	YOR297C	TIM18	-0.15	-0.56	-0.11	-0.273333	0.197696
YKR021W_ORF	YKR021W	ALY1	-0.16	-0.32	-0.34	-0.273333	0.040788
YLL018C_ORF	YLL018C	DPS1	-0.17	-0.11	-0.54	-0.273333	0.179097
YOR258W_ORF	YOR258W	HNT3	-0.17	-0.38	-0.27	-0.273333	0.045866
YPR111W_ORF	YPR111W	DBF20	-0.2	-0.13	-0.49	-0.273333	0.13129
YGR149W_ORF	YGR149W	YGR149W	-0.24	-0.53	-0.05	-0.273333	0.18927
YOR238W_ORF	YOR238W	YOR238W	-0.25	-0.14	-0.43	-0.273333	0.083785
YJL097W_ORF	YJL097W	PHS1	-0.28	-0.14	-0.4	-0.273333	0.067941
YDR111C_ORF	YDR111C	ALT2	0.14	-0.87	-0.09	-0.273333	0.465523
YGL036W_ORF	YGL036W	YGL036W	-0.15	-0.57	-0.1	-0.273333	0.20809
YDR123C_ORF	YDR123C	INO2	-0.21	-0.35	-0.26	-0.273333	0.021728
YMR267W_ORF	YMR267W	PPA2	-0.22	-0.37	-0.23	-0.273333	0.029976
YBR043C_ORF	YBR043C	QDR3	-0.27	-0.45	-0.1	-0.273333	0.113811
YBL063W_ORF	YBL063W	KIP1	-0.48	-0.11	-0.23	-0.273333	0.12894
YDR033W_ORF	YDR033W	MRH1	-0.49	0.03	-0.36	-0.273333	0.222321
YOR097C_ORF	YOR097C	YOR097C	-0.15	-0.08	-0.58	-0.27	0.226252	1
YLR188W_ORF	YLR188W	MDL1	-0.27	n	n	-0.27	1	1
YNL050C_ORF	YNL050C	YNL050C	n	-0.27	n	-0.27	1	1
YOR218C_ORF	YOR218C	#N/A	n	n	-0.27	-0.27	1
YOL101C_ORF	YOL101C	IZH4	n	-0.02	-0.52	-0.27	0.475527
YDL035C_ORF	YDL035C	GPR1	n	-0.16	-0.38	-0.27	0.246293
YEL019C_ORF	YEL019C	MMS21	n	-0.27	n	-0.27	1
YJL162C_ORF	YJL162C	JJJ2	n	-0.27	n	-0.27	1
YDL204W_ORF	YDL204W	RTN2	n	-0.36	-0.18	-0.27	0.204833
YMR011W_ORF	YMR011W	HXT2	0	-0.67	-0.14	-0.27	0.316766
YER112W_ORF	YER112W	LSM4	-0.02	-0.59	-0.2	-0.27	0.24971
YBR074W_ORF	YBR074W	YBR074W	-0.08	-0.27	-0.46	-0.27	0.132933
YOR046C_ORF	YOR046C	DBP5	-0.15	-0.03	-0.63	-0.27	0.278652
YJR125C_ORF	YJR125C	ENT3	-0.18	-0.56	-0.07	-0.27	0.210535
YBR218C_ORF	YBR218C	PYC2	-0.22	-0.21	-0.38	-0.27	0.03918
YNL247W_ORF	YNL247W	YNL247W	-0.22	-0.27	-0.32	-0.27	0.011239
YKL108W_ORF	YKL108W	SLD2	-0.22	-0.31	-0.28	-0.27	0.009466
YJL174W_ORF	YJL174W	KRE9	-0.22	-0.33	-0.26	-0.27	0.01388
YGR227W_ORF	YGR227W	DIE2	-0.22	-0.34	-0.25	-0.27	0.017369
YBR028C_ORF	YBR028C	YBR028C	-0.23	-0.01	-0.57	-0.27	0.239261
YBR041W_ORF	YBR041W	FAT1	-0.23	-0.1	-0.48	-0.27	0.136488
YGR090W_ORF	YGR090W	UTP22	-0.25	0.04	-0.6	-0.27	0.281891
YIL003W_ORF	YIL003W	CFD1	-0.49	-0.02	-0.3	-0.27	0.186535
YOR085W_ORF	YOR085W	OST3	0.06	-0.56	-0.3	-0.266667	0.276188
YGR054W_ORF	YGR054W	YGR054W	0.06	-0.74	-0.12	-0.266667	0.38585
YBR053C_ORF	YBR053C	YBR053C	-0.03	-0.47	-0.3	-0.266667	0.172837
YER068W_ORF	YER068W	MOT2	-0.04	-0.56	-0.2	-0.266667	0.225016
YJL084C_ORF	YJL084C	ALY2	-0.05	-0.61	-0.14	-0.266667	0.26435
YBR206W_ORF	YBR206W	#N/A	-0.1	-0.3	-0.4	-0.266667	0.094178
YGR120C_ORF	YGR120C	COG2	-0.11	-0.32	-0.37	-0.266667	0.078815
YGL228W_ORF	YGL228W	SHE10	-0.13	-0.38	-0.29	-0.266667	0.067622
YGR055W_ORF	YGR055W	MUP1	-0.15	-0.42	-0.23	-0.266667	0.079547
YGR173W_ORF	YGR173W	RBG2	-0.2	-0.42	-0.18	-0.266667	0.074015
YCL009C_ORF	YCL009C	ILV6	-0.22	-0.53	-0.05	-0.266667	0.198154
YJR013W_ORF	YJR013W	GPI14	-0.23	-0.17	-0.4	-0.266667	0.060707
YKL016C_ORF	YKL016C	ATP7	-0.24	-0.25	-0.31	-0.266667	0.006652
YBR243C_ORF	YBR243C	ALG7	-0.26	-0.35	-0.19	-0.266667	0.028857
YJR015W_ORF	YJR015W	YJR015W	-0.29	-0.09	-0.42	-0.266667	0.108798
YGR175C_ORF	YGR175C	ERG1	-0.3	-0.14	-0.36	-0.266667	0.055616
YJR139C_ORF	YJR139C	HOM6	-0.34	-0.17	-0.29	-0.266667	0.033969
YML086C_ORF	YML086C	ALO1	-0.43	0	-0.37	-0.266667	0.18579
YMR092C_ORF	YMR092C	AIP1	n	0.07	-0.6	-0.265	0.573938
YFR031C_ORF	YFR031C	SMC2	n	-0.08	-0.45	-0.265	0.387993
YLR364W_ORF	YLR364W	GRX8	n	-0.27	-0.26	-0.265	0.01201
YOR188W_ORF	YOR188W	MSB1	n	-0.3	-0.23	-0.265	0.083598
YDR425W_ORF	YDR425W	SNX41	0.09	-0.62	n	-0.265	0.591772
YDR336W_ORF	YDR336W	YDR336W	-0.06	n	-0.47	-0.265	0.419167
YDL220C_ORF	YDL220C	CDC13	-0.17	-0.36	n	-0.265	0.219136
YPL178W_ORF	YPL178W	CBC2	-0.32	-0.04	-0.43	-0.263333	0.15142	1
YFL005W_ORF	YFL005W	SEC4	-0.03	-0.22	-0.54	-0.263333	0.218817	1
YER046W_ORF	YER046W	SPO73	0.03	-0.55	-0.27	-0.263333	0.256469
YBR281C_ORF	YBR281C	DUG2	-0.04	-0.48	-0.27	-0.263333	0.173985
YGL067W_ORF	YGL067W	NPY1	-0.05	-0.24	-0.5	-0.263333	0.18094
YNR048W_ORF	YNR048W	YNR048W	-0.08	-0.21	-0.5	-0.263333	0.16796
YGR242W_ORF	YGR242W	#N/A	-0.12	-0.49	-0.18	-0.263333	0.148468
YOR251C_ORF	YOR251C	TUM1	-0.15	-0.31	-0.33	-0.263333	0.04374
YDR362C_ORF	YDR362C	TFC6	-0.16	-0.34	-0.29	-0.263333	0.039083
YJR132W_ORF	YJR132W	NMD5	-0.18	-0.05	-0.56	-0.263333	0.227382
YDR385W_ORF	YDR385W	EFT2	-0.21	-0.43	-0.15	-0.263333	0.090511
YJL172W_ORF	YJL172W	CPS1	-0.22	-0.24	-0.33	-0.263333	0.016106
YKL086W_ORF	YKL086W	SRX1	-0.23	-0.42	-0.14	-0.263333	0.085773
YFR042W_ORF	YFR042W	KEG1	-0.32	-0.21	-0.26	-0.263333	0.01427
YML018C_ORF	YML018C	YML018C	-0.32	-0.26	-0.21	-0.263333	0.01427
YLR418C_ORF	YLR418C	CDC73	-0.38	-0.14	-0.27	-0.263333	0.062904
YML014W_ORF	YML014W	TRM9	-0.09	-0.58	-0.12	-0.263333	0.238658	1
YDL181W_ORF	YDL181W	INH1	0.14	-0.24	-0.69	-0.263333	0.386823
YGR084C_ORF	YGR084C	MRP13	-0.1	-0.47	-0.22	-0.263333	0.13696
YOR130C_ORF	YOR130C	ORT1	-0.1	-0.5	-0.18	-0.26	0.167191	1
YGR116W_ORF	YGR116W	SPT6	-0.2	-0.28	-0.3	-0.26	0.013527	1
YGL198W_ORF	YGL198W	YIP4	-0.24	-0.54	0	-0.26	0.237926	1
YJL038C_ORF	YJL038C	LOH1	n	n	-0.26	-0.26	1
YLR001C_ORF	YLR001C	YLR001C	n	n	-0.26	-0.26	1
YDL010W_ORF	YDL010W	GRX6	n	-0.01	-0.51	-0.26	0.487519
YOR171C_ORF	YOR171C	LCB4	n	-0.17	-0.35	-0.26	0.21215
YCR091W_ORF	YCR091W	KIN82	n	-0.26	n	-0.26	1
YFR027W_ORF	YFR027W	ECO1	n	-0.26	n	-0.26	1
YOL105C_ORF	YOL105C	WSC3	0.13	-0.75	-0.16	-0.26	0.42103
YIL112W_ORF	YIL112W	HOS4	-0.01	-0.51	n	-0.26	0.487519
YOR084W_ORF	YOR084W	LPX1	-0.01	-0.57	-0.2	-0.26	0.254603
YPR091C_ORF	YPR091C	YPR091C	-0.05	-0.39	-0.34	-0.26	0.133654
YER168C_ORF	YER168C	CCA1	-0.07	-0.46	-0.25	-0.26	0.147426
YIL036W_ORF	YIL036W	CST6	-0.07	-0.46	-0.25	-0.26	0.147426
YCL037C_ORF	YCL037C	SRO9	-0.07	-0.53	-0.18	-0.26	0.201667
YDR353W_ORF	YDR353W	TRR1	-0.08	-0.55	-0.15	-0.26	0.217728
YNR017W_ORF	YNR017W	TIM23	-0.09	-0.53	-0.16	-0.26	0.197113
YDR263C_ORF	YDR263C	DIN7	-0.13	-0.32	-0.33	-0.26	0.057294
YER008C_ORF	YER008C	SEC3	-0.19	-0.49	-0.1	-0.26	0.158219
YOR057W_ORF	YOR057W	SGT1	-0.25	-0.4	-0.13	-0.26	0.07961
YLR182W_ORF	YLR182W	SWI6	-0.26	n	n	-0.26	1
YLR283W_ORF	YLR283W	YLR283W	-0.26	n	n	-0.26	1
YIR008C_ORF	YIR008C	PRI1	-0.28	n	-0.24	-0.26	0.048875
YKL045W_ORF	YKL045W	PRI2	-0.28	-0.3	-0.2	-0.26	0.013527
YGR243W_ORF	YGR243W	FMP43	-0.33	-0.29	-0.16	-0.26	0.036817
YLR403W_ORF	YLR403W	SFP1	-0.34	-0.19	-0.25	-0.26	0.026974
YOR212W_ORF	YOR212W	STE4	-0.35	0.01	-0.44	-0.26	0.199147
YLL043W_ORF	YLL043W	FPS1	-0.41	-0.18	-0.19	-0.26	0.07418
YNL090W_ORF	YNL090W	RHO2	-0.43	0.06	-0.4	-0.256667	0.246942	1
YER016W_ORF	YER016W	BIM1	-0.27	-0.36	-0.14	-0.256667	0.056687	1
YER091C-A_ORF	YER091C-A	#N/A	-0.18	-0.4	-0.19	-0.256667	0.069991	1
YBR027C_ORF	YBR027C	#N/A	0.02	-0.39	-0.4	-0.256667	0.204747
YOR151C_ORF	YOR151C	RPB2	-0.01	-0.33	-0.43	-0.256667	0.179969
YLR018C_ORF	YLR018C	POM34	-0.02	-0.38	-0.37	-0.256667	0.1624
YDR150W_ORF	YDR150W	NUM1	-0.03	-0.63	-0.11	-0.256667	0.30563
YGL202W_ORF	YGL202W	ARO8	-0.06	-0.69	-0.02	-0.256667	0.3584
YLR292C_ORF	YLR292C	SEC72	-0.07	-0.59	-0.11	-0.256667	0.26426
YIL162W_ORF	YIL162W	SUC2	-0.1	-0.54	-0.13	-0.256667	0.212274
YCL061C_ORF	YCL061C	MRC1	-0.11	-0.52	-0.14	-0.256667	0.191175
YBL007C_ORF	YBL007C	SLA1	-0.11	-0.6	-0.06	-0.256667	0.274714
YBR094W_ORF	YBR094W	PBY1	-0.12	-0.18	-0.47	-0.256667	0.140777
YOR386W_ORF	YOR386W	PHR1	-0.23	-0.34	-0.2	-0.256667	0.026408
YDR259C_ORF	YDR259C	YAP6	-0.24	-0.09	-0.44	-0.256667	0.126971
YPR057W_ORF	YPR057W	BRR1	-0.3	-0.23	-0.24	-0.256667	0.007175
YGR039W_ORF	YGR039W	#N/A	-0.31	-0.19	-0.27	-0.256667	0.018371
YDL111C_ORF	YDL111C	RRP42	-0.46	-0.17	-0.14	-0.256667	0.128314
YML067C_ORF	YML067C	ERV41	n	-0.14	-0.37	-0.255	0.269716
YDR490C_ORF	YDR490C	PKH1	n	-0.29	-0.22	-0.255	0.086837
YOR282W_ORF	YOR282W	#N/A	n	-0.36	-0.15	-0.255	0.248668
YNL188W_ORF	YNL188W	KAR1	-0.1	n	-0.41	-0.255	0.3477
YLR096W_ORF	YLR096W	KIN2	-0.25	-0.26	n	-0.255	0.012481
YDR409W_ORF	YDR409W	SIZ1	-0.32	-0.19	n	-0.255	0.158892
YCR073W-A_ORF	YCR073W-A	SOL2	-0.17	-0.07	-0.52	-0.253333	0.204439	1
YER023W_ORF	YER023W	PRO3	-0.17	-0.33	-0.26	-0.253333	0.031827	1
YGR203W_ORF	YGR203W	YCH1	-0.42	-0.3	-0.04	-0.253333	0.15241	1
YIL009W_ORF	YIL009W	FAA3	0.07	-0.13	-0.7	-0.253333	0.386658
YPR115W_ORF	YPR115W	RGC1	0.03	-0.32	-0.47	-0.253333	0.229369
YKR090W_ORF	YKR090W	PXL1	-0.03	-0.69	-0.04	-0.253333	0.365741
YPR019W_ORF	YPR019W	MCM4	-0.04	-0.54	-0.18	-0.253333	0.231028
YDL003W_ORF	YDL003W	MCD1	-0.09	-0.36	-0.31	-0.253333	0.092533
YMR259C_ORF	YMR259C	YMR259C	-0.1	-0.48	-0.18	-0.253333	0.1599
YKL120W_ORF	YKL120W	OAC1	-0.13	-0.5	-0.13	-0.253333	0.176342
YIL142W_ORF	YIL142W	CCT2	-0.13	-0.59	-0.04	-0.253333	0.275303
YOL114C_ORF	YOL114C	YOL114C	-0.14	-0.54	-0.08	-0.253333	0.221403
YGR086C_ORF	YGR086C	PIL1	-0.23	-0.16	-0.37	-0.253333	0.054568
YPL026C_ORF	YPL026C	SKS1	-0.38	-0.14	-0.24	-0.253333	0.067888
YOR184W_ORF	YOR184W	SER1	-0.18	-0.48	-0.1	-0.253333	0.1599
YBR224W_ORF	YBR224W	#N/A	n	n	-0.25	-0.25	1
YNL114C_ORF	YNL114C	#N/A	n	n	-0.25	-0.25	1
YOR025W_ORF	YOR025W	HST3	n	-0.26	-0.24	-0.25	0.025451
YGR176W_ORF	YGR176W	#N/A	n	-0.3	-0.2	-0.25	0.125666
YCR018C_OCH__ORF	YCR018C	SRD1	n	-0.31	-0.19	-0.25	0.149953
YCR092C_ORF	YCR092C	MSH3	-0.01	-0.49	n	-0.25	0.48701
YLL012W_ORF	YLL012W	YEH1	-0.04	-0.36	-0.35	-0.25	0.140313
YKL167C_ORF	YKL167C	MRP49	-0.04	-0.42	-0.29	-0.25	0.154201
YDL131W_ORF	YDL131W	LYS21	-0.05	-0.48	-0.22	-0.25	0.183576
YNL216W_ORF	YNL216W	RAP1	-0.06	-0.41	-0.28	-0.25	0.134148
YDL018C_ORF	YDL018C	ERP3	-0.07	-0.02	-0.66	-0.25	0.347875
YJL093C_ORF	YJL093C	TOK1	-0.1	-0.17	-0.48	-0.25	0.165584
YNL047C_ORF	YNL047C	SLM2	-0.1	-0.49	-0.16	-0.25	0.175326
YAL049C_ORF	YAL049C	AIM2	-0.12	-0.37	-0.26	-0.25	0.074497
YKL003C_ORF	YKL003C	MRP17	-0.14	-0.21	-0.4	-0.25	0.08448
YLR127C_ORF	YLR127C	APC2	-0.14	-0.32	-0.29	-0.25	0.046191
YER120W_ORF	YER120W	SCS2	-0.14	-0.47	-0.14	-0.25	0.150955
YER078C_ORF	YER078C	ICP55	-0.15	-0.39	-0.21	-0.25	0.074074
YDR504C_ORF	YDR504C	SPG3	-0.19	-0.29	-0.27	-0.25	0.014607
YJL056C_ORF	YJL056C	ZAP1	-0.19	-0.39	-0.17	-0.25	0.070668
YLR371W_ORF	YLR371W	ROM2	-0.23	n	-0.27	-0.25	0.050821
YDR091C_ORF	YDR091C	RLI1	-0.24	0.16	-0.67	-0.25	0.406386
YGR180C_ORF	YGR180C	RNR4	-0.24	-0.18	-0.33	-0.25	0.02908
YKL194C_ORF	YKL194C	MST1	-0.25	n	n	-0.25	1
YNR047W_ORF	YNR047W	FPK1	-0.25	n	n	-0.25	1
YPL115C_ORF	YPL115C	BEM3	-0.25	n	n	-0.25	1
YBR263W_ORF	YBR263W	SHM1	-0.26	-0.18	-0.31	-0.25	0.022173
YBR054W_ORF	YBR054W	YRO2	-0.26	-0.22	-0.27	-0.25	0.003713
YDR475C_ORF	YDR475C	JIP4	-0.28	-0.5	0.03	-0.25	0.245421
YOL053W_ORF	YOL053W	AIM39	-0.29	-0.21	n	-0.25	0.101003
YOL034W_ORF	YOL034W	SMC5	-0.31	n	-0.19	-0.25	0.149953
YOL094C_ORF	YOL094C	RFC4	-0.34	0.07	-0.48	-0.25	0.269014
YEL012W_ORF	YEL012W	UBC8	-0.48	-0.07	-0.2	-0.25	0.174727
YBR200W_ORF	YBR200W	BEM1	-0.2	-0.4	-0.14	-0.246667	0.088294
YDR093W_ORF	YDR093W	DNF2	-0.25	-0.32	-0.17	-0.246667	0.029503
YPL194W_ORF	YPL194W	DDC1	-0.53	-0.07	-0.14	-0.246667	0.226898
YML012W_ORF	YML012W	ERV25	-0.13	-0.3	-0.31	-0.246667	0.05175	1
YER017C_ORF	YER017C	AFG3	-0.15	-0.46	-0.13	-0.246667	0.147225	1
YIL056W_ORF	YIL056W	VHR1	0.03	-0.11	-0.66	-0.246667	0.362116
YOR014W_ORF	YOR014W	RTS1	0	-0.43	-0.31	-0.246667	0.194032
YBL017C_ORF	YBL017C	PEP1	-0.04	-0.23	-0.47	-0.246667	0.185879
YMR266W_ORF	YMR266W	RSN1	-0.08	-0.34	-0.32	-0.246667	0.098097
YGL038C_ORF	YGL038C	OCH1	-0.1	-0.08	-0.56	-0.246667	0.256272
YBL095W_ORF	YBL095W	YBL095W	-0.14	-0.37	-0.23	-0.246667	0.066353
YKL107W_ORF	YKL107W	YKL107W	-0.15	-0.45	-0.14	-0.246667	0.136141
YGR064W_ORF	YGR064W	#N/A	-0.16	-0.26	-0.32	-0.246667	0.033979
YBR204C_ORF	YBR204C	YBR204C	-0.16	-0.44	-0.14	-0.246667	0.125713
YBR038W_ORF	YBR038W	CHS2	-0.18	-0.1	-0.46	-0.246667	0.152276
YFR009W_ORF	YFR009W	GCN20	-0.18	-0.29	-0.27	-0.246667	0.018295
YLR085C_ORF	YLR085C	ARP6	-0.18	-0.43	-0.13	-0.246667	0.117169
YAL016W_ORF	YAL016W	TPD3	-0.18	-0.45	-0.11	-0.246667	0.140348
YBL024W_ORF	YBL024W	NCL1	-0.24	-0.32	-0.18	-0.246667	0.025978
YPR069C_ORF	YPR069C	SPE3	-0.29	-0.15	-0.3	-0.246667	0.036439
YPL226W_ORF	YPL226W	NEW1	-0.4	-0.06	-0.28	-0.246667	0.131513
YBR135W_ORF	YBR135W	CKS1	-0.47	-0.38	0.11	-0.246667	0.304543
YML065W_ORF	YML065W	ORC1	n	-0.25	-0.24	-0.245	0.01299	1
YOL006C_ORF	YOL006C	TOP1	0.01	-0.5	n	-0.245	0.512731	1
YMR272C_ORF	YMR272C	SCS7	n	-0.12	-0.37	-0.245	0.300343
YPL069C_ORF	YPL069C	BTS1	n	-0.29	-0.2	-0.245	0.115641
YLL055W_ORF	YLL055W	YCT1	0.02	-0.51	n	-0.245	0.524953
YDR333C_ORF	YDR333C	YDR333C	-0.12	n	-0.37	-0.245	0.300343
YKL217W_ORF	YKL217W	JEN1	-0.18	n	-0.31	-0.245	0.165096
YKR091W_ORF	YKR091W	SRL3	-0.35	n	-0.14	-0.245	0.257762
YOL087C_ORF	YOL087C	YOL087C	0.07	-0.68	-0.12	-0.243333	0.392741
YNL010W_ORF	YNL010W	YNL010W	-0.07	-0.49	-0.17	-0.243333	0.194684
YMR190C_ORF	YMR190C	SGS1	-0.27	-0.34	-0.12	-0.243333	0.064333
YNL246W_ORF	YNL246W	VPS75	-0.16	-0.36	-0.21	-0.243333	0.05592	1
YOR283W_ORF	YOR283W	YOR283W	-0.46	-0.18	-0.09	-0.243333	0.160587	1
YER036C_ORF	YER036C	ARB1	-0.16	-0.2	-0.37	-0.243333	0.06341	1
YLL010C_ORF	YLL010C	PSR1	0.07	-0.61	-0.19	-0.243333	0.344255
YOR160W_ORF	YOR160W	MTR10	-0.03	-0.57	-0.13	-0.243333	0.280045
YJL095W_ORF	YJL095W	BCK1	-0.04	-0.34	-0.35	-0.243333	0.139149
YDR088C_ORF	YDR088C	SLU7	-0.07	-0.11	-0.55	-0.243333	0.254364
YDR501W_ORF	YDR501W	PLM2	-0.08	-0.52	-0.13	-0.243333	0.222303
YDR327W_ORF	YDR327W	#N/A	-0.12	-0.26	-0.35	-0.243333	0.068001
YKL100C_ORF	YKL100C	YKL100C	-0.14	-0.39	-0.2	-0.243333	0.083987
YLR243W_ORF	YLR243W	YLR243W	-0.18	-0.42	-0.13	-0.243333	0.112851
YHR161C_ORF	YHR161C	YAP1801	-0.21	-0.16	-0.36	-0.243333	0.05592
YPL235W_ORF	YPL235W	RVB2	-0.25	-0.24	-0.24	-0.243333	0.000188
YFR052W_ORF	YFR052W	RPN12	-0.28	-0.13	-0.32	-0.243333	0.052108
YDR295C_ORF	YDR295C	HDA2	-0.32	-0.19	-0.22	-0.243333	0.025106
YMR144W_ORF	YMR144W	YMR144W	-0.39	-0.14	-0.2	-0.243333	0.083987
YML055W_ORF	YML055W	SPC2	-0.3	-0.29	-0.13	-0.24	0.048836	1
YML054C_ORF	YML054C	CYB2	-0.26	-0.22	n	-0.24	0.052929	1
YBL043W_ORF	YBL043W	ECM13	n	n	-0.24	-0.24	1
YBR223C_ORF	YBR223C	TDP1	n	n	-0.24	-0.24	1
YDR415C_ORF	YDR415C	YDR415C	n	n	-0.24	-0.24	1
YKL219W_ORF	YKL219W	COS9	n	n	-0.24	-0.24	1
YOR172W_ORF	YOR172W	YRM1	n	n	-0.24	-0.24	1
YOR280C_ORF	YOR280C	FSH3	n	n	-0.24	-0.24	1
YPL202C_ORF	YPL202C	AFT2	n	n	-0.24	-0.24	1
YBR050C_ORF	YBR050C	REG2	n	-0.24	n	-0.24	1
YDL211C_ORF	YDL211C	YDL211C	n	-0.24	n	-0.24	1
YIL122W_ORF	YIL122W	POG1	n	-0.24	n	-0.24	1
YLR026C_ORF	YLR026C	SED5	n	-0.24	n	-0.24	1
YLR320W_ORF	YLR320W	MMS22	n	-0.24	n	-0.24	1
YOR343C_ORF	YOR343C	#N/A	n	-0.24	n	-0.24	1
YDL106C_ORF	YDL106C	PHO2	n	-0.33	-0.15	-0.24	0.2284
YDR439W_ORF	YDR439W	LRS4	n	-0.36	-0.12	-0.24	0.295167
YBR069C_ORF	YBR069C	TAT1	0.08	-0.46	-0.34	-0.24	0.280288
YOR105W_ORF	YOR105W	#N/A	0	-0.38	-0.34	-0.24	0.184761
YIR006C_ORF	YIR006C	PAN1	-0.02	-0.73	0.03	-0.24	0.431252
YDR292C_ORF	YDR292C	SRP101	-0.04	-0.42	-0.26	-0.24	0.161201
YNL094W_ORF	YNL094W	APP1	-0.05	-0.6	-0.07	-0.24	0.314192
YOR360C_ORF	YOR360C	PDE2	-0.07	-0.34	-0.31	-0.24	0.106812
YDL125C_ORF	YDL125C	HNT1	-0.1	-0.32	-0.3	-0.24	0.076011
YDR484W_ORF	YDR484W	VPS52	-0.12	-0.41	-0.19	-0.24	0.110908
YIL074C_ORF	YIL074C	SER33	-0.13	-0.23	-0.36	-0.24	0.069087
YJR102C_ORF	YJR102C	VPS25	-0.14	-0.34	n	-0.24	0.251332
YGR121C_ORF	YGR121C	MEP1	-0.15	-0.16	-0.41	-0.24	0.105987
YIL030C_ORF	YIL030C	SSM4	-0.15	-0.21	-0.36	-0.24	0.061526
YDR261C_ORF	YDR261C	EXG2	-0.15	-0.3	-0.27	-0.24	0.034578
YGL143C_ORF	YGL143C	MRF1	-0.16	-0.32	n	-0.24	0.204833
YDR317W_ORF	YDR317W	HIM1	-0.16	-0.45	-0.11	-0.24	0.151825
YIL090W_ORF	YIL090W	ICE2	-0.16	-0.49	-0.07	-0.24	0.200887
YER026C_ORF	YER026C	CHO1	-0.18	-0.18	-0.36	-0.24	0.057191
YMR140W_ORF	YMR140W	SIP5	-0.22	-0.13	-0.37	-0.24	0.075555
YBL032W_ORF	YBL032W	HEK2	-0.22	-0.22	-0.28	-0.24	0.006873
YML050W_ORF	YML050W	AIM32	-0.22	-0.26	n	-0.24	0.052929
YBR257W_ORF	YBR257W	POP4	-0.24	n	n	-0.24	1
YBR260C_ORF	YBR260C	RGD1	-0.24	-0.23	-0.25	-0.24	0.000578
YJL091C_ORF	YJL091C	GWT1	-0.24	-0.27	-0.21	-0.24	0.005168
YGR020C_ORF	YGR020C	VMA7	-0.27	-0.16	-0.29	-0.24	0.027205
YIL088C_ORF	YIL088C	AVT7	-0.28	-0.34	-0.1	-0.24	0.079642
YPL221W_ORF	YPL221W	FLC1	-0.3	0.04	-0.46	-0.24	0.245069
YAR029W_ORF	YAR029W	YAR029W	-0.32	n	-0.16	-0.24	0.204833
YDR314C_ORF	YDR314C	RAD34	-0.34	n	-0.14	-0.24	0.251332
YDR076W_ORF	YDR076W	RAD55	-0.48	-0.04	-0.2	-0.24	0.202947
YML092C_ORF	YML092C	PRE8	-0.58	-0.12	-0.02	-0.24	0.298553
YLR003C_ORF	YLR003C	CMS1	-0.4	-0.15	-0.16	-0.236667	0.10141	1
YER032W_ORF	YER032W	FIR1	-0.11	-0.43	-0.17	-0.236667	0.137539
YER077C_ORF	YER077C	YER077C	-0.12	-0.42	-0.17	-0.236667	0.125454
YDL027C_ORF	YDL027C	YDL027C	-0.19	-0.35	-0.17	-0.236667	0.053333
YGL019W_ORF	YGL019W	CKB1	-0.39	-0.09	-0.23	-0.236667	0.112014	1
YNL074C_ORF	YNL074C	MLF3	0	-0.41	-0.3	-0.236667	0.19313
YLR152C_ORF	YLR152C	YLR152C	-0.01	-0.2	-0.5	-0.236667	0.238931
YOR344C_ORF	YOR344C	TYE7	-0.03	-0.5	-0.18	-0.236667	0.229852
YMR171C_ORF	YMR171C	EAR1	-0.06	-0.34	-0.31	-0.236667	0.116563
YKL017C_ORF	YKL017C	HCS1	-0.08	-0.19	-0.44	-0.236667	0.156374
YOR154W_ORF	YOR154W	SLP1	-0.11	-0.08	-0.52	-0.236667	0.237352
YNR008W_ORF	YNR008W	LRO1	-0.15	-0.34	-0.22	-0.236667	0.050799
YIL039W_ORF	YIL039W	TED1	-0.16	-0.42	-0.13	-0.236667	0.123857
YLR300W_ORF	YLR300W	EXG1	-0.2	-0.07	-0.44	-0.236667	0.16063
YBR235W_ORF	YBR235W	YBR235W	-0.21	-0.42	-0.08	-0.236667	0.139441
YNL258C_ORF	YNL258C	DSL1	-0.24	-0.23	-0.24	-0.236667	0.000198
YMR155W_ORF	YMR155W	YMR155W	-0.24	-0.36	-0.11	-0.236667	0.081786
YDR338C_ORF	YDR338C	YDR338C	-0.27	-0.14	-0.3	-0.236667	0.040453
YPR190C_ORF	YPR190C	RPC82	-0.32	-0.21	-0.18	-0.236667	0.030847
YDL015C_ORF	YDL015C	TSC13	-0.38	0.09	-0.42	-0.236667	0.285231
YMR070W_ORF	YMR070W	MOT3	-0.39	-0.09	-0.23	-0.236667	0.112014
YEL043W_ORF	YEL043W	YEL043W	-0.46	-0.31	0.06	-0.236667	0.265303
YPR008W_ORF	YPR008W	HAA1	-0.52	-0.09	-0.1	-0.236667	0.236824
YGL023C_ORF	YGL023C	PIB2	n	-0.12	-0.35	-0.235	0.289726	1
YKR012C_ORF	YKR012C	#N/A	-0.29	-0.18	n	-0.235	0.146362	1
YER180C-A_ONO_ORF	YER180C-A	SLO1	-0.23	n	-0.24	-0.235	0.013543	1
YER069W_ORF	YER069W	ARG5,6	n	-0.26	-0.21	-0.235	0.067472
YBR153W_ORF	YBR153W	RIB7	n	-0.3	-0.17	-0.235	0.171791
YJL019W_ORF	YJL019W	MPS3	n	-0.38	-0.09	-0.235	0.35195
YLR345W_ORF	YLR345W	YLR345W	-0.05	-0.42	n	-0.235	0.424567
YOR231W_ORF	YOR231W	MKK1	-0.15	-0.32	n	-0.235	0.220946
YKR051W_ORF	YKR051W	YKR051W	-0.24	-0.23	n	-0.235	0.013543
YLR360W_ORF	YLR360W	VPS38	-0.25	-0.22	n	-0.235	0.04058
YFR020W_ORF	YFR020W	#N/A	-0.32	-0.15	n	-0.235	0.220946
YOL005C_ORF	YOL005C	RPB11	-0.35	-0.12	n	-0.235	0.289726
YDR044W_ORF	YDR044W	HEM13	-0.03	-0.27	-0.4	-0.233333	0.164175
YDL088C_ORF	YDL088C	ASM4	-0.34	-0.25	-0.11	-0.233333	0.073315
YER159C_ORF	YER159C	BUR6	-0.02	-0.37	-0.31	-0.233333	0.163459	1
YNL199C_ORF	YNL199C	GCR2	-0.06	-0.29	-0.35	-0.233333	0.118503
YOL068C_ORF	YOL068C	HST1	-0.08	-0.23	-0.39	-0.233333	0.121008
YGL107C_ORF	YGL107C	RMD9	-0.08	-0.26	-0.36	-0.233333	0.104329
YNR049C_ORF	YNR049C	MSO1	-0.09	-0.55	-0.06	-0.233333	0.279002
YJR075W_ORF	YJR075W	HOC1	-0.1	-0.23	-0.37	-0.233333	0.095852
YOL130W_ORF	YOL130W	ALR1	-0.11	-0.33	-0.26	-0.233333	0.069392
YBR059C_ORF	YBR059C	AKL1	-0.12	-0.36	-0.22	-0.233333	0.078628
YCR063W_ORF	YCR063W	BUD31	-0.15	-0.48	-0.07	-0.233333	0.204031
YKR084C_ORF	YKR084C	HBS1	-0.16	-0.1	-0.44	-0.233333	0.15583
YER044C_ORF	YER044C	ERG28	-0.19	-0.18	-0.33	-0.233333	0.040465
YGL009C_ORF	YGL009C	LEU1	-0.19	-0.3	-0.21	-0.233333	0.02038
YEL045C_ORF	YEL045C	#N/A	-0.2	-0.02	-0.48	-0.233333	0.223372
YML004C_ORF	YML004C	GLO1	-0.22	-0.25	-0.23	-0.233333	0.001426
YLR097C_ORF	YLR097C	HRT3	n	n	-0.23	-0.23	1	1
YBR103W_ORF	YBR103W	SIF2	-0.31	-0.06	-0.32	-0.23	0.113854	1
YIL004C_ORF	YIL004C	BET1	-0.34	-0.15	-0.2	-0.23	0.056034	1
YLR351C_ORF	YLR351C	NIT3	-0.26	-0.2	n	-0.23	0.082571	1
YMR263W_ORF	YMR263W	SAP30	0.1	-0.75	-0.04	-0.23	0.474231	1
YPR189W_ORF	YPR189W	SKI3	0.01	-0.49	-0.21	-0.23	0.252863	1
YJR020W_ORF	YJR020W	#N/A	n	n	-0.23	-0.23	1
YLR315W_ORF	YLR315W	NKP2	n	n	-0.23	-0.23	1
YPL227C_ORF	YPL227C	ALG5	n	n	-0.23	-0.23	1
YOR217W_ORF	YOR217W	RFC1	n	-0.04	-0.42	-0.23	0.439552
YLR213C_ORF	YLR213C	CRR1	n	-0.16	-0.3	-0.23	0.188083
YLR317W_ORF	YLR317W	#N/A	n	-0.23	n	-0.23	1
YMR257C_ORF	YMR257C	PET111	n	-0.23	n	-0.23	1
YOR137C_ORF	YOR137C	SIA1	0.1	-0.5	-0.29	-0.23	0.320881
YBR172C_ORF	YBR172C	SMY2	0.06	-0.51	-0.24	-0.23	0.297198
YBR079C_ORF	YBR079C	RPG1	0.03	-0.65	-0.07	-0.23	0.391284
YOR379C_ORF	YOR379C	#N/A	-0.02	-0.46	-0.21	-0.23	0.212803
YPR045C_ORF	YPR045C	YPR045C	-0.06	-0.48	-0.15	-0.23	0.213417
YGR191W_ORF	YGR191W	HIP1	-0.09	-0.24	-0.36	-0.23	0.098559
YLR293C_OCH__ORF	YLR293C	GSP1	-0.09	-0.25	-0.35	-0.23	0.093438
YML070W_ORF	YML070W	DAK1	-0.11	-0.33	-0.25	-0.23	0.070027
YLR427W_ORF	YLR427W	MAG2	-0.11	-0.35	n	-0.23	0.306142
YLR393W_ORF	YLR393W	ATP10	-0.13	-0.4	-0.16	-0.23	0.11473
YCL008C_ORF	YCL008C	STP22	-0.13	-0.45	-0.11	-0.23	0.172033
YGR083C_ORF	YGR083C	GCD2	-0.16	-0.38	-0.15	-0.23	0.092027
YJL201W_ORF	YJL201W	ECM25	-0.16	-0.43	-0.1	-0.23	0.151632
YDR034W-B_ORF	YDR034W-B	YDR034W-B	-0.17	n	-0.29	-0.23	0.162454
YBR063C_ORF	YBR063C	YBR063C	-0.18	n	-0.28	-0.23	0.136275
YPR183W_ORF	YPR183W	DPM1	-0.18	-0.35	-0.16	-0.23	0.06233
YGL181W_ORF	YGL181W	GTS1	-0.19	-0.27	n	-0.23	0.10962
YJL042W_ORF	YJL042W	MHP1	-0.19	-0.32	-0.18	-0.23	0.036354
YJR134C_ORF	YJR134C	SGM1	-0.23	n	n	-0.23	1
YKL031W_ORF	YKL031W	#N/A	-0.23	n	n	-0.23	1
YBR036C_ORF	YBR036C	CSG2	-0.23	-0.22	-0.24	-0.23	0.00063
YJL032W_ORF	YJL032W	#N/A	-0.23	-0.34	-0.12	-0.23	0.068503
YOR166C_ORF	YOR166C	SWT1	-0.24	0.19	-0.64	-0.23	0.438467
YLR268W_ORF	YLR268W	SEC22	-0.25	-0.3	-0.14	-0.23	0.03972
YJL145W_ORF	YJL145W	SFH5	-0.26	-0.24	-0.19	-0.23	0.008092
YER084W_ORF	YER084W	#N/A	-0.38	n	-0.08	-0.23	0.367904
YJL151C_ORF	YJL151C	SNA3	-0.39	-0.18	-0.12	-0.23	0.106754
YDR072C_ORF	YDR072C	IPT1	-0.48	0.09	-0.3	-0.23	0.304942
YJR144W_ORF	YJR144W	MGM101	-0.22	-0.33	-0.13	-0.226667	0.059358	1
YOR081C_ORF	YOR081C	TGL5	-0.02	-0.45	-0.21	-0.226667	0.21005
YOR292C_ORF	YOR292C	YOR292C	-0.07	-0.47	-0.14	-0.226667	0.207479
YKL121W_ORF	YKL121W	DGR2	-0.08	-0.38	-0.22	-0.226667	0.120363
YCR065W_ORF	YCR065W	HCM1	-0.12	-0.44	-0.12	-0.226667	0.167506
YIL135C_ORF	YIL135C	VHS2	-0.12	-0.55	-0.01	-0.226667	0.302702
YDR337W_ORF	YDR337W	MRPS28	-0.14	-0.17	-0.37	-0.226667	0.088213
YDL134C_ORF	YDL134C	PPH21	-0.14	-0.33	-0.21	-0.226667	0.055009
YLR319C_ORF	YLR319C	BUD6	-0.17	-0.62	0.11	-0.226667	0.398065
YFL002C_ORF	YFL002C	SPB4	-0.2	-0.4	-0.08	-0.226667	0.135841
YDR087C_ORF	YDR087C	RRP1	0.01	-0.41	-0.28	-0.226667	0.209409	1
YOR089C_ORF	YOR089C	VPS21	-0.04	-0.27	-0.37	-0.226667	0.146122	1
YPL019C_ORF	YPL019C	VTC3	0.05	-0.26	-0.47	-0.226667	0.272217
YPL036W_ORF	YPL036W	PMA2	-0.02	-0.23	-0.43	-0.226667	0.19559
YER122C_ORF	YER122C	GLO3	-0.02	-0.48	-0.18	-0.226667	0.234746
YER140W_ORF	YER140W	YER140W	-0.04	-0.4	-0.24	-0.226667	0.161452
YKR066C_ORF	YKR066C	CCP1	-0.05	-0.69	0.06	-0.226667	0.434628
YPR161C_ORF	YPR161C	SGV1	-0.1	-0.47	-0.11	-0.226667	0.203575
YDL116W_ORF	YDL116W	NUP84	-0.14	-0.35	-0.19	-0.226667	0.069975
YJL088W_ORF	YJL088W	ARG3	-0.17	-0.08	-0.43	-0.226667	0.163358
YPR105C_ORF	YPR105C	COG4	-0.24	-0.2	-0.24	-0.226667	0.003442
YDR052C_ORF	YDR052C	DBF4	-0.29	-0.08	-0.31	-0.226667	0.091149
YLR186W_ORF	YLR186W	EMG1	-0.29	-0.15	-0.24	-0.226667	0.031138
YNL035C_ORF	YNL035C	YNL035C	-0.38	0.02	-0.32	-0.226667	0.210369
YDR255C_ORF	YDR255C	RMD5	-0.4	-0.09	-0.19	-0.226667	0.131199
YPL146C_ORF	YPL146C	NOP53	n	-0.38	-0.07	-0.225	0.384028	1
YLR052W_ORF	YLR052W	IES3	n	-0.15	-0.3	-0.225	0.204833
YNL328C_ORF	YNL328C	MDJ2	n	-0.37	-0.08	-0.225	0.364439
YGL089C_ORF	YGL089C	MF(ALPHA)2	0.12	n	-0.57	-0.225	0.632096
YER106W_ORF	YER106W	MAM1	-0.2	n	-0.25	-0.225	0.070447
YBR239C_ORF	YBR239C	ERT1	-0.23	-0.22	n	-0.225	0.014145
YLR417W_ORF	YLR417W	VPS36	-0.31	n	-0.14	-0.225	0.229949
YJR060W_ORF	YJR060W	CBF1	-0.35	-0.1	n	-0.225	0.322829
YPR082C_ORF	YPR082C	DIB1	-0.31	-0.14	-0.22	-0.223333	0.045096	1
YDR462W_ORF	YDR462W	MRPL28	-0.11	-0.22	-0.34	-0.223333	0.078205	1
YBR149W_ORF	YBR149W	ARA1	0.08	-0.63	-0.12	-0.223333	0.401475
YDR126W_ORF	YDR126W	SWF1	0.07	-0.55	-0.19	-0.223333	0.33999
YPL126W_ORF	YPL126W	NAN1	-0.08	-0.13	-0.46	-0.223333	0.201872
YPR175W_ORF	YPR175W	DPB2	-0.1	-0.23	-0.34	-0.223333	0.084423
YBR286W_ORF	YBR286W	APE3	-0.14	-0.25	-0.28	-0.223333	0.034446
YJR137C_ORF	YJR137C	MET5	-0.15	-0.24	-0.28	-0.223333	0.028373
YJR086W_ORF	YJR086W	STE18	-0.19	-0.36	-0.12	-0.223333	0.088499
YJL005W_ORF	YJL005W	CYR1	-0.22	-0.42	-0.03	-0.223333	0.185768
YDR316W_ORF	YDR316W	OMS1	-0.23	-0.17	-0.27	-0.223333	0.016512
YJL167W_ORF	YJL167W	ERG20	-0.25	-0.2	-0.22	-0.223333	0.004206
YMR072W_ORF	YMR072W	ABF2	-0.32	-0.02	-0.33	-0.223333	0.159275
YPR086W_ORF	YPR086W	SUA7	-0.13	-0.19	-0.35	-0.223333	0.07663	1
YER043C_ORF	YER043C	SAH1	0.05	-0.37	-0.35	-0.223333	0.244131
YOR113W_ORF	YOR113W	AZF1	-0.05	-0.43	-0.19	-0.223333	0.18177
YER124C_ORF	YER124C	DSE1	-0.13	-0.35	-0.19	-0.223333	0.07663
YNL189W_ORF	YNL189W	SRP1	-0.2	-0.15	-0.32	-0.223333	0.047415
YJL103C_ORF	YJL103C	GSM1	-0.22	-0.37	-0.08	-0.223333	0.116507
YBR162C_ORF	YBR162C	TOS1	-0.24	-0.14	-0.29	-0.223333	0.036843
YKL212W_ORF	YKL212W	SAC1	-0.26	0.07	-0.48	-0.223333	0.297147
YJR117W_ORF	YJR117W	STE24	-0.37	-0.22	-0.08	-0.223333	0.116507
YER101C_ORF	YER101C	AST2	-0.39	-0.3	0.02	-0.223333	0.214478
YGR177C_ORF	YGR177C	ATF2	-0.43	-0.18	-0.06	-0.223333	0.176969
YLR352W_ORF	YLR352W	YLR352W	-0.48	0.07	-0.26	-0.223333	0.297147
YNL063W_ORF	YNL063W	MTQ1	n	-0.4	-0.04	-0.22	0.436549	1
YBR266C_ORF	YBR266C	#N/A	n	-0.22	n	-0.22	1	1
YKR098C_ORF	YKR098C	UBP11	n	n	-0.22	-0.22	1
YLR341W_ORF	YLR341W	SPO77	n	n	-0.22	-0.22	1
YNR015W_ORF	YNR015W	SMM1	n	n	-0.22	-0.22	1
YOR288C_ORF	YOR288C	MPD1	n	n	-0.22	-0.22	1
YIR016W_ORF	YIR016W	YIR016W	n	-0.07	-0.37	-0.22	0.380965
YGL119W_ORF	YGL119W	COQ8	n	-0.22	n	-0.22	1
YGL258W-A_ORF	YGL258W-A	YGL258W-A	n	-0.22	n	-0.22	1
YJL153C_ORF	YJL153C	INO1	n	-0.22	n	-0.22	1
YLR234W_ORF	YLR234W	TOP3	n	-0.22	n	-0.22	1
YOR301W_ORF	YOR301W	RAX1	n	-0.22	n	-0.22	1
YPL033C_ORF	YPL033C	SRL4	n	-0.22	n	-0.22	1
YKL091C_ORF	YKL091C	YKL091C	n	-0.28	-0.16	-0.22	0.169501
YLR203C_ORF	YLR203C	MSS51	0.17	-0.55	-0.28	-0.22	0.404753
YPL023C_ORF	YPL023C	MET12	0.04	-0.48	-0.22	-0.22	0.280395
YMR217W_ORF	YMR217W	GUA1	-0.01	-0.55	-0.1	-0.22	0.318464
YMR189W_ORF	YMR189W	GCV2	-0.03	-0.32	-0.31	-0.22	0.146663
YKR075C_ORF	YKR075C	YKR075C	-0.03	-0.41	n	-0.22	0.453501
YCR013C_ORF	YCR013C	#N/A	-0.04	-0.39	-0.23	-0.22	0.161664
YKR099W_ORF	YKR099W	BAS1	-0.05	n	-0.39	-0.22	0.418825
YBR170C_ORF	YBR170C	NPL4	-0.05	-0.31	-0.3	-0.22	0.12257
YJL183W_ORF	YJL183W	MNN11	-0.1	n	-0.34	-0.22	0.317894
YDR341C_ORF	YDR341C	YDR341C	-0.1	-0.19	-0.37	-0.22	0.109246
YOR250C_ORF	YOR250C	CLP1	-0.12	-0.51	-0.03	-0.22	0.273892
YNL168C_ORF	YNL168C	FMP41	-0.12	-0.57	0.03	-0.22	0.346695
YDL001W_ORF	YDL001W	RMD1	-0.13	-0.21	-0.32	-0.22	0.057335
YNL240C_ORF	YNL240C	NAR1	-0.13	-0.46	-0.07	-0.22	0.211262
YPL022W_ORF	YPL022W	RAD1	-0.15	n	-0.29	-0.22	0.196112
YJR046W_ORF	YJR046W	TAH11	-0.15	-0.29	-0.22	-0.22	0.032129
YBR230C_ORF	YBR230C	OM14	-0.19	-0.34	-0.13	-0.22	0.071986
YKL095W_ORF	YKL095W	YJU2	-0.19	-0.35	-0.12	-0.22	0.083863
YPL167C_ORF	YPL167C	REV3	-0.2	n	-0.24	-0.22	0.057716
YJL193W_ORF	YJL193W	YJL193W	-0.21	n	-0.23	-0.22	0.028917
YOR335C_ORF	YOR335C	ALA1	-0.21	0	-0.45	-0.22	0.232662
YOR146W_ORF	YOR146W	#N/A	-0.21	-0.23	-0.22	-0.22	0.000688
YGR079W_ORF	YGR079W	YGR079W	-0.21	-0.31	-0.14	-0.22	0.046776
YNL087W_ORF	YNL087W	TCB2	-0.22	-0.42	-0.02	-0.22	0.19703
YDR330W_ORF	YDR330W	UBX5	-0.23	-0.15	-0.28	-0.22	0.028361
YNL111C_ORF	YNL111C	CYB5	-0.24	-0.17	-0.25	-0.22	0.012834
YDR231C_ORF	YDR231C	COX20	-0.27	-0.31	-0.08	-0.22	0.090153
YDR159W_ORF	YDR159W	SAC3	0.78	-1.11	-0.32	-0.216667	0.730767
YLL056C_ORF	YLL056C	YLL056C	-0.28	-0.33	-0.04	-0.216667	0.136551
YBL076C_ORF	YBL076C	ILS1	-0.06	-0.36	-0.23	-0.216667	0.13008	1
YOR074C_ORF	YOR074C	CDC21	-0.34	-0.18	-0.13	-0.216667	0.07585
YAR008W_ORF	YAR008W	SEN34	-0.04	-0.38	-0.23	-0.216667	0.158536
YNL080C_ORF	YNL080C	EOS1	-0.12	-0.28	-0.25	-0.216667	0.047715
YBR163W_ORF	YBR163W	EXO5	-0.13	-0.01	-0.51	-0.216667	0.28709
YMR065W_ORF	YMR065W	KAR5	-0.14	-0.43	-0.08	-0.216667	0.182826
YNL267W_ORF	YNL267W	PIK1	-0.15	-0.25	-0.25	-0.216667	0.02286
YBR194W_ORF	YBR194W	AIM4	-0.19	-0.28	-0.18	-0.216667	0.020867
YOR390W_ORF	YOR390W	YOR390W	-0.21	-0.28	-0.16	-0.216667	0.024842
YBL044W_ORF	YBL044W	YBL044W	-0.25	0.05	-0.45	-0.216667	0.274411
YOR100C_ORF	YOR100C	CRC1	-0.28	-0.11	-0.26	-0.216667	0.056185
YBR037C_ORF	YBR037C	SCO1	-0.33	0.03	-0.35	-0.216667	0.221375
YGR252W_ORF	YGR252W	GCN5	-0.18	0	-0.47	-0.216667	0.25435	1
YBR023C_ORF	YBR023C	CHS3	-0.09	-0.26	-0.3	-0.216667	0.078084	1
YIL114C_ORF	YIL114C	POR2	-0.32	-0.4	0.07	-0.216667	0.274139	1
YOR143C_ORF	YOR143C	THI80	0.01	-0.19	-0.47	-0.216667	0.259881
YOR129C_ORF	YOR129C	AFI1	-0.04	-0.43	-0.18	-0.216667	0.197898
YGL247W_ORF	YGL247W	BRR6	-0.25	-0.18	n	-0.215	0.102735	1
YAR019C_ORF	YAR019C	CDC15	n	-0.36	-0.07	-0.215	0.377738
YLR149C-A_ORF	YLR149C-A	#N/A	-0.12	n	-0.31	-0.215	0.264875
YPR144C_ORF	YPR144C	NOC4	-0.15	n	-0.28	-0.215	0.186905
YKR096W_ORF	YKR096W	YKR096W	-0.16	n	-0.27	-0.215	0.159437
YML029W_ORF	YML029W	USA1	-0.17	n	-0.26	-0.215	0.13135
YGR217W_ORF	YGR217W	CCH1	-0.26	n	-0.17	-0.215	0.13135
YLR239C_ORF	YLR239C	LIP2	-0.26	n	-0.17	-0.215	0.13135
YDR204W_ORF	YDR204W	COQ4	-0.3	-0.13	n	-0.215	0.239681
YGR238C_ORF	YGR238C	KEL2	-0.37	n	-0.06	-0.215	0.397655
YIL116W_ORF	YIL116W	HIS5	-0.25	-0.34	-0.05	-0.213333	0.130518
YPL181W_ORF	YPL181W	CTI6	0.05	-0.24	-0.45	-0.213333	0.278939	1
YJL184W_ORF	YJL184W	GON7	-0.08	-0.38	-0.18	-0.213333	0.13671	1
YMR182C_ORF	YMR182C	RGM1	-0.43	-0.17	-0.04	-0.213333	0.203847	1
YOR179C_ORF	YOR179C	SYC1	-0.24	-0.23	-0.17	-0.213333	0.010336	1
YLR411W_ORF	YLR411W	CTR3	-0.17	-0.12	-0.35	-0.213333	0.092541	1
YML039W_ORF	YML039W	YML039W	0.14	-0.24	-0.54	-0.213333	0.391551
YGL014W_ORF	YGL014W	PUF4	0.03	-0.29	-0.38	-0.213333	0.228524
YKL175W_ORF	YKL175W	ZRT3	-0.01	-0.25	-0.38	-0.213333	0.187854
YDL160C_ORF	YDL160C	DHH1	-0.06	-0.42	-0.16	-0.213333	0.185093
YNL070W_ORF	YNL070W	TOM7	-0.09	-0.27	-0.28	-0.213333	0.074503
YIR031C_ORF	YIR031C	DAL7	-0.09	-0.43	-0.12	-0.213333	0.188637
YLR089C_ORF	YLR089C	ALT1	-0.12	-0.4	-0.12	-0.213333	0.14961
YDR291W_ORF	YDR291W	HRQ1	-0.13	-0.23	-0.28	-0.213333	0.040168
YGL191W_ORF	YGL191W	COX13	-0.17	-0.09	-0.38	-0.213333	0.132438
YLR241W_ORF	YLR241W	YLR241W	-0.19	-0.08	-0.37	-0.213333	0.127615
YER184C_ORF	YER184C	YER184C	-0.22	-0.38	-0.04	-0.213333	0.161948
YLR328W_ORF	YLR328W	NMA1	-0.26	-0.03	-0.35	-0.213333	0.154521
YGL022W_ORF	YGL022W	STT3	-0.27	0.05	-0.42	-0.213333	0.263638
YMR113W_ORF	YMR113W	FOL3	-0.27	-0.18	-0.19	-0.213333	0.01736
YPL218W_ORF	YPL218W	SAR1	-0.44	0.04	-0.24	-0.213333	0.265096
YBR139W_ORF	YBR139W	YBR139W	-0.04	-0.3	-0.3	-0.213333	0.132915
YGR117C_ORF	YGR117C	YGR117C	-0.11	-0.29	-0.24	-0.213333	0.057804
YNL327W_ORF	YNL327W	EGT2	-0.14	-0.21	-0.29	-0.213333	0.03887
YDR237W_ORF	YDR237W	MRPL7	-0.29	-0.15	-0.2	-0.213333	0.034944
YCL048W_ORF	YCL048W	SPS22	n	n	-0.21	-0.21	1	1
YBR121C_ORF	YBR121C	GRS1	0	-0.46	-0.17	-0.21	0.25831	1
YLR117C_ORF	YLR117C	CLF1	-0.36	-0.15	-0.12	-0.21	0.1086	1
YNL210W_ORF	YNL210W	MER1	n	n	-0.21	-0.21	1
YDL154W_ORF	YDL154W	MSH5	n	-0.21	n	-0.21	1
YLR171W_ORF	YLR171W	#N/A	n	-0.21	n	-0.21	1
YNL277W-A_ONO_ORF	YNL277W-A	YNL277W-A	n	-0.21	n	-0.21	1
YAR069C_ORF	YAR069C	#N/A	n	-0.25	-0.17	-0.21	0.119826
YDL237W_ORF	YDL237W	AIM6	0.01	-0.33	-0.31	-0.21	0.196849
YMR055C_ORF	YMR055C	BUB2	-0.02	-0.49	-0.12	-0.21	0.279565
YDL006W_ORF	YDL006W	PTC1	-0.04	-0.43	-0.16	-0.21	0.210214
YFL049W_ORF	YFL049W	SWP82	-0.05	n	-0.37	-0.21	0.414488
YIL065C_ORF	YIL065C	FIS1	-0.08	-0.53	-0.02	-0.21	0.321875
YDR240C_ORF	YDR240C	SNU56	-0.09	-0.21	-0.33	-0.21	0.093783
YBR276C_ORF	YBR276C	PPS1	-0.09	-0.27	-0.27	-0.21	0.072827
YDL059C_ORF	YDL059C	RAD59	-0.1	-0.17	-0.36	-0.21	0.113906
YBR123C_ORF	YBR123C	TFC1	-0.1	-0.65	0.12	-0.21	0.455905
YPL032C_ORF	YPL032C	SVL3	-0.12	-0.36	-0.15	-0.21	0.1086
YKR079C_ORF	YKR079C	TRZ1	-0.15	-0.26	-0.22	-0.21	0.022639
YDR008C_ORF	YDR008C	#N/A	-0.2	n	-0.22	-0.21	0.030292
YLR291C_ORF	YLR291C	GCD7	-0.23	-0.25	-0.15	-0.21	0.020515
YLL036C_ORF	YLL036C	PRP19	-0.24	n	-0.18	-0.21	0.090334
YML077W_ORF	YML077W	BET5	-0.27	n	-0.15	-0.21	0.177171
YML115C_ORF	YML115C	VAN1	-0.27	0.07	-0.43	-0.21	0.290341
YER152C_ORF	YER152C	YER152C	-0.3	0.01	-0.34	-0.21	0.198021
YPR017C_ORF	YPR017C	DSS4	-0.18	-0.38	-0.06	-0.206667	0.157223	1
YPR028W_ORF	YPR028W	YOP1	-0.32	-0.27	-0.03	-0.206667	0.147237
YBR025C_ORF	YBR025C	OLA1	-0.16	-0.38	-0.08	-0.206667	0.147721	1
YDL070W_ORF	YDL070W	BDF2	0.04	-0.2	-0.46	-0.206667	0.288624
YIL054W_ORF	YIL054W	#N/A	-0.03	-0.58	-0.01	-0.206667	0.383748
YMR146C_ORF	YMR146C	TIF34	-0.07	-0.08	-0.47	-0.206667	0.257152
YPL142C_ORF	YPL142C	#N/A	-0.09	-0.3	-0.23	-0.206667	0.078824
YDR216W_ORF	YDR216W	ADR1	-0.1	-0.08	-0.44	-0.206667	0.218873
YJR142W_ORF	YJR142W	YJR142W	-0.11	-0.37	-0.14	-0.206667	0.128229
YDL139C_ORF	YDL139C	SCM3	-0.11	-0.42	-0.09	-0.206667	0.192692
YEL050C_ORF	YEL050C	RML2	-0.12	-0.27	-0.23	-0.206667	0.044002
YPR139C_ORF	YPR139C	VPS66	-0.13	-0.29	-0.2	-0.206667	0.046718
YKR100C_OCH__ORF	YKR100C	SKG1	-0.14	-0.47	-0.01	-0.206667	0.270235
YOR144C_ORF	YOR144C	ELG1	-0.15	-0.24	-0.23	-0.206667	0.018466
YMR053C_ORF	YMR053C	STB2	-0.16	-0.07	-0.39	-0.206667	0.162315
YNL083W_OCH__ORF	YNL083W	SAL1	-0.17	0.02	-0.47	-0.206667	0.284372
YLR413W_ORF	YLR413W	YLR413W	-0.17	-0.09	-0.36	-0.206667	0.123012
YGR212W_ORF	YGR212W	SLI1	-0.22	0.12	-0.52	-0.206667	0.379876
YNL045W_ORF	YNL045W	LAP2	-0.23	-0.14	-0.25	-0.206667	0.025764
YDL101C_ORF	YDL101C	DUN1	-0.25	-0.05	-0.32	-0.206667	0.12511
YOL103W_ORF	YOL103W	ITR2	-0.29	0.07	-0.4	-0.206667	0.28265
YIL033C_ORF	YIL033C	BCY1	-0.44	-0.08	-0.1	-0.206667	0.218873
YER090W_ORF	YER090W	TRP2	-0.48	-0.06	-0.08	-0.206667	0.269931
YER136W_ORF	YER136W	GDI1	-0.52	0.05	-0.15	-0.206667	0.341394
YNL283C_ORF	YNL283C	WSC2	0.14	-0.58	-0.18	-0.206667	0.42563
YCL057W_ORF	YCL057W	PRD1	-0.03	-0.41	-0.18	-0.206667	0.20237
YLR422W_ORF	YLR422W	YLR422W	n	-0.15	-0.26	-0.205	0.166871
YOR272W_ORF	YOR272W	YTM1	-0.06	n	-0.35	-0.205	0.391916
YML076C_ORF	YML076C	WAR1	-0.24	-0.17	n	-0.205	0.107653
YAR018C_ORF	YAR018C	KIN3	-0.26	n	-0.15	-0.205	0.166871
YLL049W_ORF	YLL049W	LDB18	-0.17	-0.39	-0.05	-0.203333	0.17785	1
YDR420W_ORF	YDR420W	HKR1	-0.08	-0.26	-0.27	-0.203333	0.081121
YOR254C_ORF	YOR254C	SEC63	-0.13	-0.42	-0.06	-0.203333	0.206318
YNL236W_ORF	YNL236W	SIN4	-0.14	-0.2	-0.27	-0.203333	0.032477
YLR324W_ORF	YLR324W	PEX30	-0.24	-0.32	-0.05	-0.203333	0.12634
YFR014C_ORF	YFR014C	CMK1	-0.34	-0.22	-0.05	-0.203333	0.136898
YBR088C_ORF	YBR088C	POL30	-0.4	0.13	-0.34	-0.203333	0.348812
YKL052C_ORF	YKL052C	ASK1	-0.13	-0.23	-0.25	-0.203333	0.031746	1
YPL277C_ORF	YPL277C	YPL277C	0.17	-0.78	0	-0.203333	0.558839
YDR046C_ORF	YDR046C	BAP3	-0.01	-0.49	-0.11	-0.203333	0.298851
YOR139C_ORF	YOR139C	#N/A	-0.04	-0.36	-0.21	-0.203333	0.158841
YOR013W_ORF	YOR013W	#N/A	-0.1	-0.21	-0.3	-0.203333	0.072237
YNL100W_ORF	YNL100W	AIM37	-0.1	-0.41	-0.1	-0.203333	0.187965
YHR190W_ORF	YHR190W	ERG9	-0.11	-0.09	-0.41	-0.203333	0.188396
YGR200C_ORF	YGR200C	ELP2	-0.12	-0.27	-0.22	-0.203333	0.043953
YDR153C_ORF	YDR153C	ENT5	-0.12	-0.39	-0.1	-0.203333	0.161705
YMR077C_ORF	YMR077C	VPS20	-0.13	-0.39	-0.09	-0.203333	0.163126
YDR448W_ORF	YDR448W	ADA2	-0.14	-0.32	-0.15	-0.203333	0.073522
YKL038W_ORF	YKL038W	RGT1	-0.17	-0.18	-0.26	-0.203333	0.019059
YOR002W_ORF	YOR002W	ALG6	-0.18	-0.17	-0.26	-0.203333	0.019059
YAL056W_ORF	YAL056W	GPB2	-0.18	-0.31	-0.12	-0.203333	0.068349
YDR235W_ORF	YDR235W	PRP42	-0.19	-0.19	-0.23	-0.203333	0.004272
YOL064C_ORF	YOL064C	MET22	-0.2	-0.18	-0.23	-0.203333	0.005067
YKL205W_ORF	YKL205W	LOS1	-0.23	-0.21	-0.17	-0.203333	0.007441
YKL001C_ORF	YKL001C	MET14	-0.23	-0.39	0.01	-0.203333	0.222346
YJR064W_ORF	YJR064W	CCT5	-0.26	-0.12	-0.23	-0.203333	0.041122
YPR060C_ORF	YPR060C	ARO7	-0.27	-0.22	-0.12	-0.203333	0.043953
YDR435C_ORF	YDR435C	PPM1	-0.3	-0.01	-0.3	-0.203333	0.170126
YMR200W_ORF	YMR200W	ROT1	-0.3	-0.05	-0.26	-0.203333	0.119816
YDL203C_ORF	YDL203C	ACK1	-0.3	-0.22	-0.09	-0.203333	0.079867
YDL040C_ORF	YDL040C	NAT1	-0.32	-0.11	-0.18	-0.203333	0.081121
YOL133W_ORF	YOL133W	HRT1	-0.04	-0.53	-0.03	-0.2	0.349285	1
YPL038W-A_ONO_ORF	YPL038W-A	YPL038W-A	n	n	-0.2	-0.2	1	1
YBR291C_ORF	YBR291C	CTP1	n	n	-0.2	-0.2	1
YJL046W_ORF	YJL046W	AIM22	n	n	-0.2	-0.2	1
YJR092W_ORF	YJR092W	BUD4	n	n	-0.2	-0.2	1
YKL089W_ORF	YKL089W	MIF2	n	n	-0.2	-0.2	1
YKR106W_OCH__ORF	YKR106W	YKR106W	n	n	-0.2	-0.2	1
YOR219C_ORF	YOR219C	STE13	n	n	-0.2	-0.2	1
YPL054W_ORF	YPL054W	LEE1	n	n	-0.2	-0.2	1
YBR085W_ORF	YBR085W	AAC3	n	0.03	-0.43	-0.2	0.544343
YGL190C_ORF	YGL190C	CDC55	n	-0.03	-0.37	-0.2	0.448495
YMR287C_ORF	YMR287C	DSS1	n	-0.12	-0.28	-0.2	0.242238
YDR184C_ORF	YDR184C	ATC1	n	-0.15	-0.25	-0.2	0.155958
YDL185C-A_ORF	YDL185C-A	#N/A	n	-0.2	n	-0.2	1
YJL067W_ORF	YJL067W	#N/A	n	-0.2	n	-0.2	1
YLR128W_ORF	YLR128W	DCN1	n	-0.2	n	-0.2	1
YML043C_ORF	YML043C	RRN11	n	-0.2	n	-0.2	1
YML084W_ORF	YML084W	#N/A	n	-0.2	n	-0.2	1
YML006C_ORF	YML006C	GIS4	0.05	-0.49	-0.16	-0.2	0.3311
YBL060W_ORF	YBL060W	YEL1	0.01	-0.41	n	-0.2	0.515524
YJL057C_ORF	YJL057C	IKS1	0.01	-0.46	-0.15	-0.2	0.284191
YBR010W_OCH__ORF	YBR010W	HHT1	0	-0.49	-0.11	-0.2	0.310208
YMR247C_ORF	YMR247C	RKR1	-0.03	-0.21	-0.36	-0.2	0.170973
YLL007C_ORF	YLL007C	YLL007C	-0.04	-0.36	n	-0.2	0.429553
YOR204W_ORF	YOR204W	DED1	-0.05	-0.39	-0.16	-0.2	0.183957
YOR071C_ORF	YOR071C	NRT1	-0.06	-0.42	-0.12	-0.2	0.214326
YLR154W-C_ONO_ORF	YLR154W-C	TAR1	-0.07	-0.22	-0.31	-0.2	0.103779
YEL007W_ORF	YEL007W	YEL007W	-0.09	-0.06	-0.45	-0.2	0.251519
YLR353W_ORF	YLR353W	BUD8	-0.1	n	-0.3	-0.2	0.295167
YNL186W_ORF	YNL186W	UBP10	-0.1	-0.37	-0.13	-0.2	0.144079
YDR305C_ORF	YDR305C	HNT2	-0.13	-0.39	-0.08	-0.2	0.172866
YMR295C_ORF	YMR295C	YMR295C	-0.14	-0.3	-0.16	-0.2	0.057889
YCR026C_ORF	YCR026C	NPP1	-0.15	-0.03	-0.42	-0.2	0.225016
YDR470C_ORF	YDR470C	UGO1	-0.17	-0.39	-0.04	-0.2	0.189337
YNL298W_ORF	YNL298W	CLA4	-0.19	-0.25	-0.16	-0.2	0.017054
YOR372C_ORF	YOR372C	NDD1	-0.2	-0.17	-0.23	-0.2	0.007417
YBR158W_ORF	YBR158W	AMN1	-0.24	-0.2	-0.16	-0.2	0.013072
YPR129W_ORF	YPR129W	SCD6	-0.24	-0.28	-0.08	-0.2	0.082015
YBR109C_ORF	YBR109C	CMD1	-0.27	0.05	-0.38	-0.2	0.261115
YKL157W_ORF	YKL157W	APE2	-0.32	-0.12	-0.16	-0.2	0.082015
YOL073C_ORF	YOL073C	YOL073C	-0.37	-0.05	-0.18	-0.2	0.164245
YBL108C-A_ORF	YBL108C-A	PAU9	-0.41	-0.08	-0.11	-0.2	0.198073
YLR189C_ORF	YLR189C	ATG26	-0.43	0.16	-0.33	-0.2	0.387053
YKL083W_ORF	YKL083W	#N/A	-0.2	-0.27	-0.12	-0.196667	0.045277	1
YPL084W_ORF	YPL084W	BRO1	0.06	-0.59	-0.06	-0.196667	0.42853
YNL305C_ORF	YNL305C	YNL305C	-0.02	-0.39	-0.18	-0.196667	0.207822
YLR332W_ORF	YLR332W	MID2	-0.06	-0.33	-0.2	-0.196667	0.127719
YJL181W_ORF	YJL181W	YJL181W	-0.16	-0.24	-0.19	-0.196667	0.013786
YGR226C_ORF	YGR226C	#N/A	-0.17	-0.23	-0.19	-0.196667	0.007948
YLR254C_ORF	YLR254C	NDL1	-0.18	-0.34	-0.07	-0.196667	0.128861
YNL138W_ORF	YNL138W	SRV2	-0.19	-0.22	-0.18	-0.196667	0.003714
YBR086C_ORF	YBR086C	IST2	-0.21	-0.1	-0.28	-0.196667	0.064199
YGR133W_ORF	YGR133W	PEX4	-0.24	-0.01	-0.34	-0.196667	0.181739
YLR408C_ORF	YLR408C	YLR408C	-0.24	-0.07	-0.28	-0.196667	0.092522
YDL049C_ORF	YDL049C	KNH1	-0.28	-0.19	-0.12	-0.196667	0.051221
YKR082W_ORF	YKR082W	NUP133	-0.38	0.04	-0.25	-0.196667	0.254001
YLR409C_ORF	YLR409C	UTP21	-0.13	-0.31	-0.15	-0.196667	0.074617	1
YOR039W_ORF	YOR039W	CKB2	-0.09	-0.35	-0.15	-0.196667	0.12943	1
YOR298C-A_ORF	YOR298C-A	MBF1	-0.07	-0.35	-0.17	-0.196667	0.138388	1
YER126C_ORF	YER126C	NSA2	-0.05	-0.35	-0.19	-0.196667	0.151321	1
YIL014W_ORF	YIL014W	MNT3	-0.04	-0.29	-0.26	-0.196667	0.129998
YJR130C_ORF	YJR130C	STR2	-0.08	-0.04	-0.47	-0.196667	0.288019
YOR073W_ORF	YOR073W	SGO1	-0.12	-0.3	-0.17	-0.196667	0.067011
YOR330C_ORF	YOR330C	MIP1	-0.14	-0.23	-0.22	-0.196667	0.020334
YLR229C_ORF	YLR229C	CDC42	-0.14	-0.36	-0.09	-0.196667	0.141131
YKR039W_ORF	YKR039W	GAP1	-0.18	-0.32	-0.09	-0.196667	0.098895
YOR345C_ORF	YOR345C	#N/A	-0.19	-0.25	-0.15	-0.196667	0.021143
YNL207W_ORF	YNL207W	RIO2	-0.24	-0.14	-0.21	-0.196667	0.02195
YLL048C_ORF	YLL048C	YBT1	-0.46	0.23	-0.36	-0.196667	0.45739
YNL024C_ORF	YNL024C	YNL024C	n	-0.13	-0.26	-0.195	0.204833	1
YOR191W_ORF	YOR191W	ULS1	n	0.06	-0.45	-0.195	0.584385
YJL050W_ORF	YJL050W	MTR4	n	0.02	-0.41	-0.195	0.53103
YMR228W_ORF	YMR228W	MTF1	n	0.02	-0.41	-0.195	0.53103
YGR096W_ORF	YGR096W	TPC1	n	-0.08	-0.31	-0.195	0.339219
YCR032W_OCH__ORF	YCR032W	BPH1	n	-0.11	-0.28	-0.195	0.261692
YOR044W_ORF	YOR044W	IRC23	n	-0.17	-0.22	-0.195	0.081175
YPR164W_ORF	YPR164W	MMS1	n	-0.17	-0.22	-0.195	0.081175
YKL132C_ORF	YKL132C	RMA1	n	-0.31	-0.08	-0.195	0.339219
YPR032W_ORF	YPR032W	SRO7	n	-0.32	-0.07	-0.195	0.362899
YCR098C_ORF	YCR098C	GIT1	0.01	n	-0.4	-0.195	0.515912
YJR039W_ORF	YJR039W	YJR039W	-0.06	n	-0.33	-0.195	0.385502
YBR185C_ORF	YBR185C	MBA1	-0.16	n	-0.23	-0.195	0.113061
YKL165C_ORF	YKL165C	MCD4	-0.2	n	-0.19	-0.195	0.01632
YKL042W_ORF	YKL042W	SPC42	-0.23	n	-0.16	-0.195	0.113061
YLR237W_ORF	YLR237W	THI7	-0.28	-0.11	n	-0.195	0.261692
YKR003W_ORF	YKR003W	OSH6	-0.34	-0.05	n	-0.195	0.407046
YDL146W_ORF	YDL146W	LDB17	-0.41	n	0.02	-0.195	0.53103
YDR068W_ORF	YDR068W	DOS2	-0.32	-0.12	-0.14	-0.193333	0.093307	1
YPL238C_ORF	YPL238C	#N/A	-0.1	-0.23	-0.25	-0.193333	0.054376	1
YOR265W_ORF	YOR265W	RBL2	-0.19	-0.07	-0.32	-0.193333	0.115714	1
YDR525W_ORF	YDR525W	#N/A	0.05	-0.27	-0.36	-0.193333	0.260411
YNL297C_ORF	YNL297C	MON2	0.03	-0.17	-0.44	-0.193333	0.291523
YER155C_ORF	YER155C	BEM2	0.03	-0.27	-0.34	-0.193333	0.230555
YMR195W_ORF	YMR195W	ICY1	0	-0.45	-0.13	-0.193333	0.285094
YJL154C_ORF	YJL154C	VPS35	-0.01	-0.34	-0.23	-0.193333	0.184473
YOR244W_ORF	YOR244W	ESA1	-0.01	-0.37	-0.2	-0.193333	0.204059
YPR055W_ORF	YPR055W	SEC8	-0.03	-0.21	-0.34	-0.193333	0.164407
YLR017W_ORF	YLR017W	MEU1	-0.1	-0.28	-0.2	-0.193333	0.065488
YAL029C_ORF	YAL029C	MYO4	-0.2	-0.26	-0.12	-0.193333	0.04129
YOR142W_ORF	YOR142W	LSC1	-0.21	-0.1	-0.27	-0.193333	0.060351
YLR079W_ORF	YLR079W	SIC1	-0.05	-0.35	-0.18	-0.193333	0.155956	1
YMR219W_ORF	YMR219W	ESC1	0.13	-0.57	-0.14	-0.193333	0.442977
YOL020W_ORF	YOL020W	TAT2	0	-0.42	-0.16	-0.193333	0.254939
YMR308C_ORF	YMR308C	PSE1	-0.03	-0.33	-0.22	-0.193333	0.158093
YGL127C_ORF	YGL127C	SOH1	-0.04	-0.42	-0.12	-0.193333	0.236578
YER116C_ORF	YER116C	SLX8	-0.04	-0.45	-0.09	-0.193333	0.273066
YJR124C_ORF	YJR124C	YJR124C	-0.08	-0.52	0.02	-0.193333	0.36398
YGL087C_ORF	YGL087C	MMS2	-0.27	-0.22	-0.09	-0.193333	0.069106
YKL196C_ORF	YKL196C	YKT6	-0.07	-0.29	-0.21	-0.19	0.097961	1
YOL129W_ORF	YOL129W	VPS68	-0.08	-0.4	-0.09	-0.19	0.212199	1
YER067W_ORF	YER067W	RGI1	n	-0.19	n	-0.19	1	1
YDR098C_ORF	YDR098C	GRX3	-0.02	-0.34	-0.21	-0.19	0.177533	1
YPL138C_ORF	YPL138C	SPP1	n	-0.19	n	-0.19	1	1
YGR240C-A_ONO_ORF	YGR240C-A	YGR240C-A	n	-0.19	n	-0.19	1	1
YGR261C_ORF	YGR261C	APL6	-0.04	-0.34	-0.19	-0.19	0.159489	1
YDR301W_ORF	YDR301W	CFT1	n	n	-0.19	-0.19	1
YJL106W_ORF	YJL106W	IME2	n	n	-0.19	-0.19	1
YLR045C_ORF	YLR045C	STU2	n	0	-0.38	-0.19	0.5
YFR026C_ORF	YFR026C	ULI1	n	-0.19	n	-0.19	1
YJL216C_ORF	YJL216C	IMA5	n	-0.19	n	-0.19	1
YPL062W_ORF	YPL062W	#N/A	n	-0.19	n	-0.19	1
YKL148C_ORF	YKL148C	SDH1	0.06	-0.39	-0.24	-0.19	0.287444
YOR198C_ORF	YOR198C	BFR1	0.04	-0.55	-0.06	-0.19	0.406733
YBR003W_ORF	YBR003W	COQ1	-0.01	-0.72	0.16	-0.19	0.553856
YLL052C_OCH__ORF	YLL052C	AQY2	-0.09	-0.29	n	-0.19	0.308428
YGL054C_ORF	YGL054C	ERV14	-0.09	-0.41	-0.07	-0.19	0.226688
YNL268W_ORF	YNL268W	LYP1	-0.11	-0.36	-0.1	-0.19	0.155069
YLR153C_ORF	YLR153C	ACS2	-0.12	-0.42	-0.03	-0.19	0.248372
YBR280C_ORF	YBR280C	SAF1	-0.13	n	-0.25	-0.19	0.194729
YGR107W_ORF	YGR107W	#N/A	-0.13	-0.38	-0.06	-0.19	0.189592
YIL027C_ORF	YIL027C	KRE27	-0.14	-0.07	-0.36	-0.19	0.161674
YDR208W_ORF	YDR208W	MSS4	-0.18	-0.11	-0.28	-0.19	0.061275
YER135C_ORF	YER135C	#N/A	-0.19	n	n	-0.19	1
YNR052C_ORF	YNR052C	POP2	-0.2	-0.07	-0.3	-0.19	0.103999
YML051W_ORF	YML051W	GAL80	-0.21	-0.15	-0.21	-0.19	0.0109
YDL198C_ORF	YDL198C	GGC1	-0.23	n	-0.15	-0.19	0.132096
YLR420W_ORF	YLR420W	URA4	-0.3	-0.28	0.01	-0.19	0.198296
YLR375W_ORF	YLR375W	STP3	-0.33	-0.24	0	-0.19	0.193495
YDL240C-A_ORF	YDL240C-A	#N/A	-0.01	-0.27	-0.28	-0.186667	0.16907	1
YGL211W_ORF	YGL211W	NCS6	-0.13	-0.12	-0.31	-0.186667	0.094178	1
YNR045W_ORF	YNR045W	PET494	0.04	-0.46	-0.14	-0.186667	0.329906
YER035W_ORF	YER035W	EDC2	0.03	-0.52	-0.07	-0.186667	0.384801
YDL206W_ORF	YDL206W	YDL206W	-0.03	-0.21	-0.32	-0.186667	0.157871
YJL012C-A_ORF	YJL012C-A	#N/A	-0.04	-0.12	-0.4	-0.186667	0.229325
YPR162C_ORF	YPR162C	ORC4	-0.05	-0.33	-0.18	-0.186667	0.147395
YOL067C_ORF	YOL067C	RTG1	-0.06	-0.33	-0.17	-0.186667	0.14019
YGL161C_ORF	YGL161C	YIP5	-0.07	-0.14	-0.35	-0.186667	0.156726
YPL038W_ORF	YPL038W	MET31	-0.08	-0.21	-0.27	-0.186667	0.079614
YPL128C_ORF	YPL128C	TBF1	-0.08	-0.33	-0.15	-0.186667	0.129031
YDL074C_ORF	YDL074C	BRE1	-0.1	-0.12	-0.34	-0.186667	0.135901
YOR128C_ORF	YOR128C	ADE2	-0.12	-0.25	-0.19	-0.186667	0.038192
YGL010W_ORF	YGL010W	YGL010W	-0.13	-0.07	-0.36	-0.186667	0.16907
YCL051W_ORF	YCL051W	LRE1	-0.14	-0.35	-0.07	-0.186667	0.156726
YML052W_ORF	YML052W	SUR7	-0.18	-0.23	-0.15	-0.186667	0.015268
YGR038W_ORF	YGR038W	ORM1	-0.23	0.21	-0.54	-0.186667	0.481348
YLR459W_ORF	YLR459W	GAB1	-0.25	0.02	-0.33	-0.186667	0.219962
YER164W_ORF	YER164W	CHD1	0.03	-0.47	-0.12	-0.186667	0.334746
YPR154W_ORF	YPR154W	PIN3	-0.03	-0.41	-0.12	-0.186667	0.245033
YGR263C_ORF	YGR263C	SAY1	-0.05	-0.43	-0.08	-0.186667	0.26557
YJR005W_ORF	YJR005W	APL1	-0.07	-0.41	-0.08	-0.186667	0.236663
YOL008W_ORF	YOL008W	COQ10	-0.1	-0.24	-0.22	-0.186667	0.050711
YDR251W_ORF	YDR251W	PAM1	-0.21	-0.14	-0.21	-0.186667	0.015268
YPL145C_ORF	YPL145C	KES1	-0.24	0.15	-0.47	-0.186667	0.41069
YBL088C_ORF	YBL088C	TEL1	n	-0.03	-0.34	-0.185	0.443973
YNL252C_ORF	YNL252C	MRPL17	n	-0.03	-0.34	-0.185	0.443973
YDR344C_ORF	YDR344C	#N/A	n	-0.11	-0.26	-0.185	0.245199
YJL072C_ORF	YJL072C	PSF2	n	-0.22	-0.15	-0.185	0.119035
YPL034W_ORF	YPL034W	YPL034W	n	-0.39	0.02	-0.185	0.532619
YBR117C_ORF	YBR117C	TKL2	0.03	n	-0.4	-0.185	0.547657
YPL195W_ORF	YPL195W	APL5	-0.12	n	-0.25	-0.185	0.2151
YLR327C_ORF	YLR327C	TMA10	-0.18	n	-0.19	-0.185	0.017202
YNL107W_ORF	YNL107W	YAF9	-0.18	n	-0.19	-0.185	0.017202
YPR003C_ORF	YPR003C	YPR003C	-0.34	-0.03	n	-0.185	0.443973
YOR239W_ORF	YOR239W	ABP140	-0.29	0.02	-0.28	-0.183333	0.213241	1
YFL004W_ORF	YFL004W	VTC2	-0.04	-0.37	-0.14	-0.183333	0.201387	1
YKL075C_ORF	YKL075C	YKL075C	-0.1	-0.06	-0.39	-0.183333	0.219917	1
YMR153W_ORF	YMR153W	NUP53	-0.26	-0.14	-0.15	-0.183333	0.041265	1
YDR287W_ORF	YDR287W	INM2	-0.12	-0.38	-0.05	-0.183333	0.209349	1
YNL056W_ORF	YNL056W	OCA2	-0.22	-0.13	-0.2	-0.183333	0.021439	1
YLR087C_ORF	YLR087C	CSF1	-0.17	-0.09	-0.29	-0.183333	0.087506
YER051W_ORF	YER051W	JHD1	0.16	-0.65	-0.06	-0.183333	0.527527
YBL015W_ORF	YBL015W	ACH1	0.07	-0.44	-0.18	-0.183333	0.339169
YMR075W_ORF	YMR075W	RCO1	-0.09	-0.16	-0.3	-0.183333	0.097147
YBR087W_ORF	YBR087W	RFC5	-0.09	-0.2	-0.26	-0.183333	0.066455
YGL112C_ORF	YGL112C	TAF6	-0.13	-0.39	-0.03	-0.183333	0.229619
YBR179C_ORF	YBR179C	FZO1	-0.14	-0.11	-0.3	-0.183333	0.089758
YEL032W_ORF	YEL032W	MCM3	-0.19	-0.03	-0.33	-0.183333	0.168668
YDR321W_ORF	YDR321W	ASP1	-0.23	-0.18	-0.14	-0.183333	0.019575
YML025C_ORF	YML025C	YML6	-0.23	-0.21	-0.11	-0.183333	0.038632
YGL241W_ORF	YGL241W	KAP114	-0.28	0.2	-0.47	-0.183333	0.454857
YDL233W_ORF	YDL233W	YDL233W	-0.45	-0.06	-0.04	-0.183333	0.303239
YJR112W_ORF	YJR112W	NNF1	n	-0.01	-0.35	-0.18	0.481816	1
YOR168W_ORF	YOR168W	GLN4	-0.32	-0.08	-0.14	-0.18	0.129937	1
YGR121W-A_ONO_ORF	YGR121W-A	YGR121W-A	n	n	-0.18	-0.18	1
YNR042W_ORF	YNR042W	#N/A	n	n	-0.18	-0.18	1
YKR061W_ORF	YKR061W	KTR2	n	-0.18	n	-0.18	1
YAL032C_ORF	YAL032C	PRP45	n	-0.26	-0.1	-0.18	0.26625
YML114C_ORF	YML114C	TAF8	0.11	-0.34	-0.31	-0.18	0.340973
YBR077C_ORF	YBR077C	SLM4	0.04	-0.44	-0.14	-0.18	0.327308
YDR179W-A_ORF	YDR179W-A	YDR179W-A	-0.01	-0.35	n	-0.18	0.481816
YNR026C_ORF	YNR026C	SEC12	-0.02	-0.14	-0.38	-0.18	0.231078
YGR216C_ORF	YGR216C	GPI1	-0.04	n	-0.32	-0.18	0.420833
YKL048C_ORF	YKL048C	ELM1	-0.05	-0.07	-0.42	-0.18	0.272789
YDR531W_ORF	YDR531W	CAB1	-0.05	-0.36	-0.13	-0.18	0.192319
YPL212C_ORF	YPL212C	PUS1	-0.05	-0.42	-0.07	-0.18	0.272789
YDR399W_ORF	YDR399W	HPT1	-0.07	-0.29	-0.18	-0.18	0.105204
YMR312W_ORF	YMR312W	ELP6	-0.07	-0.38	-0.09	-0.18	0.214166
YIL115C_ORF	YIL115C	NUP159	-0.08	-0.24	-0.22	-0.18	0.070071
YER060W_ORF	YER060W	FCY21	-0.1	-0.21	-0.23	-0.18	0.046894
YGR157W_ORF	YGR157W	CHO2	-0.1	-0.24	-0.2	-0.18	0.049555
YLR316C_ORF	YLR316C	TAD3	-0.12	-0.32	-0.1	-0.18	0.124465
YMR076C_ORF	YMR076C	PDS5	-0.13	-0.27	-0.14	-0.18	0.057406
YGR134W_ORF	YGR134W	CAF130	-0.14	-0.08	-0.32	-0.18	0.129937
YKL080W_ORF	YKL080W	VMA5	-0.15	-0.08	-0.31	-0.18	0.118184
YCL004W_ORF	YCL004W	PGS1	-0.18	n	n	-0.18	1
YDL028C_ORF	YDL028C	MPS1	-0.18	n	n	-0.18	1
YDR416W_ORF	YDR416W	SYF1	-0.18	n	n	-0.18	1
YOL069W_ORF	YOL069W	NUF2	-0.18	n	n	-0.18	1
YPR025C_ORF	YPR025C	CCL1	-0.19	-0.1	-0.25	-0.18	0.053941
YBL101C_ORF	YBL101C	ECM21	-0.2	n	-0.16	-0.18	0.070447
YBL003C_ORF	YBL003C	HTA2	-0.2	-0.33	-0.01	-0.18	0.192319
YMR292W_ORF	YMR292W	GOT1	-0.23	-0.34	0.03	-0.18	0.242511
YPL101W_ORF	YPL101W	ELP4	-0.25	-0.12	-0.17	-0.18	0.041504
YOR311C_ORF	YOR311C	DGK1	-0.27	0.03	-0.3	-0.18	0.229671
YDR096W_ORF	YDR096W	GIS1	-0.29	0.16	-0.41	-0.18	0.408483
YDL055C_ORF	YDL055C	PSA1	-0.29	-0.19	-0.06	-0.18	0.11392
YPR117W_ORF	YPR117W	YPR117W	-0.3	-0.1	-0.14	-0.18	0.098496
YML079W_ORF	YML079W	YML079W	-0.1	-0.26	-0.17	-0.176667	0.062351	1
YML064C_ORF	YML064C	TEM1	-0.16	-0.19	-0.18	-0.176667	0.002483	1
YKL013C_ORF	YKL013C	ARC19	-0.02	-0.35	-0.16	-0.176667	0.205942	1
YBL059C-A_ORF	YBL059C-A	CMC2	0.1	-0.15	-0.48	-0.176667	0.403212	1
YBR167C_ORF	YBR167C	POP7	-0.26	-0.06	-0.21	-0.176667	0.098843	1
YER006W_ORF	YER006W	NUG1	-0.12	-0.33	-0.08	-0.176667	0.15034	1
YGL167C_ORF	YGL167C	PMR1	-0.01	-0.17	-0.35	-0.176667	0.213844
YDR063W_ORF	YDR063W	AIM7	-0.02	-0.56	0.05	-0.176667	0.456088
YJL039C_ORF	YJL039C	NUP192	-0.03	-0.25	-0.25	-0.176667	0.137613
YJL078C_ORF	YJL078C	PRY3	-0.06	-0.18	-0.29	-0.176667	0.117034
YLR111W_ORF	YLR111W	#N/A	-0.06	-0.26	-0.21	-0.176667	0.098843
YDL063C_ORF	YDL063C	YDL063C	-0.07	-0.19	-0.27	-0.176667	0.093321
YGL193C_ORF	YGL193C	YGL193C	-0.07	-0.19	-0.27	-0.176667	0.093321
YCR081W_ORF	YCR081W	SRB8	-0.07	-0.3	-0.16	-0.176667	0.118501
YBL069W_OCH__ORF	YBL069W	AST1	-0.08	-0.38	-0.07	-0.176667	0.224519
YDL060W_ORF	YDL060W	TSR1	-0.11	-0.28	-0.14	-0.176667	0.077808
YLR310C_ORF	YLR310C	CDC25	-0.18	-0.1	-0.25	-0.176667	0.055227
YER027C_ORF	YER027C	GAL83	-0.19	-0.27	-0.07	-0.176667	0.093321
YKR059W_ORF	YKR059W	TIF1	-0.2	-0.17	-0.16	-0.176667	0.004596
YDR331W_ORF	YDR331W	GPI8	-0.22	-0.08	-0.23	-0.176667	0.067589
YER183C_ORF	YER183C	FAU1	-0.23	0.1	-0.4	-0.176667	0.351873
YPL198W_ORF	YPL198W	RPL7B	-0.23	-0.18	-0.12	-0.176667	0.030902
YPL179W_ORF	YPL179W	PPQ1	-0.39	0.06	-0.2	-0.176667	0.308297
YDL109C_ORF	YDL109C	YDL109C	-0.44	0.01	-0.1	-0.176667	0.322016
YDR348C_ORF	YDR348C	YDR348C	-0.36	-0.29	0.12	-0.176667	0.359303
YGL091C_ORF	YGL091C	NBP35	n	-0.19	-0.16	-0.175	0.054434	1
YER065C_ORF	YER065C	ICL1	n	0.13	-0.48	-0.175	0.668379
YGL114W_ORF	YGL114W	YGL114W	n	-0.09	-0.26	-0.175	0.28785
YPR172W_ORF	YPR172W	YPR172W	n	-0.09	-0.26	-0.175	0.28785
YDR169C_ORF	YDR169C	STB3	n	-0.17	-0.18	-0.175	0.018184
YKL092C_ORF	YKL092C	BUD2	n	-0.19	-0.16	-0.175	0.054434
YAL055W_ORF	YAL055W	PEX22	n	-0.27	-0.08	-0.175	0.316618
YPL057C_ORF	YPL057C	SUR1	0.02	n	-0.37	-0.175	0.534378
YDL234C_ORF	YDL234C	GYP7	-0.04	n	-0.31	-0.175	0.418307
YOL134C_ORF	YOL134C	#N/A	-0.07	n	-0.28	-0.175	0.344042
YBR229C_ORF	YBR229C	ROT2	-0.14	-0.21	n	-0.175	0.125666
YDR250C_ORF	YDR250C	#N/A	-0.16	n	-0.19	-0.175	0.054434
YNL201C_ORF	YNL201C	PSY2	-0.27	n	-0.08	-0.175	0.316618
YLR453C_ORF	YLR453C	RIF2	-0.29	-0.06	n	-0.175	0.370118
YMR121C_ORF	YMR121C	RPL15B	-0.2	-0.18	-0.14	-0.173333	0.010197	1
YJL123C_ORF	YJL123C	MTC1	0.01	-0.2	-0.33	-0.173333	0.222233	1
YOL088C_ORF	YOL088C	MPD2	-0.01	-0.45	-0.06	-0.173333	0.338852	1
YER055C_ORF	YER055C	HIS1	-0.14	-0.29	-0.09	-0.173333	0.102113	1
YAL059W_ORF	YAL059W	ECM1	-0.06	-0.34	-0.12	-0.173333	0.178629	1
YLR387C_ORF	YLR387C	REH1	-0.1	-0.15	-0.27	-0.173333	0.075254	1
YOR300W_ORF	YOR300W	#N/A	0.08	-0.49	-0.11	-0.173333	0.409624
YOL081W_ORF	YOL081W	IRA2	0.05	-0.47	-0.1	-0.173333	0.37857
YJL129C_ORF	YJL129C	TRK1	0.03	-0.36	-0.19	-0.173333	0.264462
YKL097C_ORF	YKL097C	#N/A	-0.02	-0.33	-0.17	-0.173333	0.192414
YNL212W_ORF	YNL212W	VID27	-0.03	0.02	-0.51	-0.173333	0.412795
YDR387C_ORF	YDR387C	YDR387C	-0.1	-0.21	-0.21	-0.173333	0.041953
YBR120C_ORF	YBR120C	CBP6	-0.13	-0.3	-0.09	-0.173333	0.114693
YKR056W_ORF	YKR056W	TRM2	-0.17	-0.07	-0.28	-0.173333	0.103715
YLR192C_ORF	YLR192C	HCR1	-0.18	-0.32	-0.02	-0.173333	0.183503
YLR389C_ORF	YLR389C	STE23	-0.19	-0.22	-0.11	-0.173333	0.034051
YKR044W_ORF	YKR044W	UIP5	-0.2	-0.32	0	-0.173333	0.204413
YBR070C_ORF	YBR070C	ALG14	-0.21	-0.23	-0.08	-0.173333	0.066354
YPL249C_ORF	YPL249C	GYP5	-0.23	-0.13	-0.16	-0.173333	0.027995
YOR001W_ORF	YOR001W	RRP6	-0.33	-0.09	-0.1	-0.173333	0.157556
Q0045_ORF	Q0045	COX1	-0.45	0.1	-0.17	-0.173333	0.388954
YOR276W_ORF	YOR276W	CAF20	-0.09	-0.41	-0.01	-0.17	0.298733	1
YDR381W_ORF	YDR381W	YRA1	-0.11	-0.47	0.07	-0.17	0.396312	1
YDL122W_ORF	YDL122W	UBP1	-0.06	-0.11	-0.34	-0.17	0.187399	1
YOL106W_ORF	YOL106W	#N/A	n	-0.17	n	-0.17	1	1
YBR019C_ORF	YBR019C	GAL10	n	n	-0.17	-0.17	1
YIR020C_ORF	YIR020C	#N/A	n	n	-0.17	-0.17	1
YJR108W_ORF	YJR108W	ABM1	n	n	-0.17	-0.17	1
YPL189C-A_ONO_ORF	YPL189C-A	COA2	n	n	-0.17	-0.17	1
YMR112C_ORF	YMR112C	MED11	n	-0.01	-0.33	-0.17	0.480714
YGR087C_ORF	YGR087C	PDC6	n	-0.04	-0.3	-0.17	0.415615
YAL048C_ORF	YAL048C	GEM1	n	-0.14	-0.2	-0.17	0.1112
YNL329C_ORF	YNL329C	PEX6	n	-0.14	-0.2	-0.17	0.1112
YIR007W_ORF	YIR007W	YIR007W	n	-0.17	n	-0.17	1
YJL074C_ORF	YJL074C	SMC3	n	-0.17	n	-0.17	1
YOR032W-A_ONO_ORF	YOR032W-A	YOR032W-A	n	-0.17	n	-0.17	1
YPL166W_ORF	YPL166W	ATG29	n	-0.17	n	-0.17	1
YGL047W_ORF	YGL047W	ALG13	n	-0.27	-0.07	-0.17	0.338506
YMR166C_ORF	YMR166C	YMR166C	n	-0.32	-0.02	-0.17	0.460263
YNL166C_ORF	YNL166C	BNI5	0.12	-0.76	0.13	-0.17	0.622657
YLR437C_ORF	YLR437C	DIF1	0.11	-0.6	-0.02	-0.17	0.517557
YDR449C_ORF	YDR449C	UTP6	0.07	-0.52	-0.06	-0.17	0.442448
YFR039C_ORF	YFR039C	YFR039C	0.05	-0.55	-0.01	-0.17	0.466925
YDR151C_ORF	YDR151C	CTH1	0	n	-0.34	-0.17	0.5
YDR278C_ORF	YDR278C	#N/A	-0.02	-0.32	n	-0.17	0.460263
YMR196W_ORF	YMR196W	YMR196W	-0.04	-0.48	0.01	-0.17	0.388816
YER173W_ORF	YER173W	RAD24	-0.06	-0.21	-0.24	-0.17	0.092607
YOL021C_ORF	YOL021C	DIS3	-0.07	-0.4	-0.04	-0.17	0.27839
YJL109C_ORF	YJL109C	UTP10	-0.08	0.09	-0.52	-0.17	0.44835
YDR094W_ORF	YDR094W	#N/A	-0.08	-0.24	-0.19	-0.17	0.069337
YNR071C_ORF	YNR071C	YNR071C	-0.09	n	-0.25	-0.17	0.280012
YJR055W_ORF	YJR055W	HIT1	-0.09	-0.11	-0.31	-0.17	0.136585
YMR081C_ORF	YMR081C	ISF1	-0.12	n	-0.22	-0.17	0.182106
YOR324C_ORF	YOR324C	FRT1	-0.12	-0.38	-0.01	-0.17	0.261335
YGL216W_ORF	YGL216W	KIP3	-0.16	-0.08	-0.27	-0.17	0.090879
YNL105W_ORF	YNL105W	#N/A	-0.18	n	-0.16	-0.17	0.037405
YDR376W_ORF	YDR376W	ARH1	-0.18	-0.14	-0.19	-0.17	0.007977
YPL083C_ORF	YPL083C	SEN54	-0.21	-0.24	-0.06	-0.17	0.092607
YKL119C_ORF	YKL119C	VPH2	-0.23	-0.05	-0.23	-0.17	0.105263
YKL214C_ORF	YKL214C	YRA2	-0.28	-0.11	-0.12	-0.17	0.090879
YPR156C_ORF	YPR156C	TPO3	-0.32	-0.21	0.02	-0.17	0.231757
YDL105W_ORF	YDL105W	NSE4	-0.44	-0.11	0.04	-0.17	0.35329
YNL208W_ORF	YNL208W	YNL208W	-0.09	-0.14	-0.27	-0.166667	0.089855	1
YPR173C_ORF	YPR173C	VPS4	-0.01	-0.45	-0.04	-0.166667	0.361176	1
YLR250W_ORF	YLR250W	SSP120	-0.19	-0.3	-0.01	-0.166667	0.187395	1
YGR279C_ORF	YGR279C	SCW4	-0.13	-0.11	-0.26	-0.166667	0.071203
YGR211W_ORF	YGR211W	ZPR1	0.14	-0.49	-0.15	-0.166667	0.456586
YJL138C_ORF	YJL138C	TIF2	-0.01	-0.22	-0.27	-0.166667	0.171486
YBR130C_ORF	YBR130C	SHE3	-0.03	-0.32	-0.15	-0.166667	0.186104
YKR060W_ORF	YKR060W	UTP30	-0.13	0.01	-0.38	-0.166667	0.281449
YGR026W_ORF	YGR026W	YGR026W	-0.14	0.06	-0.42	-0.166667	0.353856
YLR312W-A_ORF	YLR312W-A	MRPL15	-0.14	-0.4	0.04	-0.166667	0.321843
YDR099W_ORF	YDR099W	BMH2	-0.16	-0.24	-0.1	-0.166667	0.054413
YPR036W_ORF	YPR036W	VMA13	-0.2	-0.18	-0.12	-0.166667	0.020173
YOR205C_ORF	YOR205C	GEP3	-0.22	-0.17	-0.11	-0.166667	0.034526
YDL019C_ORF	YDL019C	OSH2	-0.23	-0.07	-0.2	-0.166667	0.076919
YIL145C_ORF	YIL145C	PAN6	-0.29	0.11	-0.32	-0.166667	0.352232
YMR223W_ORF	YMR223W	UBP8	-0.39	-0.08	-0.03	-0.166667	0.276955
YCL056C_ORF	YCL056C	YCL056C	-0.16	-0.17	n	-0.165	0.019286	1
YGR271W_ORF	YGR271W	SLH1	n	-0.07	-0.26	-0.165	0.332572
YPR107C_ORF	YPR107C	YTH1	n	-0.16	-0.17	-0.165	0.019286
YFR032C_ORF	YFR032C	RRT5	n	-0.18	-0.15	-0.165	0.057716
YAL047C_ORF	YAL047C	SPC72	n	-0.22	-0.11	-0.165	0.204833
YBR157C_OCH__ORF	YBR157C	ICS2	n	-0.23	-0.1	-0.165	0.238905
YGL248W_ORF	YGL248W	PDE1	n	-0.27	-0.06	-0.165	0.360791
YOR037W_ORF	YOR037W	CYC2	0	-0.33	n	-0.165	0.5
YOR138C_ORF	YOR138C	RUP1	-0.16	n	-0.17	-0.165	0.019286
YEL017W_ORF	YEL017W	GTT3	-0.17	n	-0.16	-0.165	0.019286
YGL129C_ORF	YGL129C	RSM23	-0.2	n	-0.13	-0.165	0.133068
[truncated: 3,808 more rows]

## Sheet: upregulated
Oligo ID	YORF	Gene Name	delta Gis2 vs. wt (1)	delta Gis2 vs. wt (2)	delta Gis2 vs. wt (3)	Average log2	p-value (one Sample t Acuity)	Gis2 target (1=yes)	GO Category	GOID	GO_term	Cluster frequency	Background frequency	P-value	Gene(s) annotated to the term
YNL161W_ORF	YNL161W	CBK1	0.53	0.69	0.81	0.676667	0.014063	1	Compartment	44445	cytosolic part	19 out of 186 genes, 10.2%	204 out of 6607 background genes, 3.1%	0.00053	RPL41B/YDL133C-A:RPL41A/YDL184C:RPL27B/YDR471W:PUP2/YGR253C:ENO1/YGR254W:RPL14B/YHL001W:RPS20/YHL015W:RPL27A/YHR010W:RPS27B/YHR021C:RPN1/YHR027C:RPL42B/YHR141C:NMD3/YHR170W:ENO2/YHR174W:RPS4B/YHR203C:RPL14A/YKL006W:RPS27A/YKL156W:RPL42A/YNL162W:VPS30/YPL120W:RPS23B/YPR132W
YKL050C_ORF	YKL050C	YKL050C	0.58	1.06	0.67	0.77	0.034706	1		22626	cytosolic ribosome	15 out of 186 genes, 8.1%	166 out of 6607 background genes, 2.5%	0.00829	RPL41B/YDL133C-A:RPL41A/YDL184C:RPL27B/YDR471W:RPL14B/YHL001W:RPS20/YHL015W:RPL27A/YHR010W:ARD1/YHR013C:RPS27B/YHR021C:RPL42B/YHR141C:NMD3/YHR170W:RPS4B/YHR203C:RPL14A/YKL006W:RPS27A/YKL156W:RPL42A/YNL162W:RPS23B/YPR132W
YHL034C_ORF	YHL034C	SBP1	0.84	0.81	0.71	0.786667	0.002486	1
YHR175W_ORF	YHR175W	CTR2	0.77	0.79	0.84	0.8	0.000676	1
YNL162W_ORF	YNL162W	RPL42A	0.63	0.97	0.91	0.836667	0.015323	1
YDL184C_ORF	YDL184C	RPL41A	0.7	0.81	1.01	0.84	0.011468	1
YHR141C_ORF	YHR141C	RPL42B	0.66	1	0.95	0.87	0.014519	1
YHR077C_ORF	YHR077C	NMD2	1.16	0.7	0.98	0.946667	0.019406	1
YHR060W_ORF	YHR060W	VMA22	0.98	0.91	1.04	0.976667	0.001476	1
YAL064W-B_ORF	YAL064W-B	YAL064W-B	0.82	1.15	0.98	0.983333	0.009258	1
YHR089C_ORF	YHR089C	GAR1	0.71	1.2	1.04	0.983333	0.020852	1
YHR057C_ORF	YHR057C	CPR2	0.96	1.03	0.98	0.99	0.000442	1
YHR012W_ORF	YHR012W	VPS29	0.84	1.14	1.02	1	0.007514	1
YHR081W_ORF	YHR081W	LRP1	1.09	0.73	1.26	1.02667	0.022385	1
YHR088W_ORF	YHR088W	RPF1	1.04	1.1	1.04	1.06	0.000356	1
YHR072W-A_ORF	YHR072W-A	NOP10	1.11	1.2	1.17	1.16	0.00052	1
YHR130C_ORF	YHR130C	#N/A	0.91	1.01	0.72	0.88	0.009212	1
YHR122W_ORF	YHR122W	YHR122W	0.59	0.78	0.69	0.686667	0.006326	1
YHR083W_ORF	YHR083W	SAM35	1.09	0.96	1.32	1.12333	0.008665	1
YGR253C_ORF	YGR253C	PUP2	0.87	0.63	0.71	0.736667	0.009048	1
YHL014C_ORF	YHL014C	YLF2	0.88	1.14	0.68	0.9	0.021199	1
YHR046C_ORF	YHR046C	INM1	1.06	0.72	1.05	0.943333	0.013734	1
YHR027C_ORF	YHR027C	RPN1	1.26	1.11	1.18	1.18333	0.001338	1
YPR132W_ORF	YPR132W	RPS23B	0.37	0.72	0.73	0.606667	0.036025	1
YHL013C_ORF	YHL013C	OTU2	0.91	0.58	0.6	0.696667	0.022713	1
YHR213W_ORF	YHR213W	YHR213W	0.78	0.68	0.95	0.803333	0.009488	1
YHR196W_ORF	YHR196W	UTP9	0.76	0.97	1.07	0.933333	0.009444	1
YHR191C_ORF	YHR191C	CTF8	0.87	0.81	0.88	0.853333	0.000655	1
YHR068W_ORF	YHR068W	DYS1	0.83	1.23	0.91	0.99	0.014897	1
YDL133C-A_ORF	YDL133C-A	RPL41B	0.7	1.31	1.08	1.03	0.028547	1
YHR040W_ORF	YHR040W	BCD1	0.85	1	0.55	0.8	0.026271	1
YHR028C_ORF	YHR028C	DAP2	0.99	0.72	1.2	0.97	0.019902	1
YHR132W-A_ORF	YHR132W-A	IGO2	n	0.77	0.79	0.78	0.008161	1
YHR020W_ORF	YHR020W	YHR020W	0.77	0.94	0.88	0.863333	0.003308	1
YHR026W_ORF	YHR026W	PPA1	0.65	0.55	0.84	0.68	0.015285	1
YGR285C_ORF	YGR285C	ZUO1	0.58	0.47	0.77	0.606667	0.02023	1
YHR087W_ORF	YHR087W	RTC3	0.71	0.77	0.57	0.683333	0.007436	1
YHL025W_ORF	YHL025W	SNF6	0.59	0.79	0.54	0.64	0.013944	1
YHR195W_ORF	YHR195W	NVJ1	0.73	1.09	0.92	0.913333	0.012714	1
YHR005C-A_ORF	YHR005C-A	TIM10	1.23	1.08	1.38	1.23	0.004921	1
YDR471W_OCH__ORF	YDR471W	RPL27B	0.86	1.04	1.06	0.986667	0.004129
YHR010W_OCH__ORF	YHR010W	RPL27A	0.94	1.42	1.35	1.23667	0.01434
YKL156W_ORF	YKL156W	RPS27A	1.02	1.55	1.43	1.33333	0.014174
YHR085W_ORF	YHR085W	IPI1	0.7	0.64	0.43	0.59	0.018709
YHR133C_ORF	YHR133C	NSG1	0.61	0.76	0.4	0.59	0.029915
YHR110W_ORF	YHR110W	ERP5	0.61	0.61	0.55	0.59	0.001147
YKL225W_ORF	YKL225W	#N/A	0.56	0.65	0.57	0.593333	0.002296
YHR007C_ORF	YHR007C	ERG11	0.69	0.56	0.53	0.593333	0.006779
YHL031C_ORF	YHL031C	GOS1	0.51	0.5	0.78	0.596667	0.02282
YHR181W_ORF	YHR181W	SVP26	0.49	0.68	0.64	0.603333	0.009063
YHR209W_ORF	YHR209W	CRG1	n	0.61	0.6	0.605	0.005261
YHR109W_ORF	YHR109W	CTM1	0.59	n	0.62	0.605	0.015781
YHL002W_ORF	YHL002W	HSE1	0.69	0.61	0.52	0.606667	0.006487
YHR187W_ORF	YHR187W	IKI1	0.59	0.72	0.51	0.606667	0.010021
YOL103W-A_ORF	YOL103W-A	YOL103W-A	0.35	0.67	0.8	0.606667	0.0453
YHR011W_ORF	YHR011W	DIA4	0.65	0.5	0.68	0.61	0.008228
YHR124W_ORF	YHR124W	NDT80	0.55	0.55	0.73	0.61	0.009537
YHR080C_ORF	YHR080C	YHR080C	0.47	0.79	0.57	0.61	0.023177
YHR075C_ORF	YHR075C	PPE1	0.82	0.34	0.68	0.613333	0.04998
YDR098C-A_ORF	YDR098C-A	YDR098C-A	0.44	0.78	0.62	0.613333	0.024692
YPR080W_ORF	YPR080W	TEF1	0.39	0.74	0.71	0.613333	0.031767
YHL019C_ORF	YHL019C	APM2	0.66	0.38	0.8	0.613333	0.038217
YHR067W_ORF	YHR067W	HTD2	0.7	0.6	0.55	0.616667	0.005074
YHL048W_ORF	YHL048W	COS8	0.65	0.68	0.52	0.616667	0.006281
YHR041C_ORF	YHR041C	SRB2	0.61	0.59	0.66	0.62	0.001125
YHR203C_ORF	YHR203C	RPS4B	0.6	0.69	0.57	0.62	0.003365
YHR025W_ORF	YHR025W	THR1	0.69	0.7	0.48	0.623333	0.012983
YHR132C_ORF	YHR132C	ECM14	0.6	0.67	0.6	0.623333	0.001398
YDR436W_ORF	YDR436W	PPZ2	0.53	0.76	0.59	0.626667	0.011867
YHR037W_ORF	YHR037W	PUT2	0.76	0.59	0.54	0.63	0.010986
YHR119W_ORF	YHR119W	SET1	0.66	0.69	0.54	0.63	0.005249
YHR198C_ORF	YHR198C	AIM18	0.51	0.84	0.54	0.63	0.026846
YHR178W_ORF	YHR178W	STB5	0.8	0.53	0.58	0.636667	0.016548
YGR192C_ORF	YGR192C	TDH3	0.49	0.51	0.91	0.636667	0.043192
YHR019C_ORF	YHR019C	DED81	0.57	0.61	0.75	0.643333	0.007118
YHR014W_ORF	YHR014W	SPO13	0.64	0.44	0.85	0.643333	0.032226
YNL337W_ORF	YNL337W	#N/A	0.52	0.73	0.7	0.65	0.010025
YHR063C_ORF	YHR063C	PAN5	0.73	0.74	0.51	0.66	0.012687
YDR544C_ORF	YDR544C	#N/A	0.5	0.78	0.7	0.66	0.015547
YKL006W_ORF	YKL006W	RPL14A	0.5	0.73	0.76	0.663333	0.014984
YHR123W_ORF	YHR123W	EPT1	0.74	0.71	0.55	0.666667	0.007734
YHR108W_ORF	YHR108W	GGA2	0.66	0.63	0.71	0.666667	0.001223
YJL159W_OCH__ORF	YJL159W	HSP150	0.37	0.83	0.81	0.67	0.046708
YHR029C_ORF	YHR029C	YHI9	0.76	0.46	0.8	0.673333	0.024462
YJL052W_OCH__ORF	YJL052W	TDH1	0.65	0.81	0.56	0.673333	0.011584
YHR206W_ORF	YHR206W	SKN7	0.72	0.74	0.57	0.676667	0.006226
YHR045W_ORF	YHR045W	YHR045W	0.68	0.61	0.74	0.676667	0.003068
YHR021W-A_ORF	YHR021W-A	ECM12	0.7	0.66	0.68	0.68	0.000288
YHR013C_ORF	YHR013C	ARD1	0.79	0.42	0.86	0.69	0.03698
YCR012W_ORF	YCR012W	PGK1	0.43	0.77	0.87	0.69	0.035287
YBR296C_ORF	YBR296C	PHO89	0.85	0.6	0.64	0.696667	0.01216
YHR117W_ORF	YHR117W	TOM71	0.65	0.84	0.6	0.696667	0.010833
YHL001W_ORF	YHL001W	RPL14B	0.49	0.81	0.8	0.7	0.021784
YOR136W_ORF	YOR136W	IDH2	n	0.75	0.67	0.71	0.035828
YHR115C_ORF	YHR115C	DMA1	0.77	0.63	0.75	0.716667	0.0037
YHR149C_ORF	YHR149C	SKG6	0.89	0.53	0.74	0.72	0.020385
YOR005C_ORF	YOR005C	DNL4	n	0.77	0.69	0.73	0.034848
YHR120W_ORF	YHR120W	MSH1	0.79	0.62	0.79	0.733333	0.005918
YMR279C_ORF	YMR279C	YMR279C	n	0.78	0.69	0.735	0.038928
YHR062C_ORF	YHR062C	RPP1	0.67	0.99	0.55	0.736667	0.030338
YHR049W_ORF	YHR049W	FSH1	0.78	0.62	0.84	0.746667	0.007644
YHR106W_ORF	YHR106W	TRR2	0.77	0.84	0.63	0.746667	0.006767
YGR273C_ORF	YGR273C	YGR273C	0.58	0.9	0.77	0.75	0.015004
YHR165C_ORF	YHR165C	PRP8	1.05	0.56	0.65	0.753333	0.037714
YHR170W_ORF	YHR170W	NMD3	0.91	0.57	0.79	0.756667	0.016874
YHR103W_ORF	YHR103W	SBE22	0.72	0.87	0.69	0.76	0.005324
YHR104W_ORF	YHR104W	GRE3	0.98	0.62	0.69	0.763333	0.020213
YHR188C_ORF	YHR188C	GPI16	0.79	0.75	0.77	0.77	0.000225
YHR107C_ORF	YHR107C	CDC12	0.65	0.82	0.84	0.77	0.006072
YHR003C_ORF	YHR003C	YHR003C	0.71	0.89	0.73	0.776667	0.005336
YHR082C_ORF	YHR082C	KSP1	0.84	n	0.72	0.78	0.048874
YHR091C_ORF	YHR091C	MSR1	0.81	0.76	0.78	0.783333	0.000344
YHR147C_ORF	YHR147C	MRPL6	0.69	0.87	0.8	0.786667	0.004406
YLR161W_ORF	YLR161W	YLR161W	0.56	1.01	0.79	0.786667	0.026206
YHR116W_ORF	YHR116W	COX23	0.62	0.91	0.85	0.793333	0.012184
YHR199C-A_ONO_ORF	YHR199C-A	NBL1	0.59	0.69	1.1	0.793333	0.036571
YHL039W_ORF	YHL039W	EFM1	0.95	0.65	0.81	0.803333	0.01144
YHR039C_ORF	YHR039C	MSC7	0.87	0.76	0.79	0.806667	0.001652
YEL074W_ORF	YEL074W	#N/A	0.55	1.04	0.83	0.806667	0.02959
YHR056C_ORF	YHR056C	RSC30	0.8	0.84	0.79	0.81	0.000355
YHR072W_ORF	YHR072W	ERG7	0.7	0.88	0.85	0.81	0.004692
YPR158W-A_ORF	YPR158W-A	YPR158W-A	0.51	0.78	1.14	0.81	0.047191
YHR052W_ORF	YHR052W	CIC1	0.92	0.57	0.95	0.813333	0.021759
YHR066W_ORF	YHR066W	SSF1	0.56	1.18	0.72	0.82	0.047713
YHR201C_ORF	YHR201C	PPX1	0.7	0.95	0.82	0.823333	0.0076
YHR059W_ORF	YHR059W	FYV4	0.86	0.77	0.85	0.826667	0.001185
YDR242W_ORF	YDR242W	AMD2	0.9	0.63	0.97	0.833333	0.015122
YHR008C_ORF	YHR008C	SOD2	0.87	0.72	0.92	0.836667	0.005119
YHR164C_ORF	YHR164C	DNA2	0.9	n	0.78	0.84	0.045396
YHL026C_ORF	YHL026C	YHL026C	0.82	0.72	1	0.846667	0.009233
YHR200W_ORF	YHR200W	RPN10	0.7	0.92	0.92	0.846667	0.007419
YHR129C_ORF	YHR129C	ARP1	0.79	0.96	0.81	0.853333	0.003929
YHR143W_ORF	YHR143W	DSE2	0.77	0.88	0.92	0.856667	0.002729
YHR090C_ORF	YHR090C	YNG2	0.72	1.24	0.62	0.86	0.046483
YGR032W_ORF	YGR032W	GSC2	1.07	0.69	0.83	0.863333	0.016119
YHL029C_ORF	YHL029C	OCA5	0.79	1.21	0.6	0.866667	0.040623
YLR304C_ORF	YLR304C	ACO1	0.89	1.04	0.68	0.87	0.014097
YHR111W_ORF	YHR111W	UBA4	0.86	0.85	0.9	0.87	0.000308
YAR073W_ORF	YAR073W	#N/A	0.89	0.97	0.76	0.873333	0.004874
YHR199C_ORF	YHR199C	AIM46	0.89	0.74	1.01	0.88	0.007785
YHL004W_ORF	YHL004W	MRP4	0.86	1.07	0.71	0.88	0.013785
YHR033W_ORF	YHR033W	YHR033W	0.99	0.63	1.06	0.893333	0.02152
YHL030W_ORF	YHL030W	ECM29	0.95	0.95	0.81	0.903333	0.002658
YHR179W_ORF	YHR179W	OYE2	0.89	0.97	0.86	0.906667	0.001309
YOR394W_ORF	YOR394W	PAU21	0.79	0.79	1.15	0.91	0.016948
YHL027W_ORF	YHL027W	RIM101	0.61	1.21	0.91	0.91	0.034371
YPL120W_ORF	YPL120W	VPS30	0.56	1.22	1	0.926667	0.041151
YHR064C_ORF	YHR064C	SSZ1	0.75	1.14	0.91	0.933333	0.01439
YBL107W-A_ORF	YBL107W-A	#N/A	0.54	1.15	1.11	0.933333	0.041781
YHR030C_ORF	YHR030C	SLT2	0.75	0.98	1.09	0.94	0.011165
YHR175W-A_ONO_ORF	YHR175W-A	YHR175W-A	0.9	0.96	0.97	0.943333	0.000536
YHR076W_ORF	YHR076W	PTC7	1.04	0.86	0.94	0.946667	0.003012
YHR162W_ORF	YHR162W	YHR162W	1.01	0.98	0.89	0.96	0.001408
YHR138C_ORF	YHR138C	YHR138C	1.03	0.96	0.92	0.97	0.001096
YHR146W_ORF	YHR146W	CRP1	0.91	0.96	1.05	0.973333	0.001766
YHR152W_ORF	YHR152W	SPO12	0.84	0.88	1.2	0.973333	0.013423
YMR303C_ORF	YMR303C	ADH2	0.67	1.22	1.03	0.973333	0.026375
YHR099W_ORF	YHR099W	TRA1	0.82	1.27	0.89	0.993333	0.019238
YOR371C_ORF	YOR371C	GPB1	0.87	1.04	1.09	1	0.004404
YHR208W_ORF	YHR208W	BAT1	0.83	1.05	1.13	1.00333	0.007897
YPL001W_ORF	YPL001W	HAT1	0.95	0.93	1.14	1.00667	0.00439
YHL015W_ORF	YHL015W	RPS20	0.95	1.07	1.02	1.01333	0.001177
YHR061C_ORF	YHR061C	GIC1	1	0.95	1.11	1.02	0.00214
YHR054C_ORF	YHR054C	YHR054C	1.14	0.84	1.14	1.04	0.009119
YHR078W_ORF	YHR078W	YHR078W	1.11	0.93	1.12	1.05333	0.003417
YHR148W_ORF	YHR148W	IMP3	n	1.09	1.04	1.065	0.014941
YHR143W-A_ORF	YHR143W-A	RPC10	0.97	1.1	1.13	1.06667	0.002112
YHR183W_ORF	YHR183W	GND1	1.02	1.19	1.02	1.07667	0.002759
YGR266W_ORF	YGR266W	YGR266W	0.93	1.03	1.33	1.09667	0.011798
YAL063C_ORF	YAL063C	FLO9	1.07	0.93	1.3	1.1	0.009478
YNL279W_ORF	YNL279W	PRM1	1.2	0.95	1.19	1.11333	0.005344
YOR382W_ORF	YOR382W	FIT2	1.01	1.29	1.05	1.11667	0.006075
YHR065C_ORF	YHR065C	RRP3	1.02	1.14	1.21	1.12333	0.00243
YHR136C_ORF	YHR136C	SPL2	1.1	1.24	1.05	1.13	0.002523
YHR023W_ORF	YHR023W	MYO1	1.23	1.12	1.07	1.14	0.001714
YHR112C_ORF	YHR112C	YHR112C	1.1	1.18	1.17	1.15	0.000479
YHR017W_ORF	YHR017W	YSC83	1.11	1.5	0.94	1.18333	0.019064
YHR042W_ORF	YHR042W	NCP1	1.14	1.26	1.19	1.19667	0.000845
YHR071W_ORF	YHR071W	PCL5	1.03	1.76	0.98	1.25667	0.037962
YOR383C_ORF	YOR383C	FIT3	1.17	1.29	1.35	1.27	0.001731
YHR044C_ORF	YHR044C	DOG1	1.18	1.45	1.22	1.28333	0.00427
YHL035C_ORF	YHL035C	VMR1	1.37	1.11	1.39	1.29	0.004852
YIR043C_ORF	YIR043C	YIR043C	1.05	1.75	1.09	1.29667	0.029297
YJL214W_ORF	YJL214W	HXT8	1.13	1.71	1.22	1.35333	0.017275
YHR021C_ORF	YHR021C	RPS27B	1.29	1.98	1.48	1.58333	0.016475
YGR254W_OCH__ORF	YGR254W	ENO1	1.57	1.72	1.63	1.64	0.000706
YHR174W_ORF	YHR174W	ENO2	1.65	1.7	2.04	1.79667	0.004618
YHR055C_ORF	YHR055C	CUP1-2	1.82	2.01	2.02	1.95	0.001111
YHR053C_ORF	YHR053C	CUP1-1	1.82	2.05	2.11	1.99333	0.00196
YPL015C_ORF	YPL015C	HST2	4.09	2.35	2.16	2.86667	0.042958

## Sheet: downregulated
Oligo ID	YORF	Gene Name	delta Gis2 vs. wt (1)	delta Gis2 vs. wt (2)	delta Gis2 vs. wt (3)	Average log2	p-value (one Sample t Acuity)	Gis2 target (1=yes)	GO Category	GOID	GO_term	Cluster frequency	Background frequency	P-value	Gene(s) annotated to the term
YGL032C_ORF	YGL032C	AGA2	-1.56	-2.48	-1.24	-1.76	0.041816		Process	749	response to pheromone involved in conjugation with cellular fusion	9 out of 36 genes, 25.0%	75 out of 6607 background genes, 1.1%	2.19e-08	FUS3/YBL016W:MFA1/YDR461W:STE2/YFL026W:AGA2/YGL032C:BAR1/YIL015W:FAR1/YJL157C:SST2/YLR452C:MFA2/YNL145W:AGA1/YNR044W
YDR461W_ORF	YDR461W	MFA1	-1.28	-0.95	-1.28	-1.17	0.008724			747	conjugation with cellular fusion	9 out of 36 genes, 25.0%	116 out of 6607 background genes, 1.8%	1.14e-06	FUS3/YBL016W:MFA1/YDR461W:STE2/YFL026W:AGA2/YGL032C:BAR1/YIL015W:FAR1/YJL157C:SST2/YLR452C:MFA2/YNL145W:AGA1/YNR044W
YFL026W_ORF	YFL026W	STE2	-1	-1.12	-1.22	-1.11333	0.003247			7186	G-protein coupled receptor protein signaling pathway	5 out of 36 genes, 13.9%	39 out of 6607 background genes, 0.6%	0.00028	FUS3/YBL016W:MFA1/YDR461W:STE2/YFL026W:FAR1/YJL157C:MFA2/YNL145W
YIL082W_ORF	YIL082W	#N/A	n	-1.12	-1.08	-1.1	0.011574			31137	regulation of conjugation with cellular fusion	5 out of 36 genes, 13.9%	40 out of 6607 background genes, 0.6%	0.00032	FUS3/YBL016W:MFA1/YDR461W:STE2/YFL026W:FAR1/YJL157C:MFA2/YNL145W
YLR452C_ORF	YLR452C	SST2	-0.9	-1.06	-1.3	-1.08667	0.011249			19953	sexual reproduction	9 out of 36 genes, 25.0%	224 out of 6607 background genes, 3.4%	0.00033	FUS3/YBL016W:MFA1/YDR461W:STE2/YFL026W:AGA2/YGL032C:BAR1/YIL015W:FAR1/YJL157C:SST2/YLR452C:MFA2/YNL145W:AGA1/YNR044W
YNR044W_ORF	YNR044W	AGA1	-0.65	-1.28	-1.14	-1.02333	0.033113			22414	reproductive process	9 out of 36 genes, 25.0%	232 out of 6607 background genes, 3.5%	0.00045	FUS3/YBL016W:MFA1/YDR461W:STE2/YFL026W:AGA2/YGL032C:BAR1/YIL015W:FAR1/YJL157C:SST2/YLR452C:MFA2/YNL145W:AGA1/YNR044W
YJL157C_ORF	YJL157C	FAR1	-0.96	-0.93	-1.09	-0.993333	0.002435			48610	cellular process involved in reproduction	9 out of 36 genes, 25.0%	232 out of 6607 background genes, 3.5%	0.00045	FUS3/YBL016W:MFA1/YDR461W:STE2/YFL026W:AGA2/YGL032C:BAR1/YIL015W:FAR1/YJL157C:SST2/YLR452C:MFA2/YNL145W:AGA1/YNR044W
YNL145W_ORF	YNL145W	MFA2	-0.91	-1.07	-0.97	-0.983333	0.002245			42221	response to chemical stimulus	9 out of 36 genes, 25.0%	316 out of 6607 background genes, 4.8%	0.00546	FUS3/YBL016W:MFA1/YDR461W:STE2/YFL026W:AGA2/YGL032C:BAR1/YIL015W:FAR1/YJL157C:SST2/YLR452C:MFA2/YNL145W:AGA1/YNR044W
YBR067C_ORF	YBR067C	TIP1	-1.01	-0.89	-0.98	-0.96	0.001408			3	reproduction	9 out of 36 genes, 25.0%	319 out of 6607 background genes, 4.8%	0.00588	FUS3/YBL016W:MFA1/YDR461W:STE2/YFL026W:AGA2/YGL032C:BAR1/YIL015W:FAR1/YJL157C:SST2/YLR452C:MFA2/YNL145W:AGA1/YNR044W
YKL216W_ORF	YKL216W	URA1	-0.77	-1.14	-0.88	-0.93	0.013629	1
YIL015W_ORF	YIL015W	BAR1	-0.89	-1.15	-0.75	-0.93	0.01551		Function	50839	cell adhesion molecule binding	2 out of 36 genes, 5.6%	3 out of 6607 background genes, 0.0%	0.00319	AGA2/YGL032C:AGA1/YNR044W
YJL196C_ORF	YJL196C	ELO1	-1.01	-0.82	-0.76	-0.863333	0.007532			5186	pheromone activity	2 out of 36 genes, 5.6%	4 out of 6607 background genes, 0.1%	0.00636	MFA1/YDR461W:MFA2/YNL145W
YGR056W_ORF	YGR056W	RSC1	-0.6	-1.17	-0.79	-0.853333	0.036463
YGL188C_ORF	YGL188C	#N/A	-1.01	-0.61	-0.93	-0.85	0.020049
YGL187C_ORF	YGL187C	COX4	-0.66	-0.85	-0.98	-0.83	0.012301
YFR053C_ORF	YFR053C	HXK1	n	-0.87	-0.77	-0.82	0.03877
YGL077C_ORF	YGL077C	HNM1	-0.81	-0.75	n	-0.78	0.024473
Q0070_ORF	Q0070	AI5_ALPHA	-0.9	-0.64	-0.79	-0.776667	0.009282
YGR109W-A_ORF	YGR109W-A	YGR109W-A	-0.79	-0.92	-0.61	-0.773333	0.013239
YER091C_ORF	YER091C	MET6	-0.7	-0.7	-0.83	-0.743333	0.003381
YBL016W_ORF	YBL016W	FUS3	-0.69	-0.75	-0.7	-0.713333	0.000676
YBL045C_ORF	YBL045C	COR1	-0.43	-0.97	-0.73	-0.71	0.04515
YBR220C_ORF	YBR220C	YBR220C	-0.55	-1.01	-0.55	-0.703333	0.044388
YMR199W_ORF	YMR199W	CLN1	-0.9	-0.52	-0.63	-0.683333	0.026224
YGL065C_ORF	YGL065C	ALG2	-0.68	n	-0.67	-0.675	0.004716
Q0105_ORF	Q0105	COB	-0.7	-0.73	-0.59	-0.673333	0.003971
YFR025C_ORF	YFR025C	HIS2	-0.69	-0.75	-0.53	-0.656667	0.00985
YBR093C_OCH__ORF	YBR093C	PHO5	-0.38	-0.81	-0.76	-0.65	0.040967
YNL044W_ORF	YNL044W	YIP3	-0.43	-0.89	-0.63	-0.65	0.039502
YDR213W_ORF	YDR213W	UPC2	-0.62	-0.58	-0.75	-0.65	0.006175
YLR083C_ORF	YLR083C	EMP70	-0.4	-0.7	-0.79	-0.63	0.033283
YOR112W_ORF	YOR112W	CEX1	-0.39	-0.88	-0.59	-0.62	0.048814
YJR056C_ORF	YJR056C	YJR056C	-0.6	-0.62	n	-0.61	0.010435
YIL125W_ORF	YIL125W	KGD1	-0.62	-0.62	-0.55	-0.596667	0.001526
YJR131W_ORF	YJR131W	MNS1	-0.43	-0.58	-0.77	-0.593333	0.026406
YFL025C_ORF	YFL025C	BST1	-0.59	-0.46	-0.73	-0.593333	0.01683
YDR497C_ORF	YDR497C	ITR1	-0.41	-0.8	-0.56	-0.59	0.035118
