# Supplementary material for: Defining potentially conserved RNA regulons of homologous zinc-finger RNA-binding proteins
Source: Genome Biol. 2011 Jan 13;12(1):R3. doi: 10.1186/gb-2011-12-1-r3 (PMC3091301; doi:10.1186/gb-2011-12-1-r3)
Supplement: Additional file 10 — Microarray data representing relative changes (log2 ratio) of RNA levels in GIS2 overexpressing versus control cells. Data for two biological replicates (1 and 2) and two technical replicates (a and b) are shown in different columns. Experimentally defined Gis2p RNA targets are indicated in a separate column. A list of significantly up-regulated and down-regulated genes (1.5-fold, P < 0.05) and a GO enrichment analysis are given in separate worksheets. [file gb-2011-12-1-r3-S10.XLS]

## Sheet: Raw data
Oligo ID	SGD ID	Gene Name	GO Process	Gis2 OE (2a)	Gis2 OE (3a)	Gis2 OE (2b)	Gis2 OE (3b)	Average log2 RNA	p-value
15S_RRNA	15S_RRNA	n	n	0.65	-0.54	-0.11	-0.34	-0.085	0.765442
21S_RRNA	21S_RRNA	n	n	1.62	1.22	-0.02	0.61	0.8575	0.0966969
ARS1021_ARS	ARS1021	n	n	-0.79	-0.81	0.28	-0.62	-0.485	0.157326
ARS300-TEL3L_ARS	ARS300	n	n	0.76	-0.49	0.76	n	0.343333	0.496566
ARS302-HML_ARS	ARS302	n	n	-0.13	0.38	-0.51	-0.56	-0.205	0.415174
ARS304_ARS	ARS304	n	n	0.94	0.99	n	n	0.965	1
ARS305_ARS	ARS305	n	n	0.62	0.49	n	n	0.555	1
ARS308-CEN3_ARS	ARS308	n	n	n	-0.19	n	n	-0.19	1
ARS317-HMR_ARS	ARS317	n	n	n	-1.17	n	n	-1.17	1
ARS504_ARS	ARS504	n	n	-2.45	-2.78	0.33	n	-1.63333	0.23955
ARS603.5_ARS	ARS603.5	n	n	-0.51	n	n	n	-0.51	1
CEN13_CEN	CEN13	n	n	0.58	-0.25	n	n	0.165	1
CEN14_CEN	CEN14	n	n	n	n	n	0.07	0.07	1
CEN4_CEN	CEN4	n	n	n	-0.65	n	n	-0.65	1
CEN6_CEN	CEN6	n	n	n	-0.39	n	-0.38	-0.385	1
ETS1-1_RRNA	ETS1-1	n	n	1.23	0.63	0.55	0.35	0.69	0.0356574
ETS2-1_RRNA	ETS2-1	n	n	-0.23	-0.67	0.69	0.72	0.1275	0.736511
ITS1-1_RRNA	ITS1-1	n	n	0.42	0.41	0.49	0.82	0.535	0.0116208
ITS2-1_RRNA	ITS2-1	n	n	1.65	0.92	0.71	1.45	1.1825	0.012654
LSR1_SNRNA	LSR1	n	n	0.55	-0.07	1.2	0.87	0.6375	0.0997702
NME1_NCR	NME1	n	n	-0.52	-1.25	0.51	0.71	-0.1375	0.78379
NTS1-2_RRNA	NTS1-2	n	n	-0.45	-1.24	0.69	0.39	-0.1525	0.749319
NTS2-1_RRNA	NTS2-1	n	n	-0.01	-0.85	0.51	0.38	0.0075	0.982011
Q0010_ORF	Q0010	n	n	0.04	-1.28	0.24	0.07	-0.2325	0.556044
Q0017_ORF	Q0017	n	n	-0.43	-1.08	0.46	0.25	-0.2	0.607179
Q0032_ORF	Q0032	n	n	0.33	-1.19	0.04	-0.5	-0.33	0.396343
Q0045_INT_5	Q0045	COX1	aerobic respiration*	0.47	0.28	-0.61	-0.26	-0.03	0.911205
Q0045_INT_6	Q0045	COX1	aerobic respiration*	-0.17	-0.31	n	-0.11	-0.196667	0.0800321
Q0045_INT_7	Q0045	COX1	aerobic respiration*	-0.19	-1.14	0	-0.97	-0.575	0.119917
Q0045_JXN_EE20_5_ORF	Q0045	COX1	aerobic respiration*	-0.3	-0.61	-0.29	-0.39	-0.3975	0.0127819
Q0045_JXN_EI_5_ORF	Q0045	COX1	aerobic respiration*	0.3	-0.39	-0.49	-0.56	-0.285	0.245824
Q0045_JXN_IE_5_ORF	Q0045	COX1	aerobic respiration*	0.32	-0.02	-0.17	-0.16	-0.0075	0.951857
Q0045_ORF	Q0045	COX1	aerobic respiration*	0.21	-0.33	0.05	-0.14	-0.0525	0.683896
Q0050_ORF	Q0050	AI1	mRNA processing*	-0.15	-0.12	-0.53	-0.34	-0.285	0.0577962
Q0055_INT_1	Q0055	AI2	RNA splicing	0.14	0.19	-0.23	-0.15	-0.0125	0.912158
Q0055_ORF	Q0055	AI2	RNA splicing	-0.15	-0.1	-0.32	-0.26	-0.2075	0.0257326
Q0060_ORF	Q0060	AI3	biological_process	-0.17	-0.23	-0.45	-0.49	-0.335	0.0242721
Q0065_INT_1	Q0065	AI4	RNA splicing*	0.14	-0.53	-0.23	-0.63	-0.3125	0.168827
Q0065_INT_2	Q0065	AI4	RNA splicing*	-0.03	-0.45	-0.26	-0.47	-0.3025	0.0598528
Q0065_ORF	Q0065	AI4	RNA splicing*	-0.31	-0.6	-0.68	-0.3	-0.4725	0.0170463
Q0070_INT_2	Q0070	AI5_ALPHA	movement of group I intron	-0.14	-0.29	-0.04	0.1	-0.0925	0.342344
Q0070_INT_4	Q0070	AI5_ALPHA	movement of group I intron	-0.26	-0.67	-0.56	-0.9	-0.5975	0.0205576
Q0070_ORF	Q0070	AI5_ALPHA	movement of group I intron	-0.24	-0.25	-0.56	-0.09	-0.285	0.0631394
Q0075_ORF	Q0075	AI5_BETA	biological_process	-0.33	-0.71	n	n	-0.52	1
Q0080_ORF	Q0080	ATP8	ATP synthesis coupled proton transport	0.48	0.07	-0.5	-0.78	-0.1825	0.564815
Q0085_ORF	Q0085	ATP6	ATP synthesis coupled proton transport	0.62	0.1	0.07	0.15	0.235	0.16695
Q0092_ORF	Q0092	n	n	n	n	n	-0.39	-0.39	1
Q0105_INT_4	Q0105	COB	aerobic respiration*	0.33	-0.8	n	-0.17	-0.213333	0.581028
Q0105_INT_5	Q0105	COB	aerobic respiration*	0.45	-0.66	-0.16	-0.57	-0.235	0.42137
Q0105_ORF	Q0105	COB	aerobic respiration*	0.63	0.27	-0.09	-0.07	0.185	0.355567
Q0110_ORF	Q0110	BI2	RNA splicing	-0.25	-0.93	-0.42	-0.4	-0.5	0.0433378
Q0115_INT_1	Q0115	BI3	Group I intron splicing	-0.28	-1.01	-0.54	-0.77	-0.65	0.0252671
Q0115_ORF	Q0115	BI3	Group I intron splicing	0.45	0.18	-0.35	0.13	0.1025	0.581491
Q0120_INT_2	Q0120	BI4	Group I intron splicing	-0.01	-0.32	-0.28	-0.1	-0.1775	0.0946705
Q0120_INT_3	Q0120	BI4	Group I intron splicing	0.15	-0.17	0.09	-0.1	-0.0075	0.927594
Q0120_JXN_EE20_3_ORF	Q0120	BI4	Group I intron splicing	-0.46	-0.35	-0.17	-0.35	-0.3325	0.0116117
Q0120_JXN_EI_3_ORF	Q0120	BI4	Group I intron splicing	0.22	-0.27	-0.23	-0.06	-0.085	0.500941
Q0120_JXN_IE_3_ORF	Q0120	BI4	Group I intron splicing	-0.23	-0.02	-0.51	-0.11	-0.2175	0.133918
Q0120_ORF	Q0120	BI4	Group I intron splicing	-0.15	-0.55	-0.35	-0.09	-0.285	0.0718893
Q0130_ORF	Q0130	OLI1	ATP synthesis coupled proton transport	0.19	-0.68	-0.63	-0.89	-0.5025	0.124791
Q0140_ORF	Q0140	VAR1	translation*	-0.47	-1.54	-0.41	-1.01	-0.8575	0.0477763
Q0142_ORF	Q0142	n	n	0.71	-0.86	0.31	-0.87	-0.1775	0.691001
Q0143_ORF	Q0143	n	n	0.13	-0.95	-0.17	-0.8	-0.4475	0.178946
Q0144_ORF	Q0144	n	n	0.02	-1.24	n	-0.44	-0.553333	0.271678
Q0160_ORF	Q0160	SCEI	intron homing	-0.41	-1.16	-0.9	-0.8	-0.8175	0.0134271
Q0182_ORF	Q0182	n	n	0.63	-0.93	0.05	-0.46	-0.1775	0.633307
Q0250_ORF	Q0250	COX2	aerobic respiration*	0.02	-1.01	-0.06	-0.11	-0.29	0.315965
Q0255_INT_1	Q0255	Q0256	biological_process	-0.38	-1.23	0.02	-0.03	-0.405	0.255682
Q0255_OCH__ORF	Q0255	Q0256	biological_process	-0.26	-1.39	-0.18	-0.58	-0.6025	0.117332
Q0255_ORF	Q0255	Q0256	biological_process	-0.18	-1	-0.23	-0.01	-0.355	0.205155
Q0275_ORF	Q0275	COX3	aerobic respiration*	-0.03	-1.25	-0.1	-0.53	-0.4775	0.186925
Q0297_ORF	Q0297	n	n	0.4	-1.14	0.28	-0.38	-0.21	0.59504
RDN18-1_RRNA	RDN18-1	n	n	2.03	1.32	1.38	2.27	1.75	0.00509873
RDN25-1_RRNA	RDN25-1	n	n	1.75	n	0.89	1.37	1.33667	0.0329485
RDN5-1_RRNA	RDN5-1	n	n	0.06	-1.12	0.78	1.41	0.2825	0.638706
RDN58-1_RRNA	RDN58-1	n	n	-0.16	-0.02	0.76	1.34	0.48	0.264799
REP1_2UM	REP1	n	n	0.1	0.81	0.5	1.04	0.6125	0.0572372
REP2_2UM	REP2	n	n	0.47	0.21	0.37	0.2	0.3125	0.0173982
RPM1_NCR	RPM1	n	n	0.2	-1.11	0.35	-0.01	-0.1425	0.695743
RPR1_NCR	RPR1	n	n	0.29	-1.14	0.72	0.45	0.08	0.85986
RUF1_NCR	RUF1	n	n	0.4	-0.75	0.77	0.48	0.225	0.549434
RUF2_SNORNA	RUF2	n	n	0.62	-0.39	0.95	1.13	0.5775	0.187348
RUF3_NCR	RUF3	n	n	1.1	0.03	0.86	1.25	0.81	0.058756
RUF5-2_NCR	RUF5-2	n	n	0.03	-0.23	0.78	1.16	0.435	0.270605
SCR1_NCR	SCR1	n	n	0.89	-0.91	0.99	1.04	0.5025	0.365018
SNR10_SNORNA	SNR10	n	n	-0.26	-0.72	0.58	0.64	0.06	0.867854
SNR11_SNORNA	SNR11	n	n	0.8	-1.18	0.77	0.49	0.22	0.67281
SNR128_SNORNA	SNR128	n	n	-0.91	-1.09	0.61	0.74	-0.1625	0.759953
SNR13_SNORNA	SNR13	n	n	-0.37	-1.24	0.9	1.03	0.08	0.891938
SNR14_SNRNA	SNR14	n	n	-1	-1.8	0.68	0.71	-0.3525	0.612959
SNR17A_SNORNA	SNR17A	n	n	1.78	-0.28	0.77	1.4	0.9175	0.134324
SNR17B_SNORNA	SNR17B	n	n	1.1	-0.88	1.08	0.94	0.56	0.328765
SNR18_SNORNA	SNR18	n	n	-1.42	-0.73	0.13	1.03	-0.2475	0.672835
SNR189_SNORNA	SNR189	n	n	0.3	0.36	0.7	1.41	0.6925	0.0727257
SNR19_SNRNA	SNR19	n	n	0.45	-0.56	1.1	0.81	0.45	0.302091
SNR190_SNORNA	SNR190	n	n	1.5	-0.77	1.15	0.87	0.6875	0.264826
SNR191_SNORNA	SNR191	n	n	1.03	-1.05	0.68	0.59	0.3125	0.548859
SNR24_SNORNA	SNR24	n	n	-1.83	-1.94	0.55	-0.12	-0.835	0.27191
SNR3_SNORNA	SNR3	n	n	0.36	-1.03	n	n	-0.335	1
SNR30_SNORNA	SNR30	n	n	0.94	-0.44	0.92	0.5	0.48	0.233962
SNR31_SNORNA	SNR31	n	n	0.43	-0.7	0.83	0.94	0.375	0.390683
SNR32_SNORNA	SNR32	n	n	-1.19	-1.12	0.28	0.38	-0.4125	0.407604
SNR33_SNORNA	SNR33	n	n	-0.64	-1.84	0.71	0.53	-0.31	0.636368
SNR34_SNORNA	SNR34	n	n	-0.83	-1.77	0.57	0.34	-0.4225	0.493811
SNR35_SNORNA	SNR35	n	n	n	n	0.18	0.21	0.195	1
SNR36_SNORNA	SNR36	n	n	-0.39	-1.98	0.79	0.09	-0.3725	0.571437
SNR37_SNORNA	SNR37	n	n	1.11	-0.88	0.61	0.15	0.2475	0.600294
SNR38_SNORNA	SNR38	n	n	-1.35	-1.76	0.33	0.17	-0.6525	0.305043
SNR39_SNORNA	SNR39	n	n	-1.59	-2.3	0.53	-0.16	-0.88	0.267116
SNR39B_SNORNA	SNR39B	n	n	0	-1.14	1.66	1.8	0.58	0.504083
SNR4_SNORNA	SNR4	n	n	0.57	-0.77	0.93	0.89	0.405	0.385726
SNR40_SNORNA	SNR40	n	n	-1.37	-1.92	0.48	0.07	-0.685	0.316853
SNR41_SNORNA	SNR41	n	n	-0.75	-1.3	0.55	0.88	-0.155	0.784729
SNR42_SNORNA	SNR42	n	n	0.69	-1.4	0.65	-0.01	-0.0175	0.973645
SNR43_SNORNA	SNR43	n	n	-0.89	-0.5	0.61	0.48	-0.075	0.851414
SNR44_SNORNA	SNR44	n	n	-0.18	-0.81	0.46	0.04	-0.1225	0.675175
SNR45_SNORNA	SNR45	n	n	-1.08	-0.99	0.61	0.75	-0.1775	0.744261
SNR46_SNORNA	SNR46	n	n	-0.29	-0.63	0.82	0.94	0.21	0.630797
SNR47_SNORNA	SNR47	n	n	-1.73	-2	0.24	-0.46	-0.9875	0.158915
SNR48_SNORNA	SNR48	n	n	-1.21	-1.6	0.46	0.2	-0.5375	0.369227
SNR49_SNORNA	SNR49	n	n	0.71	-0.79	0.93	1.04	0.4725	0.348655
SNR5_SNORNA	SNR5	n	n	0.47	-1.1	0.65	0.52	0.135	0.765462
SNR50_SNORNA	SNR50	n	n	-2	-1.7	0.29	0.34	-0.7675	0.308959
SNR51_SNORNA	SNR51	n	n	-0.94	-1.22	0.48	0.18	-0.375	0.433362
SNR52_SNORNA	SNR52	n	n	-1.68	-3.25	0.41	-0.31	-1.2075	0.231522
SNR53_SNORNA	SNR53	n	n	n	-2.22	n	n	-2.22	1
SNR54_SNORNA	SNR54	n	n	-0.04	-1.29	0.42	-0.18	-0.2725	0.506891
SNR55_SNORNA	SNR55	n	n	-1.27	-1.43	0.64	0.02	-0.51	0.384694
SNR56_SNORNA	SNR56	n	n	-0.1	-0.82	0.49	0.62	0.0475	0.894315
SNR57_SNORNA	SNR57	n	n	-0.62	-0.91	0.2	0.21	-0.28	0.400073
SNR58_SNORNA	SNR58	n	n	n	-1.97	-0.03	-0.36	-0.786667	0.319695
SNR59_SNORNA	SNR59	n	n	-1.21	-2.08	0.62	-0.15	-0.705	0.319518
SNR6_SNRNA	SNR6	n	n	-1.92	-2.25	0.41	0.52	-0.81	0.35345
SNR60_SNORNA	SNR60	n	n	-1.23	-2.5	0.86	-0.01	-0.72	0.397808
SNR61_SNORNA	SNR61	n	n	-1.68	-2.06	0.19	-0.3	-0.9625	0.172137
SNR62_SNORNA	SNR62	n	n	-1.67	-2.4	0.29	-0.27	-1.0125	0.200687
SNR63_SNORNA	SNR63	n	n	0.74	0.02	0.64	0.82	0.555	0.0555212
SNR64_SNORNA	SNR64	n	n	-1.53	-1.9	0.17	-0.05	-0.8275	0.209685
SNR65_SNORNA	SNR65	n	n	-0.69	-1.37	0.64	0.4	-0.255	0.625876
SNR66_SNORNA	SNR66	n	n	-0.98	-1.26	0.43	0.9	-0.2275	0.695243
SNR67_SNORNA	SNR67	n	n	-0.99	-1.12	0.32	0.14	-0.4125	0.350264
SNR68_SNORNA	SNR68	n	n	-0.44	-0.64	0.67	0.61	0.05	0.893435
SNR69_SNORNA	SNR69	n	n	-1.06	-1.53	0.62	0.31	-0.415	0.483854
SNR70_SNORNA	SNR70	n	n	0.17	-1.27	0.88	0.8	0.145	0.789761
SNR71_SNORNA	SNR71	n	n	-1.53	-1.92	0.4	0.28	-0.6925	0.33332
SNR72_SNORNA	SNR72	n	n	-1.17	-2.04	0.16	0	-0.7625	0.252942
SNR73_SNORNA	SNR73	n	n	0.03	-1.03	0.78	0.88	0.165	0.733276
SNR74_SNORNA	SNR74	n	n	0.17	-0.61	n	0.02	-0.14	0.617263
SNR75_SNORNA	SNR75	n	n	-1.56	-2.25	0.09	-0.02	-0.935	0.204111
SNR76_SNORNA	SNR76	n	n	-0.3	-0.19	0.09	-0.31	-0.1775	0.153006
SNR77_SNORNA	SNR77	n	n	-1.39	-1.93	0.37	-0.27	-0.805	0.220971
SNR78_SNORNA	SNR78	n	n	0.97	-0.28	0.72	0.72	0.5325	0.150459
SNR79_SNORNA	SNR79	n	n	-1.67	-2.1	0.55	-0.12	-0.835	0.275471
SNR7-L_SNRNA	SNR7-L	n	n	0.04	-0.78	1.07	1.11	0.36	0.485343
SNR7-S_SNRNA	SNR7-S	n	n	0.23	-0.45	1.07	1.09	0.485	0.281792
SNR8_SNORNA	SNR8	n	n	-0.79	-1.06	0.84	-0.12	-0.2825	0.55213
SNR9_SNORNA	SNR9	n	n	-0.71	-1.71	0.49	-0.46	-0.5975	0.277977
SRG1_NCR	SRG1	n	n	-0.53	-0.45	-0.23	-0.01	-0.305	0.0799202
TA(AGC)D_TRNA	TA(AGC)D	n	n	0.06	-0.69	0.2	-0.05	-0.12	0.585042
TA(UGC)A_TRNA	TA(UGC)A	n	n	-0.32	-0.93	0.24	-0.2	-0.3025	0.298827
TA(UGC)Q_TRNA	TA(UGC)Q	n	n	-1.16	-2.27	0.67	-0.32	-0.77	0.305311
TC(GCA)B_TRNA	TC(GCA)B	n	n	-0.06	n	n	n	-0.06	1
TC(GCA)Q_TRNA	TC(GCA)Q	n	n	n	-1.57	n	n	-1.57	1
TD(GUC)B_TRNA	TD(GUC)B	n	n	-0.76	-0.78	0.48	0.17	-0.2225	0.539702
TD(GUC)Q_TRNA	TD(GUC)Q	n	n	-0.43	-1.01	0.41	-0.21	-0.31	0.368222
TE(CUC)D_TRNA	TE(CUC)D	n	n	-0.86	-0.39	0.63	-0.01	-0.1575	0.651287
TE(UUC)Q_TRNA	TE(UUC)Q	n	n	-0.69	-0.88	0.64	0.78	-0.0375	0.936624
TF(GAA)B_TRNA	TF(GAA)B	n	n	n	-1.68	0.35	0.4	-0.31	0.695282
TF(GAA)D_TRNA	TF(GAA)D	n	n	-1.06	-1.59	0.38	0	-0.5675	0.327339
TF(GAA)Q_TRNA	TF(GAA)Q	n	n	-1.09	-1.53	0.55	0.07	-0.5	0.379411
TG(CCC)D_TRNA	TG(CCC)D	n	n	-1.36	-1.57	0.1	0.06	-0.6925	0.219987
TG(CCC)O_TRNA	TG(CCC)O	n	n	-0.12	-0.68	0.51	0.18	-0.0275	0.920212
TG(UCC)O_TRNA	TG(UCC)O	n	n	-0.94	-1.02	n	-0.2	-0.72	0.110139
TH(GUG)E1_TRNA	TH(GUG)E1	n	n	-0.7	-1.16	0.04	-0.21	-0.5075	0.152779
TH(GUG)Q_TRNA	TH(GUG)Q	n	n	0.1	-1.24	0.2	-0.47	-0.3525	0.364495
TI(AAU)B_TRNA	TI(AAU)B	n	n	-0.3	-1.17	0.33	0.75	-0.0975	0.8304
TI(GAU)Q_TRNA	TI(GAU)Q	n	n	-1.22	-1.82	0.35	-0.3	-0.7475	0.218125
TI(UAU)D_INT_1	TI(UAU)D	n	n	-0.68	-0.88	0.47	1.24	0.0375	0.944841
TI(UAU)D_TRNA	TI(UAU)D	n	n	-0.76	-1.5	0.64	0.95	-0.1675	0.791313
TI(UAU)L_INT_1	TI(UAU)L	n	n	-0.59	-1.37	0.58	1.33	-0.0125	0.984704
TK(CUU)C_TRNA	TK(CUU)C	n	n	-0.46	-0.82	0.25	0.18	-0.2125	0.470391
TK(UUU)D_TRNA	TK(UUU)D	n	n	-0.36	-0.96	0.49	0.42	-0.1025	0.785583
TK(UUU)Q_TRNA	TK(UUU)Q	n	n	-0.13	-1.05	n	-0.15	-0.443333	0.281417
TL(CAA)A_TRNA	TL(CAA)A	n	n	-1.11	-1.4	0.6	-0.18	-0.5225	0.334755
TL(GAG)G_TRNA	TL(GAG)G	n	n	0.37	-0.72	0.63	0.11	0.0975	0.760776
TL(UAA)Q_TRNA	TL(UAA)Q	n	n	-0.19	-1.03	n	-0.67	-0.63	0.122372
TL(UAG)J_TRNA	TL(UAG)J	n	n	-0.06	-0.98	0.48	-0.12	-0.17	0.612627
TLC1_NCR	TLC1	n	n	-0.33	-0.29	0.06	-0.02	-0.145	0.231812
TM(CAU)C_TRNA	TM(CAU)C	n	n	-0.42	-1.12	0.55	0.32	-0.1675	0.688424
TM(CAU)D_TRNA	TM(CAU)D	n	n	n	-1.11	n	0.36	-0.375	1
TM(CAU)Q1_TRNA	TM(CAU)Q1	n	n	0.04	-1.31	0.36	-0.58	-0.3725	0.386433
TM(CAU)Q2_TRNA	TM(CAU)Q2	n	n	0.31	-1.5	n	n	-0.595	1
TN(GUU)C_TRNA	TN(GUU)C	n	n	-0.79	n	n	0.06	-0.365	1
TN(GUU)Q_TRNA	TN(GUU)Q	n	n	-0.33	-2.07	0.69	-0.15	-0.465	0.480878
TP(AGG)C_TRNA	TP(AGG)C	n	n	-0.74	-1.74	0.73	0.41	-0.335	0.594805
TP(UGG)Q_TRNA	TP(UGG)Q	n	n	-1.17	-0.67	n	n	-0.92	1
TQ(CUG)M_TRNA	TQ(CUG)M	n	n	-0.84	-1.19	0.46	0.35	-0.305	0.517203
TQ(UUG)Q_TRNA	TQ(UUG)Q	n	n	-0.04	-1.09	0.14	-0.57	-0.39	0.254909
TR(ACG)D_TRNA	TR(ACG)D	n	n	-0.41	-0.74	0.38	0.8	0.0075	0.984407
TR(CCG)L_TRNA	TR(CCG)L	n	n	-0.64	-1.25	0.42	0.09	-0.345	0.424566
TR(CCU)J_TRNA	TR(CCU)J	n	n	-0.98	n	0.07	-0.12	-0.343333	0.3992
TR(UCU)B_TRNA	TR(UCU)B	n	n	-1	-1.55	n	0.32	-0.743333	0.312288
TR(UCU)Q1_TRNA	TR(UCU)Q1	n	n	0.52	-0.59	-0.21	-0.07	-0.0875	0.729377
TS(AGA)A_TRNA	TS(AGA)A	n	n	-0.01	-0.98	0.69	0.01	-0.0725	0.84635
TS(GCU)F_TRNA	TS(GCU)F	n	n	-0.34	-1.22	0.41	0.14	-0.2525	0.53129
TS(GCU)Q1_TRNA	TS(GCU)Q1	n	n	-0.97	-2.79	n	-0.57	-1.44333	0.168992
TS(UGA)E_TRNA	TS(UGA)E	n	n	0.07	-0.92	0.47	0.2	-0.045	0.891474
TS(UGA)Q2_TRNA	TS(UGA)Q2	n	n	0.23	-0.83	0.51	-0.48	-0.1425	0.676741
TT(AGU)B_TRNA	TT(AGU)B	n	n	n	n	n	0.25	0.25	1
TT(CGU)K_TRNA	TT(CGU)K	n	n	n	n	0.15	-0.42	-0.135	1
TT(UGU)G1_TRNA	TT(UGU)G1	n	n	-0.04	-0.82	0.46	0.26	-0.035	0.90879
TT(UGU)Q1_TRNA	TT(UGU)Q1	n	n	n	-1.11	0.18	-0.26	-0.396667	0.404725
TT(XXX)Q2_TRNA	TT(XXX)Q2	n	n	-0.06	-1.05	-0.1	n	-0.403333	0.338739
TV(AAC)E1_TRNA	TV(AAC)E1	n	n	-0.83	-0.96	0.29	n	-0.5	0.334731
TV(CAC)D_TRNA	TV(CAC)D	n	n	-0.15	-0.55	0.04	-0.12	-0.195	0.217967
TV(UAC)Q_TRNA	TV(UAC)Q	n	n	-2.39	n	n	n	-2.39	1
TW(CCA)G1_TRNA	TW(CCA)G1	n	n	-0.28	-0.82	0.51	0.28	-0.0775	0.811608
TX(XXX)D_TRNA	TX(XXX)D	n	n	-0.32	-1.11	0.9	0.29	-0.06	0.897763
TY(GUA)D_TRNA	TY(GUA)D	n	n	-0.25	-1.14	0.76	0.74	0.0275	0.955606
TY(GUA)Q_TRNA	TY(GUA)Q	n	n	0.08	-1.29	0.55	0.17	-0.1225	0.780634
YAL001C_INT_1	YAL001C	TFC3	transcription initiation from RNA polymerase III promoter	0.19	n	n	n	0.19	1
YAL001C_JXN_EE20_1_ORF	YAL001C	TFC3	transcription initiation from RNA polymerase III promoter	0.08	0.11	-0.46	-0.23	-0.125	0.424466
YAL001C_JXN_EI_1_ORF	YAL001C	TFC3	transcription initiation from RNA polymerase III promoter	0.26	0.16	-0.26	0.15	0.0775	0.54932
YAL001C_JXN_IE_1_ORF	YAL001C	TFC3	transcription initiation from RNA polymerase III promoter	0.05	0.09	-0.37	0.1	-0.0325	0.792399
YAL001C_ORF	YAL001C	TFC3	transcription initiation from RNA polymerase III promoter	0.19	0.12	-0.04	0.58	0.2125	0.204819
YAL002W_ORF	YAL002W	VPS8	late endosome to vacuole transport	-0.07	0.03	0.15	0.31	0.105	0.289452
YAL003W_INT_1	YAL003W	EFB1	translational elongation	-1.31	-0.58	0.18	1.18	-0.1325	0.819671
YAL003W_ORF	YAL003W	EFB1	translational elongation	0.51	0.55	-0.15	-0.01	0.225	0.296793
YAL005C_OCH__ORF	YAL005C	SSA1	translation*	0.54	0.08	0.5	0.25	0.3425	0.051005
YAL005C_ORF	YAL005C	SSA1	translation*	0.58	0.33	0.46	1.27	0.66	0.0513361
YAL007C_ORF	YAL007C	ERP2	ER to Golgi vesicle-mediated transport	0.23	0.15	-0.07	0.21	0.13	0.155223
YAL008W_ORF	YAL008W	FUN14	biological_process	0.06	0.24	-0.24	0.21	0.0675	0.582204
YAL009W_ORF	YAL009W	SPO7	sporulation (sensu Fungi)*	0.23	0.42	0.1	0.46	0.3025	0.0368433
YAL010C_AAA_28_NCR	YAL010C	MDM10	telomere maintenance*	-0.6	-0.7	0	-0.23	-0.3825	0.0703682
YAL010C_ORF	YAL010C	MDM10	telomere maintenance*	n	0.21	-0.51	-0.25	-0.183333	0.475619
YAL011W_ORF	YAL011W	SWC3	response to drug*	0.44	0.48	-0.26	-0.21	0.1125	0.614845
YAL012W_ORF	YAL012W	CYS3	response to drug*	0.54	0.56	0.1	0.39	0.3975	0.0332563
YAL013W_ORF	YAL013W	DEP1	telomere maintenance*	1.07	0.79	n	0.67	0.843333	0.0191809
YAL014C_OCH__ORF	YAL014C	SYN8	transport	-0.38	0.55	0.05	-0.1	0.03	0.887436
YAL014C_ORF	YAL014C	SYN8	transport	0.13	0.37	-0.12	0.4	0.195	0.20584
YAL015C_ORF	YAL015C	NTG1	DNA repair*	0.17	0.42	0.12	0.16	0.2175	0.050027
YAL016W_ORF	YAL016W	TPD3	translation*	-0.24	-0.3	-0.51	-0.34	-0.3475	0.00928014
YAL017W_ORF	YAL017W	PSK1	protein amino acid phosphorylation*	0.51	0.8	-0.04	0.26	0.3825	0.12208
YAL019W_ORF	YAL019W	FUN30	chromosome organization and biogenesis (sensu Eukaryota)	-0.18	0.05	-0.48	-0.58	-0.2975	0.130143
YAL020C_ORF	YAL020C	ATS1	tRNA modification*	0.8	0.66	0.2	0.29	0.4875	0.0429719
YAL021C_ORF	YAL021C	CCR4	response to drug*	0.58	0.59	-0.04	0.19	0.33	0.122391
YAL022C_ORF	YAL022C	FUN26	nucleoside transport	0.41	0.17	0.42	0.38	0.345	0.00994452
YAL023C_ORF	YAL023C	PMT2	protein amino acid O-linked glycosylation	0.52	0.42	0.33	0.31	0.395	0.00376675
YAL024C_ORF	YAL024C	LTE1	response to drug*	0.13	0.26	-0.83	-0.68	-0.28	0.386874
YAL025C_ORF	YAL025C	MAK16	ribosome biogenesis and assembly*	0.02	-0.2	-0.22	-0.35	-0.1875	0.0922366
YAL026C_ORF	YAL026C	DRS2	endocytosis*	-0.17	-0.1	-0.21	0.22	-0.065	0.553365
YAL027W_ORF	YAL027W	YAL027W	biological_process	-0.3	0.09	-0.23	-1.14	-0.395	0.229362
YAL028W_ORF	YAL028W	FRT2	response to stress	-0.93	-1.05	-0.01	-0.23	-0.555	0.11897
YAL029C_ORF	YAL029C	MYO4	intracellular mRNA localization*	0.16	0.2	-0.39	0.16	0.0325	0.832702
YAL030W_INT_1	YAL030W	SNC1	endocytosis*	0.1	n	n	0.49	0.295	1
YAL030W_JXN_EE20_1_ORF	YAL030W	SNC1	endocytosis*	-0.13	-0.24	0.02	0.22	-0.0325	0.765663
YAL030W_JXN_EI_1_ORF	YAL030W	SNC1	endocytosis*	-0.26	-0.15	1.1	-0.85	-0.04	0.928416
YAL030W_JXN_IE_1_ORF	YAL030W	SNC1	endocytosis*	-0.72	-0.05	n	0.15	-0.206667	0.514408
YAL030W_ORF	YAL030W	SNC1	endocytosis*	0	0.15	0.27	0.9	0.33	0.199073
YAL031C_ORF	YAL031C	GIP4	chromosome segregation*	-0.31	0.07	0.14	0.15	0.0125	0.915916
YAL032C_ORF	YAL032C	PRP45	nuclear mRNA splicing, via spliceosome*	-0.62	-0.1	-0.26	-0.18	-0.29	0.0856251
YAL033W_ORF	YAL033W	POP5	rRNA processing*	-0.19	-0.5	-0.29	0.08	-0.225	0.158569
YAL034C_ORF	YAL034C	FUN19	biological_process	-0.15	0.42	0.02	0.26	0.1375	0.355778
YAL034C-B_ORF	YAL034C-B	n	n	n	n	n	0.43	0.43	1
YAL034W-A_ORF	YAL034W-A	MTW1	chromosome segregation	0.25	0.26	n	0.08	0.196667	0.0780124
YAL035W_AAA_0_NCR	YAL035W	FUN12	translational initiation	n	-0.39	n	n	-0.39	1
YAL035W_ORF	YAL035W	FUN12	translational initiation	0.55	0.61	-0.02	0.21	0.3375	0.107163
YAL036C_ORF	YAL036C	RBG1	ribosome biogenesis and assembly	0.28	0.07	0.15	-0.11	0.0975	0.317924
YAL037C-A_ONO_ORF	YAL037C-A	YAL037C-A	biological_process	n	-2.29	n	n	-2.29	1
YAL037W_ORF	YAL037W	YAL037W	biological_process	n	0.35	n	n	0.35	1
YAL038W_AAA_12_NCR	YAL038W	CDC19	glycolysis*	n	-0.49	n	n	-0.49	1
YAL038W_ORF	YAL038W	CDC19	glycolysis*	0.49	0.44	0.02	0.3	0.3125	0.0593978
YAL039C_ORF	YAL039C	CYC3	cytochrome c-heme linkage	0.52	0.16	-0.03	0.24	0.2225	0.14649
YAL040C_ORF	YAL040C	CLN3	G1/S transition of mitotic cell cycle*	0.22	0.29	0.32	0.32	0.2875	0.00118861
YAL041W_ORF	YAL041W	CDC24	pseudohyphal growth*	-0.12	0.41	-0.28	-0.47	-0.115	0.585958
YAL042C-A_ORF	YAL042C-A	n	n	n	-1.21	n	0.77	-0.22	1
YAL042W_ORF	YAL042W	ERV46	ER to Golgi vesicle-mediated transport	-0.01	0.01	0.05	0.01	0.015	0.318932
YAL043C_ORF	YAL043C	PTA1	mRNA cleavage*	0.8	n	0.32	0.46	0.526667	0.0660529
YAL044C_ORF	YAL044C	GCV3	telomere maintenance*	0.13	0.24	0.23	0.48	0.27	0.0358629
YAL044W-A_ORF	YAL044W-A	YAL044W-A	biological_process	-0.39	0.26	-0.09	0.2	-0.005	0.975398
YAL045C_ORF	YAL045C	n	n	n	-1.86	n	n	-1.86	1
YAL046C_ORF	YAL046C	YAL046C	biological_process	0.56	0.07	0.24	0.28	0.2875	0.0662074
YAL047C_ORF	YAL047C	SPC72	mitotic sister chromatid segregation*	-0.21	-0.08	-0.25	0.15	-0.0975	0.35854
YAL048C_ORF	YAL048C	GEM1	vesicle-mediated transport	0.42	0.61	0.21	0.68	0.48	0.0198602
YAL049C_ORF	YAL049C	YAL049C	biological_process	0.43	0.27	-0.11	0.09	0.17	0.240075
YAL051W_ORF	YAL051W	OAF1	peroxisome organization and biogenesis*	0.41	0.26	-0.07	0.37	0.2425	0.1123
YAL053W_ORF	YAL053W	FLC2	protein folding*	-0.16	-0.38	0.13	-0.26	-0.1675	0.221589
YAL054C_ORF	YAL054C	ACS1	histone acetylation*	0.21	0.45	0.62	0.82	0.525	0.0269795
YAL055W_ORF	YAL055W	PEX22	protein targeting to peroxisome	0.01	0.16	-0.18	0.33	0.08	0.514539
YAL056C-A_ORF	YAL056C-A	n	n	-0.09	-0.44	n	0.04	-0.163333	0.372568
YAL056W_ORF	YAL056W	GPB2	telomere maintenance*	0.2	0.33	-0.25	0.07	0.0875	0.532466
YAL058W_ORF	YAL058W	CNE1	protein folding*	-0.08	0.14	0.05	-0.56	-0.1125	0.522567
YAL059W_ORF	YAL059W	ECM1	cell wall organization and biogenesis*	-0.03	-0.2	-0.21	-0.15	-0.1475	0.0375296
YAL060W_ORF	YAL060W	BDH1	glucose catabolic process to butanediol	0.39	0.22	-0.22	0.36	0.1875	0.275089
YAL061W_ORF	YAL061W	BDH2	biological_process	-1.75	-1.07	0.04	-0.32	-0.775	0.147261
YAL062W_ORF	YAL062W	GDH3	glutamate biosynthetic process	-0.51	0.55	n	0.21	0.0833333	0.814693
YAL063C_ORF	YAL063C	FLO9	flocculation via cell wall protein-carbohydrate interaction	0.49	0.37	0.38	0.71	0.4875	0.00856412
YAL063C-A_ONO_ORF	YAL063C-A	YAL063C-A	biological_process	0.33	n	n	0.2	0.265	1
YAL064C-A_ORF	YAL064C-A	YAL064C-A	biological_process	0.73	0.34	n	0.71	0.593333	0.0427617
YAL064W_OCH_DS100_ORF	YAL064W	YAL064W	biological_process	n	-0.56	1.01	1.91	0.786667	0.389539
YAL064W_ORF	YAL064W	YAL064W	biological_process	n	n	n	-0.03	-0.03	1
YAL064W-B_ORF	YAL064W-B	YAL064W-B	biological_process	0.53	0.92	1.12	1.11	0.92	0.00686675
YAL066W_ORF	YAL066W	n	n	n	n	0.71	n	0.71	1
YAL067C_ORF	YAL067C	SEO1	transport	n	-0.19	-0.02	-0.05	-0.0866667	0.239883
YAL068C_ORF	YAL068C	PAU8	sporulation (sensu Fungi)*	0.27	-0.16	0.55	0.66	0.33	0.168794
YAL069W_ORF	YAL069W	n	n	0.29	0.27	0.94	0.96	0.615	0.0501587
YAR002C-A_ORF	YAR002C-A	ERP1	ER to Golgi vesicle-mediated transport	0.42	0.39	0.4	0.56	0.4425	0.00154302
YAR002W_ORF	YAR002W	NUP60	telomere maintenance*	-0.03	-0.08	0.04	0.22	0.0375	0.607699
YAR003W_ORF	YAR003W	SWD1	telomere maintenance*	0.36	0.33	0.24	0.53	0.365	0.00918222
YAR007C_ORF	YAR007C	RFA1	nucleotide-excision repair*	-0.77	-0.09	-0.31	-0.27	-0.36	0.0887809
YAR008W_ORF	YAR008W	SEN34	tRNA splicing	0.04	-0.47	n	n	-0.215	1
YAR009C_ORF	YAR009C	n	n	0.62	0.72	0.58	1.05	0.7425	0.00607913
YAR010C_ORF	YAR010C	n	n	0.76	1.42	0.63	1.21	1.005	0.0124173
YAR014C_ORF	YAR014C	BUD14	regulation of transcription, DNA-dependent*	-0.57	0.32	-0.23	-0.37	-0.2125	0.346416
YAR015W_ORF	YAR015W	ADE1	response to drug*	0.26	-0.09	0	0.01	0.045	0.622534
YAR018C_ORF	YAR018C	KIN3	chromosome segregation	-0.82	0.4	0.09	0.11	-0.055	0.848679
YAR019C_ORF	YAR019C	CDC15	protein amino acid phosphorylation*	-0.19	0.19	-0.24	-0.44	-0.17	0.286926
YAR020C_ORF	YAR020C	PAU7	biological_process	0.84	0.49	0.41	0.5	0.56	0.00988505
YAR023C_ORF	YAR023C	YAR023C	biological_process	0.06	n	n	n	0.06	1
YAR027W_ORF	YAR027W	UIP3	biological_process	-0.02	-0.06	-0.5	-0.35	-0.2325	0.137746
YAR028W_ORF	YAR028W	YAR028W	biological_process	0.3	0.35	-0.72	-0.54	-0.1525	0.621864
YAR029W_ORF	YAR029W	YAR029W	biological_process	0.35	0.37	-0.04	n	0.226667	0.231528
YAR031W_ORF	YAR031W	PRM9	response to pheromone*	-0.86	n	n	n	-0.86	1
YAR033W_ORF	YAR033W	MST28	vesicle organization and biogenesis	0.28	0.33	0.14	0.16	0.2275	0.0159311
YAR035C-A_ONO_ORF	YAR035C-A	YAR035C-A	biological_process	-0.26	n	-0.09	-0.5	-0.283333	0.140097
YAR035W_ORF	YAR035W	YAT1	alcohol metabolic process*	0.34	0.76	n	0.26	0.453333	0.0997917
YAR042W_ORF	YAR042W	SWH1	endocytosis*	0.12	0.22	-0.24	0.04	0.035	0.746549
YAR047C_ORF	YAR047C	n	n	-0.63	-0.14	-0.38	-0.59	-0.435	0.0306544
YAR050W_OCH__ORF	YAR050W	FLO1	flocculation via cell wall protein-carbohydrate interaction	0.6	0.59	-0.14	0.38	0.3575	0.131304
YAR050W_ORF	YAR050W	FLO1	flocculation via cell wall protein-carbohydrate interaction	0.57	0.43	0.72	1.06	0.695	0.0142952
YAR053W_ORF	YAR053W	n	n	n	-0.88	n	n	-0.88	1
YAR060C_ORF	YAR060C	n	n	0.79	0.37	0.36	0.65	0.5425	0.0145917
YAR061W_OCH_DS100_ORF	YAR061W	YAR061W	biological_process	0.07	-0.52	0.44	0.58	0.1425	0.602537
YAR061W_ORF	YAR061W	YAR061W	biological_process	-0.4	-0.21	0.07	-0.01	-0.1375	0.283343
YAR062W_ORF	YAR062W	YAR062W	biological_process	0.78	0.59	0.77	0.75	0.7225	0.000511886
YAR064W_OCH_DS100_ORF	YAR064W	YAR064W	biological_process	0.53	-1.04	2.18	-0.51	0.29	0.710112
YAR064W_ORF	YAR064W	YAR064W	biological_process	-0.41	-1.13	n	n	-0.77	1
YAR066W_ORF	YAR066W	YAR066W	biological_process	0.74	0.53	0.78	1.14	0.7975	0.00809059
YAR068W_ORF	YAR068W	YAR068W	biological_process	-0.43	-0.25	0.22	-0.1	-0.14	0.38403
YAR069C_OCH__ORF	YAR069C	n	n	n	n	0.36	-0.2	0.08	1
YAR069C_ORF	YAR069C	n	n	-0.25	-0.39	-0.21	-0.4	-0.3125	0.0075229
YAR071W_ORF	YAR071W	PHO11	phosphate metabolic process	-0.72	-0.38	-0.41	-0.97	-0.62	0.0212676
YAR073W_ORF	YAR073W	n	n	-0.02	0.28	-0.45	-0.2	-0.0975	0.570785
YAR075W_OCH_DS100_ORF	YAR075W	n	n	n	-0.28	n	n	-0.28	1
YAR075W_ORF	YAR075W	n	n	0.7	0.47	-0.2	-0.02	0.2375	0.33895
YARCTY1-1_RET	YARCTY1-1	n	n	-0.68	1.35	0.51	0.85	0.5075	0.324646
YBL001C_ORF	YBL001C	ECM15	cell wall organization and biogenesis	-0.06	0.07	0.06	0.41	0.12	0.320585
YBL002W_OCH__ORF	YBL002W	HTB2	chromatin assembly or disassembly	0.22	0.73	0.56	0.39	0.475	0.0227348
YBL002W_ORF	YBL002W	HTB2	chromatin assembly or disassembly	0.23	0.77	0.02	0.17	0.2975	0.166527
YBL003C_OCH_DS100_ORF	YBL003C	HTA2	DNA repair*	0.17	0.68	-0.15	0.62	0.33	0.191404
YBL003C_ORF	YBL003C	HTA2	DNA repair*	0.61	1.27	-0.17	0.52	0.5575	0.154733
YBL004W_ORF	YBL004W	UTP20	35S primary transcript processing	0.28	0.2	-0.22	-0.12	0.035	0.79157
YBL005W_ORF	YBL005W	PDR3	response to drug*	0.34	0.62	n	n	0.48	1
YBL005W-A_ORF	YBL005W-A	n	n	0.68	1.09	0.58	0.46	0.7025	0.0142959
YBL005W-B_ORF	YBL005W-B	n	n	0.69	0.86	0.36	0.35	0.565	0.0207425
YBL006C_ORF	YBL006C	LDB7	telomere maintenance*	0.61	0.89	0.2	0.36	0.515	0.0419952
YBL007C_ORF	YBL007C	SLA1	cell wall organization and biogenesis*	0.3	0.47	-0.03	0.58	0.33	0.0893281
YBL008W_ORF	YBL008W	HIR1	regulation of transcription from RNA polymerase II promoter*	-0.03	0.2	0.18	0.65	0.25	0.179005
YBL008W-A_ONO_ORF	YBL008W-A	YBL008W-A	biological_process	n	-1.13	n	-0.46	-0.795	1
YBL009W_ORF	YBL009W	ALK2	protein amino acid phosphorylation*	0.11	-0.03	0	-0.24	-0.04	0.652338
YBL010C_ORF	YBL010C	YBL010C	biological_process	0.11	0.32	-0.01	0.09	0.1275	0.163183
YBL011W_ORF	YBL011W	SCT1	phospholipid biosynthetic process	0.3	0.44	0.44	0.68	0.465	0.00975093
YBL012C_ORF	YBL012C	n	n	n	n	n	0.23	0.23	1
YBL013W_ORF	YBL013W	FMT1	translational initiation*	0.16	0.11	0.04	0.13	0.11	0.022933
YBL014C_ORF	YBL014C	RRN6	transcription from RNA polymerase I promoter	0.29	0.16	-0.22	-0.56	-0.0825	0.697081
YBL015W_ORF	YBL015W	ACH1	acetate metabolic process*	0.23	0.31	0.23	0.36	0.2825	0.00305837
YBL016W_ORF	YBL016W	FUS3	protein amino acid phosphorylation*	0.61	0.44	0.3	0.34	0.4225	0.00878751
YBL017C_ORF	YBL017C	PEP1	protein targeting to vacuole*	0.29	0.04	-0.2	-0.11	0.005	0.965705
YBL018C_ORF	YBL018C	POP8	rRNA processing*	-0.19	-0.46	-0.3	-0.34	-0.3225	0.0102661
YBL019W_ORF	YBL019W	APN2	base-excision repair	-0.18	0.05	n	n	-0.065	1
YBL020W_ORF	YBL020W	RFT1	protein amino acid N-linked glycosylation*	0.32	0.43	-0.3	-0.55	-0.025	0.922835
YBL021C_ORF	YBL021C	HAP3	transcription*	-0.92	-0.62	-0.19	-0.72	-0.6125	0.0284398
YBL022C_ORF	YBL022C	PIM1	proteolysis*	0.27	0.45	-0.45	-0.22	0.0125	0.956132
YBL023C_ORF	YBL023C	MCM2	DNA replication initiation*	0.11	0.24	n	n	0.175	1
YBL024W_ORF	YBL024W	NCL1	ribosome biogenesis and assembly*	-0.01	0.27	-0.52	-0.3	-0.14	0.47527
YBL025W_ORF	YBL025W	RRN10	transcription from RNA polymerase I promoter	0.78	0.84	n	-0.23	0.463333	0.313587
YBL026W_INT_1	YBL026W	LSM2	nuclear mRNA splicing, via spliceosome*	n	-0.33	n	n	-0.33	1
YBL026W_JXN_EE20_1_ORF	YBL026W	LSM2	nuclear mRNA splicing, via spliceosome*	-0.51	-0.5	-0.59	-0.77	-0.5925	0.00248838
YBL026W_JXN_EI_1_ORF	YBL026W	LSM2	nuclear mRNA splicing, via spliceosome*	-0.95	-0.36	-0.26	-0.5	-0.5175	0.0425521
YBL026W_JXN_IE_1_ORF	YBL026W	LSM2	nuclear mRNA splicing, via spliceosome*	-0.49	-0.33	-0.48	-0.38	-0.42	0.0017052
YBL026W_ORF	YBL026W	LSM2	nuclear mRNA splicing, via spliceosome*	0.15	0.15	-0.51	-0.51	-0.18	0.414482
YBL027W_INT_1	YBL027W	RPL19B	translation	0.23	-0.21	n	n	0.01	1
YBL027W_OCH_DS100_ORF	YBL027W	RPL19B	translation	-0.12	0.04	-0.65	-0.43	-0.29	0.157441
YBL027W_ORF	YBL027W	RPL19B	translation	0.26	0.54	-0.09	0.43	0.285	0.130144
YBL028C_ORF	YBL028C	YBL028C	ribosome biogenesis and assembly	-0.12	-0.08	-0.56	-0.55	-0.3275	0.0886179
YBL029C-A_ORF	YBL029C-A	YBL029C-A	biological_process	-0.75	0.05	-0.59	0.52	-0.1925	0.558995
YBL029W_ORF	YBL029W	YBL029W	biological_process	-0.16	0.12	n	-0.14	-0.06	0.574315
YBL030C_ORF	YBL030C	PET9	aerobic respiration*	0.59	0.87	0.07	0.62	0.5375	0.049352
YBL031W_ORF	YBL031W	SHE1	biological_process	-0.5	0.37	n	n	-0.065	1
YBL032W_ORF	YBL032W	HEK2	telomere maintenance via telomerase*	0.45	0.29	0.01	0.22	0.2425	0.0764616
YBL033C_ORF	YBL033C	RIB1	response to drug*	-0.02	-0.28	-0.2	-0.26	-0.19	0.048897
YBL034C_ORF	YBL034C	STU1	microtubule nucleation	n	0.03	-0.28	-0.51	-0.253333	0.246823
YBL035C_ORF	YBL035C	POL12	DNA replication initiation*	0.52	0.01	n	n	0.265	1
YBL036C_ORF	YBL036C	YBL036C	amino acid metabolic process	-0.74	-0.24	-0.19	0.28	-0.2225	0.364162
YBL037W_ORF	YBL037W	APL3	vesicle-mediated transport	0.03	-0.15	0.18	-0.34	-0.07	0.577794
YBL038W_ORF	YBL038W	MRPL16	translation	0.18	0.24	-0.28	-0.2	-0.015	0.916388
YBL039C_ORF	YBL039C	URA7	phospholipid biosynthetic process*	0.45	0.05	-0.11	0.14	0.1325	0.342492
YBL039W-A_ONO_ORF	YBL039W-A	n	n	0.11	0.36	-0.42	-0.03	0.005	0.977458
YBL040C_ORF	YBL040C	ERD2	ER to Golgi vesicle-mediated transport*	0.16	0.17	-0.15	0.44	0.155	0.288907
YBL041W_ORF	YBL041W	PRE7	ubiquitin-dependent protein catabolic process	-0.05	-0.29	-0.28	-0.08	-0.175	0.0712538
YBL042C_ORF	YBL042C	FUI1	uridine transport	0.35	-0.17	-0.1	-0.22	-0.035	0.806177
YBL043W_ORF	YBL043W	ECM13	cell wall organization and biogenesis	1.08	0.93	0.71	0.94	0.915	0.00125375
YBL045C_ORF	YBL045C	COR1	aerobic respiration	0.12	0.09	0.11	-0.13	0.0475	0.483001
YBL046W_ORF	YBL046W	PSY4	response to drug*	0.82	0.87	0.76	n	0.816667	0.0015126
YBL047C_ORF	YBL047C	EDE1	endocytosis	-0.56	-0.46	-0.08	-0.57	-0.4175	0.0361487
YBL048W_ORF	YBL048W	n	n	n	n	n	-0.12	-0.12	1
YBL049W_ORF	YBL049W	MOH1	biological_process	0.14	0.16	n	0.57	0.29	0.174344
YBL050W_INT_1	YBL050W	SEC17	ER to Golgi vesicle-mediated transport*	n	n	n	0.9	0.9	1
YBL050W_ORF	YBL050W	SEC17	ER to Golgi vesicle-mediated transport*	0.1	0.39	-0.36	-0.3	-0.0425	0.825381
YBL051C_ORF	YBL051C	PIN4	G2/M transition of mitotic cell cycle*	-0.16	0.38	-0.21	0.12	0.0325	0.827402
YBL052C_ORF	YBL052C	SAS3	chromatin silencing at telomere*	-0.81	-0.34	-0.57	-0.84	-0.64	0.0119629
YBL053W_ORF	YBL053W	n	n	-0.12	-1.3	0.23	-0.9	-0.5225	0.232953
YBL054W_ORF	YBL054W	YBL054W	ribosome biogenesis and assembly	-0.02	0.13	-0.21	-0.76	-0.215	0.349736
YBL055C_ORF	YBL055C	YBL055C	response to oxidative stress*	n	n	n	0.57	0.57	1
YBL056W_ORF	YBL056W	PTC3	protein amino acid dephosphorylation*	-0.16	-0.14	-0.24	0.21	-0.0825	0.469306
YBL057C_ORF	YBL057C	PTH2	translation*	-0.27	0.03	-0.32	0.27	-0.0725	0.635366
YBL058W_ORF	YBL058W	SHP1	telomere maintenance*	0.42	0.46	-0.07	-0.07	0.185	0.298453
YBL059C-A_AAA_26_NCR	YBL059C-A	YBL059C-A	biological_process	0.15	-0.29	n	n	-0.07	1
YBL059C-A_INT_1	YBL059C-A	YBL059C-A	biological_process	n	0	n	n	0	1
YBL059C-A_ORF	YBL059C-A	YBL059C-A	biological_process	-0.22	0.15	-0.04	0.27	0.04	0.734846
YBL059W_INT_1	YBL059W	YBL059W	biological_process	n	-0.3	n	0.07	-0.115	1
YBL059W_ORF	YBL059W	YBL059W	biological_process	-0.53	-0.49	-0.65	0.04	-0.4075	0.0761074
YBL060W_ORF	YBL060W	YEL1	biological_process	-0.04	0.52	n	0.2	0.226667	0.297137
YBL061C_ORF	YBL061C	SKT5	response to osmotic stress*	0.48	0.38	-0.1	-0.47	0.0725	0.764161
YBL063W_ORF	YBL063W	KIP1	microtubule nucleation*	-0.48	0.34	-0.65	0.18	-0.1525	0.574622
YBL064C_ORF	YBL064C	PRX1	response to oxidative stress*	-0.1	0.63	-0.36	-0.02	0.0375	0.869904
YBL065W_ORF	YBL065W	n	n	n	-0.21	n	n	-0.21	1
YBL066C_ORF	YBL066C	SEF1	biological_process	0.61	0.35	0.25	0.57	0.445	0.014258
YBL067C_OCH__ORF	YBL067C	UBP13	biological_process	-0.35	-0.01	-0.36	-0.61	-0.3325	0.0738275
YBL067C_ORF	YBL067C	UBP13	biological_process	0.04	0.03	-0.18	-0.56	-0.1675	0.318382
YBL068W_ORF	YBL068W	PRS4	ribosome biogenesis and assembly*	-0.01	0.14	0.06	-0.24	-0.0125	0.888232
YBL069W_OCH__ORF	YBL069W	AST1	protein targeting to membrane	-0.04	-0.04	0.36	n	0.0933333	0.556393
YBL069W_ORF	YBL069W	AST1	protein targeting to membrane	0.39	n	0.49	-0.36	0.173333	0.584386
YBL071C-B_ONO_ORF	YBL071C-B	YBL071C-B	biological_process	n	-0.64	n	n	-0.64	1
YBL071W-A_ORF	YBL071W-A	KTI11	tRNA modification*	0.43	0.24	0.91	0.95	0.6325	0.0370719
YBL072C_OCH_DS100_ORF	YBL072C	RPS8A	translation	0.04	0.33	-0.24	-0.01	0.03	0.814394
YBL072C_ORF	YBL072C	RPS8A	translation	0.49	0.39	0.3	0.01	0.2975	0.0636619
YBL074C_ORF	YBL074C	AAR2	assembly of spliceosomal tri-snRNP	0.36	0.35	n	n	0.355	1
YBL075C_ORF	YBL075C	SSA3	response to stress*	-0.26	-0.04	0.42	n	0.04	0.8602
YBL076C_ORF	YBL076C	ILS1	translation	0.13	-0.03	-0.03	-0.26	-0.0475	0.595549
YBL078C_AAA_26_NCR	YBL078C	ATG8	protein targeting to vacuole*	0.04	0.36	-0.05	-0.46	-0.0275	0.881002
YBL078C_ORF	YBL078C	ATG8	protein targeting to vacuole*	-0.09	0.58	n	0.59	0.36	0.250758
YBL079W_ORF	YBL079W	NUP170	mRNA export from nucleus*	-0.23	-0.08	-0.6	-0.19	-0.275	0.0928114
YBL080C_ORF	YBL080C	PET112	translation*	-0.09	-0.02	-0.64	0.24	-0.1275	0.540213
YBL081W_ORF	YBL081W	YBL081W	biological_process	0.26	-0.41	0.34	-0.65	-0.115	0.670926
YBL082C_OCH__ORF	YBL082C	ALG3	protein amino acid glycosylation*	0.35	0.42	0.22	n	0.33	0.0301107
YBL082C_ORF	YBL082C	ALG3	protein amino acid glycosylation*	0.42	0.48	0.54	0.49	0.4825	0.000290335
YBL083C_ORF	YBL083C	n	n	0.64	0.37	0.71	0.49	0.5525	0.00541191
YBL084C_ORF	YBL084C	CDC27	mitotic sister chromatid segregation*	-0.06	0.09	-0.23	0.08	-0.03	0.715739
YBL085W_ORF	YBL085W	BOI1	establishment of cell polarity (sensu Fungi)*	-0.3	n	-0.03	-0.37	-0.233333	0.15324
YBL086C_ORF	YBL086C	YBL086C	biological_process	-0.39	-1.26	0.3	-0.37	-0.43	0.271341
YBL087C_INT_1	YBL087C	RPL23A	translation	0.39	-0.43	0.32	0.22	0.125	0.554176
YBL087C_OCH_DS100_ORF	YBL087C	RPL23A	translation	0.47	0.23	0.06	0.04	0.2	0.138199
YBL087C_ORF	YBL087C	RPL23A	translation	0.09	0.15	0.16	0.8	0.3	0.170992
YBL088C_ORF	YBL088C	TEL1	telomere maintenance*	0.19	-0.05	-0.11	0.24	0.0675	0.492732
YBL089W_ORF	YBL089W	AVT5	transport	0.62	0.7	0.35	0.04	0.4275	0.0643962
YBL090W_AAA_22_NCR	YBL090W	MRP21	translation*	0.52	0.58	n	n	0.55	1
YBL090W_ORF	YBL090W	MRP21	translation*	0.13	-0.1	-0.24	0.51	0.075	0.678231
YBL091C_ORF	YBL091C	MAP2	proteolysis	-0.26	-0.02	-0.12	-0.28	-0.17	0.069572
YBL091C-A_INT_1	YBL091C-A	SCS22	phospholipid biosynthetic process*	0.34	n	n	n	0.34	1
YBL091C-A_ORF	YBL091C-A	SCS22	phospholipid biosynthetic process*	-0.06	0.36	0.04	0.33	0.1675	0.207854
YBL092W_ORF	YBL092W	RPL32	translation	-0.01	0.54	0.06	0.34	0.2325	0.165426
YBL093C_ORF	YBL093C	ROX3	transcription from RNA polymerase II promoter	0.17	-0.06	n	0.28	0.13	0.323858
YBL094C_ORF	YBL094C	n	n	0.51	n	n	n	0.51	1
YBL095W_ORF	YBL095W	YBL095W	biological_process	0.16	0.13	-0.18	-0.09	0.005	0.955814
YBL096C_ORF	YBL096C	n	n	0.36	-0.47	-0.03	0.07	-0.0175	0.925386
YBL097W_ORF	YBL097W	BRN1	mitotic sister chromatid segregation*	-0.1	-0.14	n	n	-0.12	1
YBL098W_ORF	YBL098W	BNA4	NAD biosynthetic process	0	-0.29	-0.55	n	-0.28	1
YBL099W_ORF	YBL099W	ATP1	ATP synthesis coupled proton transport	0.82	0.33	0.58	0	0.4325	0.0552371
YBL100C_ORF	YBL100C	n	n	-0.39	-0.16	0.54	-0.1	-0.0275	0.898956
YBL101C_ORF	YBL101C	ECM21	cell wall organization and biogenesis	0.19	0.08	n	0.37	0.213333	0.127615
YBL101W-A_ORF	YBL101W-A	n	n	-0.38	0.26	-0.34	-0.03	-0.1225	0.472799
YBL101W-B_ORF	YBL101W-B	n	n	0.68	1.07	-0.01	0.42	0.54	0.0975579
YBL101W-C_ONO_ORF	YBL101W-C	n	n	-0.81	-1.94	0.28	-0.38	-0.7125	0.224153
YBL102W_ORF	YBL102W	SFT2	Golgi to endosome transport	0.13	0.42	-0.03	0.1	0.155	0.200957
YBL103C_ORF	YBL103C	RTG3	transcription initiation from RNA polymerase II promoter*	0.3	0.03	n	n	0.165	1
YBL104C_ORF	YBL104C	YBL104C	biological_process	-0.09	0	0.23	0.43	0.1425	0.336356
YBL105C_ORF	YBL105C	PKC1	cell wall organization and biogenesis*	0.1	0.27	0.03	0.06	0.115	0.121306
YBL106C_ORF	YBL106C	SRO77	exocytosis*	-0.25	-0.24	-0.09	0.17	-0.1025	0.372138
YBL107C_ORF	YBL107C	YBL107C	biological_process	0.11	0.26	0.17	0.33	0.2175	0.0207281
YBL107W-A_ORF	YBL107W-A	n	n	0.14	0.51	0.62	0.77	0.51	0.0320907
YBL108C-A_ORF	YBL108C-A	PAU9	biological_process	0.09	0.15	0.59	0.51	0.335	0.0761428
YBL108W_ORF	YBL108W	n	n	n	-0.45	n	0.3	-0.075	1
YBL109W_ORF	YBL109W	n	n	1.03	0.74	1.11	1.3	1.045	0.00291457
YBL111C_INT_1	YBL111C	YBL111C	biological_process	1.08	0.6	0.95	1.21	0.96	0.00527373
YBL111C_ORF	YBL111C	YBL111C	biological_process	1.04	0.96	0.85	1.32	1.0425	0.00190402
YBL112C_ORF	YBL112C	YBL112C	biological_process	0.64	0.47	0.63	0.53	0.5675	0.000810443
YBL113C_OCH__ORF	YBL113C	YBL113C	biological_process	0.88	1.1	1.07	1.35	1.1	0.00144969
YBL113C_ORF	YBL113C	YBL113C	biological_process	0.74	0.77	0.71	0.95	0.7925	0.000682786
YBLCSIGMA1_LTR	YBLCSIGMA1	n	n	0.14	0.45	0.47	0.43	0.3725	0.0174047
YBR001C_ORF	YBR001C	NTH2	response to stress*	0.62	0.52	0.09	0.13	0.34	0.0857214
YBR002C_ORF	YBR002C	RER2	ER to Golgi vesicle-mediated transport*	0.54	0.17	n	0.22	0.31	0.115968
YBR003W_ORF	YBR003W	COQ1	ubiquinone biosynthetic process	-0.24	-0.11	-0.05	-0.26	-0.165	0.0474325
YBR004C_ORF	YBR004C	GPI18	GPI anchor biosynthetic process	0.11	0.12	0.15	-0.19	0.0475	0.592812
YBR005W_ORF	YBR005W	RCR1	cell wall organization and biogenesis*	0.62	0.24	0.29	-0.14	0.2525	0.20318
YBR006W_ORF	YBR006W	UGA2	response to oxidative stress*	0.73	0.41	n	n	0.57	1
YBR007C_ORF	YBR007C	DSF2	biological_process	-0.14	-0.52	-0.01	-0.44	-0.2775	0.105616
YBR008C_ORF	YBR008C	FLR1	response to toxin	0.74	0.38	0.15	-0.05	0.305	0.169841
YBR009C_OCH_DS100_ORF	YBR009C	HHF1	chromatin assembly or disassembly	0.14	0.69	0.04	0.53	0.35	0.109081
YBR009C_ORF	YBR009C	HHF1	chromatin assembly or disassembly	0.51	0.8	0.04	0.74	0.5225	0.0563941
YBR010W_OCH__ORF	YBR010W	HHT1	chromatin assembly or disassembly	0.38	0.59	0.05	0.18	0.3	0.0846793
YBR010W_ORF	YBR010W	HHT1	chromatin assembly or disassembly	1	0.8	0.31	0.95	0.765	0.016664
YBR011C_ORF	YBR011C	IPP1	phosphate metabolic process	0.41	0.32	0.06	-0.07	0.18	0.205101
YBR012C_ORF	YBR012C	n	n	-0.27	-1.25	0.36	0.16	-0.25	0.535563
YBR012W-A_ORF	YBR012W-A	n	n	1.22	2.01	0.63	0.91	1.1925	0.0279649
YBR012W-B_ORF	YBR012W-B	n	n	1.12	1.11	0.05	0.5	0.695	0.0750368
YBR013C_ORF	YBR013C	YBR013C	biological_process	-0.15	-0.26	0.01	0.09	-0.0775	0.397218
YBR014C_ORF	YBR014C	YBR014C	biological_process	-0.12	0.04	-0.46	-0.48	-0.255	0.141276
YBR015C_ORF	YBR015C	MNN2	protein amino acid glycosylation	0.07	0.4	-0.34	-0.56	-0.1075	0.649505
YBR016W_ORF	YBR016W	YBR016W	response to desiccation	0.17	0.56	0.4	0.83	0.49	0.0385929
YBR017C_ORF	YBR017C	KAP104	protein import into nucleus*	0.12	0.4	0.02	-0.23	0.0775	0.593812
YBR018C_ORF	YBR018C	GAL7	galactose catabolic process	0.43	1.24	-0.13	0.24	0.445	0.221713
YBR019C_ORF	YBR019C	GAL10	galactose catabolic process	1.3	1.8	0.15	0.71	0.99	0.0697457
YBR020W_AAA_16_NCR	YBR020W	GAL1	positive regulation of transcription by galactose*	1.28	0.25	0.6	0	0.5325	0.143375
YBR020W_ORF	YBR020W	GAL1	positive regulation of transcription by galactose*	1.08	1.21	0.51	0.89	0.9225	0.0090437
YBR021W_ORF	YBR021W	FUR4	uracil transport	0.58	0	0.5	-0.11	0.2425	0.276099
YBR022W_ORF	YBR022W	POA1	tRNA splicing	-0.49	-0.23	-0.36	-0.53	-0.4025	0.0096303
YBR023C_ORF	YBR023C	CHS3	spore wall assembly (sensu Fungi)*	0.67	0.11	0.08	0.33	0.2975	0.116701
YBR024W_ORF	YBR024W	SCO2	copper ion transport	0.31	0.37	n	0.2	0.293333	0.0276095
YBR025C_ORF	YBR025C	OLA1	ATP catabolic process	-0.41	-0.21	-0.37	-0.17	-0.29	0.0160391
YBR026C_ORF	YBR026C	ETR1	aerobic respiration*	-0.39	-0.23	-0.64	-0.88	-0.535	0.033091
YBR027C_ORF	YBR027C	n	n	0.73	0.36	0.05	0.31	0.3625	0.0812306
YBR028C_ORF	YBR028C	YBR028C	biological_process	0.78	0.51	n	0.34	0.543333	0.0513471
YBR029C_ORF	YBR029C	CDS1	phosphatidylglycerol biosynthetic process*	0.24	-0.05	0.26	-0.16	0.0725	0.539484
YBR030W_ORF	YBR030W	YBR030W	phospholipid metabolic process	0.35	0.43	0.52	0.09	0.3475	0.0330459
YBR031W_OCH_DS100_ORF	YBR031W	RPL4A	translation	0.79	0.35	0.39	0.2	0.4325	0.041451
YBR031W_ORF	YBR031W	RPL4A	translation	0.93	0.48	0.73	0.58	0.68	0.00611968
YBR032W_ORF	YBR032W	n	n	1.24	0.07	0.59	0.13	0.5075	0.157164
YBR033W_ORF	YBR033W	EDS1	biological_process	-0.06	0.17	-0.02	0.81	0.225	0.345225
YBR034C_ORF	YBR034C	HMT1	ribosome biogenesis and assembly*	-0.08	-0.29	0.39	0.03	0.0125	0.935522
YBR035C_ORF	YBR035C	PDX3	telomere maintenance*	-0.1	0.38	-0.32	0.04	5.20417e-18	1
YBR036C_ORF	YBR036C	CSG2	response to drug*	0.74	0.61	0.31	0.65	0.5775	0.00847239
YBR037C_ORF	YBR037C	SCO1	protein complex assembly*	0.15	-0.25	-0.04	0.4	0.065	0.670531
YBR038W_ORF	YBR038W	CHS2	cytokinesis*	0.19	0.21	-0.25	0.24	0.0975	0.463331
YBR039W_ORF	YBR039W	ATP3	ATP synthesis coupled proton transport	0.08	0.85	-0.46	-0.05	0.105	0.726819
YBR040W_ORF	YBR040W	FIG1	cellular morphogenesis during conjugation with cellular fusion*	n	0.12	n	n	0.12	1
YBR041W_ORF	YBR041W	FAT1	very-long-chain fatty acid metabolic process*	-0.08	-0.04	-0.17	0.27	-0.005	0.961581
YBR042C_ORF	YBR042C	CST26	phospholipid biosynthetic process	0	-0.18	-0.29	-0.15	-0.155	0.0398841
YBR043C_ORF	YBR043C	QDR3	multidrug transport	0.46	0.76	0.25	0.34	0.4525	0.0267494
YBR044C_ORF	YBR044C	TCM62	protein complex assembly	0.01	0.3	n	0.2	0.17	0.18366
YBR046C_ORF	YBR046C	ZTA1	biological_process	0.33	0.22	-0.08	-0.37	0.025	0.884047
YBR047W_ORF	YBR047W	FMP23	biological_process	0	0.16	n	-0.34	-0.06	1
YBR048W_INT_1	YBR048W	RPS11B	translation*	0.1	-0.11	0.36	-0.09	0.065	0.593357
YBR048W_OCH_DS100_ORF	YBR048W	RPS11B	translation*	0.57	0.5	0.17	0.16	0.35	0.0475855
YBR048W_ORF	YBR048W	RPS11B	translation*	0.75	0.52	0.52	0.33	0.53	0.0085779
YBR049C_ORF	YBR049C	REB1	regulation of transcription from RNA polymerase II promoter*	0.36	0.16	-0.13	-0.37	0.005	0.977096
YBR050C_ORF	YBR050C	REG2	negative regulation of transcription from RNA polymerase II promoter	-0.54	-0.21	-0.43	n	-0.393333	0.0557885
YBR052C_ORF	YBR052C	RFS1	biological_process	0.17	0.51	-0.16	0.14	0.165	0.31486
YBR053C_ORF	YBR053C	YBR053C	biological_process	-0.19	-0.37	-0.35	-0.08	-0.2475	0.036891
YBR054W_ORF	YBR054W	YRO2	biological_process	0.75	0.19	0.91	n	0.616667	0.105779
YBR055C_ORF	YBR055C	PRP6	nuclear mRNA splicing, via spliceosome	-0.14	0.18	0.11	-0.06	0.0225	0.780897
YBR056W_ORF	YBR056W	YBR056W	biological_process	-0.46	-0.52	0.27	0.16	-0.1375	0.550623
YBR056W-A_ONO_ORF	YBR056W-A	n	n	0.35	0.06	0.32	0.09	0.205	0.0729603
YBR057C_ORF	YBR057C	MUM2	premeiotic DNA synthesis	-0.18	0.04	-0.12	0.15	-0.0275	0.738886
YBR058C_ORF	YBR058C	UBP14	response to drug*	-0.53	-0.52	-0.23	-0.12	-0.35	0.0430613
YBR059C_ORF	YBR059C	AKL1	actin cytoskeleton organization and biogenesis*	0.07	0.9	-0.24	0.06	0.1975	0.479088
YBR060C_ORF	YBR060C	ORC2	chromatin silencing at silent mating-type cassette*	0.62	0.79	0.06	-0.04	0.3575	0.178954
YBR061C_ORF	YBR061C	TRM7	translation*	-0.46	0.02	-0.12	0.22	-0.085	0.594451
YBR062C_INT_1	YBR062C	YBR062C	biological_process	n	-0.06	n	n	-0.06	1
YBR062C_ORF	YBR062C	YBR062C	biological_process	-0.17	0.27	-0.67	-0.29	-0.215	0.34783
YBR063C_ORF	YBR063C	YBR063C	biological_process	0.67	0.2	-0.15	-0.14	0.145	0.507001
YBR065C_ORF	YBR065C	ECM2	cell wall organization and biogenesis*	-0.15	0.3	0.07	0.04	0.065	0.53179
YBR066C_ORF	YBR066C	NRG2	pseudohyphal growth*	-0.67	-0.2	-0.64	-0.6	-0.5275	0.017297
YBR067C_ORF	YBR067C	TIP1	cell wall organization and biogenesis	0.78	0.76	0.51	0.52	0.6425	0.00318399
YBR068C_ORF	YBR068C	BAP2	amino acid transport	0.73	0.68	0.31	0.46	0.545	0.0114223
YBR069C_ORF	YBR069C	TAT1	amino acid transport	0.49	-0.06	0.31	-0.18	0.14	0.436858
YBR070C_ORF	YBR070C	ALG14	dolichol-linked oligosaccharide biosynthetic process	0.29	0.32	-0.03	0.16	0.185	0.102792
YBR071W_ORF	YBR071W	YBR071W	biological_process	0.33	0.11	-0.14	-0.14	0.04	0.747216
YBR072C-A_ONO_ORF	YBR072C-A	YBR072C-A	biological_process	n	n	n	-0.4	-0.4	1
YBR072W_ORF	YBR072W	HSP26	response to stress*	1.05	0.23	n	0.24	0.506667	0.203194
YBR073W_ORF	YBR073W	RDH54	meiotic recombination*	-0.12	-0.3	-0.3	-0.35	-0.2675	0.0131732
YBR074W_ORF	YBR074W	YBR074W	biological_process	0.35	0.12	0.14	-0.19	0.105	0.414865
YBR077C_ORF	YBR077C	SLM4	response to drug*	0.4	0.29	-0.06	0.03	0.165	0.223681
YBR078W_INT_1	YBR078W	ECM33	cell wall organization and biogenesis	1.22	-0.89	n	1.27	0.533333	0.531839
YBR078W_JXN_EE20_1_ORF	YBR078W	ECM33	cell wall organization and biogenesis	0.76	0.31	0.43	0.38	0.47	0.0180975
YBR078W_JXN_EI_1_ORF	YBR078W	ECM33	cell wall organization and biogenesis	0.07	0.28	0.5	-0.1	0.1875	0.244784
YBR078W_JXN_IE_1_ORF	YBR078W	ECM33	cell wall organization and biogenesis	0.61	0.75	0.34	0.04	0.435	0.0692864
YBR078W_ORF	YBR078W	ECM33	cell wall organization and biogenesis	0.93	0.19	0.62	0.47	0.5525	0.0371975
YBR079C_ORF	YBR079C	RPG1	translational initiation	0.04	0.12	0.11	-0.03	0.06	0.183893
YBR080C_ORF	YBR080C	SEC18	ER to Golgi vesicle-mediated transport*	0.21	-0.01	0.08	-0.12	0.04	0.607132
YBR081C_ORF	YBR081C	SPT7	histone acetylation*	-0.35	0.01	-0.43	0.33	-0.11	0.574475
YBR082C_INT_1	YBR082C	UBC4	sporulation (sensu Fungi)*	n	-0.09	n	0.3	0.105	1
YBR082C_ORF	YBR082C	UBC4	sporulation (sensu Fungi)*	0.02	0.31	-0.23	0.06	0.04	0.741419
YBR083W_ORF	YBR083W	TEC1	positive regulation of transcription from RNA polymerase II promoter*	0.49	0.69	0.35	0.4	0.4825	0.00761012
YBR084C-A_INT_1	YBR084C-A	RPL19A	translation	0.3	0.14	n	0.59	0.343333	0.121006
YBR084C-A_OCH_DS100_ORF	YBR084C-A	RPL19A	translation	-0.09	-0.26	-0.58	-0.48	-0.3525	0.0492747
YBR084C-A_ORF	YBR084C-A	RPL19A	translation	0.07	0.46	-0.08	0.42	0.2175	0.198753
YBR084W_ORF	YBR084W	MIS1	ribosome biogenesis and assembly*	-0.53	-0.38	-0.36	-0.1	-0.3425	0.0312386
YBR085W_ORF	YBR085W	AAC3	anaerobic respiration	0.15	-0.34	n	-0.1	-0.0966667	0.564929
YBR086C_ORF	YBR086C	IST2	response to osmotic stress	0.44	0.83	0.09	0.12	0.37	0.121399
YBR087W_ORF	YBR087W	RFC5	mismatch repair*	-0.01	0.33	-0.3	0.28	0.075	0.642346
YBR088C_ORF	YBR088C	POL30	chromatin silencing at telomere*	0.11	-0.07	-0.15	0.19	0.02	0.815426
YBR089C-A_ORF	YBR089C-A	NHP6B	positive regulation of transcription from RNA polymerase II promoter*	-0.25	0.19	-0.49	-0.24	-0.1975	0.257157
YBR089W_ORF	YBR089W	n	n	n	-0.01	n	n	-0.01	1
YBR090C_INT_1	YBR090C	YBR090C	biological_process	-0.14	0	-0.31	0.2	-0.0625	0.634207
YBR090C_OCH__ORF	YBR090C	YBR090C	biological_process	-0.09	0.1	-0.54	-0.42	-0.2375	0.205349
YBR090C_ORF	YBR090C	YBR090C	biological_process	0.08	0.41	-0.57	0.19	0.0275	0.904394
YBR091C_ORF	YBR091C	MRS5	protein import into mitochondrial inner membrane	n	-0.05	-0.21	-0.21	-0.156667	0.0989818
YBR092C_ORF	YBR092C	PHO3	phosphate metabolic process*	0.34	-0.32	0.11	-0.47	-0.085	0.681168
YBR093C_OCH__ORF	YBR093C	PHO5	regulation of cell size*	-0.41	-0.29	-0.78	-0.82	-0.575	0.0225565
YBR093C_ORF	YBR093C	PHO5	regulation of cell size*	-0.19	-0.26	-0.14	-0.21	-0.2	0.00399819
YBR094W_ORF	YBR094W	PBY1	biological_process*	0.12	-0.01	n	0	0.0366667	1
YBR095C_ORF	YBR095C	RXT2	invasive growth (sensu Saccharomyces)*	n	-0.4	-0.37	-0.48	-0.416667	0.00615078
YBR096W_ORF	YBR096W	YBR096W	biological_process	0.44	0.27	0.06	0.07	0.21	0.103395
YBR097W_ORF	YBR097W	VPS15	telomere maintenance*	0.14	-0.09	n	-0.46	-0.136667	0.516104
YBR098W_ORF	YBR098W	MMS4	DNA repair*	-0.02	-0.16	0.02	0.07	-0.0225	0.679672
YBR099C_ORF	YBR099C	n	n	n	n	0.52	0.39	0.455	1
YBR101C_ORF	YBR101C	FES1	translation	0.1	-0.08	-0.24	-0.38	-0.15	0.242908
YBR102C_ORF	YBR102C	EXO84	exocytosis*	0	n	n	-0.15	-0.075	1
YBR103C-A_ORF	YBR103C-A	n	n	-0.13	-0.05	-0.18	0.38	0.005	0.971258
YBR103W_ORF	YBR103W	SIF2	chromatin silencing at telomere*	0.58	-0.14	-0.1	0.32	0.165	0.410771
YBR104W_ORF	YBR104W	YMC2	mitochondrial transport	0.26	-0.12	-0.29	-0.4	-0.1375	0.41145
YBR105C_ORF	YBR105C	VID24	vesicle-mediated transport*	0.03	0.28	0.03	0.17	0.1275	0.126108
YBR106W_ORF	YBR106W	PHO88	telomere maintenance*	0.49	0.46	0.07	0.34	0.34	0.0379709
YBR107C_ORF	YBR107C	IML3	sporulation (sensu Fungi)*	-0.02	-0.07	-0.25	-0.19	-0.1325	0.087612
YBR108W_OCH__ORF	YBR108W	YBR108W	biological_process	0.16	n	n	0.51	0.335	1
YBR108W_ORF	YBR108W	YBR108W	biological_process	0.29	0.13	0	0.41	0.2075	0.0762369
YBR109C_ORF	YBR109C	CMD1	endocytosis*	0.46	0.69	0.03	0.28	0.365	0.0794613
YBR110W_ORF	YBR110W	ALG1	protein amino acid N-linked glycosylation*	0.48	0.44	n	-0.06	0.286667	0.24069
YBR111C_ORF	YBR111C	YSA1	biological_process	-0.05	-0.32	-0.19	-0.23	-0.1975	0.0390445
YBR111W-A_INT_1	YBR111W-A	SUS1	positive regulation of transcription from RNA polymerase II promoter*	n	-0.11	-0.48	n	-0.295	1
YBR111W-A_INT_2	YBR111W-A	SUS1	positive regulation of transcription from RNA polymerase II promoter*	n	-0.68	n	n	-0.68	1
YBR111W-A_JXN_EE20_1_ORF	YBR111W-A	SUS1	positive regulation of transcription from RNA polymerase II promoter*	n	-2.32	-0.81	-0.26	-1.13	0.207942
YBR111W-A_JXN_EE20_2_ORF	YBR111W-A	SUS1	positive regulation of transcription from RNA polymerase II promoter*	-0.85	-0.7	n	n	-0.775	1
YBR111W-A_JXN_EI_1_ORF	YBR111W-A	SUS1	positive regulation of transcription from RNA polymerase II promoter*	n	-0.58	n	n	-0.58	1
YBR111W-A_JXN_EI_2_ORF	YBR111W-A	SUS1	positive regulation of transcription from RNA polymerase II promoter*	-1.03	-0.16	n	n	-0.595	1
YBR111W-A_JXN_IE_1_ORF	YBR111W-A	SUS1	positive regulation of transcription from RNA polymerase II promoter*	-0.71	-0.24	-0.33	n	-0.426667	0.0975616
YBR111W-A_JXN_IE_2_ORF	YBR111W-A	SUS1	positive regulation of transcription from RNA polymerase II promoter*	n	-0.36	-0.59	-0.62	-0.523333	0.0237519
YBR111W-A_ONO_ORF	YBR111W-A	SUS1	positive regulation of transcription from RNA polymerase II promoter*	-0.96	0.06	-0.7	-0.68	-0.57	0.0805722
YBR112C_ORF	YBR112C	CYC8	telomere maintenance*	0.24	0.35	0.03	-0.15	0.1175	0.368079
YBR113W_ORF	YBR113W	n	n	n	-0.83	0.14	n	-0.345	1
YBR114W_ORF	YBR114W	RAD16	protein ubiquitination during ubiquitin-dependent protein catabolic process*	0.17	0.15	n	0.36	0.226667	0.077197
YBR115C_ORF	YBR115C	LYS2	lysine biosynthetic process via aminoadipic acid	0.1	-0.01	0.07	-0.31	-0.0375	0.715943
YBR118W_OCH_DS100_ORF	YBR118W	TEF2	translational elongation*	0.49	0.65	0.04	0.32	0.375	0.0637674
YBR118W_ORF	YBR118W	TEF2	translational elongation*	1.49	0.71	0.45	1.08	0.9325	0.0259241
YBR119W_INT_1	YBR119W	MUD1	nuclear mRNA splicing, via spliceosome	n	-0.51	n	n	-0.51	1
YBR119W_ORF	YBR119W	MUD1	nuclear mRNA splicing, via spliceosome	-0.42	-0.29	-0.59	-0.53	-0.4575	0.00615669
YBR120C_ORF	YBR120C	CBP6	translation	-0.83	-0.51	-0.79	-1.06	-0.7975	0.00581748
YBR121C_ORF	YBR121C	GRS1	transcription termination*	-0.5	-0.3	-0.05	-0.03	-0.22	0.143579
YBR122C_ORF	YBR122C	MRPL36	translation	0.27	0.06	-0.27	0.03	0.0225	0.852543
YBR123C_ORF	YBR123C	TFC1	transcription initiation from RNA polymerase III promoter	-0.31	0.11	-0.56	-0.42	-0.295	0.133607
YBR125C_ORF	YBR125C	PTC4	biological_process	-0.1	-0.12	-0.22	n	-0.146667	0.0584869
YBR126C_ORF	YBR126C	TPS1	response to drug*	-0.35	0.08	-0.13	0.35	-0.0125	0.938571
YBR127C_ORF	YBR127C	VMA2	vacuolar acidification*	0.08	0.27	-0.02	0.83	0.29	0.223951
YBR128C_ORF	YBR128C	ATG14	autophagy	n	n	n	-0.05	-0.05	1
YBR129C_ORF	YBR129C	OPY1	conjugation with cellular fusion	0.37	0.14	0.55	0.24	0.325	0.0349974
YBR130C_ORF	YBR130C	SHE3	intracellular mRNA localization*	0.36	0.35	-0.07	0.14	0.195	0.151464
YBR131W_ORF	YBR131W	CCZ1	protein targeting to vacuole*	n	0.06	n	0.42	0.24	1
YBR132C_ORF	YBR132C	AGP2	telomere maintenance*	0.52	-0.36	0.12	0.31	0.1475	0.489648
YBR133C_ORF	YBR133C	HSL7	G2/M transition of mitotic cell cycle*	-0.02	0.36	0.3	-0.4	0.06	0.753718
YBR135W_ORF	YBR135W	CKS1	transcription*	0.35	0.29	0.39	0.57	0.4	0.00697168
YBR136W_ORF	YBR136W	MEC1	telomere maintenance*	-0.28	0.02	-0.35	-0.08	-0.1725	0.138427
YBR137W_ORF	YBR137W	YBR137W	biological_process	-0.32	0.11	-0.54	-0.05	-0.2	0.258838
YBR138C_ORF	YBR138C	YBR138C	biological_process	-0.13	0.09	n	-0.11	-0.05	0.550382
YBR139W_ORF	YBR139W	YBR139W	phytochelatin biosynthetic process	0.34	0.39	0.08	0.07	0.22	0.0798322
YBR140C_ORF	YBR140C	IRA1	negative regulation of Ras protein signal transduction*	0.12	0.29	0.1	-0.18	0.0825	0.458908
YBR141C_ORF	YBR141C	YBR141C	biological_process	0.39	0.06	0.4	0.28	0.2825	0.0373829
YBR142W_ORF	YBR142W	MAK5	ribosome biogenesis and assembly*	-0.17	-0.48	-0.02	-0.29	-0.24	0.090156
YBR143C_ORF	YBR143C	SUP45	cytokinesis*	-0.38	-0.23	-0.33	-0.3	-0.31	0.00220123
YBR145W_ORF	YBR145W	ADH5	NADH oxidation*	0.36	n	-0.06	0.11	0.136667	0.379002
YBR146W_AAA_10_NCR	YBR146W	MRPS9	translation	n	-0.39	n	n	-0.39	1
YBR146W_ORF	YBR146W	MRPS9	translation	-0.05	-0.04	0.02	-0.13	-0.05	0.203211
YBR147W_ORF	YBR147W	YBR147W	biological_process	n	0.13	n	n	0.13	1
YBR148W_ORF	YBR148W	YSW1	biological_process	n	0	n	n	0	1
YBR149W_ORF	YBR149W	ARA1	carbohydrate metabolic process	-0.12	-0.13	-0.57	-0.36	-0.295	0.0705124
YBR150C_ORF	YBR150C	TBS1	biological_process	n	-0.3	n	0.06	-0.12	1
YBR151W_ORF	YBR151W	APD1	biological_process	-0.32	-0.27	-0.29	0	-0.22	0.00244452
YBR152W_ORF	YBR152W	SPP381	nuclear mRNA splicing, via spliceosome*	-0.5	-0.08	-0.14	0.1	-0.155	0.305662
YBR153W_ORF	YBR153W	RIB7	riboflavin biosynthetic process	0.1	0.2	-0.04	0.07	0.0825	0.193452
YBR154C_ORF	YBR154C	RPB5	transcription from RNA polymerase II promoter*	-0.13	0.08	-0.49	0.07	-0.1175	0.442825
YBR155W_ORF	YBR155W	CNS1	protein folding	0.14	-0.14	-0.41	0.28	-0.0325	0.845548
YBR156C_ORF	YBR156C	SLI15	telomere maintenance*	-0.19	0.26	-0.21	0.54	0.1	0.621753
YBR157C_OCH__ORF	YBR157C	ICS2	biological_process	0.56	-0.21	n	n	0.175	1
YBR157C_ORF	YBR157C	ICS2	biological_process	0.09	0.17	-0.32	-0.07	-0.0325	0.783201
YBR158W_ORF	YBR158W	AMN1	negative regulation of exit from mitosis*	0.45	0.5	0.09	0.36	0.35	0.0313556
YBR158W_TIL_1_82__ORF	YBR158W	AMN1	negative regulation of exit from mitosis*	0.63	-0.11	n	n	0.26	1
YBR158W_TIL_10_64__ORF	YBR158W	AMN1	negative regulation of exit from mitosis*	n	-0.05	-0.66	-0.6	-0.436667	0.153393
YBR158W_TIL_2_203__ORF	YBR158W	AMN1	negative regulation of exit from mitosis*	n	0.01	0.42	0.58	0.336667	0.185775
YBR158W_TIL_3_176__ORF	YBR158W	AMN1	negative regulation of exit from mitosis*	0.42	-0.06	0.39	0.51	0.315	0.0901312
YBR158W_TIL_4_134__ORF	YBR158W	AMN1	negative regulation of exit from mitosis*	0.3	0.19	0.27	0.34	0.275	0.00323904
YBR158W_TIL_5_90__ORF	YBR158W	AMN1	negative regulation of exit from mitosis*	0.34	0.38	0.08	0.43	0.3075	0.0291268
YBR158W_TIL_6_70__ORF	YBR158W	AMN1	negative regulation of exit from mitosis*	0.26	0.29	0.04	0.18	0.1925	0.0410952
YBR158W_TIL_7_1__ORF	YBR158W	AMN1	negative regulation of exit from mitosis*	0.35	0.56	-0.18	-0.12	0.1525	0.459668
YBR158W_TIL_8_76__ORF	YBR158W	AMN1	negative regulation of exit from mitosis*	0.63	0.49	0.17	0.12	0.3525	0.0649851
YBR158W_TIL_9_187__ORF	YBR158W	AMN1	negative regulation of exit from mitosis*	0.58	0.24	0.23	0.42	0.3675	0.0215417
YBR159W_ORF	YBR159W	IFA38	fatty acid elongation	-0.18	-0.05	-0.32	0.16	-0.0975	0.409695
YBR160W_ORF	YBR160W	CDC28	protein amino acid phosphorylation*	-0.57	0.07	-0.48	0.08	-0.225	0.286974
YBR161W_ORF	YBR161W	CSH1	sphingolipid biosynthetic process*	0.34	0.3	-0.36	-0.05	0.0575	0.749688
YBR162C_ORF	YBR162C	TOS1	response to drug	0.8	0.84	0.33	0.37	0.585	0.0231952
YBR162C_TIL_2_198__ORF	YBR162C	TOS1	response to drug	-0.93	n	n	n	-0.93	1
YBR162C_TIL_3_230__ORF	YBR162C	TOS1	response to drug	-0.1	-0.08	0.67	0.3	0.1975	0.358187
YBR162C_TIL_4_170__ORF	YBR162C	TOS1	response to drug	0.94	0.4	0.41	-0.01	0.435	0.111561
YBR162C_TIL_5_6__ORF	YBR162C	TOS1	response to drug	0.61	0.48	0.37	-0.05	0.3525	0.0902551
YBR162C_TIL_6_13__ORF	YBR162C	TOS1	response to drug	0.37	0.1	0.57	-0.2	0.21	0.297993
YBR162C_TIL_7_105__ORF	YBR162C	TOS1	response to drug	0.42	-0.37	0.16	-0.05	0.04	0.826218
YBR162C_TIL_8_173__ORF	YBR162C	TOS1	response to drug	0.13	-0.12	0.24	0.34	0.1475	0.232812
YBR162C_TIL_9_174__ORF	YBR162C	TOS1	response to drug	0.57	0.08	0.47	0.33	0.3625	0.0420986
YBR162W-A_ORF	YBR162W-A	YSY6	protein secretion	-0.14	-0.31	0.4	0.11	0.015	0.928836
YBR163W_ORF	YBR163W	DEM1	biological_process	-0.53	0.08	n	n	-0.225	1
YBR164C_ORF	YBR164C	ARL1	protein targeting to vacuole*	-0.15	-0.03	-0.1	-0.41	-0.1725	0.128911
YBR165W_ORF	YBR165W	UBS1	protein export from nucleus*	-0.2	0.13	n	-0.42	-0.163333	0.414296
YBR166C_ORF	YBR166C	TYR1	tyrosine metabolic process	0.06	0.01	-0.07	0.19	0.0475	0.447771
YBR167C_ORF	YBR167C	POP7	rRNA processing*	-0.22	0.09	-0.52	-1	-0.4125	0.173556
YBR168W_ORF	YBR168W	PEX32	peroxisome organization and biogenesis	-0.41	-0.22	-0.26	-0.91	-0.45	0.065881
YBR169C_ORF	YBR169C	SSE2	protein folding*	-0.11	0.15	n	-0.13	-0.03	0.77103
YBR170C_ORF	YBR170C	NPL4	ER-associated protein catabolic process	n	-0.06	-0.12	-0.1	-0.0933333	0.0339082
YBR171W_ORF	YBR171W	SEC66	filamentous growth*	-0.27	0.05	0.13	0.03	-0.015	0.875083
YBR172C_ORF	YBR172C	SMY2	cytoskeleton organization and biogenesis	-0.06	-0.37	n	-0.47	-0.3	0.135654
YBR173C_ORF	YBR173C	UMP1	ubiquitin-dependent protein catabolic process*	-0.27	0.41	-0.12	-0.03	-0.0025	0.987425
YBR175W_ORF	YBR175W	SWD3	telomere maintenance*	-0.74	-0.47	-0.18	-0.13	-0.38	0.0746744
YBR176W_ORF	YBR176W	ECM31	pantothenate biosynthetic process	0.26	0.51	-0.21	0.25	0.2025	0.270035
YBR177C_ORF	YBR177C	EHT1	lipid metabolic process*	0.27	0.66	0.04	0.56	0.3825	0.0729597
YBR178W_ORF	YBR178W	n	n	n	n	n	-0.33	-0.33	1
YBR179C_ORF	YBR179C	FZO1	mitochondrion organization and biogenesis*	-0.79	-0.03	-0.34	-0.05	-0.3025	0.186459
YBR180W_ORF	YBR180W	DTR1	spore wall assembly (sensu Fungi)*	n	-0.45	-0.2	-0.12	-0.256667	0.122902
YBR181C_INT_1	YBR181C	RPS6B	translation	-0.65	-0.3	n	n	-0.475	1
YBR181C_OCH_DS100_ORF	YBR181C	RPS6B	translation	-0.21	-0.06	-0.2	0.26	-0.0525	0.664813
YBR181C_ORF	YBR181C	RPS6B	translation	-0.19	-0.07	-0.2	0.36	-0.025	0.861551
YBR182C_ORF	YBR182C	SMP1	positive regulation of transcription from RNA polymerase II promoter*	-0.21	-0.24	-0.06	0.12	-0.0975	0.322424
YBR183W_ORF	YBR183W	YPC1	ceramide metabolic process	-0.64	-0.04	-0.29	0.01	-0.24	0.204717
YBR184W_ORF	YBR184W	YBR184W	biological_process	n	-0.03	n	n	-0.03	1
YBR185C_ORF	YBR185C	MBA1	aerobic respiration*	-0.24	-0.26	-0.74	-0.18	-0.355	0.0712015
YBR187W_ORF	YBR187W	GDT1	ribosome biogenesis and assembly	-0.54	0.03	0	-0.33	-0.21	0.234527
YBR188C_ORF	YBR188C	NTC20	nuclear mRNA splicing, via spliceosome	-0.11	0.19	n	-0.03	0.0166667	0.869723
YBR189W_INT_1	YBR189W	RPS9B	translation*	0.3	0.37	0.56	0.51	0.435	0.00550369
YBR189W_OCH__ORF	YBR189W	RPS9B	translation*	0.08	0.1	0.15	0.76	0.2725	0.193495
YBR189W_ORF	YBR189W	RPS9B	translation*	0.41	0.49	0.07	0.29	0.315	0.0410714
YBR190W_ORF	YBR190W	n	n	n	0.27	n	-0.17	0.05	1
YBR191W_INT_1	YBR191W	RPL21A	translation	-0.23	0.16	n	-0.19	-0.0866667	0.556575
YBR191W_ORF	YBR191W	RPL21A	translation	-1.12	-0.49	-0.45	-0.41	-0.6175	0.0350203
YBR191W-A_ORF	YBR191W-A	n	n	0.2	-0.9	0	0.19	-0.1275	0.687199
YBR192W_ORF	YBR192W	RIM2	mitochondrial genome maintenance*	-0.21	0.02	-0.43	-0.11	-0.1825	0.150449
YBR193C_ORF	YBR193C	MED8	transcription from RNA polymerase II promoter	0.43	0.74	n	0.32	0.496667	0.0585258
YBR194W_ORF	YBR194W	SOY1	biological_process	-0.37	0.13	-0.2	-0.14	-0.145	0.256848
YBR195C_ORF	YBR195C	MSI1	DNA repair*	0.04	0.28	-0.36	-0.38	-0.105	0.560119
YBR196C_ORF	YBR196C	PGI1	glycolysis*	0.36	0.25	-0.3	-0.14	0.0425	0.803755
YBR196C-A_ONO_ORF	YBR196C-A	YBR196C-A	biological_process	0.74	0.47	n	0.25	0.486667	0.0753195
YBR196C-B_ONO_ORF	YBR196C-B	YBR196C-B	biological_process	n	0.02	n	n	0.02	1
YBR197C_ORF	YBR197C	YBR197C	biological_process	0.55	0.41	n	0.09	0.35	0.123813
YBR198C_ORF	YBR198C	TAF5	transcription initiation from RNA polymerase II promoter*	0.08	0.12	0.26	0.55	0.2525	0.0982446
YBR199W_ORF	YBR199W	KTR4	protein amino acid N-linked glycosylation	-0.03	0.18	0.28	0.28	0.1775	0.0934055
YBR200W_ORF	YBR200W	BEM1	establishment of cell polarity (sensu Fungi)*	-1.01	0.02	-0.39	-0.44	-0.455	0.120859
YBR200W-A_ONO_ORF	YBR200W-A	YBR200W-A	biological_process	0.61	1.16	1.25	1.43	1.1125	0.00808821
YBR201W_ORF	YBR201W	DER1	ER-associated protein catabolic process	-0.64	-0.21	-0.53	-0.12	-0.375	0.0573013
YBR202W_ORF	YBR202W	CDC47	DNA replication initiation*	0.26	0.14	-0.18	0	0.055	0.632721
YBR203W_ORF	YBR203W	COS111	signal transduction	-0.8	-1.21	0.61	0.29	-0.2775	0.567393
YBR204C_ORF	YBR204C	YBR204C	biological_process	-0.27	0.16	-0.19	0.01	-0.0725	0.510381
YBR205W_ORF	YBR205W	KTR3	cell wall organization and biogenesis*	0.31	0.01	-0.1	-0.14	0.02	0.856713
YBR206W_ORF	YBR206W	n	n	0.04	0.12	-0.04	0.3	0.105	0.244613
YBR207W_ORF	YBR207W	FTH1	endocytosis*	-0.08	0.08	-0.2	-0.27	-0.1175	0.222754
YBR208C_ORF	YBR208C	DUR1,2	allantoin catabolic process*	0.26	0.22	0.12	0.16	0.19	0.00880577
YBR210W_ORF	YBR210W	ERV15	ER to Golgi vesicle-mediated transport*	-0.56	-0.25	0.24	-0.2	-0.1925	0.32689
YBR211C_ORF	YBR211C	AME1	attachment of spindle microtubules to kinetochore	-0.17	0.15	n	-0.51	-0.176667	0.45174
YBR212W_ORF	YBR212W	NGR1	mitochondrion organization and biogenesis*	0.07	0.6	0.12	0.15	0.235	0.15153
YBR213W_ORF	YBR213W	MET8	response to drug*	-0.12	-0.4	0.34	-0.02	-0.05	0.765091
YBR214W_ORF	YBR214W	SDS24	endocytosis*	-0.33	0	-0.19	-0.2	-0.18	0.0335353
YBR215W_ORF	YBR215W	HPC2	RNA elongation from RNA polymerase II promoter*	0.05	0.02	-0.39	-0.33	-0.1625	0.252024
YBR216C_ORF	YBR216C	YBP1	response to oxidative stress	-0.19	0.1	-0.5	-0.15	-0.185	0.229761
YBR217W_ORF	YBR217W	ATG12	protein targeting to vacuole*	0.06	0.45	0.41	0.62	0.385	0.0465537
YBR218C_ORF	YBR218C	PYC2	gluconeogenesis*	-0.29	0.24	-0.17	0.27	0.0125	0.935522
YBR219C_INT_1	YBR219C	YBR219C	biological_process	0.77	0.34	n	-0.42	0.23	0.576512
YBR219C_ORF	YBR219C	YBR219C	biological_process	-0.35	-0.98	0.04	n	-0.43	0.284822
YBR220C_ORF	YBR220C	YBR220C	biological_process	0.04	0.18	-0.25	-0.1	-0.0325	0.748087
YBR221C_ORF	YBR221C	PDB1	pyruvate metabolic process	0.91	0.94	0.2	0.32	0.5925	0.0549895
YBR221W-A_ONO_ORF	YBR221W-A	YBR221W-A	biological_process	0.2	-0.7	-0.17	-0.16	-0.2075	0.344487
YBR222C_ORF	YBR222C	PCS60	biological_process	0.28	0.5	0.19	0.56	0.3825	0.022468
YBR223C_ORF	YBR223C	TDP1	DNA repair	-1.04	0.46	0.28	0.36	0.015	0.968828
YBR224W_ORF	YBR224W	n	n	-0.71	-0.54	n	0.09	-0.386667	0.252995
YBR225W_ORF	YBR225W	YBR225W	biological_process	0.44	0.55	n	n	0.495	1
YBR226C_ORF	YBR226C	n	n	-0.1	-0.53	0.26	0.13	-0.06	0.752234
YBR227C_ORF	YBR227C	MCX1	biological_process	-0.47	0.08	-0.46	-0.11	-0.24	0.174848
YBR228W_ORF	YBR228W	SLX1	response to DNA damage stimulus*	0.54	0.84	0.66	0.84	0.72	0.0022595
YBR229C_ORF	YBR229C	ROT2	chitin- and beta-glucan-containing cell wall biogenesis	0.43	0.23	0.21	0.27	0.285	0.010658
YBR230C_INT_1	YBR230C	OM14	biological_process	-0.12	-0.32	n	n	-0.22	1
YBR230C_ORF	YBR230C	OM14	biological_process	0.07	0.28	-0.18	0.28	0.1125	0.379241
YBR230W-A_ONO_ORF	YBR230W-A	YBR230W-A	biological_process	-0.5	-0.08	n	0.38	-0.0666667	0.817608
YBR231C_ORF	YBR231C	SWC5	chromatin remodeling*	n	0.45	0.09	0.24	0.26	0.13043
YBR232C_ORF	YBR232C	n	n	-0.45	-0.82	0.54	-0.07	-0.2	0.540381
YBR233W_ORF	YBR233W	PBP2	biological_process	-0.05	0.1	n	n	0.025	1
YBR233W-A_ORF	YBR233W-A	DAD3	mitotic spindle organization and biogenesis in nucleus*	-0.81	-0.1	-1.14	0.1	-0.4875	0.193914
YBR234C_ORF	YBR234C	ARC40	actin filament organization*	0.04	-0.09	-0.14	0.07	-0.03	0.594273
YBR235W_ORF	YBR235W	YBR235W	biological_process	0.4	0.36	0.1	0.3	0.29	0.0223632
YBR236C_ORF	YBR236C	ABD1	mRNA capping	0.18	0.37	-0.42	-0.06	0.0175	0.924643
YBR237W_ORF	YBR237W	PRP5	U2-type nuclear mRNA branch site recognition	0.32	-0.56	n	n	-0.12	1
YBR238C_ORF	YBR238C	YBR238C	ribosome biogenesis and assembly	-0.04	0.05	0.03	0.33	0.0925	0.338785
YBR239C_ORF	YBR239C	YBR239C	biological_process	0.13	-0.05	n	n	0.04	1
YBR240C_ORF	YBR240C	THI2	positive regulation of transcription from RNA polymerase II promoter*	-0.27	0.02	n	n	-0.125	1
YBR241C_ORF	YBR241C	YBR241C	biological_process	-0.17	-0.45	n	0.01	-0.203333	0.268029
YBR242W_ORF	YBR242W	YBR242W	biological_process	-0.35	-0.45	-0.42	-0.54	-0.44	0.00153544
YBR243C_ORF	YBR243C	ALG7	aerobic respiration*	0.39	0.21	0.2	0.07	0.2175	0.0454588
YBR244W_ORF	YBR244W	GPX2	response to oxidative stress	-0.12	0.15	-0.69	-0.34	-0.25	0.254006
YBR245C_ORF	YBR245C	ISW1	chromatin remodeling*	0.23	0.21	n	0.44	0.293333	0.0575154
YBR246W_ORF	YBR246W	YBR246W	biological_process	0.68	0.48	0.51	0.61	0.57	0.00113301
YBR247C_ORF	YBR247C	ENP1	ribosome biogenesis and assembly*	0.37	-0.33	-0.23	-0.18	-0.0925	0.597809
YBR248C_ORF	YBR248C	HIS7	histidine biosynthetic process*	0.38	0.41	0.24	0.15	0.295	0.0167827
YBR249C_ORF	YBR249C	ARO4	aromatic amino acid family biosynthetic process	0.23	0.42	-0.07	0.29	0.2175	0.12691
YBR250W_ORF	YBR250W	SPO23	meiosis	0.38	0.34	n	0.47	0.396667	0.00926172
YBR251W_ORF	YBR251W	MRPS5	translation	n	-0.67	-0.31	-0.04	-0.34	0.203465
YBR252W_ORF	YBR252W	DUT1	pyrimidine deoxyribonucleoside triphosphate catabolic process	0.17	0.34	-0.01	-0.14	0.09	0.453611
YBR253W_ORF	YBR253W	SRB6	transcription from RNA polymerase II promoter	-0.12	0.19	-0.19	0.65	0.1325	0.538225
YBR254C_ORF	YBR254C	TRS20	ER to Golgi vesicle-mediated transport	-0.01	-0.01	0.02	0.37	0.0925	0.392207
YBR255C-A_INT_1	YBR255C-A	YBR255C-A	biological_process	0.05	-0.33	n	n	-0.14	1
YBR255C-A_ORF	YBR255C-A	YBR255C-A	biological_process	-0.05	0.1	0.23	0.9	0.295	0.254055
YBR255W_ORF	YBR255W	YBR255W	biological_process	0.14	0.43	1.18	0.51	0.565	0.0825124
YBR256C_ORF	YBR256C	RIB5	riboflavin biosynthetic process	0.19	0.52	-0.28	-0.06	0.0925	0.627716
YBR257W_ORF	YBR257W	POP4	rRNA processing*	-0.15	-0.22	n	n	-0.185	1
YBR258C_ORF	YBR258C	SHG1	histone methylation	-1.05	-1.36	0	-0.74	-0.7875	0.0278472
YBR259W_ORF	YBR259W	YBR259W	biological_process	-0.66	-0.03	n	n	-0.345	1
YBR260C_ORF	YBR260C	RGD1	osmosensory signaling pathway*	0.32	n	-0.15	0.1	0.09	0.575579
YBR261C_ORF	YBR261C	YBR261C	biological_process	0.68	0.37	n	0.69	0.58	0.0312681
YBR262C_ORF	YBR262C	FMP51	biological_process	-0.35	0.06	-0.2	-0.24	-0.1825	0.12635
YBR263W_ORF	YBR263W	SHM1	one-carbon compound metabolic process	0.41	0.22	0.14	-0.1	0.1675	0.210963
YBR264C_ORF	YBR264C	YPT10	Golgi organization and biogenesis	0.51	0.68	0.25	0.53	0.4925	0.0117364
YBR265W_ORF	YBR265W	TSC10	sphingolipid biosynthetic process*	0.76	0.6	n	0.76	0.706667	0.00564777
YBR267W_ORF	YBR267W	REI1	ribosome biogenesis and assembly*	0.01	0.03	-0.08	-0.73	-0.1925	0.365001
YBR268W_AAA_22_NCR	YBR268W	MRPL37	translation	n	-1.52	0.39	-0.89	-0.673333	0.35354
YBR268W_ORF	YBR268W	MRPL37	translation	-0.02	0.3	-0.04	0.18	0.105	0.289452
YBR269C_ORF	YBR269C	FMP21	biological_process	0.28	0.68	n	0.34	0.433333	0.0736002
YBR270C_ORF	YBR270C	BIT2	biological_process	0.3	-0.13	n	0.31	0.16	0.384919
YBR271W_ORF	YBR271W	YBR271W	ribosome biogenesis and assembly	-0.13	0.03	0.19	-0.16	-0.0175	0.842357
YBR272C_ORF	YBR272C	HSM3	mismatch repair	0.18	0.56	-0.01	-0.01	0.18	0.272763
YBR273C_ORF	YBR273C	UBX7	ubiquitin-dependent protein catabolic process*	0.07	0.71	n	0.36	0.38	0.176375
YBR274W_ORF	YBR274W	CHK1	protein amino acid phosphorylation*	-0.14	0.09	-0.04	0.14	0.0125	0.856363
YBR275C_ORF	YBR275C	RIF1	telomere maintenance*	-0.2	0.07	-0.08	0	-0.0525	0.464697
YBR276C_ORF	YBR276C	PPS1	protein amino acid dephosphorylation*	n	0.01	-0.31	0.14	-0.0533333	0.72854
YBR278W_ORF	YBR278W	DPB3	chromatin silencing at telomere*	-0.07	-0.08	-0.14	0.01	-0.07	0.107816
YBR279W_ORF	YBR279W	PAF1	telomere maintenance*	-0.44	-0.39	-0.29	-0.37	-0.3725	0.00126285
YBR280C_ORF	YBR280C	SAF1	SCF-dependent proteasomal ubiquitin-dependent protein catabolic process	n	0.04	-0.35	0.3	-0.00333333	0.987522
YBR281C_ORF	YBR281C	DUG2	glutathione catabolic process	0.12	-0.01	n	n	0.055	1
YBR282W_ORF	YBR282W	MRPL27	translation	-0.47	-0.03	-0.53	-0.56	-0.3975	0.0490421
YBR283C_AAA_17_NCR	YBR283C	SSH1	telomere maintenance*	n	-0.16	n	n	-0.16	1
YBR283C_ORF	YBR283C	SSH1	telomere maintenance*	0.31	0.34	0.34	-0.19	0.2	0.222074
YBR284W_ORF	YBR284W	YBR284W	telomere maintenance	0.69	n	n	n	0.69	1
YBR285W_ORF	YBR285W	YBR285W	biological_process	-0.46	0.18	n	n	-0.14	1
YBR286W_ORF	YBR286W	APE3	telomere maintenance*	0.41	0.32	0.22	-0.31	0.16	0.394605
YBR287W_ORF	YBR287W	ZSP1	biological_process	0.27	0.58	0.01	0.34	0.3	0.0833296
YBR288C_ORF	YBR288C	APM3	vesicle-mediated transport*	0.3	0.15	-0.01	0.04	0.12	0.178915
YBR289W_ORF	YBR289W	SNF5	chromatin remodeling*	-0.02	0.1	n	0.07	0.05	0.29986
YBR290W_ORF	YBR290W	BSD2	ubiquitin-dependent protein catabolic process*	-0.46	-0.2	-0.35	-0.77	-0.445	0.0346125
YBR291C_ORF	YBR291C	CTP1	mitochondrial citrate transport	0.3	0.74	-0.09	0.08	0.2575	0.247009
YBR293W_ORF	YBR293W	VBA2	basic amino acid transport	0.58	-0.45	n	0.28	0.136667	0.698717
YBR294W_ORF	YBR294W	SUL1	sulfate transport	n	-0.49	-0.05	0.09	-0.15	0.481111
YBR295W_ORF	YBR295W	PCA1	iron ion homeostasis*	0.42	0.24	0.16	0.49	0.3275	0.0236126
YBR296C_ORF	YBR296C	PHO89	phosphate transport	0.08	0.17	0.06	0.31	0.155	0.0724044
YBR297W_ORF	YBR297W	MAL33	regulation of transcription, DNA-dependent*	0.6	0.2	0.14	-0.14	0.2	0.281125
YBR298C_ORF	YBR298C	MAL31	alpha-glucoside transport	0.11	0.25	-0.08	0.52	0.2	0.211445
YBR299W_ORF	YBR299W	MAL32	maltose catabolic process	-0.43	-0.47	-0.79	-0.33	-0.505	0.0147555
YBR300C_ORF	YBR300C	n	n	n	-1.28	n	n	-1.28	1
YBR301W_ORF	YBR301W	DAN3	biological_process	0.48	-0.31	0.29	0.56	0.255	0.285475
YBR302C_OCH__ORF	YBR302C	COS2	biological_process	0.06	0.08	-0.18	0.01	-0.0075	0.90744
YBR302C_ORF	YBR302C	COS2	biological_process	0.1	0.13	-0.14	0.36	0.1125	0.351615
YCL001W_ORF	YCL001W	RER1	ER to Golgi vesicle-mediated transport*	0.04	-0.03	-0.15	-0.26	-0.1	0.228098
YCL002C_INT_1	YCL002C	YCL002C	biological_process	0.14	-0.05	0.06	-0.06	0.0225	0.669171
YCL002C_OCH__ORF	YCL002C	YCL002C	biological_process	0.75	0.55	-0.04	0.05	0.3275	0.185763
YCL002C_ORF	YCL002C	YCL002C	biological_process	n	-0.43	n	n	-0.43	1
YCL004W_ORF	YCL004W	PGS1	phospholipid biosynthetic process	-0.23	0.39	0	0.03	0.0475	0.758251
YCL005W_ORF	YCL005W	LDB16	biological_process	0.41	0.45	0.39	0.1	0.3375	0.0244587
YCL005W-A_INT_2	YCL005W-A	VMA9	protein complex assembly*	n	-0.64	n	0.7	0.03	1
YCL005W-A_JXN_EE20_2_ORF	YCL005W-A	VMA9	protein complex assembly*	-0.81	-0.05	0.26	0.62	0.005	0.987918
YCL005W-A_JXN_EI_2_ORF	YCL005W-A	VMA9	protein complex assembly*	0.02	0.14	0.45	0.61	0.305	0.110974
YCL005W-A_JXN_IE_2_ORF	YCL005W-A	VMA9	protein complex assembly*	-0.44	-0.69	0.16	0.63	-0.085	0.793804
YCL005W-A_ONO_ORF	YCL005W-A	VMA9	protein complex assembly*	0.03	0.15	0.27	0.53	0.245	0.10575
YCL008C_ORF	YCL008C	STP22	telomere maintenance*	-0.72	0.28	0.49	0.27	0.08	0.787428
YCL009C_ORF	YCL009C	ILV6	branched chain family amino acid biosynthetic process	0.51	0.82	0.24	0.37	0.485	0.0300296
YCL010C_ORF	YCL010C	SGF29	histone acetylation	1.34	1.25	0.52	0.84	0.9875	0.01385
YCL011C_ORF	YCL011C	GBP2	telomere maintenance*	0.16	0.36	0.5	0.69	0.4275	0.0315696
YCL012C_INT_1	YCL012C	YCL012C	biological_process	n	-0.91	n	n	-0.91	1
YCL012C_ONO_ORF	YCL012C	YCL012C	biological_process	-0.16	-0.31	0.13	-0.12	-0.115	0.297041
YCL014W_ORF	YCL014W	BUD3	cytokinesis*	0.06	0.15	0.13	-0.04	0.075	0.178848
YCL016C_ORF	YCL016C	DCC1	telomere maintenance*	0.24	0.32	n	n	0.28	1
YCL017C_ORF	YCL017C	NFS1	iron ion homeostasis*	0.29	0.2	n	0.01	0.166667	0.180878
YCL019W_ORF	YCL019W	n	n	0.56	0.97	-0.03	0.15	0.4125	0.161592
YCL020W_ORF	YCL020W	n	n	0.07	0.91	-0.24	-0.23	0.1275	0.669624
YCL021W-A_ORF	YCL021W-A	YCL021W-A	biological_process	-0.17	-0.19	-0.03	-0.05	-0.11	0.0741345
YCL024W_ORF	YCL024W	KCC4	protein amino acid phosphorylation*	-0.43	0.2	-0.31	-0.61	-0.2875	0.196659
YCL025C_ORF	YCL025C	AGP1	amino acid transport	1.16	1	0.64	0.87	0.9175	0.00360073
YCL026C-B_ORF	YCL026C-B	HBN1	biological_process	-0.53	-0.33	-0.07	-0.17	-0.275	0.0714894
YCL027W_ORF	YCL027W	FUS1	conjugation with cellular fusion*	0.58	0.8	0.23	-0.14	0.3675	0.172258
YCL028W_ORF	YCL028W	RNQ1	biological_process	0.59	0.79	0.32	0.23	0.4825	0.0326049
YCL029C_ORF	YCL029C	BIK1	mitotic spindle organization and biogenesis in nucleus*	-0.45	-0.2	-0.1	-0.54	-0.3225	0.0524031
YCL030C_ORF	YCL030C	HIS4	histidine biosynthetic process	0.21	0.61	n	0.4	0.406667	0.0720756
YCL031C_ORF	YCL031C	RRP7	35S primary transcript processing*	-0.38	-0.44	-0.44	-1.44	-0.675	0.0774568
YCL032W_ORF	YCL032W	STE50	pheromone-dependent signal transduction during conjugation with cellular fusion*	-0.46	0.39	0.01	0.14	0.02	0.917806
YCL033C_ORF	YCL033C	YCL033C	response to oxidative stress	0.13	0.38	-0.23	0.21	0.1225	0.410897
YCL034W_ORF	YCL034W	LSB5	endocytosis*	0.99	0.42	0.26	0.75	0.605	0.0345054
YCL035C_ORF	YCL035C	GRX1	response to oxidative stress*	-0.41	0.15	-0.45	0.01	-0.175	0.328178
YCL036W_ORF	YCL036W	GFD2	biological_process	0.03	-0.1	0.24	0.16	0.0825	0.349774
YCL037C_ORF	YCL037C	SRO9	translation*	0.64	0	0.51	0.01	0.29	0.181677
YCL038C_ORF	YCL038C	ATG22	protein targeting to vacuole*	1	-0.39	n	n	0.305	1
YCL039W_ORF	YCL039W	GID7	negative regulation of gluconeogenesis	0.31	0.3	0.09	n	0.233333	0.0829082
YCL040W_OCH__ORF	YCL040W	GLK1	glycolysis*	-0.51	0.33	n	-0.06	-0.08	0.772998
YCL040W_ORF	YCL040W	GLK1	glycolysis*	-0.02	-0.04	-0.29	0.27	-0.02	0.872491
YCL041C_ORF	YCL041C	n	n	0.38	n	n	n	0.38	1
YCL042W_ORF	YCL042W	YCL042W	biological_process	0.59	0.39	0.06	0.25	0.3225	0.0634312
YCL043C_ORF	YCL043C	PDI1	protein folding	0.34	0.34	0.3	0.16	0.285	0.00686707
YCL044C_ORF	YCL044C	MGR1	mitochondrial genome maintenance	0.04	0.51	0.31	0.2	0.265	0.0747366
YCL045C_ORF	YCL045C	YCL045C	biological_process	0.61	0.4	-0.08	0.26	0.2975	0.132428
YCL047C_ORF	YCL047C	YCL047C	biological_process	-0.45	-1.38	0.66	0.09	-0.27	0.57784
YCL048W_ORF	YCL048W	SPS22	cell wall organization and biogenesis*	n	-0.18	n	-0.06	-0.12	1
YCL049C_OCH__ORF	YCL049C	YCL049C	biological_process	0.26	0.2	0.04	0.38	0.22	0.0528292
YCL050C_ORF	YCL050C	APA1	nucleotide metabolic process	0.33	0.29	-0.25	0.19	0.14	0.370711
YCL051W_ORF	YCL051W	LRE1	cell wall organization and biogenesis*	-0.1	0.17	-0.64	-0.2	-0.1925	0.335933
YCL052C_ORF	YCL052C	PBN1	ER-associated protein catabolic process*	-0.04	0.56	-0.28	-0.07	0.0425	0.829078
YCL054W_ORF	YCL054W	SPB1	rRNA methylation*	0.29	0.08	0.03	-0.17	0.0575	0.58571
YCL055W_ORF	YCL055W	KAR4	meiosis*	-0.1	0.14	n	n	0.02	1
YCL056C_ORF	YCL056C	YCL056C	biological_process	0.62	0.7	0.37	0.62	0.5775	0.00399597
YCL057C-A_ORF	YCL057C-A	YCL057C-A	biological_process	0.39	0.48	0.46	0.53	0.465	0.000528165
YCL057W_ORF	YCL057W	PRD1	proteolysis	0.33	0.15	0.03	0.23	0.185	0.0616953
YCL059C_ORF	YCL059C	KRR1	ribosome biogenesis and assembly*	0.22	-0.17	-0.24	0.08	-0.0275	0.814372
YCL061C_ORF	YCL061C	MRC1	telomere maintenance*	-0.04	-0.09	-0.62	-0.67	-0.355	0.125077
YCL063W_ORF	YCL063W	VAC17	vacuole inheritance	0.14	-0.14	-0.29	-0.05	-0.085	0.41398
YCL064C_ORF	YCL064C	CHA1	threonine catabolic process*	-1.09	-1.56	-1.6	-1.61	-1.465	0.00134953
YCL066W_ORF	YCL066W	HMLALPHA1	regulation of transcription from RNA polymerase II promoter*	0.23	0.07	0.47	0.26	0.2575	0.051955
YCL067C_ORF	YCL067C	HMLALPHA2	regulation of transcription from RNA polymerase II promoter*	-0.25	0.2	0.07	-0.2	-0.045	0.704284
YCL068C_ORF	YCL068C	YCL068C	biological_process	0.26	-0.06	-0.13	-0.18	-0.0275	0.799113
YCL074W_ORF	YCL074W	YCL074W	transposition, RNA-mediated	n	-0.47	-0.29	n	-0.38	1
YCL075W_ORF	YCL075W	YCL075W	transposition, RNA-mediated	n	-0.19	n	n	-0.19	1
YCLWTY5-1_RET	YCLWTY5-1	n	n	0.68	-0.11	n	n	0.285	1
YCR002C_ORF	YCR002C	CDC10	cell wall organization and biogenesis*	-0.29	-0.04	-0.46	-0.08	-0.2175	0.112323
YCR003W_ORF	YCR003W	MRPL32	translation	-0.25	-0.07	-0.63	-0.54	-0.3725	0.0635767
YCR004C_ORF	YCR004C	YCP4	biological_process	-0.19	0.49	0.31	0.54	0.2875	0.182963
YCR005C_ORF	YCR005C	CIT2	glutamate biosynthetic process*	0.28	0.56	0	0.33	0.2925	0.0455576
YCR006C_ORF	YCR006C	n	n	-0.21	-0.07	n	0.11	-0.0566667	0.602929
YCR007C_ORF	YCR007C	YCR007C	biological_process	0.65	0.27	n	n	0.46	1
YCR008W_ORF	YCR008W	SAT4	G1/S transition of mitotic cell cycle*	0.39	0.43	0.01	0.36	0.2975	0.0545547
YCR009C_ORF	YCR009C	RVS161	endocytosis*	-0.01	-0.08	-0.38	-0.3	-0.1925	0.116202
YCR010C_ORF	YCR010C	ADY2	meiosis*	0.51	0.28	0.28	-0.1	0.2425	0.150822
YCR011C_ORF	YCR011C	ADP1	transport	0.48	0.62	-0.07	0.55	0.395	0.0872328
YCR012W_ORF	YCR012W	PGK1	glycolysis*	1.31	0.26	0.53	0.82	0.73	0.0474871
YCR013C_ORF	YCR013C	n	n	-2.04	n	-0.17	-0.81	-1.00667	0.207995
YCR014C_ORF	YCR014C	POL4	double-strand break repair via nonhomologous end joining*	0.12	0.2	0.05	n	0.123333	0.10446
YCR015C_ORF	YCR015C	YCR015C	biological_process	0.58	0.36	0.02	0.06	0.255	0.149448
YCR016W_OCH__ORF	YCR016W	YCR016W	ribosome biogenesis and assembly	-0.77	-0.9	-0.13	-0.02	-0.455	0.132974
YCR016W_ORF	YCR016W	YCR016W	ribosome biogenesis and assembly	0.19	-0.04	n	-0.49	-0.113333	0.627564
YCR017C_ORF	YCR017C	CWH43	cell wall organization and biogenesis*	0.22	0.03	0.07	-0.37	-0.0125	0.927225
YCR018C_OCH__ORF	YCR018C	SRD1	rRNA processing	-0.86	-0.1	0.3	0.53	-0.0325	0.921865
YCR018C-A_OCH_US100_ORF	YCR018C-A	n	n	n	0.4	n	0.34	0.37	1
YCR018C-A_ORF	YCR018C-A	n	n	0.41	0.16	0.77	0.8	0.535	0.0397148
YCR019W_ORF	YCR019W	MAK32	interspecies interaction between organisms	0.8	0.03	n	n	0.415	1
YCR020C_ORF	YCR020C	PET18	mitochondrion organization and biogenesis*	n	0.04	n	0.56	0.3	1
YCR020C-A_ORF	YCR020C-A	MAK31	telomere maintenance*	-0.31	-0.07	-0.15	0.12	-0.1025	0.334661
YCR020W-B_ORF	YCR020W-B	HTL1	telomere maintenance*	0.75	0.86	0.44	-0.35	0.425	0.217654
YCR021C_ORF	YCR021C	HSP30	response to stress	0.04	0.15	n	n	0.095	1
YCR022C_ORF	YCR022C	n	n	n	-1.09	n	0.27	-0.41	1
YCR023C_ORF	YCR023C	YCR023C	biological_process	-0.18	0.4	0.27	0.31	0.2	0.22033
YCR024C_ORF	YCR024C	SLM5	translation	0.31	0.4	n	n	0.355	1
YCR024C-A_OCH_DS100_ORF	YCR024C-A	PMP1	cation transport	0.37	0.38	0.45	0.18	0.345	0.00941276
YCR024C-A_ORF	YCR024C-A	PMP1	cation transport	0.86	0.56	0.71	0.52	0.6625	0.00336377
YCR024C-B_ONO_ORF	YCR024C-B	YCR024C-B	biological_process	0.38	0.31	0.57	0.31	0.3925	0.00776147
YCR025C_ORF	YCR025C	n	n	n	-0.42	0.37	-0.12	-0.0566667	0.828545
YCR026C_ORF	YCR026C	NPP1	phosphate metabolic process*	-0.27	0.11	-0.41	-0.24	-0.2025	0.164403
YCR027C_ORF	YCR027C	RHB1	retrograde transport, endosome to Golgi*	0.43	0.31	-0.53	-0.08	0.0325	0.890353
YCR028C_ORF	YCR028C	FEN2	endocytosis*	0.71	0.07	0.07	0.31	0.29	0.150553
YCR028C-A_JXN_EE20_1_ORF	YCR028C-A	RIM1	mitochondrial genome maintenance	-0.14	0.12	-0.46	0.03	-0.1125	0.443398
YCR028C-A_JXN_EI_1_ORF	YCR028C-A	RIM1	mitochondrial genome maintenance	-0.36	-0.78	-0.78	-0.8	-0.68	0.00783499
YCR028C-A_JXN_IE_1_ORF	YCR028C-A	RIM1	mitochondrial genome maintenance	-0.39	-0.63	n	-0.53	-0.516667	0.0176682
YCR028C-A_ORF	YCR028C-A	RIM1	mitochondrial genome maintenance	-0.4	-0.09	-0.31	-0.28	-0.27	0.0255608
YCR030C_ORF	YCR030C	SYP1	biological_process	0.17	-0.01	0.13	-0.27	0.005	0.963065
YCR031C_INT_1	YCR031C	RPS14A	translation*	0.05	-0.46	n	n	-0.205	1
YCR031C_OCH__ORF	YCR031C	RPS14A	translation*	0.69	1.21	0.36	0.45	0.6775	0.0380038
YCR031C_ORF	YCR031C	RPS14A	translation*	0.84	0.65	0.42	0.57	0.62	0.00577453
YCR032W_OCH__ORF	YCR032W	BPH1	cell wall organization and biogenesis*	0.1	0.18	n	-0.34	-0.02	0.912851
YCR033W_ORF	YCR033W	SNT1	histone deacetylation*	-0.08	-0.16	0.07	-0.03	-0.05	0.375262
YCR034W_ORF	YCR034W	FEN1	vesicle-mediated transport*	0.42	0.12	0.21	-0.24	0.1275	0.422724
YCR035C_ORF	YCR035C	RRP43	35S primary transcript processing*	0.3	-0.1	0.53	-0.15	0.145	0.439531
YCR036W_OCH__ORF	YCR036W	RBK1	D-ribose metabolic process	0.28	0.58	-0.04	0.56	0.345	0.0983436
YCR036W_ORF	YCR036W	RBK1	D-ribose metabolic process	0.26	0.6	n	0.52	0.46	0.0463462
YCR037C_ORF	YCR037C	PHO87	telomere maintenance*	0.01	0.06	0.28	0.31	0.165	0.118318
YCR038C_ORF	YCR038C	BUD5	pseudohyphal growth*	-0.32	-0.46	0	-0.62	-0.35	0.0328022
YCR038W-A_ORF	YCR038W-A	n	n	n	n	-0.22	n	-0.22	1
YCR039C_ORF	YCR039C	MATALPHA2	regulation of transcription from RNA polymerase II promoter*	-0.01	0.41	0.03	-0.25	0.045	0.763282
YCR040W_ORF	YCR040W	MATALPHA1	regulation of transcription from RNA polymerase II promoter*	0.19	-0.7	n	n	-0.255	1
YCR041W_ORF	YCR041W	n	n	n	-1.28	n	n	-1.28	1
YCR042C_ORF	YCR042C	TAF2	transcription initiation from RNA polymerase II promoter*	0.24	-0.14	-0.38	-0.39	-0.1675	0.338955
YCR043C_ORF	YCR043C	YCR043C	biological_process	0.26	0.06	-0.03	0.05	0.085	0.262171
YCR044C_ORF	YCR044C	PER1	GPI anchor biosynthetic process*	0.6	0.54	0.12	0.39	0.4125	0.0308588
YCR045C_ORF	YCR045C	YCR045C	biological_process	n	-0.08	-0.01	0.14	0.0166667	0.821315
YCR046C_ORF	YCR046C	IMG1	translation	0.28	0.32	0.41	0.18	0.2975	0.00830087
YCR047C_ORF	YCR047C	BUD23	cellular bud site selection	0.14	0.22	0.43	-0.08	0.1775	0.190716
YCR048W_ORF	YCR048W	ARE1	sterol metabolic process	0.31	0.47	n	0.07	0.283333	0.135036
YCR051W_ORF	YCR051W	YCR051W	biological_process	0.33	0.1	0.3	0	0.1825	0.0778682
YCR053W_ORF	YCR053W	THR4	endocytosis*	0.6	0.28	0.03	-0.13	0.195	0.308002
YCR054C_ORF	YCR054C	CTR86	biological_process	0.21	-0.29	-0.07	n	-0.05	0.762621
YCR057C_ORF	YCR057C	PWP2	ribosome biogenesis and assembly*	-0.13	-0.44	0.07	-0.54	-0.26	0.161162
YCR059C_ORF	YCR059C	YIH1	regulation of amino acid metabolic process	0.3	0.13	0.36	0.12	0.2275	0.0328363
YCR060W_ORF	YCR060W	TAH1	protein folding	-0.29	-0.01	-0.24	-0.02	-0.14	0.150633
YCR061W_ORF	YCR061W	YCR061W	regulation of cell size	0.46	0.72	0.91	1.02	0.7775	0.00793655
YCR063W_ORF	YCR063W	BUD31	cellular bud site selection*	0.6	0.3	0.36	n	0.42	0.0444669
YCR065W_ORF	YCR065W	HCM1	telomere maintenance*	0.27	0.08	0.45	0.17	0.2425	0.0550909
YCR066W_ORF	YCR066W	RAD18	DNA repair*	-0.62	-0.34	-0.36	n	-0.44	0.0395363
YCR067C_ORF	YCR067C	SED4	ER to Golgi vesicle-mediated transport	0.42	0.29	0.04	0.16	0.2275	0.0693012
YCR068W_ORF	YCR068W	ATG15	autophagy*	0.51	0.61	0.37	-0.1	0.3475	0.113857
YCR069W_ORF	YCR069W	CPR4	biological_process	0.5	0.24	0	-0.14	0.15	0.394403
YCR071C_ORF	YCR071C	IMG2	translation*	-0.47	-0.1	0.06	0.1	-0.1025	0.487671
YCR072C_ORF	YCR072C	RSA4	ribosome biogenesis and assembly*	0.81	0.42	-0.09	-0.04	0.275	0.285455
YCR073C_ORF	YCR073C	SSK22	protein amino acid phosphorylation*	-0.04	0.06	0.37	0.11	0.125	0.248092
YCR073W-A_ORF	YCR073W-A	SOL2	telomere maintenance*	0.61	0.58	0.11	-0.2	0.275	0.254003
YCR075C_ORF	YCR075C	ERS1	L-cystine transport	0.19	0.43	0.04	n	0.22	0.192355
YCR075W-A_ONO_ORF	YCR075W-A	YCR075W-A	biological_process	-0.77	-0.79	0.12	-0.7	-0.535	0.0924284
YCR076C_ORF	YCR076C	YCR076C	biological_process	0.51	1	n	0.75	0.753333	0.0334994
YCR077C_ORF	YCR077C	PAT1	chromosome segregation*	-0.39	-0.24	-0.34	-0.25	-0.305	0.00350014
YCR079W_ORF	YCR079W	PTC6	mitochondrion degradation*	0.55	0.68	0.01	-0.07	0.2925	0.219058
YCR081W_ORF	YCR081W	SRB8	telomere maintenance*	-0.29	0	-0.53	-0.42	-0.31	0.0270244
YCR082W_ORF	YCR082W	AHC2	telomere maintenance	-0.07	0.44	-0.33	-0.2	-0.04	0.827716
YCR083W_ORF	YCR083W	TRX3	response to oxidative stress	0.32	0	0.1	-0.08	0.085	0.430479
YCR084C_ORF	YCR084C	TUP1	negative regulation of transcription*	0.68	0.3	0.03	-0.25	0.19	0.408466
YCR086W_ORF	YCR086W	CSM1	telomere maintenance*	0.33	-0.11	n	n	0.11	1
YCR087C-A_ORF	YCR087C-A	LUG1	biological_process	0.37	0.02	0.41	-0.04	0.19	0.201132
YCR088W_ORF	YCR088W	ABP1	establishment of cell polarity (sensu Fungi)*	0.02	0.18	0.21	0.58	0.2475	0.127771
YCR089W_ORF	YCR089W	FIG2	cellular morphogenesis during conjugation with cellular fusion*	-0.11	-0.11	0.33	-0.46	-0.0875	0.626183
YCR090C_ORF	YCR090C	YCR090C	biological_process	-0.17	-0.28	-0.47	-0.24	-0.29	0.0202492
YCR091W_ORF	YCR091W	KIN82	protein amino acid phosphorylation*	-0.2	0.32	-0.69	-0.08	-0.1625	0.491679
YCR092C_ORF	YCR092C	MSH3	mismatch repair*	-0.33	-0.34	n	n	-0.335	1
YCR093W_ORF	YCR093W	CDC39	regulation of transcription from RNA polymerase II promoter*	0.3	0.22	-0.11	-0.03	0.095	0.403948
YCR094W_ORF	YCR094W	CDC50	endocytosis*	n	0.23	-0.38	-0.13	-0.0933333	0.650709
YCR095C_ORF	YCR095C	OCA4	biological_process	0.04	0.02	n	-0.5	-0.146667	0.493952
YCR095W-A_ONO_ORF	YCR095W-A	YCR095W-A	biological_process	-0.18	-0.01	n	n	-0.095	1
YCR096C_ORF	YCR096C	HMRA2	biological_process	-0.41	0.08	-0.25	0.05	-0.1325	0.345906
YCR097W_INT_1	YCR097W	HMRA1	regulation of transcription, mating-type specific	n	-0.87	n	n	-0.87	1
YCR097W_INT_2	YCR097W	HMRA1	regulation of transcription, mating-type specific	-0.49	-0.68	-0.43	-0.33	-0.4825	0.00722866
YCR097W_OCH__ORF	YCR097W	HMRA1	regulation of transcription, mating-type specific	-0.51	-0.33	-0.38	-0.26	-0.37	0.00595396
YCR097W_ORF	YCR097W	HMRA1	regulation of transcription, mating-type specific	-0.3	0.2	-0.37	-0.32	-0.1975	0.235083
YCR097W-A_ORF	YCR097W-A	n	n	-0.12	n	n	n	-0.12	1
YCR098C_ORF	YCR098C	GIT1	glycerophosphodiester transport	n	n	n	0.04	0.04	1
YCR099C_OCH__ORF	YCR099C	YCR099C	biological_process	-0.21	-0.2	-0.3	-0.21	-0.23	0.00225325
YCR099C_ORF	YCR099C	YCR099C	biological_process	-0.14	-0.93	n	0.03	-0.346667	0.361879
YCR100C_AAA_20_NCR	YCR100C	YCR100C	biological_process	-0.92	-0.18	n	n	-0.55	1
YCR100C_ORF	YCR100C	YCR100C	biological_process	n	0.06	n	0.08	0.07	1
YCR101C_ORF	YCR101C	YCR101C	biological_process	-0.04	0.07	-0.16	0.1	-0.0075	0.907002
YCR102C_OCH__ORF	YCR102C	YCR102C	response to copper ion	-0.65	-0.49	-0.2	-0.56	-0.475	0.0164517
YCR102C_ORF	YCR102C	YCR102C	response to copper ion	-0.32	-1.09	-0.45	0.2	-0.415	0.215606
YCR102W-A_ORF	YCR102W-A	n	n	-0.59	-1.04	n	0.11	-0.506667	0.269146
YCR104W_OCH_DS100_ORF	YCR104W	PAU3	biological_process	0.18	0.02	n	n	0.1	1
YCR104W_ORF	YCR104W	PAU3	biological_process	0.48	0.47	0.48	0.74	0.5425	0.0037485
YCR105W_ORF	YCR105W	ADH7	alcohol metabolic process	n	n	n	-0.4	-0.4	1
YCR106W_ORF	YCR106W	RDS1	response to xenobiotic stimulus	0.44	-0.3	0.28	-0.23	0.0475	0.812898
YCR107W_OCH__ORF	YCR107W	AAD3	response to toxin*	n	-0.35	n	-0.54	-0.445	1
YCR107W_ORF	YCR107W	AAD3	response to toxin*	0.23	0.14	n	n	0.185	1
YCR108C_OCH__ORF	YCR108C	YCR108C	biological_process	0.58	0.3	0.84	0.99	0.6775	0.0209033
YDL001W_ORF	YDL001W	RMD1	biological_process	0.22	-0.2	0.15	-0.19	-0.005	0.966795
YDL002C_ORF	YDL002C	NHP10	chromatin remodeling	-0.11	0.21	-0.03	-0.39	-0.08	0.563859
YDL003W_ORF	YDL003W	MCD1	mitotic sister chromatid cohesion*	-0.08	-0.32	-0.08	-0.71	-0.2975	0.139202
YDL004W_ORF	YDL004W	ATP16	ATP synthesis coupled proton transport	-0.05	-0.09	0.1	0.29	0.0625	0.520658
YDL005C_ORF	YDL005C	MED2	transcription from RNA polymerase II promoter	0.58	0.51	0.04	0.37	0.375	0.0521579
YDL006W_ORF	YDL006W	PTC1	telomere maintenance*	0.16	0.27	-0.37	n	0.02	0.928602
YDL007W_ORF	YDL007W	RPT2	ubiquitin-dependent protein catabolic process	-0.36	-0.18	-0.19	-0.5	-0.3075	0.0274705
YDL008W_ORF	YDL008W	APC11	mitotic sister chromatid segregation*	-0.28	-0.15	-0.57	-0.31	-0.3275	0.0337453
YDL010W_ORF	YDL010W	YDL010W	biological_process	-0.35	-0.13	-0.14	0.43	-0.0475	0.794644
YDL012C_INT_1	YDL012C	YDL012C	biological_process	0.2	0.17	0.49	0.25	0.2775	0.0316695
YDL012C_ORF	YDL012C	YDL012C	biological_process	0.45	0.78	0.33	0.5	0.515	0.0124094
YDL013W_ORF	YDL013W	HEX3	telomere maintenance*	0.22	0.62	n	0.25	0.363333	0.105806
YDL014W_ORF	YDL014W	NOP1	ribosome biogenesis and assembly*	-0.36	-0.17	0.13	0.02	-0.095	0.443433
YDL015C_ORF	YDL015C	TSC13	very-long-chain fatty acid metabolic process	0.32	-0.06	0.41	0.08	0.1875	0.18084
YDL016C_ORF	YDL016C	n	n	n	-0.48	n	n	-0.48	1
YDL017W_ORF	YDL017W	CDC7	protein amino acid phosphorylation*	0.02	0.21	-0.21	-0.05	-0.0075	0.93675
YDL018C_ORF	YDL018C	ERP3	secretory pathway	-0.93	0.09	-0.37	-0.17	-0.345	0.209365
YDL019C_ORF	YDL019C	OSH2	endocytosis*	-0.06	0.38	-0.18	0.22	0.09	0.53243
YDL020C_ORF	YDL020C	RPN4	telomere maintenance*	-0.2	0.27	-0.18	-0.45	-0.14	0.419039
YDL021W_ORF	YDL021W	GPM2	biological_process	-1.47	0.34	n	n	-0.565	1
YDL022W_ORF	YDL022W	GPD1	NADH oxidation*	-0.16	-0.2	-0.22	-0.11	-0.1725	0.00573825
YDL023C_ORF	YDL023C	n	n	0.28	-0.64	0.19	-0.3	-0.1175	0.623983
YDL025C_ORF	YDL025C	YDL025C	biological_process	0.32	0.29	n	0.3	0.303333	0.000844238
YDL027C_ORF	YDL027C	YDL027C	biological_process	-0.14	-0.16	-0.65	-0.78	-0.4325	0.0792391
YDL028C_ORF	YDL028C	MPS1	mitotic spindle checkpoint*	-0.01	-0.36	n	-0.63	-0.333333	0.204392
YDL029W_INT_1	YDL029W	ARP2	actin filament organization*	-0.18	-0.44	0.32	-0.14	-0.11	0.536413
YDL029W_ORF	YDL029W	ARP2	actin filament organization*	0.38	0.3	n	0.31	0.33	0.00576549
YDL030W_ORF	YDL030W	PRP9	nuclear mRNA splicing, via spliceosome	n	-0.18	-0.4	n	-0.29	1
YDL031W_ORF	YDL031W	DBP10	ribosome biogenesis and assembly*	-0.19	-0.43	-0.26	-0.71	-0.3975	0.0413802
YDL032W_ORF	YDL032W	n	n	-0.25	n	0.48	-0.39	-0.0533333	0.861522
YDL033C_ORF	YDL033C	SLM3	translation*	0.38	0.11	0.22	0.04	0.1875	0.0853757
YDL034W_ORF	YDL034W	n	n	n	n	n	0.02	0.02	1
YDL035C_ORF	YDL035C	GPR1	pseudohyphal growth*	-0.15	0.23	-0.41	0.09	-0.06	0.698327
YDL036C_ORF	YDL036C	PUS9	tRNA pseudouridine synthesis	0.33	0.23	0.04	-0.43	0.0425	0.817256
YDL037C_ORF	YDL037C	BSC1	biological_process	0.56	-0.08	0.1	-0.54	0.01	0.967705
YDL038C_ORF	YDL038C	YDL038C	response to drug	-0.05	-0.6	0.09	-0.5	-0.265	0.213326
YDL039C_ORF	YDL039C	PRM7	response to drug*	-0.36	-0.69	-0.24	-0.36	-0.4125	0.0236554
YDL040C_ORF	YDL040C	NAT1	N-terminal protein amino acid acetylation	0.22	0.63	-0.22	0.19	0.205	0.322779
YDL041W_ORF	YDL041W	n	n	-0.24	-0.93	0.87	0.44	0.035	0.934905
YDL042C_ORF	YDL042C	SIR2	chromatin silencing at telomere*	0.22	-0.44	0.27	0.08	0.0325	0.854315
YDL043C_ORF	YDL043C	PRP11	spliceosome assembly	-0.87	-0.02	-0.6	-0.39	-0.47	0.0789169
YDL044C_ORF	YDL044C	MTF2	translation*	-0.26	-0.43	-0.27	-0.28	-0.31	0.00453545
YDL045C_ORF	YDL045C	FAD1	FAD biosynthetic process	-0.02	0.42	-0.26	0.19	0.0825	0.609845
YDL045W-A_ORF	YDL045W-A	MRP10	translation	-0.65	0.02	-0.31	0.08	-0.215	0.291674
YDL046W_ORF	YDL046W	NPC2	sterol transport	0.33	0.08	0.24	0.05	0.175	0.0779409
YDL047W_ORF	YDL047W	SIT4	telomere maintenance*	0.1	0.05	0.19	-0.25	0.0225	0.828628
YDL048C_ORF	YDL048C	STP4	biological_process	-0.13	0.18	0.01	0.14	0.05	0.527263
YDL048C_TIL_1_300_88_ORF	YDL048C	STP4	biological_process	0.38	0.21	0.49	0.98	0.515	0.0526946
YDL048C_TIL_10_0_US200_ORF	YDL048C	STP4	biological_process	n	0.18	n	n	0.18	1
YDL048C_TIL_1201_1500_100_ORF	YDL048C	STP4	biological_process	0	0.2	-0.02	0.46	0.16	0.26393
YDL048C_TIL_1501_1637_64_ORF	YDL048C	STP4	biological_process	-0.18	0.21	-0.49	0.19	-0.0675	0.713084
YDL048C_TIL_16_0_US100_ORF	YDL048C	STP4	biological_process	n	-0.85	n	0	-0.425	1
YDL048C_TIL_30_0_DS200_ORF	YDL048C	STP4	biological_process	0.14	-0.46	0.09	0.33	0.025	0.892243
YDL048C_TIL_301_600_224_ORF	YDL048C	STP4	biological_process	-0.01	0.46	0.14	0.47	0.265	0.113256
YDL048C_TIL_601_900_57_ORF	YDL048C	STP4	biological_process	-0.11	0.53	0.21	0.27	0.225	0.185596
YDL048C_TIL_9_0_DS300_ORF	YDL048C	STP4	biological_process	n	-0.52	n	n	-0.52	1
YDL048C_TIL_901_1200_122_ORF	YDL048C	STP4	biological_process	0.16	0.45	0.03	0.2	0.21	0.0966903
YDL049C_ORF	YDL049C	KNH1	1,6-beta-glucan biosynthetic process	-0.31	-0.11	-0.6	-0.45	-0.3675	0.0387948
YDL051W_ORF	YDL051W	LHP1	tRNA processing	-0.26	-0.3	-0.34	-0.35	-0.3125	0.000618833
YDL052C_ORF	YDL052C	SLC1	sphingolipid biosynthetic process	0.34	0.15	0.24	0.23	0.24	0.00859931
YDL053C_ORF	YDL053C	PBP4	biological_process	0.02	0.2	0.02	-0.05	0.0475	0.439591
YDL054C_ORF	YDL054C	MCH1	transport	0.19	0.33	0.39	0.28	0.2975	0.00590738
YDL055C_ORF	YDL055C	PSA1	protein amino acid glycosylation*	0.4	0.84	-0.15	0.13	0.305	0.243614
YDL056W_ORF	YDL056W	MBP1	DNA replication*	0.16	0.51	n	-0.38	0.0966667	0.744699
YDL057W_ORF	YDL057W	YDL057W	biological_process	-0.3	-0.06	-0.63	-0.11	-0.275	0.123057
YDL058W_ORF	YDL058W	USO1	ER to Golgi vesicle-mediated transport*	-0.02	-0.1	0.16	0.2	0.06	0.463813
YDL059C_ORF	YDL059C	RAD59	telomere maintenance via recombination*	-0.28	-0.17	-0.02	-0.09	-0.14	0.0871105
YDL060W_ORF	YDL060W	TSR1	ribosome biogenesis and assembly*	-0.04	-0.47	-0.31	-0.25	-0.2675	0.0572836
YDL061C_OCH_US100_ORF	YDL061C	RPS29B	translation	0.68	0.53	0.55	0.27	0.5075	0.00967347
YDL061C_ORF	YDL061C	RPS29B	translation	0.06	0.41	0.38	1.27	0.53	0.133302
YDL062W_ORF	YDL062W	n	n	n	n	n	-0.46	-0.46	1
YDL063C_ORF	YDL063C	YDL063C	ribosome biogenesis and assembly	-0.21	-0.36	-0.45	-0.56	-0.395	0.0128512
YDL064W_INT_1	YDL064W	UBC9	G2/M transition of mitotic cell cycle*	-0.4	n	n	n	-0.4	1
YDL064W_JXN_EE20_1_ORF	YDL064W	UBC9	G2/M transition of mitotic cell cycle*	n	-0.18	0.34	0.51	0.223333	0.394477
YDL064W_JXN_EI_1_ORF	YDL064W	UBC9	G2/M transition of mitotic cell cycle*	n	0.24	0.41	0.2	0.283333	0.0479439
YDL064W_JXN_IE_1_ORF	YDL064W	UBC9	G2/M transition of mitotic cell cycle*	-0.03	0.48	0.57	0.46	0.37	0.0718566
YDL064W_ORF	YDL064W	UBC9	G2/M transition of mitotic cell cycle*	0.35	0.29	0.44	0.43	0.3775	0.00176897
YDL065C_ORF	YDL065C	PEX19	protein folding*	-0.41	-0.34	-0.41	0.2	-0.24	0.202401
YDL066W_ORF	YDL066W	IDP1	glutamate biosynthetic process*	0.26	0.22	-0.05	0.07	0.125	0.17759
YDL067C_ORF	YDL067C	COX9	mitochondrial electron transport, cytochrome c to oxygen	-0.13	0.46	0.27	0.27	0.2175	0.17818
YDL069C_ORF	YDL069C	CBS1	translation	n	0.07	n	-0.16	-0.045	1
YDL070W_ORF	YDL070W	BDF2	biological_process	0.47	0.57	0	-0.32	0.18	0.483682
YDL071C_ORF	YDL071C	n	n	0.59	0.4	n	0.7	0.563333	0.0233498
YDL072C_ORF	YDL072C	YET3	biological_process	0.52	0.91	-0.13	0.39	0.4225	0.143826
YDL073W_ORF	YDL073W	YDL073W	biological_process	n	0.26	n	0.13	0.195	1
YDL074C_ORF	YDL074C	BRE1	telomere maintenance*	0.08	0.13	-0.32	-0.78	-0.2225	0.369777
YDL075W_ORF	YDL075W	RPL31A	translation	-0.07	0.42	-0.4	0.06	0.0025	0.98916
YDL076C_ORF	YDL076C	RXT3	histone deacetylation*	-0.03	0.83	-0.43	0.03	0.1	0.72995
YDL077C_ORF	YDL077C	VAM6	telomere maintenance*	-0.81	0.21	n	0.25	-0.116667	0.768617
YDL078C_ORF	YDL078C	MDH3	fatty acid beta-oxidation*	-0.18	-0.12	0.26	-0.13	-0.0425	0.704089
YDL079C_INT_1	YDL079C	MRK1	protein amino acid phosphorylation*	-0.73	-0.27	n	0.35	-0.216667	0.560258
YDL079C_ORF	YDL079C	MRK1	protein amino acid phosphorylation*	-0.17	0.38	-0.1	0.23	0.085	0.563888
YDL080C_ORF	YDL080C	THI3	positive regulation of transcription from RNA polymerase II promoter*	0.31	0.32	n	0.06	0.23	0.113854
YDL081C_ORF	YDL081C	RPP1A	translational elongation*	0.31	0.3	0.76	1.39	0.69	0.0746141
YDL082W_INT_1	YDL082W	RPL13A	translation	0.28	0.1	0.84	0.34	0.39	0.0907338
YDL082W_OCH_US100_ORF	YDL082W	RPL13A	translation	-0.14	-0.02	-0.37	-0.42	-0.2375	0.0871486
YDL082W_ORF	YDL082W	RPL13A	translation	0.37	0.59	-0.08	0.27	0.2875	0.131463
YDL083C_INT_1	YDL083C	RPS16B	translation*	0.22	-0.11	-0.11	n	0	1
YDL083C_OCH__ORF	YDL083C	RPS16B	translation*	0.33	0.32	-0.17	-0.24	0.06	0.722292
YDL083C_ORF	YDL083C	RPS16B	translation*	0.46	0.54	-0.01	0.38	0.3425	0.0673807
YDL084W_ORF	YDL084W	SUB2	nuclear mRNA splicing, via spliceosome*	0.08	-0.27	-0.31	-0.55	-0.2625	0.136412
YDL085C-A_ORF	YDL085C-A	YDL085C-A	biological_process	0.29	0.29	0.5	0.56	0.41	0.0100647
YDL085W_ORF	YDL085W	NDE2	NADH oxidation*	n	-0.25	0.17	0.63	0.183333	0.545579
YDL086W_ORF	YDL086W	YDL086W	biological_process	0.3	0.38	0.22	0.43	0.3325	0.00548605
YDL087C_ORF	YDL087C	LUC7	mRNA splice site selection	0.42	0.23	-0.15	0.16	0.165	0.258051
YDL088C_ORF	YDL088C	ASM4	mRNA export from nucleus*	0.12	0.01	-0.07	-0.1	-0.01	0.851824
YDL089W_ORF	YDL089W	YDL089W	biological_process	-0.47	0.02	-0.05	0.43	-0.0175	0.930328
YDL090C_ORF	YDL090C	RAM1	protein amino acid farnesylation	-0.19	0.74	0.31	0.39	0.3125	0.201673
YDL091C_ORF	YDL091C	UBX3	biological_process	-0.21	0.23	-0.48	-0.23	-0.1725	0.326826
YDL092W_ORF	YDL092W	SRP14	protein targeting to ER*	0.03	0.11	-0.04	0.08	0.045	0.263522
YDL093W_ORF	YDL093W	PMT5	protein amino acid O-linked glycosylation	-0.15	0.38	0.28	0.36	0.2175	0.17869
YDL095W_ORF	YDL095W	PMT1	protein amino acid O-linked glycosylation	0.5	0.08	-0.1	0.04	0.13	0.388541
YDL096C_ORF	YDL096C	n	n	n	-0.04	n	n	-0.04	1
YDL097C_ORF	YDL097C	RPN6	ubiquitin-dependent protein catabolic process	-0.4	-0.1	-0.23	0.04	-0.1725	0.163047
YDL098C_ORF	YDL098C	SNU23	nuclear mRNA splicing, via spliceosome	0.21	0.19	-0.11	-0.61	-0.08	0.70383
YDL099W_ORF	YDL099W	BUG1	ER to Golgi vesicle-mediated transport	0.16	0.62	-0.25	0.05	0.145	0.480509
YDL100C_ORF	YDL100C	GET3	retrograde vesicle-mediated transport, Golgi to ER*	0.45	0.47	-0.39	-0.34	0.0475	0.854817
YDL101C_ORF	YDL101C	DUN1	telomere maintenance*	0.08	0.21	-0.54	-0.01	-0.065	0.719394
YDL102W_ORF	YDL102W	CDC2	nucleotide-excision repair*	0.17	0.09	n	-1.06	-0.266667	0.571266
YDL103C_ORF	YDL103C	QRI1	UDP-N-acetylglucosamine biosynthetic process	-0.22	-0.1	-0.62	-0.28	-0.305	0.0715651
YDL104C_ORF	YDL104C	QRI7	biological_process	0.06	0.18	n	n	0.12	1
YDL105W_ORF	YDL105W	NSE4	DNA repair	0.2	0.43	0.11	0.69	0.3575	0.0703703
YDL106C_ORF	YDL106C	PHO2	transcription*	-0.12	0.23	-0.2	-0.24	-0.0825	0.497262
YDL107W_ORF	YDL107W	MSS2	protein complex assembly*	0.63	0.14	0.48	0.71	0.49	0.0301618
YDL108W_INT_1	YDL108W	KIN28	protein amino acid phosphorylation*	n	-0.36	n	n	-0.36	1
YDL108W_ORF	YDL108W	KIN28	protein amino acid phosphorylation*	-0.2	0.16	0.45	0.32	0.1825	0.285112
YDL109C_ORF	YDL109C	YDL109C	lipid metabolic process	0.53	0.94	0.79	1.06	0.83	0.00538023
YDL110C_ORF	YDL110C	TMA17	biological_process	-0.74	0.02	-0.34	0.15	-0.2275	0.337564
YDL111C_ORF	YDL111C	RRP42	35S primary transcript processing*	0.29	0.17	0.08	-0.18	0.09	0.433423
YDL112W_ORF	YDL112W	TRM3	tRNA methylation	0.33	-0.05	-0.27	0.1	0.0275	0.841545
YDL113C_ORF	YDL113C	ATG20	protein targeting to vacuole*	-0.04	0.28	-0.26	0.69	0.1675	0.476574
YDL114W_ORF	YDL114W	YDL114W	biological_process	-1.15	-0.56	n	0.03	-0.56	0.241904
YDL114W-A_ORF	YDL114W-A	n	n	0.36	0.28	-0.31	-0.21	0.03	0.87076
YDL115C_ORF	YDL115C	IWR1	meiosis*	-0.25	0.32	0.34	0.46	0.2175	0.264478
YDL116W_ORF	YDL116W	NUP84	mRNA export from nucleus*	0.28	-0.06	-0.3	-0.26	-0.085	0.566861
YDL117W_ORF	YDL117W	CYK3	cytokinesis	n	-0.04	-0.61	-0.45	-0.366667	0.163347
YDL119C_ORF	YDL119C	YDL119C	transport	0.53	-0.81	0.48	0.27	0.1175	0.73334
YDL120W_ORF	YDL120W	YFH1	iron ion homeostasis*	0.3	0.24	0.18	0.23	0.2375	0.0023654
YDL121C_ORF	YDL121C	YDL121C	biological_process	-0.5	-0.25	-0.5	-0.55	-0.45	0.00693911
YDL122W_ORF	YDL122W	UBP1	protein deubiquitination	-0.03	0.3	-0.61	-0.57	-0.2275	0.377171
YDL123W_ORF	YDL123W	SNA4	biological_process	0.47	0.45	0.6	1.07	0.6475	0.0208042
YDL124W_ORF	YDL124W	YDL124W	metabolic process	0.27	0.43	-0.45	0.15	0.1	0.63864
YDL125C_INT_1	YDL125C	HNT1	nucleotide metabolic process	-0.29	0.1	-0.16	0.28	-0.0175	0.89998
YDL125C_JXN_EE20_1_ORF	YDL125C	HNT1	nucleotide metabolic process	-0.07	-0.14	-0.03	0.08	-0.04	0.448586
YDL125C_JXN_EI_1_ORF	YDL125C	HNT1	nucleotide metabolic process	-0.31	0.55	0.15	0.29	0.17	0.415042
YDL125C_JXN_IE_1_ORF	YDL125C	HNT1	nucleotide metabolic process	0.76	0.64	0.25	0.78	0.6075	0.0159576
YDL125C_ORF	YDL125C	HNT1	nucleotide metabolic process	0.49	0.37	0.2	0.42	0.37	0.0093204
YDL126C_ORF	YDL126C	CDC48	ubiquitin-dependent protein catabolic process*	0.11	0.44	-0.46	-0.21	-0.03	0.88768
YDL127W_ORF	YDL127W	PCL2	cell cycle	0.09	0.2	-0.04	-0.14	0.0275	0.735933
YDL128W_ORF	YDL128W	VCX1	calcium ion homeostasis*	0.46	0.36	0.29	0.46	0.3925	0.00250688
YDL129W_ORF	YDL129W	YDL129W	biological_process	-0.29	-0.09	0.03	0.14	-0.0525	0.608359
YDL130W_INT_1	YDL130W	RPP1B	translational elongation*	n	-0.43	n	-0.57	-0.5	1
YDL130W_ORF	YDL130W	RPP1B	translational elongation*	0.41	1	0.58	0.94	0.7325	0.0141202
YDL130W-A_ORF	YDL130W-A	STF1	ATP synthesis coupled proton transport	-0.27	0.72	-0.09	0.4	0.19	0.462924
YDL131W_ORF	YDL131W	LYS21	lysine biosynthetic process via aminoadipic acid	0.58	0.62	0.16	0.34	0.425	0.0291021
YDL132W_ORF	YDL132W	CDC53	G1/S transition of mitotic cell cycle*	-0.02	0.1	-0.32	0.19	-0.0125	0.917567
YDL133C-A_OCH_DS100_ORF	YDL133C-A	RPL41B	translation	-0.32	0.67	0.2	0.94	0.3725	0.27115
YDL133C-A_ORF	YDL133C-A	RPL41B	translation	-0.03	1.03	0.55	1.28	0.7075	0.0916574
YDL133W_ORF	YDL133W	YDL133W	biological_process	-0.83	-0.32	-0.49	-0.35	-0.4975	0.0237636
YDL134C_ORF	YDL134C	PPH21	translation*	-0.16	0.58	-0.04	0.19	0.1425	0.446112
YDL135C_ORF	YDL135C	RDI1	actin filament organization*	-0.04	-0.05	-0.34	0.1	-0.0825	0.437761
YDL136W_INT_1	YDL136W	RPL35B	translation	n	-0.36	n	n	-0.36	1
YDL136W_OCH_DS100_ORF	YDL136W	RPL35B	translation	-0.18	0.18	-0.34	-0.27	-0.1525	0.278649
YDL136W_ORF	YDL136W	RPL35B	translation	-0.03	0.47	0.05	0.41	0.225	0.171632
YDL137W_ORF	YDL137W	ARF2	ER to Golgi vesicle-mediated transport*	-0.88	-0.02	-0.33	-0.08	-0.3275	0.19336
YDL138W_ORF	YDL138W	RGT2	signal transduction*	-0.19	-0.11	0.06	0.05	-0.0475	0.495681
YDL139C_ORF	YDL139C	SCM3	biological_process	n	-0.24	n	n	-0.24	1
YDL140C_ORF	YDL140C	RPO21	transcription from RNA polymerase II promoter	1.07	1.08	0.58	0.97	0.925	0.00428644
YDL141W_ORF	YDL141W	BPL1	protein amino acid biotinylation	0.59	0.56	0.46	0.35	0.49	0.00287562
YDL142C_ORF	YDL142C	CRD1	lipid biosynthetic process*	0.5	0.55	n	n	0.525	1
YDL143W_ORF	YDL143W	CCT4	protein folding*	0.2	-0.04	0.11	-0.41	-0.035	0.811453
YDL144C_ORF	YDL144C	YDL144C	biological_process	-0.02	0.16	-0.37	-0.55	-0.195	0.313979
YDL145C_ORF	YDL145C	COP1	ER to Golgi vesicle-mediated transport*	0.49	0.23	-0.07	-0.15	0.125	0.456513
YDL146W_ORF	YDL146W	LDB17	biological_process	-0.4	0.11	n	n	-0.145	1
YDL147W_ORF	YDL147W	RPN5	ubiquitin-dependent protein catabolic process	-0.15	-0.07	-0.17	-0.59	-0.245	0.127313
YDL148C_ORF	YDL148C	NOP14	ribosome biogenesis and assembly*	-0.09	-0.01	-0.73	-0.96	-0.4475	0.152767
YDL149W_ORF	YDL149W	ATG9	protein targeting to vacuole*	0.38	0.37	n	0.05	0.266667	0.132992
YDL150W_ORF	YDL150W	RPC53	transcription from RNA polymerase III promoter	0.04	-1.64	0.16	0.23	-0.3025	0.547548
YDL151C_ORF	YDL151C	n	n	n	-0.64	0.56	0.34	0.0866667	0.836098
YDL152W_ORF	YDL152W	n	n	-0.22	-0.96	0.18	0.05	-0.2375	0.420093
YDL153C_ORF	YDL153C	SAS10	ribosome biogenesis and assembly*	-0.41	0.23	0.01	0.02	-0.0375	0.797961
YDL154W_ORF	YDL154W	MSH5	meiotic recombination	0.11	0.59	n	n	0.35	1
YDL155W_ORF	YDL155W	CLB3	G2/M transition of mitotic cell cycle*	0.61	0.14	-0.04	0.14	0.2125	0.224113
YDL156W_ORF	YDL156W	YDL156W	biological_process	-0.1	-0.15	0.04	-0.12	-0.0825	0.144946
YDL157C_ORF	YDL157C	YDL157C	biological_process	-0.52	-0.12	-0.11	0.23	-0.13	0.458867
YDL159W_ORF	YDL159W	STE7	protein amino acid phosphorylation*	-0.18	-0.19	0.27	0.22	0.03	0.825203
YDL159W-A_ORF	YDL159W-A	YDL159W-A	biological_process	0.25	0.36	0.23	0.57	0.3525	0.0202072
YDL160C_ORF	YDL160C	DHH1	deadenylation-dependent decapping*	0.13	0.23	-0.02	0.05	0.0975	0.167355
YDL160C-A_ONO_ORF	YDL160C-A	YDL160C-A	biological_process	0.06	-0.17	0.05	-0.08	-0.035	0.570767
YDL161W_ORF	YDL161W	ENT1	endocytosis*	-0.2	-0.02	-0.12	-0.04	-0.095	0.104054
YDL162C_ORF	YDL162C	n	n	n	-1	n	n	-1	1
YDL163W_ORF	YDL163W	n	n	-0.87	n	0.32	n	-0.275	1
YDL164C_ORF	YDL164C	CDC9	nucleotide-excision repair*	0.31	0.35	-0.17	-0.14	0.0875	0.577254
YDL165W_ORF	YDL165W	CDC36	regulation of transcription from RNA polymerase II promoter*	0.4	0.47	-0.4	0.18	0.1625	0.470764
YDL166C_ORF	YDL166C	FAP7	response to oxidative stress*	0.18	-0.29	0.53	-0.21	0.0525	0.799638
YDL167C_ORF	YDL167C	NRP1	ribosome biogenesis and assembly	0.23	-0.3	-0.29	-0.65	-0.2525	0.257992
YDL168W_ORF	YDL168W	SFA1	formaldehyde catabolic process	0.18	0.32	-0.24	-0.15	0.0275	0.849293
YDL169C_ORF	YDL169C	UGX2	biological_process	0.45	0.66	n	0.04	0.383333	0.169864
YDL170W_ORF	YDL170W	UGA3	regulation of transcription from RNA polymerase II promoter*	0.51	-0.24	n	0.28	0.183333	0.495455
YDL171C_ORF	YDL171C	GLT1	glutamate biosynthetic process	0.54	0.12	-0.05	-0.14	0.1175	0.492682
YDL172C_ORF	YDL172C	n	n	-0.01	-0.77	0.07	-0.42	-0.2825	0.242765
YDL173W_ORF	YDL173W	YDL173W	biological_process	-0.11	-0.07	-0.18	-0.08	-0.11	0.0213757
YDL174C_ORF	YDL174C	DLD1	aerobic respiration*	-0.12	-0.26	0.11	0.1	-0.0425	0.66849
YDL175C_ORF	YDL175C	AIR2	mRNA export from nucleus*	0.15	0.07	-0.3	-0.07	-0.0375	0.729048
YDL176W_ORF	YDL176W	YDL176W	biological_process	-0.08	-0.02	-0.08	-0.08	-0.065	0.022669
YDL177C_ORF	YDL177C	YDL177C	biological_process	0.12	0.31	0.21	-0.06	0.145	0.162193
YDL178W_ORF	YDL178W	DLD2	lactate metabolic process	-0.41	-0.15	n	n	-0.28	1
YDL179W_ORF	YDL179W	PCL9	cell cycle	0.06	0.06	-0.24	-0.06	-0.045	0.570656
YDL180W_ORF	YDL180W	YDL180W	biological_process	0.38	0.17	-0.35	-0.4	-0.05	0.8121
YDL181W_ORF	YDL181W	INH1	ATP synthesis coupled proton transport	0.35	0.74	0.15	0.43	0.4175	0.0422662
YDL182W_ORF	YDL182W	LYS20	lysine biosynthetic process via aminoadipic acid	0.15	0.36	0.17	0.29	0.2425	0.0166342
YDL183C_ORF	YDL183C	YDL183C	biological_process	-0.31	-0.15	-0.51	0.28	-0.1725	0.3797
YDL184C_OCH_DS100_ORF	YDL184C	RPL41A	translation	-0.34	0.47	-0.63	0.12	-0.095	0.722517
YDL184C_ORF	YDL184C	RPL41A	translation	-0.12	0.98	0.58	1.29	0.6825	0.110761
YDL185W_ORF	YDL185W	TFP1	vacuolar acidification*	0.16	0.12	-0.02	-0.19	0.0175	0.839312
YDL186W_ORF	YDL186W	YDL186W	biological_process	-0.21	-0.38	-0.12	-0.13	-0.21	0.0397116
YDL187C_ORF	YDL187C	n	n	n	n	0.17	n	0.17	1
YDL188C_ORF	YDL188C	PPH22	translation*	-0.1	0.27	-0.46	-0.68	-0.2425	0.328909
YDL189W_ORF	YDL189W	RBS1	galactose metabolic process	0.82	0.79	n	0.11	0.573333	0.131911
YDL190C_ORF	YDL190C	UFD2	response to stress*	0.52	0.39	n	n	0.455	1
YDL191W_INT_1	YDL191W	RPL35A	translation	n	-1.45	n	0.45	-0.5	1
YDL191W_OCH_DS100_ORF	YDL191W	RPL35A	translation	-0.01	0.46	-0.22	0.01	0.06	0.703258
YDL191W_ORF	YDL191W	RPL35A	translation	0.03	0.2	-0.38	-0.07	-0.055	0.682296
YDL192W_ORF	YDL192W	ARF1	telomere maintenance*	-0.02	0.34	-0.56	-0.33	-0.1425	0.518234
YDL193W_ORF	YDL193W	NUS1	secretory pathway	0.35	0.4	-0.29	-0.07	0.0975	0.599712
YDL194W_ORF	YDL194W	SNF3	signal transduction*	0.35	0.67	n	0.19	0.403333	0.103704
YDL195W_ORF	YDL195W	SEC31	ER to Golgi vesicle-mediated transport	-0.61	-0.78	0.35	-0.15	-0.2975	0.325346
YDL196W_ORF	YDL196W	n	n	-0.09	0.11	n	-0.27	-0.0833333	0.526953
YDL197C_ORF	YDL197C	ASF2	chromatin silencing at silent mating-type cassette	0.69	1.05	-0.12	0.05	0.4175	0.224445
YDL198C_ORF	YDL198C	GGC1	mitochondrial genome maintenance*	1.01	0.98	n	0.82	0.936667	0.00394057
YDL199C_ORF	YDL199C	YDL199C	biological_process	-0.49	-0.8	0.54	-0.09	-0.21	0.520231
YDL200C_ORF	YDL200C	MGT1	DNA dealkylation	0.07	-1.04	-0.06	0.13	-0.225	0.472527
YDL201W_ORF	YDL201W	TRM8	ribosome biogenesis and assembly*	0.02	0.12	0.15	-0.21	0.02	0.822078
YDL202W_ORF	YDL202W	MRPL11	translation	0.1	0.24	-0.1	0.16	0.1	0.262013
YDL203C_ORF	YDL203C	ACK1	biological_process	-0.02	0.46	0.21	0.34	0.2475	0.0951101
YDL204W_ORF	YDL204W	RTN2	biological_process	0.06	0.38	0.11	0.41	0.24	0.0764382
YDL205C_ORF	YDL205C	HEM3	heme biosynthetic process	0.21	-0.11	0.16	-0.08	0.045	0.62014
YDL206W_ORF	YDL206W	YDL206W	biological_process	-0.52	-0.26	n	n	-0.39	1
YDL207W_ORF	YDL207W	GLE1	poly(A)+ mRNA export from nucleus	n	0.7	0.27	0.55	0.506667	0.0566464
YDL208W_ORF	YDL208W	NHP2	35S primary transcript processing*	0	-0.28	0.01	0.02	-0.0625	0.486145
YDL209C_ORF	YDL209C	CWC2	nuclear mRNA splicing, via spliceosome	-0.17	-0.64	0.57	-0.28	-0.13	0.644079
YDL209C_TIL_4_96__ORF	YDL209C	CWC2	nuclear mRNA splicing, via spliceosome	0.49	0.14	0.28	0.03	0.235	0.0986085
YDL209C_TIL_5_220__ORF	YDL209C	CWC2	nuclear mRNA splicing, via spliceosome	0.53	0.35	0.29	0.07	0.31	0.0468587
YDL209C_TIL_6_71__ORF	YDL209C	CWC2	nuclear mRNA splicing, via spliceosome	0.42	0.35	n	-0.08	0.23	0.279017
YDL209C_TIL_7_131__ORF	YDL209C	CWC2	nuclear mRNA splicing, via spliceosome	0.32	-1.12	0.45	0	-0.0875	0.838176
YDL210W_ORF	YDL210W	UGA4	transport*	n	0.02	n	n	0.02	1
YDL211C_ORF	YDL211C	YDL211C	biological_process	n	-0.14	0.19	-0.66	-0.203333	0.497547
YDL212W_ORF	YDL212W	SHR3	ER to Golgi vesicle-mediated transport*	0.28	0.26	-0.07	-0.16	0.0775	0.541133
YDL213C_ORF	YDL213C	NOP6	rRNA processing*	-0.14	0.14	-0.16	-0.09	-0.0625	0.432329
YDL214C_ORF	YDL214C	PRR2	MAPKKK cascade	0.08	-0.46	n	n	-0.19	1
YDL215C_ORF	YDL215C	GDH2	nitrogen compound metabolic process	0.41	0.37	-0.14	0.18	0.205	0.200787
YDL216C_ORF	YDL216C	RRI1	adaptation to pheromone during conjugation with cellular fusion*	0.07	0.21	n	-0.42	-0.0466667	0.829749
YDL217C_ORF	YDL217C	TIM22	protein import into mitochondrial inner membrane	0.64	-0.06	0.37	0.12	0.2675	0.177239
YDL218W_ORF	YDL218W	YDL218W	biological_process	-0.33	-0.31	n	n	-0.32	1
YDL219W_AAA_18_NCR	YDL219W	DTD1	translation*	-0.46	-0.97	0.53	0.45	-0.1125	0.777178
YDL219W_JXN_EE20_1_ORF	YDL219W	DTD1	translation*	-0.5	-0.51	-0.16	-0.23	-0.35	0.0307085
YDL219W_JXN_EI_1_ORF	YDL219W	DTD1	translation*	0.3	0.36	-0.17	-0.07	0.105	0.484675
YDL219W_JXN_IE_1_ORF	YDL219W	DTD1	translation*	0.29	0.35	-0.2	0.18	0.155	0.298188
YDL219W_ORF	YDL219W	DTD1	translation*	-0.55	-0.81	0.05	-0.14	-0.3625	0.159596
YDL220C_ORF	YDL220C	CDC13	telomere maintenance*	-0.02	0.37	n	-0.45	-0.0333333	0.900956
YDL221W_ORF	YDL221W	n	n	n	-0.03	n	n	-0.03	1
YDL222C_ORF	YDL222C	FMP45	cell wall organization and biogenesis*	n	0.19	n	n	0.19	1
YDL223C_ORF	YDL223C	HBT1	cellular morphogenesis during conjugation with cellular fusion	0.11	0.22	-0.27	-0.59	-0.1325	0.525845
YDL224C_ORF	YDL224C	WHI4	regulation of cell size	0.2	0.45	0.32	0.11	0.27	0.0353106
YDL225W_ORF	YDL225W	SHS1	establishment of cell polarity (sensu Fungi)*	0.09	0.29	-0.3	-0.3	-0.055	0.733555
YDL226C_ORF	YDL226C	GCS1	ER to Golgi vesicle-mediated transport*	-0.1	-0.92	0.11	0.21	-0.175	0.544172
YDL227C_ORF	YDL227C	HO	gene conversion at mating-type locus*	0.09	0.01	-0.36	-0.32	-0.145	0.29323
YDL228C_ORF	YDL228C	n	n	n	-0.86	n	n	-0.86	1
YDL229W_OCH_DS100_ORF	YDL229W	SSB1	translation*	0.46	0.64	0.17	0.19	0.365	0.0482404
YDL229W_ORF	YDL229W	SSB1	translation*	0.68	1.04	-0.16	0.46	0.505	0.138624
YDL230W_ORF	YDL230W	PTP1	protein amino acid dephosphorylation	-0.02	0.16	n	0.21	0.116667	0.236782
YDL231C_ORF	YDL231C	BRE4	endocytosis	0.25	0.3	0.18	0.83	0.39	0.0788361
YDL232W_ORF	YDL232W	OST4	protein amino acid N-linked glycosylation	-0.23	0.24	-0.05	0.27	0.0575	0.66447
YDL233W_ORF	YDL233W	YDL233W	biological_process	0.39	0.56	n	0.05	0.333333	0.156231
YDL234C_ORF	YDL234C	GYP7	vesicle-mediated transport	-0.11	0.25	n	0.23	0.123333	0.401745
YDL235C_ORF	YDL235C	YPD1	response to osmotic stress*	-0.44	-0.39	-0.6	-0.75	-0.545	0.00686899
YDL236W_ORF	YDL236W	PHO13	protein amino acid dephosphorylation*	0.45	0.2	0.14	0.03	0.205	0.104488
YDL237W_ORF	YDL237W	YDL237W	biological_process	0.55	0.34	-0.03	0.11	0.2425	0.153924
YDL238C_ORF	YDL238C	GUD1	guanine metabolic process	0.56	0.06	0.12	0.71	0.3625	0.109421
YDL239C_ORF	YDL239C	ADY3	spore wall assembly (sensu Fungi)*	0.61	n	0.57	n	0.59	1
YDL240C-A_ORF	YDL240C-A	n	n	-0.41	-0.11	-0.28	-0.49	-0.3225	0.0302145
YDL240W_ORF	YDL240W	LRG1	small GTPase mediated signal transduction*	0.06	-0.3	-0.24	n	-0.16	0.287303
YDL241W_ORF	YDL241W	YDL241W	biological_process	-0.02	0.27	-0.45	n	-0.0666667	0.780127
YDL243C_OCH__ORF	YDL243C	AAD4	response to toxin*	-0.08	0.12	-0.11	-0.27	-0.085	0.366226
YDL243C_ORF	YDL243C	AAD4	response to toxin*	-1.05	-1.07	0.4	-0.63	-0.5875	0.186614
YDL244W_OCH__ORF	YDL244W	THI13	thiamin biosynthetic process	-0.47	0.14	n	n	-0.165	1
YDL244W_ORF	YDL244W	THI13	thiamin biosynthetic process	0.14	0.3	0.04	-0.2	0.07	0.551688
YDL245C_ORF	YDL245C	HXT15	hexose transport	0.55	0.14	0.22	0.14	0.2625	0.0745659
YDL246C_ORF	YDL246C	SOR2	hexose metabolic process	0.8	0.54	n	n	0.67	1
YDL247W_OCH_DS100_ORF	YDL247W	MPH2	carbohydrate transport	n	n	n	0.11	0.11	1
YDL247W_ORF	YDL247W	MPH2	carbohydrate transport	n	-0.56	n	0.7	0.07	1
YDL247W-A_ORF	YDL247W-A	n	n	-0.3	-0.1	-0.31	-0.41	-0.28	0.0229699
YDL248W_OCH__ORF	YDL248W	COS7	biological_process	1.34	-0.07	-0.46	-0.55	0.065	0.891336
YDL248W_ORF	YDL248W	COS7	biological_process	-0.56	-0.06	-0.01	0.38	-0.0625	0.767099
YDR001C_ORF	YDR001C	NTH1	response to stress*	0.19	0.68	-0.1	0.13	0.225	0.263758
YDR002W_ORF	YDR002W	YRB1	ubiquitin-dependent protein catabolic process*	0	0.26	-0.06	0.29	0.1225	0.282124
YDR003W_ORF	YDR003W	RCR2	vesicle-mediated transport	-0.45	0.78	0.26	0.71	0.325	0.33386
YDR003W-A_ONO_ORF	YDR003W-A	YDR003W-A	biological_process	0.76	0.8	0.43	0.6	0.6475	0.00460038
YDR004W_ORF	YDR004W	RAD57	telomere maintenance via recombination*	0.11	0.27	n	0.3	0.226667	0.0615108
YDR005C_INT_1	YDR005C	MAF1	negative regulation of transcription from RNA polymerase III promoter	n	-0.29	n	n	-0.29	1
YDR005C_ORF	YDR005C	MAF1	negative regulation of transcription from RNA polymerase III promoter	-0.33	0.28	-0.67	-0.18	-0.225	0.336471
YDR006C_ORF	YDR006C	SOK1	cAMP-mediated signaling	0.46	0.54	0.16	0.66	0.455	0.0235859
YDR007W_ORF	YDR007W	TRP1	tryptophan biosynthetic process*	-0.67	-0.96	0.04	-0.23	-0.455	0.134034
YDR008C_ORF	YDR008C	n	n	-0.16	-0.44	0.19	-0.34	-0.1875	0.268836
YDR009W_ORF	YDR009W	GAL3	positive regulation of transcription by galactose*	0.53	0.75	0.17	0.19	0.41	0.061317
YDR011W_ORF	YDR011W	SNQ2	response to drug*	0.06	-0.15	0.19	-0.46	-0.09	0.570807
YDR012W_OCH_DS100_ORF	YDR012W	RPL4B	translation	0.07	0.18	0.24	0.01	0.125	0.0957089
YDR012W_ORF	YDR012W	RPL4B	translation	0.93	0.5	0.54	0.37	0.585	0.0167179
YDR013W_ORF	YDR013W	PSF1	DNA-dependent DNA replication	0.34	0.43	0.09	-0.07	0.1975	0.183166
YDR014W_ORF	YDR014W	RAD61	response to radiation	0.45	-0.17	n	n	0.14	1
YDR016C_ORF	YDR016C	DAD1	mitotic spindle organization and biogenesis in nucleus*	0.23	0.49	0.04	0.19	0.2375	0.0848222
YDR017C_ORF	YDR017C	KCS1	response to drug*	0.31	0.07	-0.22	-0.8	-0.16	0.551541
YDR018C_ORF	YDR018C	YDR018C	phospholipid biosynthetic process	0.18	-0.02	n	n	0.08	1
YDR019C_ORF	YDR019C	GCV1	one-carbon compound metabolic process*	-0.06	-0.05	-0.07	-0.3	-0.12	0.139951
YDR020C_ORF	YDR020C	YDR020C	biological_process	0.04	-0.02	-0.1	-0.77	-0.2125	0.340615
YDR021W_ORF	YDR021W	FAL1	35S primary transcript processing	-0.28	-0.44	-0.26	n	-0.326667	0.0290841
YDR022C_ORF	YDR022C	CIS1	autophagy*	0.19	n	n	n	0.19	1
YDR023W_ORF	YDR023W	SES1	seryl-tRNA aminoacylation	-0.53	-0.07	-0.27	-0.06	-0.2325	0.12569
YDR024W_ORF	YDR024W	n	n	n	-0.48	n	-0.52	-0.5	1
YDR025W_INT_1	YDR025W	RPS11A	translation*	-0.71	0.16	n	-0.07	-0.206667	0.510428
YDR025W_ORF	YDR025W	RPS11A	translation*	0.88	1.11	0.22	0.32	0.6325	0.0607262
YDR026C_ORF	YDR026C	YDR026C	biological_process	0.29	0.19	0.32	0.28	0.27	0.00236456
YDR027C_ORF	YDR027C	VPS54	telomere maintenance*	n	0.29	-0.22	0.38	0.15	0.506269
YDR028C_ORF	YDR028C	REG1	negative regulation of transcription from RNA polymerase II promoter*	n	0.25	-0.06	0.18	0.123333	0.319351
YDR029W_ORF	YDR029W	n	n	0.19	0.21	-0.19	n	0.07	0.644476
YDR030C_ORF	YDR030C	RAD28	DNA repair	0.2	-0.72	0.86	-0.33	0.0025	0.994633
YDR031W_ORF	YDR031W	MIC14	biological_process	n	-0.22	-0.36	0.52	-0.02	0.948268
YDR032C_ORF	YDR032C	PST2	biological_process	0.59	0.5	0.1	0.36	0.3875	0.0361042
YDR033W_ORF	YDR033W	MRH1	biological_process	0.91	0.74	0.3	0.09	0.51	0.0748202
YDR033W_TIL_3_4__ORF	YDR033W	MRH1	biological_process	n	-0.11	0.07	n	-0.02	1
YDR033W_TIL_4_177__ORF	YDR033W	MRH1	biological_process	0.26	-0.46	0.46	-0.33	-0.0175	0.942474
YDR033W_TIL_5_89__ORF	YDR033W	MRH1	biological_process	0.81	-0.15	0.33	-0.36	0.1575	0.588874
YDR033W_TIL_6_228__ORF	YDR033W	MRH1	biological_process	0.71	-0.21	0.45	0.29	0.31	0.207879
YDR033W_TIL_7_11__ORF	YDR033W	MRH1	biological_process	0.64	-0.08	0.18	-0.4	0.085	0.724712
YDR033W_TIL_8_86__ORF	YDR033W	MRH1	biological_process	1.08	0.38	0.26	-0.11	0.4025	0.204063
YDR034C_ORF	YDR034C	LYS14	lysine biosynthetic process via aminoadipic acid	0.45	0.65	n	0.48	0.526667	0.0136936
YDR034C-A_ORF	YDR034C-A	YDR034C-A	biological_process	-0.03	-0.54	n	n	-0.285	1
YDR034C-C_ORF	YDR034C-C	n	n	-0.2	0.05	-0.19	-0.4	-0.185	0.138042
YDR034C-D_ORF	YDR034C-D	n	n	0.17	0.13	0.17	-0.66	-0.0475	0.831175
YDR034W-B_ORF	YDR034W-B	YDR034W-B	biological_process	-0.24	-0.57	n	n	-0.405	1
YDR035W_ORF	YDR035W	ARO3	aromatic amino acid family biosynthetic process	-0.09	-0.13	0.29	0.18	0.0625	0.584822
YDR036C_ORF	YDR036C	EHD3	endocytosis*	0.32	-0.02	0.11	-0.21	0.05	0.68407
YDR037W_OCH__ORF	YDR037W	KRS1	lysyl-tRNA aminoacylation	0.4	0.55	-0.21	-0.34	0.1	0.680662
YDR037W_ORF	YDR037W	KRS1	lysyl-tRNA aminoacylation	0.39	0.2	-0.08	-0.19	0.08	0.587183
YDR038C_ORF	YDR038C	ENA5	sodium ion transport	0.41	0.08	0.26	0.48	0.3075	0.0403679
YDR039C_ORF	YDR039C	ENA2	potassium ion transport*	0.21	-0.06	0.32	0.17	0.16	0.138974
YDR040C_ORF	YDR040C	ENA1	response to salt stress*	0.25	-0.05	0.26	0.1	0.14	0.151523
YDR041W_ORF	YDR041W	RSM10	translation	0.2	0.3	-0.07	-0.31	0.03	0.841466
YDR042C_ORF	YDR042C	YDR042C	biological_process	0.18	n	n	n	0.18	1
YDR043C_ORF	YDR043C	NRG1	regulation of transcription from RNA polymerase II promoter*	n	-0.59	n	-0.39	-0.49	1
YDR044W_ORF	YDR044W	HEM13	heme biosynthetic process	-0.03	0.24	-0.31	-0.22	-0.08	0.557542
YDR045C_ORF	YDR045C	RPC11	transcription from RNA polymerase III promoter	0.19	0	0.15	-0.22	0.03	0.788199
YDR046C_ORF	YDR046C	BAP3	amino acid transport	0.73	0.52	0.4	0.36	0.5025	0.00907267
YDR047W_ORF	YDR047W	HEM12	heme biosynthetic process	0.01	-0.51	0.6	0.09	0.0475	0.847768
YDR048C_ORF	YDR048C	n	n	n	-0.47	n	n	-0.47	1
YDR049W_ORF	YDR049W	YDR049W	biological_process	0.1	0.04	0	-0.43	-0.0725	0.622292
YDR050C_ORF	YDR050C	TPI1	glycolysis	0.75	0.92	0.24	0.73	0.66	0.0203696
YDR051C_ORF	YDR051C	YDR051C	biological_process	-0.12	0.01	-0.35	-0.16	-0.155	0.128738
YDR052C_ORF	YDR052C	DBF4	DNA replication initiation*	-1.2	-0.47	-0.33	-1.01	-0.7525	0.0368125
YDR053W_ORF	YDR053W	n	n	n	-1.15	n	n	-1.15	1
YDR054C_ORF	YDR054C	CDC34	G1/S transition of mitotic cell cycle*	-0.04	-0.29	0.11	-0.17	-0.0975	0.339139
YDR055W_ORF	YDR055W	PST1	cell wall organization and biogenesis*	-0.45	-0.35	0.53	-0.1	-0.0925	0.702661
YDR056C_ORF	YDR056C	YDR056C	biological_process	-0.11	0.03	-0.35	-0.41	-0.21	0.134085
YDR057W_ORF	YDR057W	YOS9	ER-associated protein catabolic process	-0.22	0.06	n	n	-0.08	1
YDR058C_ORF	YDR058C	TGL2	lipid metabolic process	0.49	0.25	n	n	0.37	1
YDR059C_INT_1	YDR059C	UBC5	endocytosis*	n	-0.07	n	n	-0.07	1
YDR059C_ORF	YDR059C	UBC5	endocytosis*	-0.16	0.23	0.27	-0.19	0.0375	0.780576
YDR060W_ORF	YDR060W	MAK21	ribosome biogenesis and assembly*	-0.16	-0.28	-0.08	-0.64	-0.29	0.100807
YDR061W_ORF	YDR061W	YDR061W	biological_process	0.1	0.3	n	-0.03	0.123333	0.327495
YDR062W_ORF	YDR062W	LCB2	sphingolipid biosynthetic process	0.69	0.27	-0.07	0.66	0.3875	0.120416
YDR063W_ORF	YDR063W	YDR063W	biological_process	-0.67	-0.13	-0.41	-0.22	-0.3575	0.0579385
YDR064W_INT_1	YDR064W	RPS13	translation	0.98	0.4	n	0.1	0.493333	0.196317
YDR064W_ORF	YDR064W	RPS13	translation	0.26	0.22	-0.12	-0.1	0.065	0.567286
YDR065W_ORF	YDR065W	YDR065W	vacuolar acidification	0.37	0.37	n	n	0.37	1
YDR066C_ORF	YDR066C	YDR066C	biological_process	0.13	n	n	n	0.13	1
YDR067C_ORF	YDR067C	OCA6	biological_process	n	0.19	-0.71	-0.07	-0.196667	0.538626
YDR068W_ORF	YDR068W	DOS2	biological_process	0.13	0.4	-0.26	-0.53	-0.065	0.772876
YDR069C_ORF	YDR069C	DOA4	telomere maintenance*	n	-0.34	n	n	-0.34	1
YDR070C_ORF	YDR070C	FMP16	biological_process	-0.46	0.29	n	-0.23	-0.133333	0.608857
YDR071C_ORF	YDR071C	PAA1	establishment and/or maintenance of chromatin architecture	-0.27	0.1	-1.14	-0.77	-0.52	0.152825
YDR072C_ORF	YDR072C	IPT1	sphingolipid biosynthetic process*	0.78	0.7	0.21	-0.01	0.42	0.115076
YDR073W_ORF	YDR073W	SNF11	chromatin remodeling	-0.56	0.01	-0.78	-0.33	-0.415	0.0910382
YDR074W_ORF	YDR074W	TPS2	response to stress*	-0.28	0.81	-0.34	0.24	0.1075	0.71513
YDR075W_ORF	YDR075W	PPH3	response to drug*	-0.77	-0.92	-0.16	-0.15	-0.5	0.089195
YDR076W_ORF	YDR076W	RAD55	meiotic DNA recombinase assembly*	-0.46	-0.44	-0.1	0.09	-0.2275	0.188722
YDR077W_OCH__ORF	YDR077W	SED1	cell wall organization and biogenesis*	0.49	0.81	0.44	0.53	0.5675	0.00638097
YDR077W_ORF	YDR077W	SED1	cell wall organization and biogenesis*	1.48	1.88	0.65	1.28	1.3225	0.0141507
YDR078C_ORF	YDR078C	SHU2	error-free DNA repair	0.04	0.59	0.28	0.4	0.3275	0.0654058
YDR079C-A_ORF	YDR079C-A	TFB5	DNA repair*	-0.32	-0.71	-0.1	0.48	-0.1625	0.559877
YDR079W_ORF	YDR079W	PET100	aerobic respiration*	-0.3	-0.21	-0.56	0.11	-0.24	0.180999
YDR080W_ORF	YDR080W	VPS41	vacuole fusion, non-autophagic*	-0.1	-0.38	-0.43	-0.22	-0.2825	0.0333502
YDR081C_ORF	YDR081C	PDC2	transcription from RNA polymerase II promoter*	-0.1	-0.32	-0.23	-0.58	-0.3075	0.0562477
YDR082W_ORF	YDR082W	STN1	telomere capping	0.29	0.04	0.55	0.39	0.3175	0.0590362
YDR083W_ORF	YDR083W	RRP8	telomere maintenance*	-0.39	-0.4	-0.22	-0.27	-0.32	0.00555433
YDR084C_ORF	YDR084C	TVP23	vesicle-mediated transport	0.37	0.28	-0.15	0.22	0.18	0.213184
YDR085C_ORF	YDR085C	AFR1	pheromone-dependent signal transduction during conjugation with cellular fusion*	-0.01	0.21	-0.37	n	-0.0566667	0.769363
YDR086C_ORF	YDR086C	SSS1	SRP-dependent cotranslational protein targeting to membrane, translocation*	0.17	0.39	-0.07	0.31	0.2	0.14157
YDR087C_ORF	YDR087C	RRP1	ribosome biogenesis and assembly*	-0.23	-0.28	-0.11	-0.62	-0.31	0.0658732
YDR088C_ORF	YDR088C	SLU7	generation of catalytic spliceosome for second transesterification step	-0.95	-0.39	-0.52	-1.29	-0.7875	0.0314526
YDR089W_ORF	YDR089W	YDR089W	membrane organization and biogenesis	-0.5	-0.32	0.17	-0.32	-0.2425	0.19053
YDR090C_ORF	YDR090C	YDR090C	biological_process	0.43	-0.09	n	0.18	0.173333	0.367638
YDR091C_ORF	YDR091C	RLI1	translational initiation*	0.12	-0.27	-0.14	0.07	-0.055	0.588811
YDR092W_ORF	YDR092W	UBC13	protein monoubiquitination*	-0.32	-0.22	-0.04	0.16	-0.105	0.393488
YDR093W_ORF	YDR093W	DNF2	endocytosis*	-0.03	0.47	-0.03	0.1	0.1275	0.359755
YDR094W_ORF	YDR094W	n	n	0.55	0.63	0.02	0.34	0.385	0.0663321
YDR096W_ORF	YDR096W	GIS1	spore wall assembly (sensu Fungi)*	-0.37	0.48	-0.07	0.34	0.095	0.657949
YDR097C_ORF	YDR097C	MSH6	mismatch repair*	0.32	0.29	-0.32	-0.07	0.055	0.743394
YDR098C_ORF	YDR098C	GRX3	response to oxidative stress*	0.59	0.6	-0.22	0.43	0.35	0.168903
YDR098C-A_ORF	YDR098C-A	n	n	-0.15	1.5	0.61	1.27	0.8075	0.117554
YDR098C-B_ORF	YDR098C-B	n	n	0.13	0.52	0.2	0.65	0.375	0.0575954
YDR099W_ORF	YDR099W	BMH2	sporulation (sensu Fungi)*	0	0.65	-0.4	-0.02	0.0575	0.826072
YDR100W_ORF	YDR100W	TVP15	vesicle-mediated transport	0.71	0.61	0.47	0.59	0.595	0.00122006
YDR101C_ORF	YDR101C	ARX1	ribosome biogenesis and assembly*	-0.22	-0.64	-0.08	-0.55	-0.3725	0.0676647
YDR103W_ORF	YDR103W	STE5	invasive growth (sensu Saccharomyces)*	-0.15	0.01	0.3	-0.34	-0.045	0.761546
YDR104C_ORF	YDR104C	SPO71	spore wall assembly (sensu Fungi)	-0.07	0.08	n	-0.08	-0.0233333	0.696226
YDR105C_ORF	YDR105C	TMS1	biological_process	0.28	0.03	0.14	-0.21	0.06	0.602848
YDR107C_ORF	YDR107C	TMN2	biological_process	0.44	0.35	-0.07	0.13	0.2125	0.160437
YDR108W_ORF	YDR108W	GSG1	ER to Golgi vesicle-mediated transport*	-0.23	-0.24	n	-0.18	-0.216667	0.0072575
YDR109C_ORF	YDR109C	YDR109C	biological_process	-1.92	-1.12	-0.12	-1.3	-1.115	0.0582786
YDR110W_ORF	YDR110W	FOB1	replicative cell aging*	-0.11	-0.44	0.03	-1.04	-0.39	0.199831
YDR111C_ORF	YDR111C	ALT2	biological_process	0.3	-0.35	0.52	-0.17	0.075	0.735006
YDR113C_ORF	YDR113C	PDS1	mitotic sister chromatid segregation*	-1.65	-0.52	-0.07	-0.3	-0.635	0.167778
YDR114C_ORF	YDR114C	YDR114C	biological_process	n	-1.12	0.01	-0.48	-0.53	0.246665
YDR115W_AAA_10_NCR	YDR115W	YDR115W	telomere maintenance*	-0.53	-0.09	-0.54	-0.36	-0.38	0.0363765
YDR115W_ORF	YDR115W	YDR115W	telomere maintenance*	-0.09	-0.08	0.02	-0.18	-0.0825	0.137046
YDR116C_ORF	YDR116C	MRPL1	translation*	0.08	-0.01	0.34	0.18	0.1475	0.143862
YDR117C_ORF	YDR117C	TMA64	biological_process	n	-0.14	-0.51	-0.18	-0.276667	0.142231
YDR118W_ORF	YDR118W	APC4	mitotic sister chromatid segregation*	-0.1	-0.42	n	-0.27	-0.263333	0.104295
YDR119W_ORF	YDR119W	YDR119W	biological_process	0.51	0.39	-0.15	0.1	0.2125	0.247433
YDR120C_ORF	YDR120C	TRM1	ribosome biogenesis and assembly*	0.12	0.23	0.09	-0.03	0.1025	0.150949
YDR121W_ORF	YDR121W	DPB4	chromatin silencing at telomere*	-0.86	-0.69	0.1	-0.19	-0.41	0.161426
YDR122W_ORF	YDR122W	KIN1	exocytosis	-0.14	-0.03	-0.32	-0.06	-0.1375	0.12516
YDR123C_ORF	YDR123C	INO2	positive regulation of transcription from RNA polymerase II promoter*	-0.33	0.2	0.24	-0.23	-0.03	0.850353
YDR124W_ORF	YDR124W	YDR124W	biological_process	-0.79	0.71	n	0.04	-0.0133333	0.978273
YDR125C_ORF	YDR125C	ECM18	cell wall organization and biogenesis	n	-0.16	n	n	-0.16	1
YDR126W_ORF	YDR126W	SWF1	spore wall assembly (sensu Fungi)*	0.32	0.01	0.12	n	0.15	0.240121
YDR127W_ORF	YDR127W	ARO1	aromatic amino acid family biosynthetic process	0.23	-0.14	0.09	-0.17	0.0025	0.980762
YDR128W_ORF	YDR128W	YDR128W	biological_process	0.5	0.26	n	0.37	0.376667	0.0322774
YDR129C_ORF	YDR129C	SAC6	endocytosis*	0.01	-0.19	-0.18	-0.19	-0.1375	0.0682257
YDR130C_ORF	YDR130C	FIN1	mitotic sister chromatid segregation*	-0.21	-0.24	-0.15	n	-0.2	0.0170536
YDR131C_ORF	YDR131C	YDR131C	ubiquitin-dependent protein catabolic process	-0.37	-0.03	n	-0.46	-0.286667	0.160006
YDR132C_ORF	YDR132C	YDR132C	biological_process	0.1	-0.09	n	-0.05	-0.0133333	0.839096
YDR133C_ORF	YDR133C	n	n	0.87	0.69	0.51	0.52	0.6475	0.00467816
YDR134C_OCH__ORF	YDR134C	YDR134C	biological_process	1.07	1.41	0.6	0.83	0.9775	0.0110042
YDR134C_ORF	YDR134C	YDR134C	biological_process	1.83	1	0.8	1.5	1.2825	0.0120112
YDR135C_ORF	YDR135C	YCF1	response to drug*	0.18	-0.03	0.2	-0.02	0.0825	0.276856
YDR136C_ORF	YDR136C	n	n	0.32	-0.47	0.49	0.34	0.17	0.489956
YDR137W_ORF	YDR137W	RGP1	retrograde transport, endosome to Golgi	-0.26	-0.52	-0.22	-0.32	-0.33	0.0157679
YDR138W_ORF	YDR138W	HPR1	telomere maintenance*	-0.31	-0.46	-0.23	-0.42	-0.355	0.00655842
YDR139C_JXN_EE20_1_ORF	YDR139C	RUB1	protein neddylation	-0.11	n	-0.45	-0.79	-0.45	0.148921
YDR139C_JXN_EI_1_ORF	YDR139C	RUB1	protein neddylation	-0.15	0.26	-0.25	-0.25	-0.0975	0.480886
YDR139C_JXN_IE_1_ORF	YDR139C	RUB1	protein neddylation	-0.8	-0.17	-0.2	-0.59	-0.44	0.0641975
YDR139C_OCH_DS100_ORF	YDR139C	RUB1	protein neddylation	-0.11	0.23	-0.33	-0.1	-0.0775	0.550022
YDR140W_ORF	YDR140W	MTQ2	peptidyl-glutamine methylation	-0.45	0.4	0.19	0.41	0.1375	0.545441
YDR141C_ORF	YDR141C	DOP1	cell morphogenesis*	-0.09	-0.87	-0.3	-0.16	-0.355	0.138763
YDR142C_ORF	YDR142C	PEX7	peroxisome organization and biogenesis*	-0.52	-0.09	-0.23	-0.63	-0.3675	0.0607302
YDR143C_ORF	YDR143C	SAN1	response to stress*	0.53	0.59	-0.01	-0.07	0.26	0.232111
YDR144C_ORF	YDR144C	MKC7	proteolysis	0.24	0.37	-0.09	0.25	0.1925	0.146193
YDR145W_ORF	YDR145W	TAF12	transcription initiation from RNA polymerase II promoter*	0.07	0.01	-0.14	0.21	0.0375	0.640706
YDR146C_ORF	YDR146C	SWI5	G1-specific transcription in mitotic cell cycle	0.05	-0.05	-0.04	-0.24	-0.07	0.334136
YDR147W_ORF	YDR147W	EKI1	phosphatidylethanolamine biosynthetic process	-0.11	-0.01	-0.18	-0.37	-0.1675	0.114685
YDR148C_ORF	YDR148C	KGD2	tricarboxylic acid cycle*	0.43	0.48	-0.18	0.2	0.2325	0.219877
YDR150W_ORF	YDR150W	NUM1	mitochondrion inheritance*	0.04	0.01	-0.34	-0.46	-0.1875	0.231327
YDR151C_ORF	YDR151C	CTH1	iron ion homeostasis*	-0.36	-0.07	-0.33	n	-0.253333	0.110609
YDR152W_ORF	YDR152W	GIR2	biological_process	0.14	-0.18	n	-0.12	-0.0533333	0.641511
YDR153C_ORF	YDR153C	ENT5	Golgi to endosome transport*	-0.25	-0.11	-0.45	-0.47	-0.32	0.0336135
YDR154C_ORF	YDR154C	n	n	0.57	-0.03	0.35	0.13	0.255	0.146201
YDR155C_OCH__ORF	YDR155C	CPR1	sporulation (sensu Fungi)*	0.95	0.69	0.32	0.61	0.6425	0.0157904
YDR155C_ORF	YDR155C	CPR1	sporulation (sensu Fungi)*	0.8	0.58	0.5	0.36	0.56	0.00890833
YDR156W_ORF	YDR156W	RPA14	telomere maintenance*	0.38	0.13	0.18	0.35	0.26	0.0244999
YDR157W_ORF	YDR157W	n	n	n	-1.35	0.2	-0.29	-0.48	0.404114
YDR158W_ORF	YDR158W	HOM2	response to drug*	0.14	0.14	0.05	-0.07	0.065	0.282505
YDR159W_ORF	YDR159W	SAC3	mRNA export from nucleus*	-0.29	-0.16	-0.21	n	-0.22	0.0283605
YDR161W_ORF	YDR161W	YDR161W	ribosome biogenesis and assembly	0.1	-0.03	-0.21	0.4	0.065	0.647761
YDR162C_ORF	YDR162C	NBP2	response to heat*	-1.56	0.23	-0.47	0.08	-0.43	0.366874
YDR163W_ORF	YDR163W	CWC15	nuclear mRNA splicing, via spliceosome	-0.31	-0.06	-0.04	0.01	-0.1	0.256546
YDR164C_ORF	YDR164C	SEC1	exocytosis*	0.03	0.25	-0.02	-0.22	0.01	0.924022
YDR165W_ORF	YDR165W	TRM82	ribosome biogenesis and assembly*	-0.52	0.01	-0.42	0.27	-0.165	0.43826
YDR166C_ORF	YDR166C	SEC5	cytokinesis*	n	-0.16	-0.14	0.47	0.0566667	0.809732
YDR167W_ORF	YDR167W	TAF10	transcription initiation from RNA polymerase II promoter*	0.12	-0.17	-0.19	-0.21	-0.1125	0.244561
YDR168W_ORF	YDR168W	CDC37	regulation of progression through cell cycle*	-0.2	-0.05	-0.75	-0.28	-0.32	0.124362
YDR169C_ORF	YDR169C	STB3	biological_process	-0.55	0.06	-0.37	0.26	-0.15	0.481594
YDR169C-A_ONO_ORF	YDR169C-A	YDR169C-A	biological_process	0.31	n	n	n	0.31	1
YDR170C_ORF	YDR170C	SEC7	ER to Golgi vesicle-mediated transport*	0.17	0.24	-0.24	-0.07	0.025	0.835537
YDR170W-A_ORF	YDR170W-A	n	n	0.12	0.56	0.58	0.27	0.3825	0.0425312
YDR171W_ORF	YDR171W	HSP42	response to stress*	-1.23	0.5	-0.7	-0.07	-0.375	0.391956
YDR172W_ORF	YDR172W	SUP35	mRNA catabolic process, deadenylation-dependent decay*	-0.16	-0.35	-0.26	-0.55	-0.33	0.028424
YDR173C_ORF	YDR173C	ARG82	response to drug*	-1.03	-0.47	-0.2	-0.69	-0.5975	0.0423583
YDR174W_ORF	YDR174W	HMO1	telomere maintenance*	0.16	0.15	0.06	0.09	0.115	0.0172488
YDR175C_ORF	YDR175C	RSM24	translation*	0.34	0.18	-0.18	0.02	0.09	0.477568
YDR176W_ORF	YDR176W	NGG1	response to drug*	-0.4	0.08	0.2	-0.23	-0.0875	0.571203
YDR177W_ORF	YDR177W	UBC1	endocytosis*	-0.18	0.55	-0.2	-0.47	-0.075	0.754137
YDR178W_ORF	YDR178W	SDH4	tricarboxylic acid cycle*	0.57	0.23	0.47	0.48	0.4375	0.00920588
YDR179C_ORF	YDR179C	CSN9	adaptation to pheromone during conjugation with cellular fusion*	0.29	-0.22	n	n	0.035	1
YDR179W-A_ORF	YDR179W-A	YDR179W-A	biological_process	n	-0.07	n	n	-0.07	1
YDR180W_ORF	YDR180W	SCC2	mitotic sister chromatid cohesion*	-0.34	0.15	n	n	-0.095	1
YDR181C_ORF	YDR181C	SAS4	chromatin silencing at telomere	-0.06	0.09	-0.76	-0.2	-0.2325	0.298934
YDR182W_ORF	YDR182W	CDC1	DNA repair*	0.47	0.34	n	0.08	0.296667	0.122503
YDR182W-A_ONO_ORF	YDR182W-A	YDR182W-A	biological_process	0.89	n	n	n	0.89	1
YDR183W_ORF	YDR183W	PLP1	positive regulation of transcription from RNA polymerase II promoter by pheromones*	-0.71	-0.17	-0.21	0.25	-0.21	0.363493
YDR184C_ORF	YDR184C	ATC1	telomere maintenance*	-0.31	-0.31	-0.64	-0.43	-0.4225	0.0122643
YDR185C_ORF	YDR185C	YDR185C	biological_process	-0.07	0.28	-0.6	-0.31	-0.175	0.417052
YDR186C_ORF	YDR186C	YDR186C	biological_process	-0.01	0.08	-0.5	-0.21	-0.16	0.301533
YDR187C_ORF	YDR187C	n	n	1.03	0.7	0.81	1.08	0.905	0.00209728
YDR188W_ORF	YDR188W	CCT6	protein folding*	-0.14	-0.61	-0.08	-0.1	-0.2325	0.163253
YDR189W_ORF	YDR189W	SLY1	ER to Golgi vesicle-mediated transport	0.2	0.38	0.19	0.23	0.25	0.0109132
YDR190C_ORF	YDR190C	RVB1	regulation of transcription from RNA polymerase II promoter*	-0.11	0.12	-0.46	-0.33	-0.195	0.223482
YDR191W_ORF	YDR191W	HST4	chromatin silencing at telomere*	n	-0.2	n	0.37	0.085	1
YDR192C_ORF	YDR192C	NUP42	mRNA export from nucleus*	0.22	0.5	0.15	0.48	0.3375	0.0324486
YDR193W_ORF	YDR193W	n	n	n	-1.8	n	n	-1.8	1
YDR194C_ORF	YDR194C	MSS116	RNA splicing	-0.13	-0.01	-0.69	-0.17	-0.25	0.195392
YDR195W_ORF	YDR195W	REF2	telomere maintenance*	n	-0.12	-0.27	n	-0.195	1
YDR196C_ORF	YDR196C	YDR196C	coenzyme A biosynthetic process	-0.16	0.42	-0.3	n	-0.0133333	0.957263
YDR197W_ORF	YDR197W	CBS2	translation	-0.05	0.34	-0.24	-0.02	0.0075	0.954498
YDR198C_ORF	YDR198C	RKM2	peptidyl-lysine tri-methylation*	-0.39	-0.28	n	-0.83	-0.5	0.0968115
YDR199W_ORF	YDR199W	n	n	n	n	0.3	-1.13	-0.415	1
YDR200C_ORF	YDR200C	VPS64	protein targeting to vacuole*	-0.67	0.02	-0.96	n	-0.536667	0.206106
YDR201W_ORF	YDR201W	SPC19	microtubule nucleation*	-1.01	-0.99	-0.31	-0.73	-0.76	0.0186175
YDR202C_ORF	YDR202C	RAV2	vacuolar acidification*	0.15	0.33	n	-0.2	0.0933333	0.609526
YDR204W_ORF	YDR204W	COQ4	ubiquinone biosynthetic process	0.01	0.18	-0.01	-0.91	-0.1825	0.512311
YDR205W_ORF	YDR205W	MSC2	zinc ion homeostasis	0.51	0.23	0.16	-0.14	0.19	0.249785
YDR206W_ORF	YDR206W	EBS1	telomere maintenance*	n	-0.09	n	-0.17	-0.13	1
YDR207C_ORF	YDR207C	UME6	response to drug*	-0.32	-0.38	-0.11	0.43	-0.095	0.641848
YDR208W_ORF	YDR208W	MSS4	sporulation (sensu Fungi)*	-0.31	0.05	-0.56	0.1	-0.18	0.332538
YDR210C-C_ORF	YDR210C-C	n	n	0.93	1.45	0.65	1.09	1.03	0.00856981
YDR210C-D_ORF	YDR210C-D	n	n	0.24	0.92	0.21	0.66	0.5075	0.059689
YDR210W_ORF	YDR210W	YDR210W	biological_process	0.81	0.85	0.24	0.76	0.665	0.0187021
YDR210W-A_ORF	YDR210W-A	n	n	-0.26	-0.07	-0.27	0.37	-0.0575	0.726584
YDR210W-B_ORF	YDR210W-B	n	n	0.06	0.65	-0.17	0.72	0.315	0.246224
YDR211W_ORF	YDR211W	GCD6	regulation of translational initiation	-0.18	-0.55	-0.29	-0.3	-0.33	0.0243323
YDR212W_ORF	YDR212W	TCP1	protein folding*	-0.29	-0.34	0.16	0.23	-0.06	0.712843
YDR213W_ORF	YDR213W	UPC2	sterol biosynthetic process*	-0.2	0.2	-0.31	-0.75	-0.265	0.267885
YDR214W_ORF	YDR214W	AHA1	response to stress*	n	0.64	0.46	0.74	0.613333	0.0173766
YDR216W_ORF	YDR216W	ADR1	transcription*	0.26	-0.1	0.07	-0.43	-0.05	0.75532
YDR217C_ORF	YDR217C	RAD9	DNA repair*	0.07	-0.41	0.37	-0.65	-0.155	0.549086
YDR219C_ORF	YDR219C	MFB1	ubiquitin-dependent protein catabolic process*	n	-0.3	-0.94	-0.54	-0.593333	0.0863502
YDR220C_ORF	YDR220C	n	n	n	n	n	-1.2	-1.2	1
YDR221W_ORF	YDR221W	GTB1	protein amino acid N-linked glycosylation*	-0.53	0.03	n	-0.63	-0.376667	0.208084
YDR222W_ORF	YDR222W	YDR222W	biological_process	n	0.23	n	n	0.23	1
YDR224C_OCH__ORF	YDR224C	HTB1	chromatin assembly or disassembly*	-0.46	0.5	-0.29	0.52	0.0675	0.81044
YDR224C_ORF	YDR224C	HTB1	chromatin assembly or disassembly*	0.22	0.42	-0.04	0.23	0.2075	0.115531
YDR225W_OCH_DS100_ORF	YDR225W	HTA1	DNA repair*	0.01	0.65	-0.48	0.49	0.1675	0.558298
YDR225W_ORF	YDR225W	HTA1	DNA repair*	-0.05	0.42	-0.22	0.23	0.095	0.552998
YDR226W_ORF	YDR226W	ADK1	nucleotide metabolic process*	0.47	0.38	0.16	0.25	0.315	0.0194185
YDR227W_ORF	YDR227W	SIR4	telomere maintenance*	-0.03	-0.07	-0.54	-0.03	-0.1675	0.271231
YDR228C_ORF	YDR228C	PCF11	mRNA cleavage*	-0.09	-0.14	0.04	0.02	-0.0425	0.398495
YDR229W_ORF	YDR229W	IVY1	secretory pathway	-0.28	0.1	-0.5	-0.34	-0.255	0.138512
YDR230W_ORF	YDR230W	n	n	n	-0.81	0.46	-0.21	-0.186667	0.661407
YDR231C_ORF	YDR231C	COX20	aerobic respiration*	-0.04	0.34	0.1	0.91	0.3275	0.215804
YDR232W_ORF	YDR232W	HEM1	regulation of transcription*	0.28	0.06	0.04	-0.1	0.07	0.438386
YDR233C_ORF	YDR233C	RTN1	biological_process	0.3	0.22	0.26	0.21	0.2475	0.00123435
YDR234W_ORF	YDR234W	LYS4	lysine biosynthetic process via aminoadipic acid	0.25	0.27	0.31	0.47	0.325	0.00735954
YDR235W_ORF	YDR235W	PRP42	nuclear mRNA splicing, via spliceosome	-0.07	0.07	-0.35	0.16	-0.0475	0.698526
YDR236C_ORF	YDR236C	FMN1	FMN biosynthetic process	0.03	0.25	0	0.24	0.13	0.136922
YDR237W_AAA_0_NCR	YDR237W	MRPL7	translation	n	-0.3	n	n	-0.3	1
YDR237W_ORF	YDR237W	MRPL7	translation	-1.07	-0.1	-0.36	0.14	-0.3475	0.276036
YDR238C_ORF	YDR238C	SEC26	ER to Golgi vesicle-mediated transport	-0.13	-0.1	-0.36	-0.1	-0.1725	0.0711885
YDR239C_ORF	YDR239C	YDR239C	biological_process	-0.19	0.25	0.13	-0.19	0	1
YDR240C_ORF	YDR240C	SNU56	nuclear mRNA splicing, via spliceosome	0.32	0.05	0.07	-0.56	-0.03	0.882762
YDR242W_ORF	YDR242W	AMD2	biological_process	-0.13	0.69	n	0.28	0.28	0.358423
YDR243C_ORF	YDR243C	PRP28	cis assembly of U2-type pre-catalytic spliceosome	0.16	-0.12	-0.2	0.1	-0.015	0.872889
YDR244W_ORF	YDR244W	PEX5	peroxisome organization and biogenesis*	0.43	0.33	-0.73	-0.59	-0.14	0.674779
YDR245W_ORF	YDR245W	MNN10	actin filament organization*	-0.01	-0.04	-0.49	-0.37	-0.2275	0.153324
YDR246W_ORF	YDR246W	TRS23	ER to Golgi vesicle-mediated transport	0.1	0.8	n	0.06	0.32	0.314426
YDR246W-A_ONO_ORF	YDR246W-A	YDR246W-A	biological_process	-0.08	0.34	n	0.59	0.283333	0.284247
YDR247W_ORF	YDR247W	VHS1	protein amino acid phosphorylation*	0.1	0.61	0.09	0.34	0.285	0.102969
YDR248C_ORF	YDR248C	YDR248C	biological_process	-0.94	0.07	-0.94	-0.51	-0.58	0.0937694
YDR249C_ORF	YDR249C	YDR249C	biological_process	0.09	-0.01	0.25	-0.06	0.0675	0.396229
YDR250C_ORF	YDR250C	n	n	-0.04	-0.1	n	-0.13	-0.09	0.0766195
YDR251W_ORF	YDR251W	PAM1	pseudohyphal growth	-0.38	0.61	0.33	1	0.39	0.272798
YDR252W_ORF	YDR252W	BTT1	cotranslational protein folding	-0.94	-0.99	-0.21	-0.7	-0.71	0.0283311
YDR253C_ORF	YDR253C	MET32	sulfur amino acid metabolic process	-0.59	n	-0.37	-0.63	-0.53	0.0224774
YDR254W_ORF	YDR254W	CHL4	chromosome segregation	0.63	0.33	0.3	0.43	0.4225	0.0108773
YDR255C_ORF	YDR255C	RMD5	negative regulation of gluconeogenesis	n	-0.62	-0.14	0.95	0.0633333	0.904029
YDR256C_ORF	YDR256C	CTA1	oxygen and reactive oxygen species metabolic process*	-0.66	-0.1	0.08	-0.16	-0.21	0.276903
YDR257C_ORF	YDR257C	SET7	biological_process	0.58	-1.28	0.12	0.11	-0.1175	0.789471
YDR258C_ORF	YDR258C	HSP78	response to stress*	-0.17	0.38	-0.35	0.45	0.0775	0.722689
YDR259C_ORF	YDR259C	YAP6	positive regulation of transcription from RNA polymerase II promoter	-0.97	-0.22	-0.19	0.08	-0.325	0.244897
YDR260C_ORF	YDR260C	SWM1	spore wall assembly (sensu Fungi)*	-1.14	0.06	-0.08	-0.37	-0.3825	0.248661
YDR261C_ORF	YDR261C	EXG2	cell wall organization and biogenesis	-0.34	0.2	-0.22	-0.42	-0.195	0.252338
YDR261C-C_ORF	YDR261C-C	n	n	0.81	1.33	0.28	0.77	0.7975	0.033867
YDR261C-D_ORF	YDR261C-D	n	n	0.13	0.22	0.56	0.29	0.3	0.0479192
YDR261W-A_ORF	YDR261W-A	n	n	-0.21	-0.02	-0.45	-0.41	-0.2725	0.0709131
YDR261W-B_ORF	YDR261W-B	n	n	0.53	0.77	-0.31	-0.13	0.215	0.466588
YDR262W_ORF	YDR262W	YDR262W	biological_process	0.35	0.61	0.04	0.43	0.3575	0.0574532
YDR263C_ORF	YDR263C	DIN7	DNA repair	-0.44	-0.2	-0.14	-0.41	-0.2975	0.0285034
YDR264C_ORF	YDR264C	AKR1	endocytosis*	-0.04	-0.19	-0.17	-0.06	-0.115	0.0563662
YDR265W_ORF	YDR265W	PEX10	peroxisome organization and biogenesis	-0.03	0.33	0.01	0.24	0.1375	0.214121
YDR266C_ORF	YDR266C	YDR266C	biological_process	0.11	0.21	-0.53	0.04	-0.0425	0.814702
YDR267C_ORF	YDR267C	CIA1	biological_process	-0.41	-0.12	-0.46	-0.51	-0.375	0.023287
YDR268W_ORF	YDR268W	MSW1	tryptophanyl-tRNA aminoacylation	-0.26	-0.22	-0.46	-0.5	-0.36	0.0143795
YDR269C_ORF	YDR269C	n	n	n	-0.04	n	-0.42	-0.23	1
YDR270W_ORF	YDR270W	CCC2	iron ion homeostasis*	-0.81	0.38	-0.17	-0.2	-0.2	0.471039
YDR271C_ORF	YDR271C	n	n	-1.14	-1.09	-0.47	-0.51	-0.8025	0.0212899
YDR272W_ORF	YDR272W	GLO2	carbohydrate metabolic process*	-1.02	-0.37	-0.36	-0.23	-0.495	0.0688324
YDR273W_ORF	YDR273W	DON1	meiosis*	-0.21	-0.12	-0.27	-0.34	-0.235	0.0150684
YDR274C_ORF	YDR274C	n	n	-0.38	-0.15	-0.12	-0.36	-0.2525	0.0342696
YDR275W_ORF	YDR275W	BSC2	biological_process	-0.1	0.13	0.18	0.32	0.1325	0.226403
YDR276C_ORF	YDR276C	PMP3	cation transport*	0.25	0.47	0.33	0.56	0.4025	0.0102199
YDR277C_ORF	YDR277C	MTH1	signal transduction*	0.38	0.47	0.11	0.25	0.3025	0.0308285
YDR278C_ORF	YDR278C	n	n	-0.08	-0.24	n	n	-0.16	1
YDR279W_ORF	YDR279W	RNH202	DNA replication	0.18	0.22	-0.48	0.2	0.03	0.871311
YDR280W_ORF	YDR280W	RRP45	35S primary transcript processing*	-0.74	-0.63	-0.18	-0.21	-0.44	0.0545901
YDR281C_ORF	YDR281C	PHM6	response to drug	-0.92	-1.12	-0.41	-0.88	-0.8325	0.0115993
YDR282C_ORF	YDR282C	YDR282C	biological_process	-0.11	0.27	-0.26	-0.01	-0.0275	0.821387
YDR283C_ORF	YDR283C	GCN2	protein amino acid phosphorylation*	-0.26	0.47	-0.19	-0.49	-0.1175	0.608418
YDR284C_ORF	YDR284C	DPP1	signal transduction*	-0.21	0.11	-0.28	-0.51	-0.2225	0.180603
YDR285W_ORF	YDR285W	ZIP1	synapsis	0.25	0.47	n	-0.25	0.156667	0.538617
YDR286C_ORF	YDR286C	YDR286C	biological_process	0.1	0.32	n	0.36	0.26	0.0845676
YDR287W_ORF	YDR287W	YDR287W	inositol phosphate dephosphorylation	0.08	0.24	-0.07	-0.1	0.0375	0.66412
YDR288W_ORF	YDR288W	NSE3	DNA repair	-0.15	0.2	-0.06	-0.21	-0.055	0.585951
YDR289C_ORF	YDR289C	RTT103	transcription termination from Pol II promoter, RNA polymerase(A) coupled*	0.52	0.53	0.02	-0.22	0.2125	0.338291
YDR291W_ORF	YDR291W	HRQ1	biological_process	0.02	-0.13	n	-0.45	-0.186667	0.310374
YDR292C_ORF	YDR292C	SRP101	protein targeting to ER*	-0.39	-0.11	-0.38	-0.31	-0.2975	0.0195633
YDR293C_ORF	YDR293C	SSD1	response to drug*	-0.05	0.38	-0.43	-0.61	-0.1775	0.477793
YDR294C_ORF	YDR294C	DPL1	sphingolipid metabolic process*	0.27	0.36	n	0.36	0.33	0.0081634
YDR295C_ORF	YDR295C	HDA2	telomere maintenance*	0.4	0.99	0.42	0.68	0.6225	0.0203995
YDR296W_ORF	YDR296W	MHR1	mitochondrial genome maintenance	-0.19	0.36	-0.17	0.32	0.08	0.631631
YDR297W_ORF	YDR297W	SUR2	sphingolipid biosynthetic process*	0.59	0.4	-0.1	-0.14	0.1875	0.378479
YDR298C_AAA_0_NCR	YDR298C	ATP5	ATP synthesis coupled proton transport	n	0.03	n	-0.17	-0.07	1
YDR298C_ORF	YDR298C	ATP5	ATP synthesis coupled proton transport	0.63	0.47	0.29	0.67	0.515	0.00949353
YDR299W_ORF	YDR299W	BFR2	ER to Golgi vesicle-mediated transport	0.48	0.11	-0.07	0.07	0.1475	0.297765
YDR300C_ORF	YDR300C	PRO1	telomere maintenance*	-0.23	0.2	-0.46	-0.2	-0.1725	0.297261
YDR301W_ORF	YDR301W	CFT1	mRNA cleavage*	0.36	0.47	-0.57	0	0.065	0.817345
YDR302W_ORF	YDR302W	GPI11	GPI anchor biosynthetic process	0.32	-0.19	0.68	0.51	0.33	0.177941
YDR303C_ORF	YDR303C	RSC3	RNA elongation from RNA polymerase II promoter*	0.26	0.1	-0.11	0.33	0.145	0.234358
YDR304C_ORF	YDR304C	CPR5	biological_process	0.26	0.55	-0.06	0.28	0.2575	0.131063
YDR305C_INT_1	YDR305C	HNT2	nucleoside catabolic process	0.36	0.15	n	n	0.255	1
YDR305C_ORF	YDR305C	HNT2	nucleoside catabolic process	-0.42	0.35	-0.37	-0.64	-0.27	0.297766
YDR306C_ORF	YDR306C	YDR306C	ubiquitin-dependent protein catabolic process	-0.02	0.21	-0.16	-0.02	0.0025	0.976025
YDR307W_ORF	YDR307W	YDR307W	biological_process	0.32	-0.07	0.04	-0.52	-0.0575	0.763641
YDR308C_ORF	YDR308C	SRB7	transcription from RNA polymerase II promoter	-0.53	-0.29	-0.56	-1.31	-0.6725	0.055688
YDR309C_ORF	YDR309C	GIC2	establishment of cell polarity (sensu Fungi)*	0.58	0.39	0.26	0.33	0.39	0.0108206
YDR310C_ORF	YDR310C	SUM1	telomere maintenance*	0.34	0.45	n	0.23	0.34	0.0331645
YDR311W_ORF	YDR311W	TFB1	transcription initiation from RNA polymerase II promoter*	-0.11	-0.25	-0.28	-0.84	-0.37	0.105149
YDR312W_ORF	YDR312W	SSF2	ribosome biogenesis and assembly*	-0.44	-0.4	-0.27	-0.26	-0.3425	0.00486857
YDR313C_ORF	YDR313C	PIB1	protein ubiquitination	-0.25	0.27	-0.26	-0.16	-0.1	0.483367
YDR314C_ORF	YDR314C	RAD34	nucleotide-excision repair	0.72	0.55	n	n	0.635	1
YDR315C_ORF	YDR315C	IPK1	inositol metabolic process	-0.19	-0.2	-0.58	-0.83	-0.45	0.0631291
YDR316W_ORF	YDR316W	OMS1	biological_process	-0.72	-0.18	-0.47	-0.67	-0.51	0.0252343
YDR316W-A_ORF	YDR316W-A	n	n	0.61	1.29	0.6	1.01	0.8775	0.0135157
YDR316W-B_ORF	YDR316W-B	n	n	0.99	0.55	-0.05	0.15	0.41	0.172762
YDR317W_ORF	YDR317W	HIM1	DNA repair	-0.21	-0.58	-0.1	-0.07	-0.24	0.133182
YDR318W_INT_1	YDR318W	MCM21	chromosome segregation	n	-0.35	n	n	-0.35	1
YDR318W_JXN_EE20_1_ORF	YDR318W	MCM21	chromosome segregation	0.02	0.44	n	0.46	0.306667	0.165977
YDR318W_JXN_EI_1_ORF	YDR318W	MCM21	chromosome segregation	0.42	0.33	n	n	0.375	1
YDR318W_ORF	YDR318W	MCM21	chromosome segregation	-0.23	0.15	-0.37	-0.09	-0.135	0.31039
YDR319C_ORF	YDR319C	YDR319C	biological_process	-0.54	-0.26	0.04	0.48	-0.07	0.769457
YDR320C_ORF	YDR320C	SWA2	telomere maintenance*	0.25	-0.42	0.01	0	-0.04	0.811044
YDR320C-A_ORF	YDR320C-A	DAD4	mitotic spindle organization and biogenesis in nucleus*	-0.76	-0.14	-0.13	-0.52	-0.3875	0.0862215
YDR321W_ORF	YDR321W	ASP1	asparagine catabolic process	0.63	0.04	0.13	0.14	0.235	0.176753
YDR322C-A_ORF	YDR322C-A	TIM11	ATP synthesis coupled proton transport	-0.15	-0.49	0	-0.03	-0.1675	0.24643
YDR322W_ORF	YDR322W	MRPL35	translation	-0.67	-0.17	-0.55	-0.05	-0.36	0.0937246
YDR323C_ORF	YDR323C	PEP7	vesicle fusion*	0.11	-0.71	n	n	-0.3	1
YDR324C_ORF	YDR324C	UTP4	ribosome biogenesis and assembly*	0.29	-0.35	-0.37	-0.56	-0.2475	0.273968
YDR325W_ORF	YDR325W	YCG1	mitotic sister chromatid segregation*	-0.67	-0.21	-0.26	-0.54	-0.42	0.0320066
YDR326C_ORF	YDR326C	YSP2	apoptosis	-1.11	-0.19	-0.24	-0.48	-0.505	0.096808
YDR327W_ORF	YDR327W	n	n	-0.36	-0.96	-0.28	-0.42	-0.505	0.0467167
YDR328C_ORF	YDR328C	SKP1	cytokinesis*	0.17	0.33	-0.62	-0.52	-0.16	0.552405
YDR329C_ORF	YDR329C	PEX3	peroxisome organization and biogenesis*	0	0.33	-0.86	-0.57	-0.275	0.413715
YDR330W_ORF	YDR330W	UBX5	ubiquitin-dependent protein catabolic process	n	-0.03	-0.24	-0.5	-0.256667	0.199608
YDR331W_ORF	YDR331W	GPI8	attachment of GPI anchor to protein	-0.34	-0.29	-0.31	-0.29	-0.3075	0.000124418
YDR332W_ORF	YDR332W	IRC3	biological_process	-0.32	-0.07	0.01	-0.34	-0.18	0.134011
YDR333C_ORF	YDR333C	YDR333C	biological_process	0.34	0.32	-0.4	-0.55	-0.0725	0.777356
YDR334W_ORF	YDR334W	SWR1	chromatin remodeling*	0.22	0.32	-0.24	-0.1	0.05	0.729646
YDR335W_ORF	YDR335W	MSN5	protein export from nucleus	-0.49	-0.93	0.49	-0.08	-0.2525	0.464836
YDR336W_ORF	YDR336W	YDR336W	biological_process	0.06	-0.03	-0.25	-0.63	-0.2125	0.260603
YDR337W_ORF	YDR337W	MRPS28	translation*	-0.03	0.2	-0.27	-0.15	-0.0625	0.57729
YDR338C_ORF	YDR338C	YDR338C	biological_process	0.01	0.25	-0.34	-0.53	-0.1525	0.446857
YDR339C_ORF	YDR339C	FCF1	35S primary transcript processing*	-0.28	-0.89	n	-0.39	-0.52	0.109342
YDR341C_ORF	YDR341C	YDR341C	translation*	0.11	0.49	-0.18	0.09	0.1275	0.422905
YDR342C_OCH__ORF	YDR342C	HXT7	hexose transport	0.38	0.05	-0.01	0.34	0.19	0.151467
YDR342C_ORF	YDR342C	HXT7	hexose transport	0.96	1.14	-0.08	0.74	0.69	0.0831114
YDR343C_ORF	YDR343C	HXT6	hexose transport	0.88	0.68	-0.13	0.29	0.43	0.149766
YDR344C_ORF	YDR344C	n	n	-0.21	-0.48	0.04	-0.62	-0.3175	0.118637
YDR345C_OCH__ORF	YDR345C	HXT3	hexose transport	n	-0.31	n	n	-0.31	1
YDR345C_ORF	YDR345C	HXT3	hexose transport	0.44	0.76	-0.08	0.41	0.3825	0.114431
YDR346C_ORF	YDR346C	SVF1	response to oxidative stress	0.4	0.42	0.01	0.03	0.215	0.152547
YDR347W_AAA_0_NCR	YDR347W	MRP1	translation	n	-1.5	0.52	-0.65	-0.543333	0.451421
YDR347W_ORF	YDR347W	MRP1	translation	0.39	0.19	0.02	-0.04	0.14	0.242824
YDR348C_ORF	YDR348C	YDR348C	biological_process	-0.31	-0.17	0.18	-0.16	-0.115	0.350022
YDR349C_ORF	YDR349C	YPS7	biological_process	0.25	0.54	-0.28	-0.48	0.0075	0.976544
YDR350C_ORF	YDR350C	ATP22	protein complex assembly	0.25	0.47	-0.62	-0.07	0.0075	0.976716
YDR351W_ORF	YDR351W	SBE2	cell wall organization and biogenesis	-0.2	0.05	n	n	-0.075	1
YDR352W_ORF	YDR352W	YDR352W	biological_process	0.11	-0.38	-0.11	-0.38	-0.19	0.207278
YDR353W_ORF	YDR353W	TRR1	response to oxidative stress*	0.09	-0.02	-0.13	-0.43	-0.1225	0.353678
YDR354W_ORF	YDR354W	TRP4	tryptophan biosynthetic process	1.03	0.57	0.55	0.45	0.65	0.0151847
YDR356W_ORF	YDR356W	SPC110	microtubule nucleation	-0.35	-0.02	-0.38	n	-0.25	0.162468
YDR357C_ORF	YDR357C	YDR357C	biological_process	-0.64	-0.39	-0.39	-0.59	-0.5025	0.00465145
YDR358W_ORF	YDR358W	GGA1	Golgi to vacuole transport*	-0.1	-0.03	-1	n	-0.376667	0.351121
YDR359C_ORF	YDR359C	VID21	DNA repair*	0.61	0.17	n	0.51	0.43	0.0839999
YDR360W_ORF	YDR360W	n	n	-0.42	n	0.22	0.1	-0.0333333	0.880851
YDR361C_ORF	YDR361C	BCP1	protein export from nucleus*	-0.15	-0.32	-0.35	-0.41	-0.3075	0.0117266
YDR362C_ORF	YDR362C	TFC6	transcription initiation from RNA polymerase III promoter	0.83	0.61	0.3	n	0.58	0.0636225
YDR363W_ORF	YDR363W	ESC2	chromatin silencing at silent mating-type cassette	0.56	-0.33	0.39	n	0.206667	0.527776
YDR363W-A_ORF	YDR363W-A	SEM1	telomere maintenance*	-0.9	-0.33	-0.28	-0.75	-0.565	0.0347624
YDR364C_ORF	YDR364C	CDC40	G1/S transition of mitotic cell cycle*	-0.34	-0.21	-0.31	-0.23	-0.2725	0.0031577
YDR365C_ORF	YDR365C	ESF1	ribosome biogenesis and assembly*	0.55	0.43	-0.18	-0.1	0.175	0.412248
YDR365W-A_ORF	YDR365W-A	n	n	1.16	1.72	0.3	0.86	1.01	0.0421744
YDR365W-B_ORF	YDR365W-B	n	n	0	0.29	-0.1	-0.33	-0.035	0.820601
YDR366C_ORF	YDR366C	YDR366C	biological_process	n	-0.61	-0.35	-0.55	-0.503333	0.0235277
YDR367W_ORF	YDR367W	YDR367W	biological_process	0.94	0.69	0.32	0.32	0.5675	0.0333418
YDR368W_ORF	YDR368W	YPR1	arabinose catabolic process*	0.24	0.52	0.14	0.39	0.3225	0.0306898
YDR369C_ORF	YDR369C	XRS2	telomere maintenance*	n	-0.31	n	-0.32	-0.315	1
YDR370C_ORF	YDR370C	YDR370C	biological_process	0.18	-0.17	-0.33	-0.7	-0.255	0.256946
YDR371W_ORF	YDR371W	CTS2	biological_process	0.15	-0.83	0.56	0.26	0.035	0.914797
YDR372C_ORF	YDR372C	VPS74	protein targeting to vacuole	-0.46	0.12	n	-0.05	-0.13	0.528957
YDR373W_ORF	YDR373W	FRQ1	regulation of signal transduction	0.01	-0.05	-0.21	0	-0.0625	0.332085
YDR375C_ORF	YDR375C	BCS1	aerobic respiration*	0.49	0.24	-0.29	-0.14	0.075	0.701392
YDR376W_ORF	YDR376W	ARH1	iron ion homeostasis	0.46	0.49	n	0.56	0.503333	0.00344686
YDR377W_ORF	YDR377W	ATP17	ATP synthesis coupled proton transport	0.07	0.17	-0.18	-0.18	-0.03	0.758199
YDR378C_ORF	YDR378C	LSM6	nuclear mRNA splicing, via spliceosome*	-0.11	-0.07	-0.21	0.34	-0.0125	0.924321
YDR379C-A_ORF	YDR379C-A	YDR379C-A	biological_process	-0.54	-0.22	0.1	0.47	-0.0475	0.840337
YDR379W_ORF	YDR379W	RGA2	pseudohyphal growth*	-0.02	-0.01	-0.24	0.2	-0.0175	0.858017
YDR380W_ORF	YDR380W	ARO10	leucine catabolic process*	2.57	n	n	n	2.57	1
YDR381C-A_INT_1	YDR381C-A	YDR381C-A	biological_process	n	-0.14	-0.18	0.67	0.116667	0.714483
YDR381C-A_OCH__ORF	YDR381C-A	YDR381C-A	biological_process	-0.91	-1.34	0.47	-0.73	-0.6275	0.203865
YDR381C-A_ORF	YDR381C-A	YDR381C-A	biological_process	-0.22	-0.81	0.31	0.13	-0.1475	0.592072
YDR381W_INT_1	YDR381W	YRA1	mRNA export from nucleus	0.3	-0.66	n	-0.21	-0.19	0.563995
YDR381W_ORF	YDR381W	YRA1	mRNA export from nucleus	0.33	0.26	-0.05	-0.05	0.1225	0.310431
YDR382W_ORF	YDR382W	RPP2B	translational elongation*	0.84	0.44	0.37	0.45	0.525	0.0160008
YDR383C_ORF	YDR383C	NKP1	biological_process	0.12	0.02	0.3	0.42	0.215	0.0958722
YDR384C_ORF	YDR384C	ATO3	nitrogen utilization*	0.42	0.29	0.23	0.33	0.3175	0.0041309
YDR385W_AAA_3_NCR	YDR385W	EFT2	translational elongation	-0.12	0.33	-0.21	-0.27	-0.0675	0.65384
YDR385W_OCH_US100_ORF	YDR385W	EFT2	translational elongation	0.65	0.22	0.12	-0.14	0.2125	0.286677
YDR385W_ORF	YDR385W	EFT2	translational elongation	0.41	0.09	0.15	-0.12	0.1325	0.311498
YDR386W_ORF	YDR386W	MUS81	DNA repair*	0.35	0.45	-0.37	-0.35	0.02	0.933409
YDR387C_ORF	YDR387C	YDR387C	biological_process	0.75	0.7	n	n	0.725	1
YDR388W_ORF	YDR388W	RVS167	endocytosis*	0.38	0.26	0.09	0.47	0.3	0.0354555
YDR389W_ORF	YDR389W	SAC7	small GTPase mediated signal transduction*	0.07	-0.1	-0.15	-0.54	-0.18	0.256985
YDR390C_ORF	YDR390C	UBA2	protein sumoylation	-0.51	0.21	-0.42	-0.81	-0.3825	0.172378
YDR391C_ORF	YDR391C	YDR391C	biological_process	0.26	0.65	-0.48	0.27	0.175	0.512888
YDR392W_ORF	YDR392W	SPT3	sporulation (sensu Fungi)*	0.36	n	n	0.32	0.34	1
YDR393W_ORF	YDR393W	SHE9	mitochondrion organization and biogenesis*	-0.02	-0.71	-0.37	-0.63	-0.4325	0.0688889
YDR394W_ORF	YDR394W	RPT3	ubiquitin-dependent protein catabolic process	0.37	0.55	-0.37	-0.32	0.0575	0.822846
YDR395W_ORF	YDR395W	SXM1	mRNA export from nucleus*	0.48	0.28	-0.25	-0.21	0.075	0.706372
YDR397C_INT_1	YDR397C	NCB2	positive regulation of transcription from RNA polymerase II promoter*	-0.23	-0.42	-0.13	0.35	-0.1075	0.558777
YDR397C_JXN_EE20_1_ORF	YDR397C	NCB2	positive regulation of transcription from RNA polymerase II promoter*	0.07	0.13	-0.32	0.21	0.0225	0.860618
YDR397C_JXN_EI_1_ORF	YDR397C	NCB2	positive regulation of transcription from RNA polymerase II promoter*	n	-0.36	n	n	-0.36	1
YDR397C_JXN_IE_1_ORF	YDR397C	NCB2	positive regulation of transcription from RNA polymerase II promoter*	n	-0.21	0.28	-0.11	-0.0133333	0.937053
YDR397C_ORF	YDR397C	NCB2	positive regulation of transcription from RNA polymerase II promoter*	-0.13	0.17	-0.51	-0.19	-0.165	0.321723
YDR398W_ORF	YDR398W	UTP5	ribosome biogenesis and assembly*	0.21	-0.41	-0.27	-0.53	-0.25	0.221064
YDR399W_ORF	YDR399W	HPT1	GMP salvage*	-0.15	-0.31	-0.56	-0.66	-0.42	0.0364379
YDR400W_ORF	YDR400W	URH1	ER-associated protein catabolic process*	0.86	0.37	0.36	0.21	0.45	0.0500688
YDR402C_ORF	YDR402C	DIT2	spore wall assembly (sensu Fungi)	-0.41	n	1.48	n	0.535	1
YDR403W_ORF	YDR403W	DIT1	spore wall assembly (sensu Fungi)	-0.21	0.18	n	n	-0.015	1
YDR404C_ORF	YDR404C	RPB7	transcription from RNA polymerase II promoter	0.7	0.45	0.28	0.48	0.4775	0.0116165
YDR405W_ORF	YDR405W	MRP20	translation	0.27	0.09	-0.01	-0.22	0.0325	0.771278
YDR406W_ORF	YDR406W	PDR15	transport	0.45	0.18	0.15	0.22	0.25	0.0350935
YDR407C_ORF	YDR407C	TRS120	ER to Golgi vesicle-mediated transport	0.26	0.04	-0.04	0.05	0.0775	0.313115
YDR408C_AAA_30_NCR	YDR408C	ADE8	'de novo' IMP biosynthetic process*	-0.65	0.6	0.35	0.03	0.0825	0.780384
YDR408C_ORF	YDR408C	ADE8	'de novo' IMP biosynthetic process*	0.34	0.07	-0.47	0.43	0.0925	0.678867
YDR409W_ORF	YDR409W	SIZ1	chromosome segregation*	0.33	0.39	0.15	0.55	0.355	0.0231816
YDR410C_ORF	YDR410C	STE14	peptide pheromone maturation	0.53	0.44	0.33	0.36	0.415	0.00266466
YDR411C_ORF	YDR411C	DFM1	unfolded protein response*	0.69	0.55	0	0.03	0.3175	0.169509
YDR412W_ORF	YDR412W	RRP17	ribosome biogenesis and assembly*	0.31	0.35	0.35	0.59	0.4	0.00827535
YDR413C_ORF	YDR413C	n	n	0.14	-0.83	n	0.24	-0.15	0.703169
YDR414C_ORF	YDR414C	ERD1	protein amino acid glycosylation*	-0.47	-0.37	0.28	0.15	-0.1025	0.620579
YDR415C_ORF	YDR415C	YDR415C	biological_process	0.33	0.39	-0.33	-0.36	0.0075	0.972979
YDR416W_ORF	YDR416W	SYF1	nuclear mRNA splicing, via spliceosome*	-0.07	0.51	n	n	0.22	1
YDR417C_ORF	YDR417C	n	n	-0.53	-1.51	0.3	0.11	-0.4075	0.391644
YDR418W_OCH_DS100_ORF	YDR418W	RPL12B	translation*	0.39	n	-0.52	-0.18	-0.103333	0.734635
YDR418W_ORF	YDR418W	RPL12B	translation*	0.13	0.76	-0.12	0.34	0.2775	0.233104
YDR419W_ORF	YDR419W	RAD30	DNA repair*	0.24	0.16	0	0.07	0.1175	0.085783
YDR420W_ORF	YDR420W	HKR1	cell wall organization and biogenesis*	-0.03	0.38	0.22	-0.29	0.07	0.665821
YDR423C_ORF	YDR423C	CAD1	positive regulation of transcription from RNA polymerase II promoter*	0.4	0.33	-0.31	-0.02	0.1	0.586552
YDR424C_INT_1	YDR424C	DYN2	microtubule-based process*	n	-0.58	n	n	-0.58	1
YDR424C_INT_2	YDR424C	DYN2	microtubule-based process*	n	-0.5	n	-0.23	-0.365	1
YDR424C_ORF	YDR424C	DYN2	microtubule-based process*	-0.04	0.15	n	0.08	0.0633333	0.371879
YDR425W_ORF	YDR425W	SNX41	retrograde transport, endosome to Golgi	n	-0.45	n	n	-0.45	1
YDR427W_ORF	YDR427W	RPN9	ubiquitin-dependent protein catabolic process	0.16	0.21	-0.48	-0.44	-0.1375	0.514708
YDR428C_ORF	YDR428C	YDR428C	biological_process	0.36	0.35	n	n	0.355	1
YDR429C_ORF	YDR429C	TIF35	translational initiation	-0.39	-0.2	-0.1	-0.32	-0.2525	0.0292832
YDR430C_ORF	YDR430C	CYM1	proteolysis	0.02	-0.17	-0.25	-0.41	-0.2025	0.108375
YDR432W_ORF	YDR432W	NPL3	pseudohyphal growth*	0.31	0.46	n	n	0.385	1
YDR433W_ORF	YDR433W	n	n	0.16	0.04	0.08	0.22	0.125	0.0532594
YDR434W_ORF	YDR434W	GPI17	attachment of GPI anchor to protein	0.35	-0.06	-0.32	-0.47	-0.125	0.536423
YDR435C_ORF	YDR435C	PPM1	C-terminal protein amino acid methylation	0.1	0.42	-0.41	0.05	0.04	0.830034
YDR436W_ORF	YDR436W	PPZ2	sodium ion homeostasis	-0.87	-1.19	0.36	-0.68	-0.595	0.174047
YDR437W_ORF	YDR437W	GPI19	GPI anchor biosynthetic process	-0.61	0.39	0.26	0.1	0.035	0.885266
YDR438W_ORF	YDR438W	THI74	biological_process	0.54	0.01	n	-0.71	-0.0533333	0.896448
YDR439W_ORF	YDR439W	LRS4	chromatin silencing at rDNA*	-0.05	-0.1	0.5	-0.07	0.07	0.659546
YDR440W_ORF	YDR440W	DOT1	chromatin silencing at telomere*	-0.34	0.07	n	-0.12	-0.13	0.386947
YDR441C_ORF	YDR441C	APT2	biological_process	0.4	-0.22	-0.01	-0.19	-0.005	0.974257
YDR442W_ORF	YDR442W	n	n	n	-0.28	n	n	-0.28	1
YDR443C_ORF	YDR443C	SSN2	telomere maintenance*	-0.26	0.53	0.02	0.23	0.13	0.492788
YDR444W_ORF	YDR444W	YDR444W	biological_process	0.6	0.9	n	0.33	0.61	0.0657305
YDR447C_INT_1	YDR447C	RPS17B	translation*	0.55	0.34	0.52	0.62	0.5075	0.0034078
YDR447C_OCH_DS100_ORF	YDR447C	RPS17B	translation*	-0.08	0.14	-0.34	-0.06	-0.085	0.451414
YDR447C_ORF	YDR447C	RPS17B	translation*	0.23	0.14	0.09	-0.12	0.085	0.33518
YDR448W_ORF	YDR448W	ADA2	histone acetylation*	0.15	0	-0.12	-0.04	-0.0025	0.970576
YDR449C_AAA_23_NCR	YDR449C	UTP6	ribosome biogenesis and assembly*	0.34	0.03	n	n	0.185	1
YDR449C_ORF	YDR449C	UTP6	ribosome biogenesis and assembly*	-0.26	-0.56	-0.58	-1.12	-0.63	0.038918
YDR450W_INT_1	YDR450W	RPS18A	translation*	-0.32	-0.28	-0.09	-0.62	-0.3275	0.0582793
YDR450W_OCH__ORF	YDR450W	RPS18A	translation*	-0.27	-0.02	-0.32	-0.74	-0.3375	0.108951
YDR450W_ORF	YDR450W	RPS18A	translation*	0.29	0.02	-0.42	-0.53	-0.16	0.464438
YDR451C_ORF	YDR451C	YHP1	negative regulation of transcription from RNA polymerase II promoter*	-0.26	0.29	0.06	-0.03	0.015	0.903445
YDR452W_ORF	YDR452W	PPN1	polyphosphate metabolic process	0.05	0.01	-0.21	0.3	0.0375	0.743505
YDR453C_ORF	YDR453C	TSA2	response to oxidative stress*	n	0.29	-0.34	0.11	0.02	0.924729
YDR454C_ORF	YDR454C	GUK1	GMP metabolic process	0.16	0.14	-0.11	-0.28	-0.0225	0.844851
YDR456W_ORF	YDR456W	NHX1	vacuolar acidification*	0.5	-0.1	0.43	-0.01	0.205	0.269973
YDR457W_ORF	YDR457W	TOM1	regulation of cell size*	-0.04	0.06	-0.33	-0.1	-0.1025	0.30332
YDR457W_TIL_1_300_229_ORF	YDR457W	TOM1	regulation of cell size*	-0.21	0.1	-0.18	-0.1	-0.0975	0.25689
YDR457W_TIL_12_0__ORF	YDR457W	TOM1	regulation of cell size*	0.18	-0.22	n	n	-0.02	1
YDR457W_TIL_1201_1500_163_ORF	YDR457W	TOM1	regulation of cell size*	0.31	0.34	-0.08	-0.05	0.13	0.333042
YDR457W_TIL_1501_1800_41_ORF	YDR457W	TOM1	regulation of cell size*	0.48	0.37	-0.14	0.42	0.2825	0.141943
YDR457W_TIL_1801_2100_117_ORF	YDR457W	TOM1	regulation of cell size*	0.18	0.45	-0.43	0.49	0.1725	0.475984
YDR457W_TIL_2101_2400_173_ORF	YDR457W	TOM1	regulation of cell size*	-0.05	0.04	0.18	-0.5	-0.0825	0.613815
YDR457W_TIL_22_0_DS200_ORF	YDR457W	TOM1	regulation of cell size*	n	n	n	-0.25	-0.25	1
YDR457W_TIL_2401_2700_222_ORF	YDR457W	TOM1	regulation of cell size*	0.03	0.1	0.54	-0.23	0.11	0.541028
YDR457W_TIL_2701_3000_190_ORF	YDR457W	TOM1	regulation of cell size*	0.23	0.42	-0.32	-0.57	-0.06	0.812135
YDR457W_TIL_29_0_DS300_ORF	YDR457W	TOM1	regulation of cell size*	n	-0.58	n	n	-0.58	1
YDR457W_TIL_29_0_US100_ORF	YDR457W	TOM1	regulation of cell size*	n	-1.38	n	n	-1.38	1
YDR457W_TIL_3001_3300_230_ORF	YDR457W	TOM1	regulation of cell size*	0.39	0.77	-0.6	-0.16	0.1	0.761931
YDR457W_TIL_301_600_99_ORF	YDR457W	TOM1	regulation of cell size*	0.03	0.49	0.02	0.12	0.165	0.232684
YDR457W_TIL_3301_3600_65_ORF	YDR457W	TOM1	regulation of cell size*	0.07	0.48	n	-0.15	0.133333	0.545161
YDR457W_TIL_3601_3900_162_ORF	YDR457W	TOM1	regulation of cell size*	-0.16	0.04	0.22	0.13	0.0575	0.530297
YDR457W_TIL_3901_4200_91_ORF	YDR457W	TOM1	regulation of cell size*	-0.07	0.15	0.09	-0.08	0.0225	0.722363
YDR457W_TIL_4201_4500_60_ORF	YDR457W	TOM1	regulation of cell size*	-0.08	0.11	0.12	0.45	0.15	0.266252
YDR457W_TIL_4501_4800_217_ORF	YDR457W	TOM1	regulation of cell size*	0.02	-0.06	0.27	-0.03	0.05	0.553498
YDR457W_TIL_4801_5100_144_ORF	YDR457W	TOM1	regulation of cell size*	-0.15	0.26	-0.07	-0.07	-0.0075	0.939597
YDR457W_TIL_5101_5400_129_ORF	YDR457W	TOM1	regulation of cell size*	0.18	0.19	-0.09	-0.12	0.04	0.666341
YDR457W_TIL_5401_5700_222_ORF	YDR457W	TOM1	regulation of cell size*	0.41	0.3	-0.03	-0.12	0.14	0.352337
YDR457W_TIL_5701_6000_68_ORF	YDR457W	TOM1	regulation of cell size*	0.22	0.48	n	0.45	0.383333	0.0429618
YDR457W_TIL_6001_6300_27_ORF	YDR457W	TOM1	regulation of cell size*	-0.21	0.01	-0.21	0.48	0.0175	0.921112
YDR457W_TIL_601_900_31_ORF	YDR457W	TOM1	regulation of cell size*	0.16	0.13	-0.23	-0.07	-0.0025	0.979899
YDR457W_TIL_6301_6600_93_ORF	YDR457W	TOM1	regulation of cell size*	-0.02	-0.07	0.15	0.12	0.045	0.460575
YDR457W_TIL_6601_6900_76_ORF	YDR457W	TOM1	regulation of cell size*	0.37	-0.08	-0.26	-0.24	-0.0525	0.743772
YDR457W_TIL_6901_7200_86_ORF	YDR457W	TOM1	regulation of cell size*	0.25	-0.02	-0.12	-0.11	3.46945e-18	1
YDR457W_TIL_7201_7500_13_ORF	YDR457W	TOM1	regulation of cell size*	0.14	0.07	0.08	0.16	0.1125	0.0147012
YDR457W_TIL_7501_7800_200_ORF	YDR457W	TOM1	regulation of cell size*	0.19	0.11	0.21	-0.12	0.0975	0.287848
YDR457W_TIL_7801_8100_126_ORF	YDR457W	TOM1	regulation of cell size*	0.17	-0.04	0.24	-0.02	0.0875	0.296784
YDR457W_TIL_8101_8400_159_ORF	YDR457W	TOM1	regulation of cell size*	0.21	0.22	-0.29	0.36	0.125	0.444979
YDR457W_TIL_8401_8700_57_ORF	YDR457W	TOM1	regulation of cell size*	-0.02	0.25	-0.32	0.17	0.02	0.884589
YDR457W_TIL_8701_9000_120_ORF	YDR457W	TOM1	regulation of cell size*	0.16	-0.04	0.1	0.38	0.15	0.184507
YDR457W_TIL_9001_9300_155_ORF	YDR457W	TOM1	regulation of cell size*	-0.12	0.2	-0.12	0.24	0.05	0.646653
YDR457W_TIL_901_1200_141_ORF	YDR457W	TOM1	regulation of cell size*	-0.18	n	-0.18	-0.07	-0.143333	0.0596459
YDR457W_TIL_9301_9600_68_ORF	YDR457W	TOM1	regulation of cell size*	0.4	0.5	-0.3	-0.05	0.1375	0.518745
YDR457W_TIL_9601_9900_57_ORF	YDR457W	TOM1	regulation of cell size*	0.02	-0.38	0.17	-0.18	-0.0925	0.49589
YDR457W_TIL_9901_10037_38_ORF	YDR457W	TOM1	regulation of cell size*	n	n	0.13	0.36	0.245	1
YDR458C_ORF	YDR458C	HEH2	biological_process	0.24	-0.2	n	-0.38	-0.113333	0.600965
YDR459C_ORF	YDR459C	PFA5	protein amino acid palmitoylation	-0.31	-0.04	0.08	n	-0.09	0.516855
YDR460W_ORF	YDR460W	TFB3	transcription initiation from RNA polymerase II promoter*	-0.13	0.37	n	0.12	0.12	0.493209
YDR461W_ORF	YDR461W	MFA1	pheromone-dependent signal transduction during conjugation with cellular fusion	0.31	0.92	0.48	0.4	0.5275	0.0299818
YDR462W_ORF	YDR462W	MRPL28	translation	0.12	0.43	-0.34	-0.34	-0.0325	0.874071
YDR463W_ORF	YDR463W	STP1	positive regulation of transcription from RNA polymerase II promoter*	-0.12	0.03	-0.25	-0.71	-0.2625	0.198906
YDR464W_ORF	YDR464W	SPP41	negative regulation of transcription from RNA polymerase II promoter	0.28	0.58	n	0.18	0.346667	0.102113
YDR465C_ORF	YDR465C	RMT2	ribosome biogenesis and assembly*	0.2	0.11	-0.62	-0.7	-0.2525	0.364051
YDR466W_ORF	YDR466W	PKH3	MAPKKK cascade during cell wall biogenesis	-0.11	0.14	-0.23	-0.4	-0.15	0.278068
YDR467C_ORF	YDR467C	n	n	-0.7	-1.05	1.8	-0.87	-0.205	0.780306
YDR468C_ORF	YDR468C	TLG1	vesicle fusion	-0.11	0.66	-0.32	0.43	0.165	0.522292
YDR469W_ORF	YDR469W	SDC1	chromatin silencing at telomere*	n	-0.6	-0.68	-0.63	-0.636667	0.00134046
YDR470C_ORF	YDR470C	UGO1	transport*	0.23	-0.16	-0.17	-0.38	-0.12	0.415121
YDR471W_INT_1	YDR471W	RPL27B	translation	0.29	0.08	0.19	0.04	0.15	0.0764311
YDR471W_OCH__ORF	YDR471W	RPL27B	translation	0.27	0.35	0.09	0.03	0.185	0.0903312
YDR471W_ORF	YDR471W	RPL27B	translation	0.13	0.1	0.14	0.13	0.125	0.000720906
YDR472W_ORF	YDR472W	TRS31	ER to Golgi vesicle-mediated transport	0.15	-0.22	-0.04	0.2	0.0225	0.829691
YDR473C_ORF	YDR473C	PRP3	nuclear mRNA splicing, via spliceosome	n	0.1	-0.62	0.09	-0.143333	0.608686
YDR475C_ORF	YDR475C	JIP4	biological_process	0.13	0.38	0.23	0.03	0.1925	0.0818769
YDR476C_ORF	YDR476C	YDR476C	biological_process	0.31	-0.56	0.34	0.14	0.0575	0.802447
YDR477W_ORF	YDR477W	SNF1	protein amino acid phosphorylation*	0.16	-0.16	-0.32	-0.27	-0.1475	0.264727
YDR478W_ORF	YDR478W	SNM1	rRNA processing*	0.26	0.04	0.1	-0.11	0.0725	0.413334
YDR479C_ORF	YDR479C	PEX29	peroxisome organization and biogenesis	-0.47	-1.19	0.81	-0.11	-0.24	0.604281
YDR480W_ORF	YDR480W	DIG2	invasive growth (sensu Saccharomyces)	0.53	0.15	n	0.15	0.276667	0.160588
YDR481C_ORF	YDR481C	PHO8	protein amino acid dephosphorylation	-0.33	0.33	-0.33	-0.16	-0.1225	0.489774
YDR482C_ORF	YDR482C	CWC21	biological_process	0.01	0.31	-0.33	-0.18	-0.0475	0.753381
YDR483W_ORF	YDR483W	KRE2	protein amino acid O-linked glycosylation*	0.32	0.34	-0.26	-0.12	0.07	0.678134
YDR484W_ORF	YDR484W	VPS52	Golgi to vacuole transport*	-0.03	0.25	n	0.07	0.0966667	0.359341
YDR485C_ORF	YDR485C	VPS72	protein targeting to vacuole*	n	n	-0.44	-0.02	-0.23	1
YDR486C_ORF	YDR486C	VPS60	response to drug*	-0.26	0.19	-0.81	-0.64	-0.38	0.185579
YDR487C_ORF	YDR487C	RIB3	aerobic respiration*	0.25	0.22	-0.05	0.04	0.115	0.208202
YDR488C_ORF	YDR488C	PAC11	nuclear migration, microtubule-mediated*	n	0.92	n	-0.05	0.435	1
YDR489W_ORF	YDR489W	SLD5	DNA-dependent DNA replication	n	0.33	-0.11	0.16	0.126667	0.426998
YDR490C_ORF	YDR490C	PKH1	protein amino acid phosphorylation*	0.21	0.57	-0.19	-0.7	-0.0275	0.926024
YDR492W_ORF	YDR492W	IZH1	lipid metabolic process*	0.62	0.36	0.16	-0.12	0.255	0.201716
YDR493W_ORF	YDR493W	FMP36	biological_process	-0.32	-0.1	-0.47	-0.42	-0.3275	0.0281146
YDR494W_ORF	YDR494W	RSM28	translation*	0.01	-0.19	-0.17	0.03	-0.08	0.261787
YDR496C_ORF	YDR496C	PUF6	ribosome biogenesis and assembly*	-0.1	-0.57	-0.11	-0.52	-0.325	0.0839309
YDR497C_ORF	YDR497C	ITR1	myo-inositol transport	0.78	0.38	0.13	0.1	0.3475	0.114095
YDR498C_ORF	YDR498C	SEC20	vesicle fusion*	0.26	0.03	-0.11	0.05	0.0575	0.50588
YDR499W_ORF	YDR499W	LCD1	DNA damage checkpoint*	-0.11	n	n	n	-0.11	1
YDR500C_INT_1	YDR500C	RPL37B	translation	0.09	-0.11	n	-0.22	-0.08	0.47096
YDR500C_OCH__ORF	YDR500C	RPL37B	translation	0.15	0.34	-0.14	-0.12	0.0575	0.651621
YDR500C_ORF	YDR500C	RPL37B	translation	0.86	0.54	0.39	0.62	0.6025	0.00870267
YDR501W_ORF	YDR501W	PLM2	G1/S-specific transcription in mitotic cell cycle	n	n	0.17	0.43	0.3	1
YDR502C_ORF	YDR502C	SAM2	methionine metabolic process	0.7	0.12	0.24	-0.04	0.255	0.207171
YDR503C_ORF	YDR503C	LPP1	phospholipid metabolic process	0.42	-0.06	n	n	0.18	1
YDR504C_ORF	YDR504C	SPG3	biological_process	0.23	-0.06	0.13	0.15	0.1125	0.164419
YDR505C_ORF	YDR505C	PSP1	biological_process	-0.23	-0.03	-0.32	0.17	-0.1025	0.417129
YDR506C_ORF	YDR506C	YDR506C	biological_process	-0.41	-0.4	0.07	0.26	-0.12	0.529035
YDR507C_ORF	YDR507C	GIN4	protein amino acid phosphorylation*	-0.28	0.12	-0.56	-0.15	-0.2175	0.221428
YDR508C_ORF	YDR508C	GNP1	amino acid transport	0.67	0.52	0.2	0.25	0.41	0.0348903
YDR509W_ORF	YDR509W	n	n	n	n	n	-0.15	-0.15	1
YDR510W_ORF	YDR510W	SMT3	protein sumoylation	-0.24	0.17	0.16	0.34	0.1075	0.446372
YDR511W_ORF	YDR511W	ACN9	gluconeogenesis*	0.02	0.23	-0.38	0.05	-0.02	0.886327
YDR512C_ORF	YDR512C	EMI1	sporulation (sensu Fungi)*	-0.49	-0.96	-0.18	-0.4	-0.5075	0.0537497
YDR513W_ORF	YDR513W	GRX2	response to oxidative stress*	-0.56	0.25	-0.37	0.56	-0.03	0.916035
YDR514C_ORF	YDR514C	YDR514C	biological_process	-0.55	-0.3	-0.38	0.2	-0.2575	0.208381
YDR515W_ORF	YDR515W	SLF1	copper ion homeostasis*	-0.2	0.19	-0.88	-0.19	-0.27	0.312082
YDR516C_ORF	YDR516C	EMI2	response to drug*	-0.38	0.47	-1.07	0.16	-0.205	0.586579
YDR517W_ORF	YDR517W	GRH1	mitotic spindle checkpoint*	0.22	0.3	0.16	0.19	0.2175	0.00546759
YDR518W_ORF	YDR518W	EUG1	protein folding	0.32	0.08	-0.13	-0.7	-0.1075	0.655546
YDR519W_ORF	YDR519W	FPR2	biological_process	0.23	-0.06	-0.16	0.15	0.04	0.688297
YDR520C_ORF	YDR520C	YDR520C	biological_process	n	n	n	0.31	0.31	1
YDR523C_ORF	YDR523C	SPS1	protein amino acid phosphorylation*	n	-0.39	n	n	-0.39	1
YDR524C_ORF	YDR524C	AGE1	ER to Golgi vesicle-mediated transport*	0.25	0.27	n	-0.18	0.113333	0.520794
YDR524C-B_ONO_ORF	YDR524C-B	YDR524C-B	biological_process	1.09	1.61	0.76	1.42	1.22	0.00734139
YDR525W_ORF	YDR525W	n	n	n	-0.51	0.14	-0.62	-0.33	0.298613
YDR525W-A_ORF	YDR525W-A	SNA2	biological_process	0.21	0.36	0.45	0.45	0.3675	0.00742625
YDR527W_ORF	YDR527W	RBA50	transcription from RNA polymerase II promoter	-0.25	-0.11	n	0.12	-0.08	0.535532
YDR528W_ORF	YDR528W	HLR1	cell wall organization and biogenesis	0.51	-0.24	n	0.02	0.0966667	0.703137
YDR529C_ORF	YDR529C	QCR7	aerobic respiration*	-0.4	0.33	-0.14	0.33	0.03	0.878999
YDR530C_ORF	YDR530C	APA2	nucleotide metabolic process	0.26	0.64	-0.03	0.25	0.28	0.134589
YDR531W_ORF	YDR531W	YDR531W	coenzyme A biosynthetic process	0.57	0.42	-0.15	0.13	0.2425	0.225862
YDR532C_ORF	YDR532C	YDR532C	telomere maintenance	0.06	0.17	n	0.62	0.283333	0.23995
YDR533C_ORF	YDR533C	HSP31	biological_process	-0.09	-0.34	-0.24	0.23	-0.11	0.441791
YDR534C_ORF	YDR534C	FIT1	siderophore transport	-0.02	0.02	0.29	0.22	0.1275	0.189546
YDR535C_ORF	YDR535C	n	n	0.7	0.36	n	n	0.53	1
YDR536W_ORF	YDR536W	STL1	transport*	n	n	0.1	0.08	0.09	1
YDR538W_ORF	YDR538W	PAD1	aromatic compound catabolic process	0.89	0.21	0.05	0.47	0.405	0.114247
YDR539W_ORF	YDR539W	YDR539W	biological_process	-0.49	0.18	-0.19	-0.4	-0.225	0.227971
YDR540C_ORF	YDR540C	IRC4	biological_process	n	-0.41	n	n	-0.41	1
YDR541C_ORF	YDR541C	YDR541C	biological_process	0.09	0.14	-0.1	-0.39	-0.065	0.625785
YDR542W_OCH_US100_ORF	YDR542W	PAU10	biological_process	n	0.19	n	n	0.19	1
YDR542W_ORF	YDR542W	PAU10	biological_process	0.35	0.06	0.54	0.18	0.2825	0.0734692
YDR543C_ORF	YDR543C	n	n	0.36	-0.03	n	0.87	0.4	0.264537
YDR544C_ORF	YDR544C	n	n	0.71	0.27	0.97	0.42	0.5925	0.0317693
YDR545W_ORF	YDR545W	YRF1-1	telomere maintenance via recombination	0.5	0.8	0.6	1.05	0.7375	0.00895543
YDRCDELTA5_LTR	YDRCDELTA5	n	n	0.62	0.63	0.44	-0.3	0.3475	0.212654
YEL001C_ORF	YEL001C	IRC22	biological_process	0.26	-0.14	0.03	-0.18	-0.0075	0.944999
YEL002C_ORF	YEL002C	WBP1	protein amino acid N-linked glycosylation*	0.46	0.54	0.2	0.2	0.35	0.0285378
YEL003W_ORF	YEL003W	GIM4	tubulin folding	-0.79	-0.2	-0.01	-0.61	-0.4025	0.111207
YEL004W_ORF	YEL004W	YEA4	cell wall chitin biosynthetic process*	0.06	0.11	n	-0.32	-0.05	0.747997
YEL005C_ORF	YEL005C	VAB2	biological_process	-0.09	0.49	n	n	0.2	1
YEL006W_ORF	YEL006W	YEA6	transport*	0.3	0.43	n	0.01	0.246667	0.185287
YEL007W_ORF	YEL007W	YEL007W	biological_process	-0.23	0.03	-0.04	-0.01	-0.0625	0.357619
YEL008W_ORF	YEL008W	n	n	-0.99	-1.35	0.71	0.51	-0.28	0.628071
YEL009C_AAA_21_NCR	YEL009C	GCN4	regulation of transcription from RNA polymerase II promoter*	-0.07	0.26	-0.16	0.05	0.02	0.839854
YEL009C_ORF	YEL009C	GCN4	regulation of transcription from RNA polymerase II promoter*	0.8	1.06	-0.1	0.03	0.4475	0.21418
YEL010W_ORF	YEL010W	n	n	-0.2	-0.1	0.65	0.02	0.0925	0.661649
YEL011W_ORF	YEL011W	GLC3	glycogen biosynthetic process	-1.01	0.11	-1.06	0.37	-0.3975	0.363626
YEL012W_INT_1	YEL012W	UBC8	protein monoubiquitination*	n	-0.76	n	n	-0.76	1
YEL012W_ORF	YEL012W	UBC8	protein monoubiquitination*	-0.33	0.22	-0.41	0.23	-0.0725	0.702639
YEL013W_ORF	YEL013W	VAC8	protein targeting to vacuole*	0.35	0.13	0	0.04	0.13	0.200473
YEL014C_ORF	YEL014C	n	n	n	-0.44	n	n	-0.44	1
YEL015W_ORF	YEL015W	EDC3	deadenylation-independent decapping	-0.09	0.07	-0.42	0.17	-0.0675	0.637296
YEL016C_ORF	YEL016C	NPP2	phosphate metabolic process	-0.64	0.43	0.13	0.52	0.11	0.704455
YEL017C-A_OCH_DS100_ORF	YEL017C-A	PMP2	cation transport	0.82	0.64	0.42	0.61	0.6225	0.0047245
YEL017C-A_ORF	YEL017C-A	PMP2	cation transport	0.74	0.65	0.59	0.56	0.635	0.000530881
YEL017W_ORF	YEL017W	GTT3	glutathione metabolic process	0.26	0.14	0.1	0.09	0.1475	0.0324507
YEL018W_ORF	YEL018W	EAF5	DNA repair	-1.26	-0.53	0.31	-1.3	-0.695	0.163948
YEL019C_ORF	YEL019C	MMS21	DNA repair	-0.36	-0.05	n	n	-0.205	1
YEL020C_ORF	YEL020C	YEL020C	biological_process	-0.11	0.06	-0.28	n	-0.11	0.378904
YEL020W-A_ORF	YEL020W-A	TIM9	protein import into mitochondrial inner membrane	-0.54	-0.22	-0.31	-0.32	-0.3475	0.0144925
YEL021W_ORF	YEL021W	URA3	'de novo' pyrimidine base biosynthetic process*	-0.61	-0.04	1.14	2.19	0.67	0.361686
YEL022W_ORF	YEL022W	GEA2	ER to Golgi vesicle-mediated transport*	-0.33	-0.02	-0.65	-0.57	-0.3925	0.0694147
YEL023C_ORF	YEL023C	YEL023C	biological_process	n	-0.01	n	-0.27	-0.14	1
YEL024W_ORF	YEL024W	RIP1	aerobic respiration*	0.66	0.94	0	0.27	0.4675	0.084948
YEL025C_ORF	YEL025C	YEL025C	biological_process	n	0.28	0.02	0.17	0.156667	0.173145
YEL026W_ORF	YEL026W	SNU13	ribosome biogenesis and assembly*	0.45	0.26	-0.07	-0.37	0.0675	0.734165
[truncated: 5,465 more rows]

## Sheet: ORFs Unique
Filtered for _ORF, Ono_ORF, Och__ORF und REP and unique ORF lower p-value
Oligo ID	YORF	Gene Name	Process	Gis2 OE (2a)	Gis2 OE (3a)	Gis2 OE (2b)	Gis2 OE (3b)	Average log2 ratio	p-value	Gis2 target v2
YER188W_ORF	YER188W	n	n	-2.41	n	n	n	-2.41	1
YGL052W_ORF	YGL052W	n	n	n	-2.3	n	n	-2.3	1
YAL037C-A_ONO_ORF	YAL037C-A	YAL037C-A	biological_process	n	-2.29	n	n	-2.29	1
YOL156W_ORF	YOL156W	HXT11	hexose transport	-2.98	-2.05	-0.84	-1.71	-1.895	0.023377
YGL235W_ORF	YGL235W	YGL235W	biological_process	n	-1.87	n	n	-1.87	1
YAL045C_ORF	YAL045C	n	n	n	-1.86	n	n	-1.86	1
YFR012W_ORF	YFR012W	YFR012W	biological_process	n	-1.8	n	n	-1.8	1
YDR193W_ORF	YDR193W	n	n	n	-1.8	n	n	-1.8	1
YNL014W_ORF	YNL014W	HEF3	translational elongation	-1.91	-2.36	-0.21	-1.83	-1.5775	0.043972	1
YMR164C_ORF	YMR164C	MSS11	positive regulation of transcription from RNA polymerase II promoter*	-2.71	-1.96	-0.38	-1.14	-1.5475	0.054597
YGL192W_ORF	YGL192W	IME4	meiosis*	-1.8	-2.27	-0.2	-1.84	-1.5275	0.043852
YFR057W_ORF	YFR057W	YFR057W	biological_process	n	-1.5	n	n	-1.5	1
YFL015C_ORF	YFL015C	n	n	-1.16	-1.81	n	n	-1.485	0.137165
YCL064C_ORF	YCL064C	CHA1	threonine catabolic process*	-1.09	-1.56	-1.6	-1.61	-1.465	0.00135
YLR111W_ORF	YLR111W	n	n	-2.16	-2.76	0.19	-1.04	-1.4425	0.113301
YLR053C_ORF	YLR053C	YLR053C	biological_process	n	-1.4	n	n	-1.4	1
YMR075C-A_ORF	YMR075C-A	n	n	n	-1.39	n	n	-1.39	1
YGL218W_ORF	YGL218W	n	n	-1.49	-2.12	n	-0.51	-1.37333	0.099307
YLR101C_ORF	YLR101C	n	n	n	-1.36	n	n	-1.36	1
YCR041W_ORF	YCR041W	n	n	n	-1.28	n	n	-1.28	1
YBR300C_ORF	YBR300C	n	n	n	-1.28	n	n	-1.28	1
YFL010W-A_ORF	YFL010W-A	AUA1	amino acid transport	-2.38	-1.42	-0.33	-0.92	-1.2625	0.062054
YKL096C-B_ONO_ORF	YKL096C-B	YKL096C-B	biological_process	-2.11	n	n	-0.4	-1.255	0.380729
YLL009C_ORF	YLL009C	COX17	cytochrome c oxidase complex assembly*	-1.6	-0.75	-0.92	-1.66	-1.2325	0.013092
YPR177C_ORF	YPR177C	n	n	-0.93	-2.52	0.18	-1.62	-1.2225	0.12116
YPL275W_ORF	YPL275W	FDH2	formate catabolic process	-0.95	-1.45	n	n	-1.2	0.130759
YMR068W_ORF	YMR068W	AVO2	regulation of cell growth*	-2.22	-0.39	n	-0.99	-1.2	0.155725
YDR220C_ORF	YDR220C	n	n	n	n	n	-1.2	-1.2	1
YPL247C_ORF	YPL247C	YPL247C	biological_process	-1.66	-1.5	-0.32	-1.3	-1.195	0.028518
YGR027W-A_ORF	YGR027W-A	n	n	-2.17	-0.91	-0.29	-1.24	-1.1525	0.060574
YDR053W_ORF	YDR053W	n	n	n	-1.15	n	n	-1.15	1
YJL202C_ORF	YJL202C	n	n	n	-1.14	n	n	-1.14	1
YMR323W_ORF	YMR323W	ERR3	biological_process	-1.4	-1.61	-0.4	n	-1.13667	0.093043
YOR249C_ORF	YOR249C	APC5	mitotic sister chromatid segregation*	-2.16	-1.55	-0.19	-0.63	-1.1325	0.0841
YDR109C_ORF	YDR109C	YDR109C	biological_process	-1.92	-1.12	-0.12	-1.3	-1.115	0.058279
YFL051C_ORF	YFL051C	YFL051C	biological_process	n	-1.1	n	n	-1.1	1
YNL115C_ORF	YNL115C	YNL115C	biological_process	-1.82	-1.15	-0.08	-1.33	-1.095	0.058333
YKL178C_ORF	YKL178C	STE3	pheromone-dependent signal transduction during conjugation with cellular fusion	-1.49	-1.35	n	-0.42	-1.08667	0.083669	1
YNL325C_ORF	YNL325C	FIG4	cellular morphogenesis during conjugation with cellular fusion	-1.56	-1.48	-0.36	-0.91	-1.0775	0.030844	1
YIL157C_ORF	YIL157C	COA1	biological_process	-1.47	-0.8	-0.81	-1.2	-1.07	0.007144
YMR315W-A_ONO_ORF	YMR315W-A	YMR315W-A	biological_process	-0.88	-1.22	n	n	-1.05	0.102185
YIL169C_ORF	YIL169C	YIL169C	biological_process	0.03	-0.77	0.43	0.44	-1.0325	0.91613	1
YPL185W_ORF	YPL185W	n	n	-1.03	n	n	n	-1.03	1
YGL029W_ORF	YGL029W	CGR1	ribosome biogenesis and assembly*	-2.27	-0.68	-0.21	-0.96	-1.03	0.101796	1
YNL103W_ORF	YNL103W	MET4	positive regulation of transcription from RNA polymerase II promoter*	-1.3	-1.43	-0.09	-1.29	-1.0275	0.046741
YJR043C_ORF	YJR043C	POL32	telomere maintenance*	-2.52	-0.38	-1.09	-0.09	-1.02	0.156573
YLR035C_ORF	YLR035C	MLH2	meiotic recombination*	-0.93	-1.48	-0.41	-1.22	-1.01	0.021722
YCR013C_ORF	YCR013C	n	n	-2.04	n	-0.17	-0.81	-1.00667	0.207995
YDL162C_ORF	YDL162C	n	n	n	-1	n	n	-1	1
YPR099C_ORF	YPR099C	n	n	n	-2.04	n	0.08	-0.98	0.524953
YGL003C_ORF	YGL003C	CDH1	telomere maintenance*	-1.68	-1.82	-0.29	-0.12	-0.9775	0.117279
YFR032C-B_ONO_ORF	YFR032C-B	YFR032C-B	biological_process	-1.68	-0.15	n	-1.1	-0.976667	0.159927
YNL017C_ORF	YNL017C	n	n	-1.25	-0.81	-0.26	-1.57	-0.9725	0.041723
YNR005C_ORF	YNR005C	n	n	n	n	-0.97	n	-0.97	1
YLR308W_ORF	YLR308W	CDA2	spore wall assembly (sensu Fungi)	n	-0.97	n	n	-0.97	1
YOR192C-C_OCH__ORF	YOR192C-C	YOR192C-C	biological_process	-1.94	-1.34	0.08	-0.66	-0.965	0.113501
YGL024W_ORF	YGL024W	n	n	-0.49	-1.44	n	n	-0.965	0.291197
YMR311C_ORF	YMR311C	GLC8	chromosome segregation*	-1.56	-0.45	-0.71	-1.11	-0.9575	0.028942	1
YPL113C_ORF	YPL113C	YPL113C	metabolic process	-1.1	-1.65	0.04	-1.11	-0.955	0.074731
YOR393W_ORF	YOR393W	ERR1	biological_process	-1.01	-1.69	-0.19	-0.93	-0.955	0.052744
YKL087C_ORF	YKL087C	CYT2	cytochrome c-heme linkage	-1.32	-1.11	-0.11	-1.27	-0.9525	0.044079
YPL281C_ORF	YPL281C	ERR2	biological_process	n	-1.99	0.1	n	-0.945	0.531964
YFL024C_ORF	YFL024C	EPL1	DNA repair*	-1.1	-1.48	0.02	-1.2	-0.94	0.065167
YPL130W_ORF	YPL130W	SPO19	meiosis	-1.68	-1.17	0.16	-1.05	-0.935	0.095943
YNL120C_ORF	YNL120C	n	n	-0.93	n	n	n	-0.93	1
YIL159W_ORF	YIL159W	BNR1	actin filament organization*	-1.33	-1.25	0.2	-1.34	-0.93	0.090424
YHR094C_ORF	YHR094C	HXT1	hexose transport	-1.45	-0.77	-0.5	-1	-0.93	0.019063
YLR327C_ORF	YLR327C	TMA10	biological_process	-1.67	-0.08	-1.63	-0.3	-0.92	0.118437
YML089C_ORF	YML089C	n	n	-2.29	0.46	n	n	-0.915	0.6262
YPR027C_ORF	YPR027C	YPR027C	biological_process	n	-0.91	n	n	-0.91	1
YNL091W_ORF	YNL091W	NST1	response to salt stress	-1.6	-0.63	-0.13	-1.28	-0.91	0.06986
YOR012W_ORF	YOR012W	YOR012W	biological_process	n	-0.9	n	n	-0.9	1
YOL079W_ORF	YOL079W	n	n	n	-0.89	n	n	-0.89	1
YLR331C_ORF	YLR331C	n	n	n	-1.37	-0.41	n	-0.89	0.314879
YHR096C_ORF	YHR096C	HXT5	hexose transport	n	-0.89	n	n	-0.89	1
YOL085C_ORF	YOL085C	n	n	n	-1.26	-0.51	n	-0.885	0.255153
YJL035C_ORF	YJL035C	TAD2	tRNA modification	n	-0.88	n	n	-0.88	1
YAR053W_ORF	YAR053W	n	n	n	-0.88	n	n	-0.88	1
YLR013W_ORF	YLR013W	GAT3	transcription	-0.81	-1.91	0.47	-1.26	-0.8775	0.179234
YKR102W_ORF	YKR102W	FLO10	flocculation via cell wall protein-carbohydrate interaction	n	-1.79	n	0.04	-0.875	0.514224
YHR126C_ORF	YHR126C	YHR126C	biological_process	-0.99	-1.22	-0.03	-1.25	-0.8725	0.055759
YIL102C_ORF	YIL102C	YIL102C	biological_process	n	-0.87	n	n	-0.87	1
YGL034C_ORF	YGL034C	n	n	-0.66	-1.53	0.21	-1.48	-0.865	0.125452
YNL033W_OCH__ORF	YNL033W	YNL033W	biological_process	n	-0.86	n	n	-0.86	1
YDL228C_ORF	YDL228C	n	n	n	-0.86	n	n	-0.86	1
YAR031W_ORF	YAR031W	PRM9	response to pheromone*	-0.86	n	n	n	-0.86	1
YIL057C_ORF	YIL057C	YIL057C	biological_process	-1.35	-0.28	-1.51	-0.29	-0.8575	0.081661
Q0140_ORF	Q0140	VAR1	translation*	-0.47	-1.54	-0.41	-1.01	-0.8575	0.047776
YLR136C_ORF	YLR136C	TIS11	mRNA catabolic process*	n	-0.85	n	n	-0.85	1
YIL151C_ORF	YIL151C	YIL151C	biological_process	-1.29	-0.99	-0.14	-0.98	-0.85	0.041345
YOR242C_ORF	YOR242C	SSP2	sporulation (sensu Fungi)*	-1.4	-0.37	-0.51	-1.1	-0.845	0.040296
YGR262C_ORF	YGR262C	BUD32	telomere maintenance*	-0.86	-1.72	-0.07	-0.73	-0.845	0.088325
YPL272C_ORF	YPL272C	YPL272C	biological_process	-1.51	-0.63	-0.6	-0.59	-0.8325	0.034667
YDR281C_ORF	YDR281C	PHM6	response to drug	-0.92	-1.12	-0.41	-0.88	-0.8325	0.011599	1
YOR169C_ORF	YOR169C	n	n	-0.83	n	n	n	-0.83	1
YKL131W_ORF	YKL131W	n	n	n	-0.83	n	n	-0.83	1
YOR046C_ORF	YOR046C	DBP5	mRNA export from nucleus*	-1.45	-0.22	-0.99	-0.62	-0.82	0.052234
YNL195C_ORF	YNL195C	YNL195C	biological_process	-0.82	n	n	n	-0.82	1
YNL001W_ORF	YNL001W	DOM34	translation*	-0.23	-1.16	-0.79	-1.1	-0.82	0.03084
YOR382W_ORF	YOR382W	FIT2	siderophore transport	-1.18	-0.97	-0.57	-0.55	-0.8175	0.013236
YHR100C_ORF	YHR100C	YHR100C	biological_process	-1.08	-1.56	-0.1	-0.53	-0.8175	0.082757
Q0160_ORF	Q0160	SCEI	intron homing	-0.41	-1.16	-0.9	-0.8	-0.8175	0.013427
YGR099W_ORF	YGR099W	TEL2	telomere maintenance via telomerase	-0.98	-1.19	0.14	-1.23	-0.815	0.085945
YOR344C_ORF	YOR344C	TYE7	transcription*	n	n	-0.55	-1.07	-0.81	0.197733
YOL009C_ORF	YOL009C	MDM12	mitochondrion organization and biogenesis*	-0.79	-1.48	0.09	-1.04	-0.805	0.092959
YDR271C_ORF	YDR271C	n	n	-1.14	-1.09	-0.47	-0.51	-0.8025	0.02129
YKR029C_ORF	YKR029C	SET3	histone deacetylation*	-0.82	-0.23	-0.08	-2.07	-0.8	0.175196
YHR074W_ORF	YHR074W	QNS1	NAD biosynthetic process	-1.32	-1.02	0.19	-1.04	-0.7975	0.098326
YBR120C_ORF	YBR120C	CBP6	translation	-0.83	-0.51	-0.79	-1.06	-0.7975	0.005817
YOL136C_ORF	YOL136C	PFK27	fructose 2,6-bisphosphate metabolic process*	-0.44	-1.06	-0.38	-1.3	-0.795	0.039833
YKR091W_ORF	YKR091W	SRL3	nucleobase, nucleoside, nucleotide and nucleic acid metabolic process	-0.82	n	-0.77	n	-0.795	0.020013
YIL162W_ORF	YIL162W	SUC2	sucrose catabolic process	-0.67	-0.77	-0.79	-0.95	-0.795	0.000838
YBL008W-A_ONO_ORF	YBL008W-A	YBL008W-A	biological_process	n	-1.13	n	-0.46	-0.795	0.253886
YFL061W_ORF	YFL061W	DDI2	biological_process	n	-0.79	n	n	-0.79	1
YPL194W_ORF	YPL194W	DDC1	meiosis*	-1.1	-0.99	0.29	-1.35	-0.7875	0.121175
YDR088C_ORF	YDR088C	SLU7	generation of catalytic spliceosome for second transesterification step	-0.95	-0.39	-0.52	-1.29	-0.7875	0.031453
YBR258C_ORF	YBR258C	SHG1	histone methylation	-1.05	-1.36	0	-0.74	-0.7875	0.073641
YPL020C_ORF	YPL020C	ULP1	G2/M transition of mitotic cell cycle*	-1.07	-0.22	-0.62	-1.23	-0.785	0.041303	1
YMR272W-B_ONO_ORF	YMR272W-B	YMR272W-B	biological_process	n	-1.8	0.23	n	-0.785	0.580907
YOL159C-A_ORF	YOL159C-A	YOL159C-A	biological_process	-0.94	-1.65	0.24	n	-0.783333	0.291162
YJL211C_ORF	YJL211C	n	n	n	-0.78	n	n	-0.78	1
YOL042W_ORF	YOL042W	NGL1	biological_process	-0.52	n	n	-1.03	-0.775	0.202365
YGR016W_ORF	YGR016W	YGR016W	biological_process	-1.52	-0.03	n	n	-0.775	0.487437
YAL061W_ORF	YAL061W	BDH2	biological_process	-1.75	-1.07	0.04	-0.32	-0.775	0.147261	1
YGR052W_ORF	YGR052W	FMP48	biological_process	-1.21	n	-0.32	-0.79	-0.773333	0.095006
YHR048W_ORF	YHR048W	YHR048W	drug transport	n	-1.42	n	-0.12	-0.77	0.446329
YHR043C_ORF	YHR043C	DOG2	response to stress*	-0.6	-0.16	-0.48	0.34	-0.77	0.362469
YAR064W_ORF	YAR064W	YAR064W	biological_process	-0.41	-1.13	n	n	-0.77	0.278418
YPL036W_ORF	YPL036W	PMA2	regulation of pH*	-0.8	-1.35	-0.18	-0.73	-0.765	0.049428
YFR015C_ORF	YFR015C	GSY1	glycogen biosynthetic process	-2.07	-0.35	-0.48	-0.16	-0.765	0.180437	1
YOR334W_ORF	YOR334W	MRS2	mitochondrial magnesium ion transport*	n	-0.86	-0.41	-1.02	-0.763333	0.05274
YGR008C_ORF	YGR008C	STF2	ATP synthesis coupled proton transport*	-1.16	-0.08	-1.17	-0.64	-0.7625	0.060306
YDR201W_ORF	YDR201W	SPC19	microtubule nucleation*	-1.01	-0.99	-0.31	-0.73	-0.76	0.018618	1
YPR134W_ORF	YPR134W	MSS18	Group I intron splicing	-1.25	-0.67	-0.31	-0.8	-0.7575	0.029884	1
YOR323C_ORF	YOR323C	PRO2	proline biosynthetic process	-0.98	-0.83	-0.37	-0.85	-0.7575	0.010817
YJL131C_ORF	YJL131C	YJL131C	biological_process	-1.13	-0.78	n	-0.36	-0.756667	0.076709
YPR039W_ORF	YPR039W	n	n	-0.4	n	n	-1.11	-0.755	0.279809
YDR052C_ORF	YDR052C	DBF4	DNA replication initiation*	-1.2	-0.47	-0.33	-1.01	-0.7525	0.036812
YOR288C_ORF	YOR288C	MPD1	protein folding	n	n	n	-0.75	-0.75	1
YNL111C_ORF	YNL111C	CYB5	electron transport*	-1.01	-0.4	-0.32	-1.27	-0.75	0.04807
YLR068W_ORF	YLR068W	FYV7	processing of 20S pre-rRNA	-1.45	-1.12	-0.2	-0.23	-0.75	0.098334	1
YIL008W_ORF	YIL008W	URM1	response to drug*	-0.82	-1.28	-0.28	-0.62	-0.75	0.037011	1
YLR149C-A_ORF	YLR149C-A	n	n	n	-1.52	0.2	-0.91	-0.743333	0.27784
YHR173C_ORF	YHR173C	n	n	n	-1.66	0.19	n	-0.735	0.57255
YOR214C_ORF	YOR214C	YOR214C	biological_process	n	-0.73	n	n	-0.73	1
YLR108C_ORF	YLR108C	YLR108C	biological_process	n	-0.02	-0.48	-1.68	-0.726667	0.279692
YML062C_ORF	YML062C	MFT1	telomere maintenance*	-1.04	-0.77	n	-0.36	-0.723333	0.067242	1
YNR071C_ORF	YNR071C	YNR071C	biological_process	-0.72	n	n	n	-0.72	1
YPR180W_ORF	YPR180W	AOS1	protein sumoylation	-0.6	-1.05	-0.42	-0.8	-0.7175	0.01309	1
YLR423C_ORF	YLR423C	ATG17	telomere maintenance*	-0.38	-1.78	-0.52	-0.19	-0.7175	0.140692
YOR289W_ORF	YOR289W	YOR289W	biological_process	-1.03	-0.91	-0.53	-0.39	-0.715	0.018166
YGR271C-A_ORF	YGR271C-A	YGR271C-A	biological_process	-0.43	-0.86	-0.35	-1.21	-0.7125	0.0378
YBL101W-C_ONO_ORF	YBL101W-C	n	n	-0.81	-1.94	0.28	-0.38	-0.7125	0.224153
YLR137W_ORF	YLR137W	YLR137W	biological_process	-0.45	-0.97	n	n	-0.71	0.223473	1
YHR021W-A_ORF	YHR021W-A	ECM12	cell wall organization and biogenesis	-0.86	-0.85	n	-0.42	-0.71	0.039282
YDR252W_ORF	YDR252W	BTT1	cotranslational protein folding	-0.94	-0.99	-0.21	-0.7	-0.71	0.028331
YKR058W_ORF	YKR058W	GLG1	glycogen biosynthetic process	-1.24	-0.22	-0.45	-0.92	-0.7075	0.054083
YPL213W_ORF	YPL213W	LEA1	telomere maintenance*	-0.65	-0.97	-0.23	-0.97	-0.705	0.027648	1
YKR100C_OCH__ORF	YKR100C	SKG1	cell wall organization and biogenesis	-0.03	0.14	-0.1	-0.2	-0.705	0.554362
YEL030W_ORF	YEL030W	ECM10	protein refolding*	-1.04	n	-0.14	-0.93	-0.703333	0.131202
YJR011C_ORF	YJR011C	YJR011C	biological_process	n	-0.44	-0.79	-0.88	-0.703333	0.034535
YPL142C_ORF	YPL142C	n	n	n	-0.7	n	n	-0.7	1
YIL060W_ORF	YIL060W	YIL060W	biological_process	-0.15	-0.39	n	n	-0.7	0.26625
YEL018W_ORF	YEL018W	EAF5	DNA repair	-1.26	-0.53	0.31	-1.3	-0.695	0.163948	1
YER171W_ORF	YER171W	RAD3	transcription initiation from RNA polymerase II promoter*	-1.19	-0.36	-0.39	-0.83	-0.6925	0.039344
YPL167C_ORF	YPL167C	REV3	DNA repair*	n	n	n	-0.69	-0.69	1
YGL064C_ORF	YGL064C	MRH4	ribosome biogenesis and assembly	-2.17	0.36	-0.3	-0.65	-0.69	0.288256
YJR112W-A_ONO_ORF	YJR112W-A	YJR112W-A	biological_process	-0.74	-1.39	-0.37	-0.24	-0.685	0.076503
YHR150W_ORF	YHR150W	PEX28	peroxisome organization and biogenesis	-0.98	-1.09	0.02	n	-0.683333	0.192607
YMR058W_ORF	YMR058W	FET3	response to copper ion*	-0.64	-0.7	-0.61	-0.78	-0.6825	0.000362
YLL047W_ORF	YLL047W	n	n	n	-0.68	n	n	-0.68	1
YOR155C_ORF	YOR155C	ISN1	inosine salvage	-1.13	-0.43	-0.36	-0.78	-0.675	0.031859
YCL031C_ORF	YCL031C	RRP7	35S primary transcript processing*	-0.38	-0.44	-0.44	-1.44	-0.675	0.077457
YOR277C_ORF	YOR277C	n	n	-0.57	-0.86	-0.56	-0.7	-0.6725	0.00241	1
YDR308C_ORF	YDR308C	SRB7	transcription from RNA polymerase II promoter	-0.53	-0.29	-0.56	-1.31	-0.6725	0.055688	1
YOR304W_ORF	YOR304W	ISW2	chromatin silencing at telomere*	-0.96	-0.27	-0.55	-0.9	-0.67	0.025277	1
YOR190W_ORF	YOR190W	SPR1	sporulation (sensu Fungi)	n	-0.67	n	n	-0.67	1
YOR008W-B_ORF	YOR008W-B	n	n	n	-1.47	-0.27	-0.27	-0.67	0.235918
YLR154W-F_ONO_ORF	YLR154W-F	n	n	-1.57	-1.75	0.65	-0.01	-0.67	0.337525
YKL048C_ORF	YKL048C	ELM1	response to drug*	-0.16	-1.73	-0.36	-0.43	-0.67	0.157963
YOR132W_ORF	YOR132W	VPS17	retrograde transport, endosome to Golgi	-1.24	-0.38	-0.23	-0.81	-0.665	0.061463
YGL111W_ORF	YGL111W	NSA1	ribosome biogenesis and assembly*	-1	-1.2	0.09	-0.55	-0.665	0.102615
YNL214W_ORF	YNL214W	PEX17	peroxisome organization and biogenesis	-0.81	-1	-0.25	-0.58	-0.66	0.026433
YJL086C_ORF	YJL086C	n	n	-0.81	-0.38	n	-0.77	-0.653333	0.041356
YPL141C_ORF	YPL141C	YPL141C	biological_process	-0.21	0.08	-0.21	-2.27	-0.6525	0.316064
YPR130C_ORF	YPR130C	n	n	-0.76	-1.52	0.09	-0.41	-0.65	0.150521
YER126C_ORF	YER126C	NSA2	ribosome biogenesis and assembly*	-0.49	-0.42	-0.74	-0.94	-0.6475	0.012263	1
YHR170W_ORF	YHR170W	NMD3	ribosome biogenesis and assembly*	-0.62	-0.48	-0.49	-0.99	-0.645	0.012418
YOR183W_ORF	YOR183W	FYV12	biological_process	-0.58	n	n	-0.7	-0.64	0.059509
YNR060W_ORF	YNR060W	FRE4	siderophore-iron transport	n	-1.38	n	0.1	-0.64	0.546051
YKL079W_ORF	YKL079W	SMY1	exocytosis	-0.99	-0.66	-0.08	-0.83	-0.64	0.048401
YBL071C-B_ONO_ORF	YBL071C-B	YBL071C-B	biological_process	n	-0.64	n	n	-0.64	1
YBL052C_ORF	YBL052C	SAS3	chromatin silencing at telomere*	-0.81	-0.34	-0.57	-0.84	-0.64	0.011963	1
YNL068C_ORF	YNL068C	FKH2	pseudohyphal growth*	-0.2	-1.15	-0.43	-0.77	-0.6375	0.05421
YDR469W_ORF	YDR469W	SDC1	chromatin silencing at telomere*	n	-0.6	-0.68	-0.63	-0.636667	0.00134
YMR120C_ORF	YMR120C	ADE17	'de novo' IMP biosynthetic process*	-0.73	-0.53	0.03	-1.31	-0.635	0.105377
YEL065W_ORF	YEL065W	SIT1	iron ion homeostasis*	-0.49	-0.27	-0.85	-0.93	-0.635	0.026209
YDR113C_ORF	YDR113C	PDS1	mitotic sister chromatid segregation*	-1.65	-0.52	-0.07	-0.3	-0.635	0.167778	1
YDR449C_ORF	YDR449C	UTP6	ribosome biogenesis and assembly*	-0.26	-0.56	-0.58	-1.12	-0.63	0.038918
YOR216C_ORF	YOR216C	RUD3	ER to Golgi vesicle-mediated transport	-0.73	-0.38	-0.39	-1.01	-0.6275	0.025439
YDR381C-A_ORF	YDR381C-A	YDR381C-A	biological_process	-0.22	-0.81	0.31	0.13	-0.6275	0.592072
YOL003C_ORF	YOL003C	PFA4	protein amino acid palmitoylation	-0.76	-1.18	0.07	-0.63	-0.625	0.095302
YKR035W-A_ORF	YKR035W-A	DID2	protein targeting to vacuole*	-0.93	-0.75	0.06	-0.88	-0.625	0.073772
YPL276W_ORF	YPL276W	YPL276W	formate catabolic process	-0.79	-0.87	-0.21	-0.62	-0.6225	0.024121
YOR281C_ORF	YOR281C	PLP2	positive regulation of transcription from RNA polymerase II promoter by pheromones	-0.88	-0.4	-0.38	-0.83	-0.6225	0.019066
YOR135C_ORF	YOR135C	n	n	n	-0.52	n	-0.72	-0.62	0.101804
YER013W_ORF	YER013W	PRP22	U2-dependent spliceosome disassembly*	-0.88	-0.98	0.45	-1.07	-0.62	0.182414
YAR071W_ORF	YAR071W	PHO11	phosphate metabolic process	-0.72	-0.38	-0.41	-0.97	-0.62	0.021268
YPR016W-A_ORF	YPR016W-A	n	n	-0.78	-0.62	-0.55	-0.52	-0.6175	0.001778
YBR191W_ORF	YBR191W	RPL21A	translation	-1.12	-0.49	-0.45	-0.41	-0.6175	0.03502
YGR205W_ORF	YGR205W	YGR205W	biological_process	-1.25	-0.86	0.05	-0.4	-0.615	0.11693
YMR069W_ORF	YMR069W	NAT4	histone acetylation	-0.77	-0.84	-0.27	-0.57	-0.6125	0.017242
YGR064W_ORF	YGR064W	n	n	-0.84	-0.66	-0.21	-0.74	-0.6125	0.021731
YBL021C_ORF	YBL021C	HAP3	transcription*	-0.92	-0.62	-0.19	-0.72	-0.6125	0.02844	1
YKR095W-A_ONO_ORF	YKR095W-A	PCC1	positive regulation of transcription from RNA polymerase II promoter*	-1.05	-0.15	-0.48	-0.76	-0.61	0.050516
YGR048W_ORF	YGR048W	UFD1	ubiquitin-dependent protein catabolic process*	-0.91	-0.68	0.15	-0.99	-0.6075	0.102296
YOL015W_ORF	YOL015W	IRC10	biological_process	-0.47	-0.44	-0.8	-0.71	-0.605	0.006455
YHR060W_ORF	YHR060W	VMA22	protein complex assembly*	-0.56	-0.34	-0.41	-1.1	-0.6025	0.039436	1
YGL138C_ORF	YGL138C	YGL138C	biological_process	-1.12	0.04	-0.61	-0.72	-0.6025	0.08736
YER145C_ORF	YER145C	FTR1	high affinity iron ion transport	-0.17	-0.74	-0.56	-0.94	-0.6025	0.034759
Q0255_ORF	Q0255	Q0256	biological_process	-0.18	-1	-0.23	-0.01	-0.6025	0.205155
YOR055W_ORF	YOR055W	n	n	n	-0.6	n	n	-0.6	1
YOL077W-A_ORF	YOL077W-A	ATP19	ATP synthesis coupled proton transport	-1.28	-0.22	-0.71	-0.19	-0.6	0.100955
YJR094C_ORF	YJR094C	IME1	meiosis	n	-0.33	n	-0.87	-0.6	0.269197
YHR022C_ORF	YHR022C	YHR022C	biological_process	n	-0.6	n	n	-0.6	1
YDR173C_ORF	YDR173C	ARG82	response to drug*	-1.03	-0.47	-0.2	-0.69	-0.5975	0.042358	1
YOR282W_ORF	YOR282W	n	n	n	-0.8	-0.2	-0.79	-0.596667	0.095024
YGL075C_ORF	YGL075C	MPS2	spindle pole body duplication in nuclear envelope*	-1.47	-0.28	0.01	-0.64	-0.595	0.160421
YER177W_ORF	YER177W	BMH1	sporulation (sensu Fungi)*	-0.86	-0.35	-0.3	-0.87	-0.595	0.031822
YDR436W_ORF	YDR436W	PPZ2	sodium ion homeostasis	-0.87	-1.19	0.36	-0.68	-0.595	0.174047
YFL032W_ORF	YFL032W	n	n	-0.81	-1.26	n	0.29	-0.593333	0.326424
YDR219C_ORF	YDR219C	MFB1	ubiquitin-dependent protein catabolic process*	n	-0.3	-0.94	-0.54	-0.593333	0.08635
YLR424W_ORF	YLR424W	SPP382	nuclear mRNA splicing, via spliceosome*	-0.39	-0.28	-0.79	-0.91	-0.5925	0.030133
YML084W_ORF	YML084W	n	n	-0.59	n	n	n	-0.59	1
YJL075C_ORF	YJL075C	n	n	-0.5	-0.68	n	n	-0.59	0.096369
YIL132C_ORF	YIL132C	CSM2	meiotic chromosome segregation*	n	0.28	-1.46	n	-0.59	0.620627
YIL054W_ORF	YIL054W	n	n	n	-0.59	n	n	-0.59	1
YHR073W_ORF	YHR073W	OSH3	endocytosis*	-1.23	-0.96	0.37	-0.54	-0.59	0.190504
YFL011W_ORF	YFL011W	HXT10	hexose transport	-0.34	-1.97	0.42	-0.47	-0.59	0.323142
YMR135W-A_ORF	YMR135W-A	n	n	-0.03	-1.38	0.17	-1.11	-0.5875	0.225137
YGR084C_ORF	YGR084C	MRP13	translation	-0.72	-0.35	-0.4	-0.88	-0.5875	0.019171
YDL243C_OCH__ORF	YDL243C	AAD4	response to toxin*	-0.08	0.12	-0.11	-0.27	-0.5875	0.366226
YGR129W_ORF	YGR129W	SYF2	nuclear mRNA splicing, via spliceosome*	-1.12	-0.29	-0.38	-0.55	-0.585	0.051661	1
YFL040W_ORF	YFL040W	YFL040W	biological_process	-1.03	n	n	-0.14	-0.585	0.413996
YMR211W_ORF	YMR211W	DML1	mitochondrial genome maintenance*	n	-0.75	-0.31	-0.69	-0.583333	0.051501
YNL159C_ORF	YNL159C	ASI2	ubiquitin-dependent protein catabolic process	-1.27	-0.7	0.02	-0.38	-0.5825	0.122045
YIR024C_ORF	YIR024C	YIR024C	biological_process	-1.48	-0.32	-0.37	-0.16	-0.5825	0.149809	1
YFR008W_ORF	YFR008W	FAR7	cell cycle arrest in response to pheromone	n	-0.48	n	-0.68	-0.58	0.108693
YER053C-A_ORF	YER053C-A	YER053C-A	biological_process	n	-0.25	-0.92	-0.57	-0.58	0.095588
YDR248C_ORF	YDR248C	YDR248C	biological_process	-0.94	0.07	-0.94	-0.51	-0.58	0.093769
YMR052C-A_ORF	YMR052C-A	n	n	-0.89	-0.28	-0.41	-0.73	-0.5775	0.026163
YLR097C_ORF	YLR097C	HRT3	ubiquitin-dependent protein catabolic process	-1.28	-0.28	-0.47	-0.28	-0.5775	0.093976	1
YFL048C_ORF	YFL048C	EMP47	ER to Golgi vesicle-mediated transport	-0.22	-0.23	-0.6	-1.26	-0.5775	0.098855
YLR200W_ORF	YLR200W	YKE2	protein folding*	-0.71	-0.24	-0.19	-1.16	-0.575	0.085587
YKR028W_ORF	YKR028W	SAP190	G1/S transition of mitotic cell cycle	n	-0.86	-0.56	-0.3	-0.573333	0.071233
YOR143C_ORF	YOR143C	THI80	thiamin diphosphate biosynthetic process	-0.94	-0.42	-0.43	-0.5	-0.5725	0.019033
YER012W_ORF	YER012W	PRE1	sporulation (sensu Fungi)*	-0.44	-0.1	-0.78	-0.97	-0.5725	0.058436
YNL057W_ORF	YNL057W	n	n	n	-1.2	0.06	n	-0.57	0.531805
YLR460C_ORF	YLR460C	YLR460C	biological_process	n	-0.46	-0.68	n	-0.57	0.121364
YKL159C_ORF	YKL159C	RCN1	calcium-mediated signaling	-1.17	-0.5	-0.27	-0.34	-0.57	0.069517	1
YHL028W_ORF	YHL028W	WSC4	response to stress*	-1.25	0.11	n	n	-0.57	0.555879
YBR111W-A_ONO_ORF	YBR111W-A	SUS1	positive regulation of transcription from RNA polymerase II promoter*	-0.96	0.06	-0.7	-0.68	-0.57	0.080572
YOR385W_ORF	YOR385W	YOR385W	biological_process	-0.97	-0.44	-0.33	-0.53	-0.5675	0.027181
YOR156C_ORF	YOR156C	NFI1	telomere maintenance*	-1.03	-0.14	-0.35	-0.75	-0.5675	0.065345
YOL016C_ORF	YOL016C	CMK2	protein amino acid phosphorylation*	-1	-0.66	-0.09	-0.52	-0.5675	0.057102	1
YMR294W_ORF	YMR294W	JNM1	nuclear migration	-1.08	-1.53	0.33	0.01	-0.5675	0.287972
YER123W_ORF	YER123W	YCK3	protein amino acid phosphorylation	-0.09	-0.24	-0.55	-1.39	-0.5675	0.145687
YGR131W_ORF	YGR131W	YGR131W	biological_process	-1.11	-1.01	-0.25	0.11	-0.565	0.152105
YGR030C_ORF	YGR030C	POP6	rRNA processing*	-0.71	-0.72	-0.25	-0.58	-0.565	0.014201
YER112W_ORF	YER112W	LSM4	nuclear mRNA splicing, via spliceosome*	-0.57	-0.11	-1.03	-0.55	-0.565	0.057323
YER077C_ORF	YER077C	YER077C	biological_process	-0.41	-0.4	-0.81	-0.64	-0.565	0.010581
YDR363W-A_ORF	YDR363W-A	SEM1	telomere maintenance*	-0.9	-0.33	-0.28	-0.75	-0.565	0.034762	1
YDL021W_ORF	YDL021W	GPM2	biological_process	-1.47	0.34	n	n	-0.565	0.644701
YJL096W_ORF	YJL096W	MRPL49	translation	-0.73	-0.91	-0.3	-0.31	-0.5625	0.034933
YGL230C_ORF	YGL230C	YGL230C	biological_process	-0.34	-0.41	-0.56	-0.94	-0.5625	0.024637
YFR053C_ORF	YFR053C	HXK1	glycolysis*	-1.14	0.42	-1	-0.53	-0.5625	0.208841
YKR079C_ORF	YKR079C	TRZ1	removal of tRNA 3'-trailer sequence	-0.59	-0.72	-0.48	-0.45	-0.56	0.002764
YDL114W_ORF	YDL114W	YDL114W	biological_process	-1.15	-0.56	n	0.03	-0.56	0.241904
YJL125C_ORF	YJL125C	GCD14	ribosome biogenesis and assembly*	-1.26	-0.77	-0.09	-0.11	-0.5575	0.142937
YLR233C_ORF	YLR233C	EST1	telomere maintenance*	0.55	-1.95	n	-0.27	-0.556667	0.528288
YMR284W_ORF	YMR284W	YKU70	telomere maintenance*	-1.16	0.05	n	n	-0.555	0.527424
YAL028W_ORF	YAL028W	FRT2	response to stress	-0.93	-1.05	-0.01	-0.23	-0.555	0.11897
YOR388C_ORF	YOR388C	FDH1	formate catabolic process*	n	-0.92	-0.52	-0.22	-0.553333	0.112134
YOR208W_ORF	YOR208W	PTP2	protein amino acid dephosphorylation*	n	-0.6	-0.71	-0.35	-0.553333	0.035112
YHR004C_ORF	YHR004C	NEM1	sporulation (sensu Fungi)*	-1.62	-0.32	0.28	n	-0.553333	0.427777
Q0144_ORF	Q0144	n	n	0.02	-1.24	n	-0.44	-0.553333	0.271678
YMR168C_ORF	YMR168C	CEP3	mitotic spindle checkpoint	-0.71	-0.16	-0.46	-0.88	-0.5525	0.038757	1
YLR214W_ORF	YLR214W	FRE1	copper ion import*	-0.26	-0.56	-0.81	-0.58	-0.5525	0.016283
YOR304C-A_ORF	YOR304C-A	YOR304C-A	biological_process	-0.73	-0.36	-0.29	-0.82	-0.55	0.025143
YMR141C_ORF	YMR141C	n	n	-1.53	-0.11	n	-0.01	-0.55	0.378984
YHR059W_ORF	YHR059W	FYV4	telomere maintenance	-0.5	0.07	-0.6	-1.17	-0.55	0.118913
YFR002W_ORF	YFR002W	NIC96	mRNA export from nucleus*	n	-0.56	-0.56	-0.53	-0.55	0.00033
YER185W_ORF	YER185W	YER185W	biological_process	n	-0.92	-0.18	n	-0.55	0.376998
YER074W-A_ORF	YER074W-A	YOS1	ER to Golgi vesicle-mediated transport	-0.71	-0.66	-0.31	-0.52	-0.55	0.008678
YNL206C_ORF	YNL206C	RTT106	chromatin silencing at telomere*	-1.09	-1.47	0.1	0.27	-0.5475	0.29388	1
YKR040C_ORF	YKR040C	n	n	-0.76	-1.17	0.1	-0.36	-0.5475	0.137491
YMR011W_ORF	YMR011W	HXT2	hexose transport	-0.23	-0.84	-0.43	-0.68	-0.545	0.027176
YJR089W_ORF	YJR089W	BIR1	chromosome segregation*	-0.44	-0.51	-0.67	-0.56	-0.545	0.001501
YDL235C_ORF	YDL235C	YPD1	response to osmotic stress*	-0.44	-0.39	-0.6	-0.75	-0.545	0.006869
YOR072W-B_ONO_ORF	YOR072W-B	YOR072W-B	biological_process	-2.22	n	0.65	-0.06	-0.543333	0.593306
YOR384W_ORF	YOR384W	FRE5	biological_process	n	-1.32	-0.02	-0.29	-0.543333	0.303743
YOR058C_ORF	YOR058C	ASE1	mitotic spindle organization and biogenesis in nucleus*	-1.23	0.16	n	-0.56	-0.543333	0.308496
YMR112C_ORF	YMR112C	MED11	transcription from RNA polymerase II promoter	n	-0.28	-0.39	-0.96	-0.543333	0.123238
YKL009W_ORF	YKL009W	MRT4	telomere maintenance*	-0.46	-0.47	-0.21	-1.03	-0.5425	0.052028
YPL109C_ORF	YPL109C	YPL109C	biological_process	-0.65	-0.81	-0.51	-0.19	-0.54	0.02629
YOR137C_ORF	YOR137C	SIA1	proton transport	-0.98	-0.03	-0.37	-0.78	-0.54	0.084302
YNL194C_ORF	YNL194C	YNL194C	sporulation (sensu Fungi)	n	-0.54	n	n	-0.54	1
YNL024C_ORF	YNL024C	YNL024C	biological_process	-0.69	-0.52	-0.41	n	-0.54	0.022	1
YML053C_ORF	YML053C	YML053C	biological_process	-0.72	0.02	-0.85	-0.61	-0.54	0.067972
YJL013C_ORF	YJL013C	MAD3	mitotic spindle checkpoint	-0.52	-0.59	0.07	-1.12	-0.54	0.113272
YFL053W_ORF	YFL053W	DAK2	response to stress*	-0.86	-0.22	n	n	-0.54	0.340563
YIL065C_ORF	YIL065C	FIS1	response to drug*	-0.28	0.1	-0.76	-1.21	-0.5375	0.155741
YHR066W_ORF	YHR066W	SSF1	ribosomal large subunit assembly and maintenance*	-1.12	-0.46	-0.37	-0.2	-0.5375	0.075861
YGL055W_ORF	YGL055W	OLE1	mitochondrion inheritance*	-0.29	-0.22	-0.6	-1.04	-0.5375	0.063618
YDR200C_ORF	YDR200C	VPS64	protein targeting to vacuole*	-0.67	0.02	-0.96	n	-0.536667	0.206106
YJL027C_ORF	YJL027C	YJL027C	biological_process	-0.87	-0.83	-0.16	-0.28	-0.535	0.061869
YHR087W_ORF	YHR087W	YHR087W	RNA metabolic process	-1.23	-0.08	-0.96	0.13	-0.535	0.204209	1
YCR075W-A_ONO_ORF	YCR075W-A	YCR075W-A	biological_process	-0.77	-0.79	0.12	-0.7	-0.535	0.092428
YBR026C_ORF	YBR026C	ETR1	aerobic respiration*	-0.39	-0.23	-0.64	-0.88	-0.535	0.033091
YOR021C_ORF	YOR021C	YOR021C	ribosome biogenesis and assembly	-0.94	-0.6	-0.43	-0.16	-0.5325	0.047077	1
YLR413W_ORF	YLR413W	YLR413W	biological_process	-0.42	-0.69	-0.53	-0.49	-0.5325	0.002625
YOR115C_ORF	YOR115C	TRS33	ER to Golgi vesicle-mediated transport	n	n	n	-0.53	-0.53	1	1
YOR106W_ORF	YOR106W	VAM3	vesicle fusion*	-0.26	-0.68	-0.59	-0.59	-0.53	0.010542
YGR098C_ORF	YGR098C	ESP1	mitotic sister chromatid segregation*	-0.97	-1.23	0.34	-0.26	-0.53	0.232412
YDR253C_ORF	YDR253C	MET32	sulfur amino acid metabolic process	-0.59	n	-0.37	-0.63	-0.53	0.022477
YDR114C_ORF	YDR114C	YDR114C	biological_process	n	-1.12	0.01	-0.48	-0.53	0.246665
YOR265W_ORF	YOR265W	RBL2	microtubule cytoskeleton organization and biogenesis*	-0.84	-0.36	-0.46	-0.45	-0.5275	0.015822	1
YBR066C_ORF	YBR066C	NRG2	pseudohyphal growth*	-0.67	-0.2	-0.64	-0.6	-0.5275	0.017297
YMR306W_ORF	YMR306W	FKS3	spore wall assembly (sensu Fungi)	-0.37	-0.86	n	-0.35	-0.526667	0.08733
YOL089C_ORF	YOL089C	HAL9	transcription initiation from RNA polymerase II promoter*	n	-0.48	-0.57	n	-0.525	0.054434
YMR267W_ORF	YMR267W	PPA2	aerobic respiration	-0.33	-0.31	-0.6	-0.86	-0.525	0.027191
YGL143C_ORF	YGL143C	MRF1	translation*	-0.41	-0.11	-0.96	-0.62	-0.525	0.060706
YIL093C_ORF	YIL093C	RSM25	translation	-0.73	-0.11	-0.51	-0.74	-0.5225	0.038224
YGR292W_ORF	YGR292W	MAL12	maltose catabolic process	-0.51	-0.49	-0.7	-0.39	-0.5225	0.003972
YBL053W_ORF	YBL053W	n	n	-0.12	-1.3	0.23	-0.9	-0.5225	0.232953
YPR108W-A_ONO_ORF	YPR108W-A	YPR108W-A	biological_process	0.09	-1.13	n	n	-0.52	0.550597
YPL161C_ORF	YPL161C	BEM4	telomere maintenance*	n	-0.24	-0.63	-0.69	-0.52	0.066354
YIL098C_ORF	YIL098C	FMC1	response to drug*	-0.37	0.06	-0.76	-1.01	-0.52	0.112726	1
YER135C_ORF	YER135C	n	n	n	-0.94	n	-0.1	-0.52	0.432528
YDR339C_ORF	YDR339C	FCF1	35S primary transcript processing*	-0.28	-0.89	n	-0.39	-0.52	0.109342
YDR071C_ORF	YDR071C	PAA1	establishment and/or maintenance of chromatin architecture	-0.27	0.1	-1.14	-0.77	-0.52	0.152825
Q0075_ORF	Q0075	AI5_BETA	biological_process	-0.33	-0.71	n	n	-0.52	0.223017
YHR215W_ORF	YHR215W	PHO12	biological_process	-0.56	-0.45	-0.39	-0.67	-0.5175	0.003576
YER172C_ORF	YER172C	BRR2	U2-type spliceosome conformational change to release U4 and U1	-0.48	-0.44	-0.11	-1.04	-0.5175	0.074865
YOR024W_ORF	YOR024W	n	n	n	-1.05	n	0.02	-0.515	0.512125
YJL104W_ORF	YJL104W	PAM16	protein import into mitochondrial matrix	-1.06	-0.2	-0.44	-0.36	-0.515	0.07172	1
YOL099C_ORF	YOL099C	n	n	n	-0.51	n	n	-0.51	1
YOL046C_ORF	YOL046C	n	n	-0.8	-0.55	n	-0.18	-0.51	0.105355	1
YMR122C_ORF	YMR122C	n	n	n	-0.51	n	n	-0.51	1
YLL004W_ORF	YLL004W	ORC3	chromatin silencing at silent mating-type cassette*	n	-0.44	-0.24	-0.85	-0.51	0.104804
YJR114W_ORF	YJR114W	n	n	n	-0.51	n	n	-0.51	1
YIL011W_ORF	YIL011W	TIR3	biological_process	-1.19	-1.03	0.23	-0.05	-0.51	0.243861
YHR120W_ORF	YHR120W	MSH1	DNA repair*	n	-0.51	n	n	-0.51	1
YDR316W_ORF	YDR316W	OMS1	biological_process	-0.72	-0.18	-0.47	-0.67	-0.51	0.025234
YOR192C_ORF	YOR192C	THI72	transport*	-0.04	-0.38	-0.33	-1.28	-0.5075	0.154794
YOR171C_ORF	YOR171C	LCB4	sphingolipid metabolic process*	-0.31	-0.41	-0.81	-0.5	-0.5075	0.018249
YKR098C_ORF	YKR098C	UBP11	biological_process	-0.43	-0.83	-0.72	-0.05	-0.5075	0.061896
YDR512C_ORF	YDR512C	EMI1	sporulation (sensu Fungi)*	-0.49	-0.96	-0.18	-0.4	-0.5075	0.05375
YPL228W_ORF	YPL228W	CET1	mRNA capping	n	-0.34	-0.57	-0.61	-0.506667	0.026481
YNR062C_ORF	YNR062C	YNR062C	biological_process	-0.82	-0.31	-0.39	n	-0.506667	0.085366	1
YJR119C_ORF	YJR119C	JHD2	histone demethylation	n	-0.83	-0.3	-0.39	-0.506667	0.090489
YJR115W_ORF	YJR115W	YJR115W	biological_process	n	-0.54	-0.4	-0.58	-0.506667	0.011402
YCR102W-A_ORF	YCR102W-A	n	n	-0.59	-1.04	n	0.11	-0.506667	0.269146
YPL266W_ORF	YPL266W	DIM1	ribosome biogenesis and assembly*	-0.6	-0.46	-0.5	-0.46	-0.505	0.000608	1
YIL170W_ORF	YIL170W	HXT12	biological_process*	-0.54	-0.77	0.11	-0.82	-0.505	0.099291
YDR327W_ORF	YDR327W	n	n	-0.36	-0.96	-0.28	-0.42	-0.505	0.046717
YDR326C_ORF	YDR326C	YSP2	apoptosis	-1.11	-0.19	-0.24	-0.48	-0.505	0.096808
YBR299W_ORF	YBR299W	MAL32	maltose catabolic process	-0.43	-0.47	-0.79	-0.33	-0.505	0.014756
YGL091C_ORF	YGL091C	NBP35	iron-sulfur cluster assembly	n	-1.54	-0.13	0.16	-0.503333	0.438902	1
YDR366C_ORF	YDR366C	YDR366C	biological_process	n	-0.61	-0.35	-0.55	-0.503333	0.023528
YNL228W_ORF	YNL228W	n	n	-0.34	-1.35	0.12	-0.44	-0.5025	0.200946
YKL030W_ORF	YKL030W	n	n	-0.42	-0.91	-0.01	-0.67	-0.5025	0.079416
YDR357C_ORF	YDR357C	YDR357C	biological_process	-0.64	-0.39	-0.39	-0.59	-0.5025	0.004651
Q0130_ORF	Q0130	OLI1	ATP synthesis coupled proton transport	0.19	-0.68	-0.63	-0.89	-0.5025	0.124791
YOR338W_ORF	YOR338W	YOR338W	sporulation (sensu Fungi)*	n	n	-0.17	-0.83	-0.5	0.371387
YOR193W_ORF	YOR193W	PEX27	peroxisome organization and biogenesis	-1	-0.15	-0.49	-0.36	-0.5	0.069818
YNL147W_ORF	YNL147W	LSM7	telomere maintenance*	-0.39	-0.39	-0.68	-0.54	-0.5	0.005567
YMR098C_ORF	YMR098C	YMR098C	biological_process	-0.4	-0.23	-0.61	-0.76	-0.5	0.023207
YLR431C_ORF	YLR431C	ATG23	protein targeting to vacuole*	-0.51	-0.14	-0.68	-0.67	-0.5	0.028694	1
YDR198C_ORF	YDR198C	RKM2	peptidyl-lysine tri-methylation*	-0.39	-0.28	n	-0.83	-0.5	0.096812
YDR075W_ORF	YDR075W	PPH3	response to drug*	-0.77	-0.92	-0.16	-0.15	-0.5	0.089195
YDR024W_ORF	YDR024W	n	n	n	-0.48	n	-0.52	-0.5	0.025451
Q0110_ORF	Q0110	BI2	RNA splicing	-0.25	-0.93	-0.42	-0.4	-0.5	0.043338
YMR001C_ORF	YMR001C	CDC5	protein amino acid phosphorylation*	-0.94	-0.11	-0.31	-0.63	-0.4975	0.071974
YDL133W_ORF	YDL133W	YDL133W	biological_process	-0.83	-0.32	-0.49	-0.35	-0.4975	0.023764	1
YMR006C_ORF	YMR006C	PLB2	glycerophospholipid metabolic process	-0.54	-0.22	-0.29	-0.93	-0.495	0.053915
YDR272W_ORF	YDR272W	GLO2	carbohydrate metabolic process*	-1.02	-0.37	-0.36	-0.23	-0.495	0.068832
YIR017C_ORF	YIR017C	MET28	response to drug*	-1.08	-0.11	n	-0.29	-0.493333	0.239554	1
YOR280C_ORF	YOR280C	FSH3	biological_process	n	-0.63	-0.59	-0.26	-0.493333	0.0521
YNR026C_ORF	YNR026C	SEC12	ER to Golgi vesicle-mediated transport*	-1.07	0.19	n	-0.6	-0.493333	0.311665
YKL001C_ORF	YKL001C	MET14	response to drug*	-0.63	-0.44	-0.64	-0.26	-0.4925	0.012045
YMR174C_ORF	YMR174C	PAI3	vacuolar protein catabolic process	-0.45	-1.11	0.22	-0.62	-0.49	0.172717
YJL204C_ORF	YJL204C	RCY1	endocytosis	-0.65	-0.54	-0.01	-0.76	-0.49	0.060094
YIL171W_OCH__ORF	YIL171W	YIL171W	biological_process*	-0.79	n	n	-0.19	-0.49	0.349743
YHR063C_ORF	YHR063C	PAN5	pantothenate biosynthetic process	-0.89	-0.21	-0.5	-0.36	-0.49	0.043774
YDR043C_ORF	YDR043C	NRG1	regulation of transcription from RNA polymerase II promoter*	n	-0.59	n	-0.39	-0.49	0.128162
YPR148C_ORF	YPR148C	YPR148C	biological_process	-1.1	-0.22	-0.34	-0.29	-0.4875	0.098451	1
YOR154W_ORF	YOR154W	SLP1	biological_process	-0.82	-0.4	-0.2	-0.53	-0.4875	0.03309
YML082W_ORF	YML082W	YML082W	sulfur metabolic process	-0.59	-0.33	0.01	-1.04	-0.4875	0.11494	1
YLR270W_ORF	YLR270W	DCS1	deadenylation-dependent decapping	-0.51	-0.01	-0.62	-0.81	-0.4875	0.064885
YGL012W_ORF	YGL012W	ERG4	ergosterol biosynthetic process	-0.25	-0.66	-0.24	-0.8	-0.4875	0.042112
YBR233W-A_ORF	YBR233W-A	DAD3	mitotic spindle organization and biogenesis in nucleus*	-0.81	-0.1	-1.14	0.1	-0.4875	0.193914
YOR232W_ORF	YOR232W	MGE1	protein import into mitochondrial matrix	-0.58	-0.3	-0.52	-0.54	-0.485	0.004537	1
YML041C_ORF	YML041C	VPS71	protein targeting to vacuole*	-0.69	-0.18	-0.27	-0.8	-0.485	0.050394
YKL195W_ORF	YKL195W	MIA40	protein targeting*	-0.54	-0.09	-0.57	-0.74	-0.485	0.03967	1
YIL050W_ORF	YIL050W	PCL7	regulation of glycogen biosynthetic process*	-0.36	-0.18	-0.8	-0.6	-0.485	0.037471
YIL038C_ORF	YIL038C	NOT3	regulation of transcription from RNA polymerase II promoter*	-0.49	-0.22	-0.42	-0.81	-0.485	0.028775
YOR108W_ORF	YOR108W	LEU9	leucine biosynthetic process	-0.98	-1.59	0.51	0.13	-0.4825	0.393985
YJL098W_ORF	YJL098W	SAP185	G1/S transition of mitotic cell cycle	-0.66	-0.38	-0.31	-0.58	-0.4825	0.009895
YGR169C-A_ONO_ORF	YGR169C-A	YGR169C-A	biological_process	-1.07	-0.45	-0.01	-0.4	-0.4825	0.114981	1
YPL216W_ORF	YPL216W	YPL216W	biological_process	n	-0.48	n	n	-0.48	1
YLR222C_ORF	YLR222C	UTP13	processing of 20S pre-rRNA	-0.01	-0.65	-0.31	-0.95	-0.48	0.100083
YDR157W_ORF	YDR157W	n	n	n	-1.35	0.2	-0.29	-0.48	0.404114
YDL016C_ORF	YDL016C	n	n	n	-0.48	n	n	-0.48	1
YOR258W_ORF	YOR258W	HNT3	biological_process	-0.51	-0.35	-0.63	-0.42	-0.4775	0.004232
Q0275_ORF	Q0275	COX3	aerobic respiration*	-0.03	-1.25	-0.1	-0.53	-0.4775	0.186925
YOR068C_ORF	YOR068C	VAM10	vacuole fusion, non-autophagic	n	-1.18	0.14	-0.39	-0.476667	0.339849
YGR226C_ORF	YGR226C	n	n	-0.38	-0.84	n	-0.21	-0.476667	0.126863
YPR178W_ORF	YPR178W	PRP4	nuclear mRNA splicing, via spliceosome	-0.86	-0.17	-0.42	-0.45	-0.475	0.044887	1
YOL024W_ORF	YOL024W	YOL024W	biological_process	n	-0.73	-0.22	n	-0.475	0.313653
YML063W_ORF	YML063W	RPS1B	translation	0.12	0.21	-0.47	0.65	-0.475	0.618533	1
YJR035W_ORF	YJR035W	RAD26	nucleotide-excision repair*	n	-0.2	n	-0.75	-0.475	0.334095
YCR102C_ORF	YCR102C	YCR102C	response to copper ion	-0.32	-1.09	-0.45	0.2	-0.475	0.215606
YOR147W_ORF	YOR147W	MDM32	mitochondrion organization and biogenesis*	-0.93	-0.25	-0.4	-0.31	-0.4725	0.056002
YMR158W_ORF	YMR158W	MRPS8	translation	-0.42	-0.42	-0.65	-0.4	-0.4725	0.004135
YGR076C_ORF	YGR076C	MRPL25	translation	-0.85	-0.25	-0.17	-0.62	-0.4725	0.059428
Q0065_ORF	Q0065	AI4	RNA splicing*	-0.31	-0.6	-0.68	-0.3	-0.4725	0.017046
YMR273C_ORF	YMR273C	ZDS1	mRNA export from nucleus*	-0.8	-0.19	-0.24	-0.65	-0.47	0.052539	1
YML065W_ORF	YML065W	ORC1	chromatin silencing at silent mating-type cassette*	n	n	-0.64	-0.3	-0.47	0.220946	1
YLR408C_ORF	YLR408C	YLR408C	biological_process	-0.51	-0.23	-0.42	-0.72	-0.47	0.019089
YGR224W_ORF	YGR224W	AZR1	azole transport	n	-0.82	n	-0.12	-0.47	0.407493
YGR206W_ORF	YGR206W	MVB12	protein targeting to vacuole	-0.65	-0.32	-0.49	-0.42	-0.47	0.00658
YER140W_ORF	YER140W	YER140W	biological_process	n	-0.47	n	n	-0.47	1
YDR048C_ORF	YDR048C	n	n	n	-0.47	n	n	-0.47	1
YDL043C_ORF	YDL043C	PRP11	spliceosome assembly	-0.87	-0.02	-0.6	-0.39	-0.47	0.078917
YPL267W_ORF	YPL267W	ACM1	negative regulation of ubiquitin ligase activity during mitotic cell cycle	-0.84	0.01	-0.75	-0.29	-0.4675	0.101019
YNL234W_ORF	YNL234W	YNL234W	response to stress	-0.6	-0.5	-0.5	-0.27	-0.4675	0.006825
YLR278C_ORF	YLR278C	YLR278C	biological_process	-0.53	-0.53	-0.38	-0.43	-0.4675	0.001112
YLR147C_ORF	YLR147C	SMD3	nuclear mRNA splicing, via spliceosome	-0.8	-0.19	-0.79	-0.09	-0.4675	0.091026
YLR290C_ORF	YLR290C	YLR290C	biological_process	-0.51	-0.15	-0.45	-0.75	-0.465	0.032698
YER174C_ORF	YER174C	GRX4	response to oxidative stress*	-0.37	-1.37	0.31	-0.43	-0.465	0.270674
YPL117C_ORF	YPL117C	IDI1	ergosterol biosynthetic process	-0.49	-0.12	-0.75	-0.49	-0.4625	0.037569
YKL133C_ORF	YKL133C	YKL133C	biological_process	-0.61	-0.26	-0.78	-0.2	-0.4625	0.044957
YGR023W_ORF	YGR023W	MTL1	cell wall organization and biogenesis	-0.13	-0.2	-0.66	-0.86	-0.4625	0.079605
YER167W_ORF	YER167W	BCK2	G1/S transition of mitotic cell cycle*	-0.31	0.09	-0.42	-1.21	-0.4625	0.187852
YOR017W_ORF	YOR017W	PET127	RNA processing	-0.51	0.02	-0.39	-0.96	-0.46	0.106784
YMR172W_ORF	YMR172W	HOT1	regulation of transcription from RNA polymerase II promoter*	-0.89	-0.47	-0.15	-0.33	-0.46	0.061544	1
YKL027W_ORF	YKL027W	YKL027W	biological_process	-1.11	-0.07	n	-0.2	-0.46	0.294945
YDL062W_ORF	YDL062W	n	n	n	n	n	-0.46	-0.46	1
YJL101C_ORF	YJL101C	GSH1	response to drug*	-0.77	-0.14	-0.5	-0.42	-0.4575	0.038666
YBR119W_ORF	YBR119W	MUD1	nuclear mRNA splicing, via spliceosome	-0.42	-0.29	-0.59	-0.53	-0.4575	0.006157
YLR148W_ORF	YLR148W	PEP3	telomere maintenance*	-0.67	-0.5	n	-0.2	-0.456667	0.079832
YOR070C_ORF	YOR070C	GYP1	vesicle-mediated transport	-0.59	0.22	-0.29	-1.16	-0.455	0.212747
YJR086W_ORF	YJR086W	STE18	pheromone-dependent signal transduction during conjugation with cellular fusion*	-1.31	-0.17	-0.26	-0.08	-0.455	0.211494
YGR128C_ORF	YGR128C	UTP8	ribosome biogenesis and assembly*	0.1	-0.31	-0.79	-0.82	-0.455	0.129065
YGL171W_ORF	YGL171W	ROK1	35S primary transcript processing	-0.29	-0.98	0.01	-0.56	-0.455	0.119034
YDR007W_ORF	YDR007W	TRP1	tryptophan biosynthetic process*	-0.67	-0.96	0.04	-0.23	-0.455	0.134034
YCR016W_ORF	YCR016W	YCR016W	ribosome biogenesis and assembly	0.19	-0.04	n	-0.49	-0.455	0.627564	1
YBR200W_ORF	YBR200W	BEM1	establishment of cell polarity (sensu Fungi)*	-1.01	0.02	-0.39	-0.44	-0.455	0.120859
YNR074C_ORF	YNR074C	AIF1	response to singlet oxygen*	-0.34	-0.26	n	-0.76	-0.453333	0.099792
YPR070W_ORF	YPR070W	MED1	telomere maintenance*	-0.52	-0.15	-0.63	-0.51	-0.4525	0.022675
YOR237W_ORF	YOR237W	HES1	endocytosis*	0.07	-0.91	0.01	-0.98	-0.4525	0.210512
YMR075W_ORF	YMR075W	RCO1	histone deacetylation	-0.52	0.07	-0.66	-0.7	-0.4525	0.084933
YOL062C_ORF	YOL062C	APM4	vesicle-mediated transport*	-0.36	-0.56	-0.17	-0.71	-0.45	0.031494
YKR041W_ORF	YKR041W	YKR041W	biological_process	-0.35	-0.55	n	n	-0.45	0.139209
YJL203W_ORF	YJL203W	PRP21	nuclear mRNA splicing, via spliceosome	-0.6	-0.52	n	-0.23	-0.45	0.057096
YJL161W_ORF	YJL161W	FMP33	biological_process	-0.77	0.01	-0.59	n	-0.45	0.196557
YJL085W_ORF	YJL085W	EXO70	cytokinesis*	-1.06	-0.45	0.11	-0.4	-0.45	0.156837
YDR425W_ORF	YDR425W	SNX41	retrograde transport, endosome to Golgi	n	-0.45	n	n	-0.45	1
YDR315C_ORF	YDR315C	IPK1	inositol metabolic process	-0.19	-0.2	-0.58	-0.83	-0.45	0.063129
YDL121C_ORF	YDL121C	YDL121C	biological_process	-0.5	-0.25	-0.5	-0.55	-0.45	0.006939	1
YBR168W_ORF	YBR168W	PEX32	peroxisome organization and biogenesis	-0.41	-0.22	-0.26	-0.91	-0.45	0.065881
YNL015W_ORF	YNL015W	PBI2	vacuole fusion, non-autophagic*	-0.83	0.03	-0.43	-0.56	-0.4475	0.088406
YLR361C-A_ONO_ORF	YLR361C-A	YLR361C-A	biological_process	-0.75	-0.04	-0.45	-0.55	-0.4475	0.057944
YER059W_ORF	YER059W	PCL6	regulation of glycogen biosynthetic process*	-0.18	-0.34	-0.71	-0.56	-0.4475	0.031572
YDL148C_ORF	YDL148C	NOP14	ribosome biogenesis and assembly*	-0.09	-0.01	-0.73	-0.96	-0.4475	0.152767	1
Q0143_ORF	Q0143	n	n	0.13	-0.95	-0.17	-0.8	-0.4475	0.178946
YNL276C_ORF	YNL276C	n	n	-1.56	-0.3	0.16	-0.08	-0.445	0.329694
YKL075C_ORF	YKL075C	YKL075C	response to drug	n	-0.34	-0.55	n	-0.445	0.147516	1
YER137C_ORF	YER137C	YER137C	biological_process	-1.07	0.18	n	n	-0.445	0.606102
YCR107W_ORF	YCR107W	AAD3	response to toxin*	0.23	0.14	n	n	-0.445	0.151903
YBR290W_ORF	YBR290W	BSD2	ubiquitin-dependent protein catabolic process*	-0.46	-0.2	-0.35	-0.77	-0.445	0.034612	1
YPR089W_ORF	YPR089W	YPR089W	biological_process	n	-0.48	-0.36	-0.49	-0.443333	0.008759
YJL081C_ORF	YJL081C	ARP4	DNA repair*	-0.74	-1.25	0.35	-0.13	-0.4425	0.294923
YLR349W_ORF	YLR349W	n	n	n	-0.44	n	n	-0.44	1	1
YLR298C_ORF	YLR298C	YHC1	nuclear mRNA splicing, via spliceosome	-0.73	-0.06	-0.5	-0.47	-0.44	0.050963
YLL060C_ORF	YLL060C	GTT2	response to toxin*	-0.27	-0.61	n	n	-0.44	0.234719
YKR023W_ORF	YKR023W	YKR023W	biological_process	-0.26	-1.23	0.19	-0.46	-0.44	0.234267
YJR095W_ORF	YJR095W	SFC1	fumarate transport*	-0.23	-0.35	-0.41	-0.77	-0.44	0.032291
YGR035W-A_ONO_ORF	YGR035W-A	YGR035W-A	biological_process	n	-0.44	n	n	-0.44	1
YEL014C_ORF	YEL014C	n	n	n	-0.44	n	n	-0.44	1
YDR280W_ORF	YDR280W	RRP45	35S primary transcript processing*	-0.74	-0.63	-0.18	-0.21	-0.44	0.05459
YCR066W_ORF	YCR066W	RAD18	DNA repair*	-0.62	-0.34	-0.36	n	-0.44	0.039536
YBR242W_ORF	YBR242W	YBR242W	biological_process	-0.35	-0.45	-0.42	-0.54	-0.44	0.001535
YOL149W_ORF	YOL149W	DCP1	mRNA catabolic process*	-0.34	-0.34	-0.65	-0.42	-0.4375	0.009411	1
YMR269W_ORF	YMR269W	TMA23	ribosomal small subunit biogenesis and assembly	-0.31	-0.94	-0.12	-0.38	-0.4375	0.089119	1
YIL105C_ORF	YIL105C	SLM1	actin cytoskeleton organization and biogenesis*	-0.27	-0.19	-0.69	-0.6	-0.4375	0.037355
YHR052W_ORF	YHR052W	CIC1	ribosome biogenesis and assembly*	-0.13	-0.34	-0.56	-0.72	-0.4375	0.04251
YEL039C_ORF	YEL039C	CYC7	electron transport	-0.86	-0.28	-0.71	0.1	-0.4375	0.137501
YHR147C_ORF	YHR147C	MRPL6	translation	-0.41	-0.35	n	-0.55	-0.436667	0.01792
YOR102W_ORF	YOR102W	n	n	-0.62	-0.68	-0.12	-0.32	-0.435	0.045242
YOL022C_ORF	YOL022C	YOL022C	biological_process	-0.36	-0.35	-0.6	-0.43	-0.435	0.004864
YMR319C_ORF	YMR319C	FET4	copper ion import*	0.02	-0.89	n	n	-0.435	0.514304	1
YJR136C_ORF	YJR136C	YJR136C	translation	-0.72	0.07	-0.43	-0.66	-0.435	0.09395
YIR023W_ORF	YIR023W	DAL81	regulation of transcription from RNA polymerase II promoter*	-1.03	-0.08	-0.06	-0.57	-0.435	0.155888
YAR047C_ORF	YAR047C	n	n	-0.63	-0.14	-0.38	-0.59	-0.435	0.030654
YGL199C_ORF	YGL199C	n	n	-1.05	n	-0.08	-0.17	-0.433333	0.296361
YNL076W_ORF	YNL076W	MKS1	regulation of nitrogen utilization*	-0.59	-0.14	-0.57	n	-0.433333	0.098135
YPL126W_ORF	YPL126W	NAN1	ribosome biogenesis and assembly*	-0.07	-0.61	-0.37	-0.68	-0.4325	0.051777
YPL123C_ORF	YPL123C	RNY1	cell morphogenesis	-0.56	-0.37	-0.74	-0.06	-0.4325	0.058793
YNL252C_ORF	YNL252C	MRPL17	translation	-0.05	-0.82	-0.53	-0.33	-0.4325	0.076129
YMR233W_ORF	YMR233W	TRI1	biological_process	-0.23	-0.22	-0.74	-0.54	-0.4325	0.041942	1
YGR103W_ORF	YGR103W	NOP7	ribosome biogenesis and assembly*	-0.65	-0.43	-0.08	-0.57	-0.4325	0.041451	1
YGR003W_ORF	YGR003W	CUL3	ubiquitin-dependent protein catabolic process*	0.03	-0.26	-0.42	-1.08	-0.4325	0.163053
YDR393W_ORF	YDR393W	SHE9	mitochondrion organization and biogenesis*	-0.02	-0.71	-0.37	-0.63	-0.4325	0.068889
YDL027C_ORF	YDL027C	YDL027C	biological_process	-0.14	-0.16	-0.65	-0.78	-0.4325	0.079239
YPL108W_ORF	YPL108W	YPL108W	biological_process	-1.07	-0.2	-0.04	-0.41	-0.43	0.153719
YNL271C_ORF	YNL271C	BNI1	pseudohyphal growth*	-0.68	-0.11	-0.12	-0.81	-0.43	0.101271
YMR105C_ORF	YMR105C	PGM2	glucose 1-phosphate utilization*	-1.15	0.3	-0.83	-0.04	-0.43	0.291877
YML003W_ORF	YML003W	YML003W	biological_process	-0.52	-0.3	-0.3	-0.6	-0.43	0.011261
YGL110C_ORF	YGL110C	CUE3	biological_process	-0.65	-0.63	-0.09	-0.35	-0.43	0.047583
YDR162C_ORF	YDR162C	NBP2	response to heat*	-1.56	0.23	-0.47	0.08	-0.43	0.366874	1
YBR219C_ORF	YBR219C	YBR219C	biological_process	-0.35	-0.98	0.04	n	-0.43	0.284822
YBL086C_ORF	YBL086C	YBL086C	biological_process	-0.39	-1.26	0.3	-0.37	-0.43	0.271341
YNL284C_ORF	YNL284C	MRPL10	translation	-0.68	-0.13	-0.52	-0.38	-0.4275	0.035069
YNL122C_ORF	YNL122C	YNL122C	biological_process	-0.67	-0.71	0.04	-0.37	-0.4275	0.090341
YLR183C_ORF	YLR183C	TOS4	G1/S-specific transcription in mitotic cell cycle	-0.67	-0.06	-0.5	-0.48	-0.4275	0.045871
YGR152C_ORF	YGR152C	RSR1	cellular bud site selection*	-0.76	-0.48	-0.1	-0.37	-0.4275	0.052071	1
YGL107C_ORF	YGL107C	RMD9	biological_process	-0.39	0.01	-0.4	-0.93	-0.4275	0.113329
YFR040W_ORF	YFR040W	SAP155	G1/S transition of mitotic cell cycle	-0.23	0.15	-0.62	-1.01	-0.4275	0.185553
YPR041W_ORF	YPR041W	TIF5	regulation of translational initiation*	-0.81	-0.68	0.16	-0.37	-0.425	0.143446
YPL251W_ORF	YPL251W	n	n	-0.35	-1.28	0.22	-0.29	-0.425	0.266851
YPL223C_ORF	YPL223C	GRE1	response to stress*	-0.65	-0.94	0.23	-0.34	-0.425	0.188144
YJL084C_ORF	YJL084C	ALY2	biological_process	n	-0.23	-0.62	n	-0.425	0.273853
YHR216W_OCH__ORF	YHR216W	IMD2	GTP biosynthetic process	-0.61	-0.15	-0.47	-0.37	-0.425	0.025701
YGR272C_ORF	YGR272C	YGR272C	35S primary transcript processing	-0.08	-0.34	-0.28	-1	-0.425	0.12305	1
YEL028W_ORF	YEL028W	n	n	-1.33	0.45	-0.23	-0.59	-0.425	0.334859
YMR111C_ORF	YMR111C	YMR111C	biological_process	-0.14	-0.53	n	-0.6	-0.423333	0.097792
YPL039W_ORF	YPL039W	YPL039W	biological_process	-0.7	-0.77	0.19	-0.41	-0.4225	0.148676
YOR008C_ORF	YOR008C	SLG1	cell wall organization and biogenesis*	-1.17	-0.44	0.43	-0.51	-0.4225	0.288442
YJL078C_ORF	YJL078C	PRY3	biological_process	-0.99	-0.29	0.15	-0.56	-0.4225	0.175444
YJL033W_ORF	YJL033W	HCA4	ribosome biogenesis and assembly*	-0.75	-0.28	-0.24	-0.42	-0.4225	0.035517	1
YGR083C_ORF	YGR083C	GCD2	regulation of translational initiation	-0.34	-0.31	-0.32	-0.72	-0.4225	0.02384
YER067W_ORF	YER067W	YER067W	biological_process	-1.18	0.61	-1.51	0.39	-0.4225	0.490112	1
YEL068C_ORF	YEL068C	n	n	-0.9	-0.34	-0.47	0.02	-0.4225	0.112569
YDR184C_ORF	YDR184C	ATC1	telomere maintenance*	-0.31	-0.31	-0.64	-0.43	-0.4225	0.012264
YMR077C_ORF	YMR077C	VPS20	late endosome to vacuole transport*	n	-0.42	n	n	-0.42	1
YML094C-A_ORF	YML094C-A	n	n	n	-0.91	0.07	n	-0.42	0.548874
YJR083C_ORF	YJR083C	ACF4	actin cytoskeleton organization and biogenesis	-0.59	-0.25	n	n	-0.42	0.244847
YFL012W_ORF	YFL012W	YFL012W	biological_process	n	-0.42	n	n	-0.42	1
YDR399W_ORF	YDR399W	HPT1	GMP salvage*	-0.15	-0.31	-0.56	-0.66	-0.42	0.036438
YDR325W_ORF	YDR325W	YCG1	mitotic sister chromatid segregation*	-0.67	-0.21	-0.26	-0.54	-0.42	0.032007
YOR342C_ORF	YOR342C	YOR342C	biological_process	-0.19	-0.45	-0.26	-0.77	-0.4175	0.048625
YKL122C_ORF	YKL122C	SRP21	protein targeting to ER*	-0.68	-0.06	-0.38	-0.55	-0.4175	0.052709
YBL047C_ORF	YBL047C	EDE1	endocytosis	-0.56	-0.46	-0.08	-0.57	-0.4175	0.036149
YBR095C_ORF	YBR095C	RXT2	invasive growth (sensu Saccharomyces)*	n	-0.4	-0.37	-0.48	-0.416667	0.006151
YNL144C_ORF	YNL144C	YNL144C	biological_process	-0.53	-0.05	-0.57	-0.51	-0.415	0.042675	1
YNL067W-B_ONO_ORF	YNL067W-B	YNL067W-B	biological_process	n	-0.76	-0.07	n	-0.415	0.441529
YMR193W_ORF	YMR193W	MRPL24	translation	-0.67	-0.33	-0.28	-0.38	-0.415	0.017732	1
YKR016W_ORF	YKR016W	FMP13	biological_process	-0.17	-0.1	-0.34	-1.05	-0.415	0.152526
YJL004C_ORF	YJL004C	SYS1	Golgi to endosome transport*	-0.31	-1.37	0.43	-0.41	-0.415	0.342992
YHR051W_ORF	YHR051W	COX6	mitochondrial electron transport, cytochrome c to oxygen	-0.59	-0.3	-0.27	-0.5	-0.415	0.012748
YGR047C_ORF	YGR047C	TFC4	transcription initiation from RNA polymerase III promoter	n	-0.96	n	0.13	-0.415	0.585688
YDR199W_ORF	YDR199W	n	n	n	n	0.3	-1.13	-0.415	0.665203
YDR073W_ORF	YDR073W	SNF11	chromatin remodeling	-0.56	0.01	-0.78	-0.33	-0.415	0.091038
YNL212W_ORF	YNL212W	VID27	biological_process	-0.4	-0.3	-0.4	-0.55	-0.4125	0.004071
YLR117C_ORF	YLR117C	CLF1	nuclear mRNA splicing, via spliceosome*	-1.86	0.32	-0.2	0.09	-0.4125	0.465053	1
YHR080C_ORF	YHR080C	YHR080C	biological_process	-0.47	-1.71	0.69	-0.16	-0.4125	0.46756
YDL039C_ORF	YDL039C	PRM7	response to drug*	-0.36	-0.69	-0.24	-0.36	-0.4125	0.023655
YBR167C_ORF	YBR167C	POP7	rRNA processing*	-0.22	0.09	-0.52	-1	-0.4125	0.173556	1
YPL147W_ORF	YPL147W	PXA1	fatty acid transport	-0.46	-0.58	0.01	-0.61	-0.41	0.064941
YPL060W_ORF	YPL060W	LPE10	mitochondrial magnesium ion transport	-0.38	n	-0.44	n	-0.41	0.046499
YOR061W_ORF	YOR061W	CKA2	protein amino acid phosphorylation*	-0.14	-0.3	-0.51	-0.69	-0.41	0.042127
YMR251W_ORF	YMR251W	GTO3	glutathione metabolic process	n	-0.41	n	n	-0.41	1
YLR367W_OCH__ORF	YLR367W	RPS22B	translation	0.4	0.25	-0.22	-0.18	-0.41	0.71351
YLL037W_ORF	YLL037W	n	n	-0.41	n	n	n	-0.41	1
YER051W_ORF	YER051W	JHD1	histone demethylation	-0.15	-0.67	n	n	-0.41	0.359785
YDR540C_ORF	YDR540C	IRC4	biological_process	n	-0.41	n	n	-0.41	1
YDR121W_ORF	YDR121W	DPB4	chromatin silencing at telomere*	-0.86	-0.69	0.1	-0.19	-0.41	0.161426
YCR022C_ORF	YCR022C	n	n	n	-1.09	n	0.27	-0.41	0.654583
YOR139C_ORF	YOR139C	n	n	-0.79	0.06	-0.34	-0.56	-0.4075	0.109665
YOL124C_ORF	YOL124C	TRM11	ribosome biogenesis and assembly*	-0.27	-0.4	-0.3	-0.66	-0.4075	0.019341
YMR030W_ORF	YMR030W	RSF1	aerobic respiration*	-0.44	0.16	-0.61	-0.74	-0.4075	0.132905
YHR135C_ORF	YHR135C	YCK1	protein amino acid phosphorylation*	-0.97	-0.72	-0.09	0.15	-0.4075	0.218125
YDR417C_ORF	YDR417C	n	n	-0.53	-1.51	0.3	0.11	-0.4075	0.391645
YBL059W_ORF	YBL059W	YBL059W	biological_process	-0.53	-0.49	-0.65	0.04	-0.4075	0.076107
YPL193W_ORF	YPL193W	RSA1	telomere maintenance*	-0.58	-0.34	n	-0.3	-0.406667	0.043248
YLR456W_ORF	YLR456W	YLR456W	biological_process	n	-0.3	-0.4	-0.52	-0.406667	0.023594
YIL097W_ORF	YIL097W	FYV10	negative regulation of gluconeogenesis	n	0.21	-0.85	-0.58	-0.406667	0.329326
YPL201C_ORF	YPL201C	YIG1	glycerol biosynthetic process	-0.86	-1.37	0.62	-0.01	-0.405	0.42713
YNL082W_ORF	YNL082W	PMS1	mismatch repair*	n	-0.44	n	-0.37	-0.405	0.05488
YJR096W_ORF	YJR096W	YJR096W	arabinose catabolic process*	-0.48	-0.24	-0.48	-0.42	-0.405	0.005675
YJL136W-A_ONO_ORF	YJL136W-A	YJL136W-A	biological_process	-0.13	-0.68	n	n	-0.405	0.379744
YDR034W-B_ORF	YDR034W-B	YDR034W-B	biological_process	-0.24	-0.57	n	n	-0.405	0.246293
YML030W_ORF	YML030W	YML030W	biological_process	-0.61	-0.04	-0.71	-0.25	-0.4025	0.081847	1
YJL133W_ORF	YJL133W	MRS3	mitochondrial transport*	-0.59	-0.63	-0.09	-0.3	-0.4025	0.050994
YEL070W_OCH__ORF	YEL070W	DSF1	biological_process	-0.43	n	n	n	-0.4025	1
YEL003W_ORF	YEL003W	GIM4	tubulin folding	-0.79	-0.2	-0.01	-0.61	-0.4025	0.111207
YBR022W_ORF	YBR022W	POA1	tRNA splicing	-0.49	-0.23	-0.36	-0.53	-0.4025	0.00963
YPR195C_ORF	YPR195C	n	n	-0.28	-1.55	0.3	-0.07	-0.4	0.392697
YPL077C_ORF	YPL077C	YPL077C	biological_process	-0.45	-0.64	-0.04	-0.47	-0.4	0.05162
YOR121C_ORF	YOR121C	n	n	-0.94	-0.68	-0.13	0.15	-0.4	0.206853
YMR283C_ORF	YMR283C	RIT1	charged-tRNA modification	n	-0.4	n	n	-0.4	1
YJL099W_ORF	YJL099W	CHS6	Golgi to plasma membrane transport*	-0.58	-0.13	-0.37	-0.52	-0.4	0.028192
YGR271W_ORF	YGR271W	SLH1	regulation of translation	-0.12	-0.85	-0.17	-0.46	-0.4	0.097135
YCR105W_ORF	YCR105W	ADH7	alcohol metabolic process	n	n	n	-0.4	-0.4	1
YBR072C-A_ONO_ORF	YBR072C-A	YBR072C-A	biological_process	n	n	n	-0.4	-0.4	1
YPL210C_ORF	YPL210C	SRP72	protein targeting to ER*	-0.46	-0.2	-0.34	-0.59	-0.3975	0.017487
YPL012W_ORF	YPL012W	RRP12	ribosome biogenesis and assembly*	-0.13	-0.42	-0.41	-0.63	-0.3975	0.030426
YOR144C_ORF	YOR144C	ELG1	telomere maintenance*	-0.31	-0.36	-0.34	-0.58	-0.3975	0.007582
YOL115W_ORF	YOL115W	PAP2	mitotic sister chromatid cohesion*	-0.15	-0.51	-0.4	-0.53	-0.3975	0.019857
YIL064W_ORF	YIL064W	YIL064W	ribosome biogenesis and assembly	-0.34	-1.31	0.09	-0.03	-0.3975	0.29914
YGR012W_ORF	YGR012W	YGR012W	biological_process	-0.54	-0.66	0.08	-0.47	-0.3975	0.093763
YEL011W_ORF	YEL011W	GLC3	glycogen biosynthetic process	-1.01	0.11	-1.06	0.37	-0.3975	0.363626
YDL031W_ORF	YDL031W	DBP10	ribosome biogenesis and assembly*	-0.19	-0.43	-0.26	-0.71	-0.3975	0.04138
YBR282W_ORF	YBR282W	MRPL27	translation	-0.47	-0.03	-0.53	-0.56	-0.3975	0.049042
YPL065W_ORF	YPL065W	VPS28	telomere maintenance*	-0.61	0.2	-0.78	n	-0.396667	0.319889
YJL058C_ORF	YJL058C	BIT61	regulation of cell growth*	-0.45	-0.34	n	-0.4	-0.396667	0.006365
YIL104C_ORF	YIL104C	SHQ1	snoRNA metabolic process	-0.4	-0.34	n	-0.45	-0.396667	0.006365
YIL012W_ORF	YIL012W	n	n	-0.47	-0.37	n	-0.35	-0.396667	0.008643
YOR294W_ORF	YOR294W	RRS1	ribosome biogenesis and assembly*	-0.24	-0.53	-0.09	-0.72	-0.395	0.068541
YNL227C_ORF	YNL227C	JJJ1	endocytosis*	-1.19	-0.18	-0.05	-0.16	-0.395	0.234956
YMR066W_ORF	YMR066W	SOV1	biological_process	-1.15	-0.01	-0.43	0.01	-0.395	0.24148
YLR225C_ORF	YLR225C	YLR225C	biological_process	-0.17	-0.55	-0.23	-0.63	-0.395	0.04087
YIL130W_ORF	YIL130W	ASG1	biological_process	-0.12	-0.04	-0.65	-0.77	-0.395	0.12139
YGR095C_ORF	YGR095C	RRP46	35S primary transcript processing*	-0.77	-0.21	-0.51	-0.09	-0.395	0.081722
YER184C_ORF	YER184C	YER184C	biological_process	-0.34	-0.29	-0.14	-0.81	-0.395	0.071968
YDL063C_ORF	YDL063C	YDL063C	ribosome biogenesis and assembly	-0.21	-0.36	-0.45	-0.56	-0.395	0.012851
YAL027W_ORF	YAL027W	YAL027W	biological_process	-0.3	0.09	-0.23	-1.14	-0.395	0.229362
YLR067C_ORF	YLR067C	PET309	translation*	n	-0.41	-0.63	-0.14	-0.393333	0.108971
YBR050C_ORF	YBR050C	REG2	negative regulation of transcription from RNA polymerase II promoter	-0.54	-0.21	-0.43	n	-0.393333	0.055788
YNL292W_ORF	YNL292W	PUS4	tRNA modification	-0.89	-0.78	0.3	-0.2	-0.3925	0.250171
YNL133C_ORF	YNL133C	FYV6	telomere maintenance*	-0.97	-0.18	-0.08	-0.34	-0.3925	0.144233
YMR225C_OCH__ORF	YMR225C	MRPL44	translation*	-0.29	0.1	-0.16	0.34	-0.3925	0.986876
YJR084W_ORF	YJR084W	CSN12	adaptation to pheromone during conjugation with cellular fusion	-0.78	-0.63	0.27	-0.43	-0.3925	0.189509
YIL138C_ORF	YIL138C	TPM2	actin filament organization*	-0.26	-0.44	-0.39	-0.48	-0.3925	0.003792	1
YEL022W_ORF	YEL022W	GEA2	ER to Golgi vesicle-mediated transport*	-0.33	-0.02	-0.65	-0.57	-0.3925	0.069415
YPR143W_ORF	YPR143W	RRP15	ribosome biogenesis and assembly*	-0.73	-0.69	-0.1	-0.04	-0.39	0.126052	1
YPL260W_ORF	YPL260W	YPL260W	biological_process	-0.34	-0.09	-0.37	-0.76	-0.39	0.066835
YOR231W_ORF	YOR231W	MKK1	protein amino acid phosphorylation*	0.03	-0.81	n	n	-0.39	0.523568
YMR074C_ORF	YMR074C	YMR074C	biological_process	-0.29	-0.52	-0.58	-0.17	-0.39	0.027151	1
YDR523C_ORF	YDR523C	SPS1	protein amino acid phosphorylation*	n	-0.39	n	n	-0.39	1
YDR110W_ORF	YDR110W	FOB1	replicative cell aging*	-0.11	-0.44	0.03	-1.04	-0.39	0.199831
YDL206W_ORF	YDL206W	YDL206W	biological_process	-0.52	-0.26	n	n	-0.39	0.204833
Q0092_ORF	Q0092	n	n	n	n	n	-0.39	-0.39	1
YMR197C_ORF	YMR197C	VTI1	vesicle fusion*	-0.57	-0.23	-0.31	-0.44	-0.3875	0.013887
YMR179W_ORF	YMR179W	SPT21	telomere maintenance*	-0.69	-0.25	0.07	-0.68	-0.3875	0.125538
YLR260W_ORF	YLR260W	LCB5	response to heat*	-0.49	0.12	-0.46	-0.72	-0.3875	0.118842
YGL027C_ORF	YGL027C	CWH41	cell wall organization and biogenesis*	-0.88	0.03	-0.47	-0.23	-0.3875	0.138728
YER050C_ORF	YER050C	RSM18	translation	-0.6	-0.14	-0.47	-0.34	-0.3875	0.028941
YDR320C-A_ORF	YDR320C-A	DAD4	mitotic spindle organization and biogenesis in nucleus*	-0.76	-0.14	-0.13	-0.52	-0.3875	0.086221
YPR117W_ORF	YPR117W	YPR117W	biological_process	n	-0.34	-0.25	-0.57	-0.386667	0.055693
YFL002C_ORF	YFL002C	SPB4	ribosome biogenesis and assembly*	-0.71	-0.34	-0.11	n	-0.386667	0.157427
YPR045C_ORF	YPR045C	MNI2	biological_process	n	-0.34	-0.4	-0.42	-0.386667	0.003842
YBR224W_ORF	YBR224W	n	n	-0.71	-0.54	n	0.09	-0.386667	0.252995
YPL200W_ORF	YPL200W	CSM4	meiotic chromosome segregation	n	-1.07	n	0.3	-0.385	0.674023
YPL060C-A_ORF	YPL060C-A	YPL060C-A	transposition, RNA-mediated	-0.04	-0.35	-0.5	-0.65	-0.385	0.059784
YOR366W_ORF	YOR366W	n	n	n	n	-0.35	-0.42	-0.385	0.057716
YNR024W_ORF	YNR024W	YNR024W	biological_process	-0.51	-1.33	0.55	-0.25	-0.385	0.39359
YNL299W_ORF	YNL299W	TRF5	mitotic sister chromatid cohesion*	-0.21	-0.8	0	-0.53	-0.385	0.116652
YNL180C_ORF	YNL180C	RHO5	Rho protein signal transduction	-0.69	-0.23	-0.32	-0.3	-0.385	0.033796
YJR098C_ORF	YJR098C	YJR098C	biological_process	-0.78	-1.48	0.53	0.19	-0.385	0.462742
YHR049C-A_ORF	YHR049C-A	n	n	n	-1.22	n	0.45	-0.385	0.724962
YGL246C_ORF	YGL246C	RAI1	processing of 27S pre-rRNA*	-0.4	-0.15	-0.45	-0.54	-0.385	0.019201
YER078W-A_ONO_ORF	YER078W-A	YER078W-A	biological_process	-1.37	0.21	n	0.01	-0.383333	0.520971
YNL027W_ORF	YNL027W	CRZ1	regulation of transcription, DNA-dependent*	-0.35	-0.4	-0.4	n	-0.383333	0.001885
YOL101C_ORF	YOL101C	IZH4	lipid metabolic process*	-0.07	-1.14	0.1	-0.42	-0.3825	0.258084
YGR171C_ORF	YGR171C	MSM1	methionyl-tRNA aminoacylation	-0.39	-0.17	-0.27	-0.7	-0.3825	0.044841
YER098W_ORF	YER098W	UBP9	protein deubiquitination	0.08	-0.35	-0.6	-0.66	-0.3825	0.107447
YDR390C_ORF	YDR390C	UBA2	protein sumoylation	-0.51	0.21	-0.42	-0.81	-0.3825	0.172378
YDR260C_ORF	YDR260C	SWM1	spore wall assembly (sensu Fungi)*	-1.14	0.06	-0.08	-0.37	-0.3825	0.248661
YPR161C_ORF	YPR161C	SGV1	protein amino acid phosphorylation*	-0.23	-0.67	-0.08	-0.54	-0.38	0.068274
YOR272W_ORF	YOR272W	YTM1	ribosome biogenesis and assembly*	n	-0.57	0.08	-0.65	-0.38	0.241918
YML035C_ORF	YML035C	AMD1	purine nucleotide metabolic process	-0.37	0.04	-0.72	-0.47	-0.38	0.095657
YLR171W_ORF	YLR171W	n	n	n	-0.38	n	n	-0.38	1
YLL008W_ORF	YLL008W	DRS1	ribosome biogenesis and assembly*	-0.45	-0.74	-0.07	-0.26	-0.38	0.076375	1
YDR486C_ORF	YDR486C	VPS60	response to drug*	-0.26	0.19	-0.81	-0.64	-0.38	0.185579
YCL074W_ORF	YCL074W	YCL074W	transposition, RNA-mediated	n	-0.47	-0.29	n	-0.38	0.14805
YBR175W_ORF	YBR175W	SWD3	telomere maintenance*	-0.74	-0.47	-0.18	-0.13	-0.38	0.074674	1
YPR073C_ORF	YPR073C	LTP1	protein amino acid dephosphorylation	-0.73	-0.58	-0.38	0.18	-0.3775	0.154351
YKR031C_ORF	YKR031C	SPO14	exocytosis*	-0.59	0.12	-0.67	-0.37	-0.3775	0.123455
YIL079C_ORF	YIL079C	AIR1	mRNA export from nucleus*	-0.68	-0.01	0.28	-1.1	-0.3775	0.315127
YHR136C_ORF	YHR136C	SPL2	response to temperature stimulus	-0.76	-0.22	-0.45	-0.08	-0.3775	0.084613
YGR028W_ORF	YGR028W	MSP1	protein targeting to mitochondrion	-0.35	-0.16	-0.54	-0.46	-0.3775	0.01946
YGR087C_ORF	YGR087C	PDC6	ethanol metabolic process	n	-0.54	-0.47	-0.12	-0.376667	0.101219
YDR358W_ORF	YDR358W	GGA1	Golgi to vacuole transport*	-0.1	-0.03	-1	n	-0.376667	0.351121
YDR221W_ORF	YDR221W	GTB1	protein amino acid N-linked glycosylation*	-0.53	0.03	n	-0.63	-0.376667	0.208084
YPR201W_ORF	YPR201W	ARR3	arsenite transport	n	-1.17	0.42	n	-0.375	0.719409
YOR293W_ORF	YOR293W	RPS10A	translation	-0.29	-0.25	-0.32	-0.64	-0.375	0.024781
YKL188C_ORF	YKL188C	PXA2	fatty acid transport	-0.65	-1.19	-0.03	0.37	-0.375	0.354502
YJR051W_ORF	YJR051W	OSM1	metabolic process	-0.49	-0.92	0.01	-0.1	-0.375	0.173552
YJL011C_ORF	YJL011C	RPC17	transcription initiation from RNA polymerase III promoter	-0.09	-0.43	-0.3	-0.68	-0.375	0.055978
YIL127C_ORF	YIL127C	YIL127C	ribosome biogenesis and assembly	-0.33	-0.29	-0.39	-0.49	-0.375	0.003281	1
YDR267C_ORF	YDR267C	CIA1	biological_process	-0.41	-0.12	-0.46	-0.51	-0.375	0.023287	1
YDR171W_ORF	YDR171W	HSP42	response to stress*	-1.23	0.5	-0.7	-0.07	-0.375	0.391956
YBR201W_ORF	YBR201W	DER1	ER-associated protein catabolic process	-0.64	-0.21	-0.53	-0.12	-0.375	0.057301
YEL069C_ORF	YEL069C	HXT13	hexose transport	n	-0.66	-0.12	-0.34	-0.373333	0.14019
YHR156C_ORF	YHR156C	LIN1	biological_process	-1.47	0.36	n	-0.01	-0.373333	0.572749
YOR290C_ORF	YOR290C	SNF2	chromatin remodeling*	-0.49	-0.63	0.05	-0.42	-0.3725	0.085695
YLL013C_ORF	YLL013C	PUF3	aerobic respiration*	-0.19	-0.82	-0.08	-0.4	-0.3725	0.106785
YDR101C_ORF	YDR101C	ARX1	ribosome biogenesis and assembly*	-0.22	-0.64	-0.08	-0.55	-0.3725	0.067665
YCR003W_ORF	YCR003W	MRPL32	translation	-0.25	-0.07	-0.63	-0.54	-0.3725	0.063577
YBR279W_ORF	YBR279W	PAF1	telomere maintenance*	-0.44	-0.39	-0.29	-0.37	-0.3725	0.001263	1
YNR049C_ORF	YNR049C	MSO1	sporulation (sensu Fungi)*	-0.33	0.03	-0.46	-0.72	-0.37	0.098405
YNL308C_ORF	YNL308C	KRI1	ribosome biogenesis and assembly	-1.14	-0.5	0.21	-0.05	-0.37	0.299401	1
YNL254C_ORF	YNL254C	YNL254C	biological_process	-1.11	-0.58	-0.14	0.35	-0.37	0.320143
YLR154W-E_ONO_ORF	YLR154W-E	n	n	n	n	n	-0.37	-0.37	1
YLR002C_ORF	YLR002C	NOC3	ribosome biogenesis and assembly*	n	n	-0.41	-0.33	-0.37	0.068557
YIL021W_ORF	YIL021W	RPB3	transcription from RNA polymerase II promoter	-0.39	0	-0.37	-0.72	-0.37	0.086585	1
YGR188C_ORF	YGR188C	BUB1	protein amino acid phosphorylation*	-0.12	-0.62	n	n	-0.37	0.378288	1
YGL194C_ORF	YGL194C	HOS2	regulation of transcription, DNA-dependent*	-0.23	-0.31	-0.37	-0.57	-0.37	0.01459
YER044C_ORF	YER044C	ERG28	ergosterol biosynthetic process	-0.28	-0.5	-0.38	-0.32	-0.37	0.004527
YDR311W_ORF	YDR311W	TFB1	transcription initiation from RNA polymerase II promoter*	-0.11	-0.25	-0.28	-0.84	-0.37	0.105149
YCR097W_ORF	YCR097W	HMRA1	regulation of transcription, mating-type specific	-0.3	0.2	-0.37	-0.32	-0.37	0.235083	1
YOR264W_ORF	YOR264W	DSE3	biological_process	-0.72	-0.01	-0.42	-0.32	-0.3675	0.086874
YOL108C_ORF	YOL108C	INO4	positive regulation of transcription from RNA polymerase II promoter*	-0.95	-0.53	0.22	-0.21	-0.3675	0.2344
YOL013C_ORF	YOL013C	HRD1	ER-associated protein catabolic process	-0.01	-0.13	-0.31	-1.02	-0.3675	0.202501
YNL039W_ORF	YNL039W	BDP1	transcription initiation from RNA polymerase III promoter	-0.32	-0.18	-0.33	-0.64	-0.3675	0.032314	1
YKR082W_ORF	YKR082W	NUP133	mRNA export from nucleus*	-0.72	-0.19	-0.47	-0.09	-0.3675	0.081704
YFL034C-A_ORF	YFL034C-A	RPL22B	translation	-0.57	-0.22	-0.28	-0.4	-0.3675	0.017586
YDR142C_ORF	YDR142C	PEX7	peroxisome organization and biogenesis*	-0.52	-0.09	-0.23	-0.63	-0.3675	0.06073
YDL049C_ORF	YDL049C	KNH1	1,6-beta-glucan biosynthetic process	-0.31	-0.11	-0.6	-0.45	-0.3675	0.038795
YOR179C_ORF	YOR179C	SYC1	transcription termination from Pol II promoter, RNA polymerase(A) coupled*	-0.43	-0.03	-0.64	n	-0.366667	0.176947	1
YDL117W_ORF	YDL117W	CYK3	cytokinesis	n	-0.04	-0.61	-0.45	-0.366667	0.163347
YMR131C_ORF	YMR131C	RRB1	ribosome biogenesis and assembly	-0.1	-0.37	-0.4	-0.59	-0.365	0.036286	1
YLR309C_ORF	YLR309C	IMH1	vesicle-mediated transport*	0.04	-0.04	-0.45	-1.01	-0.365	0.22608
YLR069C_ORF	YLR069C	MEF1	translational elongation	-0.67	-0.08	-0.48	-0.23	-0.365	0.068542
YGR187C_ORF	YGR187C	HGH1	ribosome biogenesis and assembly	-0.41	-0.54	-0.03	-0.48	-0.365	0.050097	1
YGR060W_ORF	YGR060W	ERG25	ergosterol biosynthetic process	-0.12	-0.53	-0.1	-0.71	-0.365	0.095482
YOL083W_ORF	YOL083W	YOL083W	biological_process	-0.33	-0.17	-0.59	n	-0.363333	0.097198
YPL237W_ORF	YPL237W	SUI3	translational initiation	-0.3	-0.17	-0.42	-0.56	-0.3625	0.022417	1
YOR057W_ORF	YOR057W	SGT1	protein complex assembly*	-0.23	-0.23	-0.42	-0.57	-0.3625	0.021772
YMR128W_ORF	YMR128W	ECM16	ribosome biogenesis and assembly*	-0.29	-0.31	-0.26	-0.59	-0.3625	0.017838	1
YLR397C_ORF	YLR397C	AFG2	response to drug	-0.54	-0.68	0.08	-0.31	-0.3625	0.117012
YGR247W_ORF	YGR247W	CPD1	meiosis*	-0.26	-0.97	0.41	-0.63	-0.3625	0.307425
YER149C_ORF	YER149C	PEA2	pseudohyphal growth*	-0.28	-0.18	-0.12	-0.87	-0.3625	0.126178
YDL219W_ORF	YDL219W	DTD1	translation*	-0.55	-0.81	0.05	-0.14	-0.3625	0.159596
YPR061C_ORF	YPR061C	JID1	biological_process	n	0.02	-0.79	-0.31	-0.36	0.265459
YPL093W_ORF	YPL093W	NOG1	ribosome biogenesis and assembly*	-0.16	-0.47	-0.35	-0.46	-0.36	0.01539
YOR308C_ORF	YOR308C	SNU66	nuclear mRNA splicing, via spliceosome	-0.21	0.2	-0.49	-0.94	-0.36	0.230115
YNL285W_ORF	YNL285W	n	n	-0.39	-0.33	n	n	-0.36	0.052929
YMR309C_ORF	YMR309C	NIP1	ribosome biogenesis and assembly*	0.03	-0.15	-0.61	-0.71	-0.36	0.136677
YLR060W_ORF	YLR060W	FRS1	phenylalanyl-tRNA aminoacylation	-0.35	-0.5	-0.16	-0.43	-0.36	0.016208
YJR032W_ORF	YJR032W	CPR7	response to stress	-0.17	-0.3	-0.31	-0.66	-0.36	0.041542
YDR322W_ORF	YDR322W	MRPL35	translation	-0.67	-0.17	-0.55	-0.05	-0.36	0.093725
YDR268W_ORF	YDR268W	MSW1	tryptophanyl-tRNA aminoacylation	-0.26	-0.22	-0.46	-0.5	-0.36	0.01438
YAR007C_ORF	YAR007C	RFA1	nucleotide-excision repair*	-0.77	-0.09	-0.31	-0.27	-0.36	0.088781
YPL120W_ORF	YPL120W	VPS30	protein targeting to vacuole*	-0.43	-0.64	0.26	-0.62	-0.3575	0.18909
YNL098C_ORF	YNL098C	RAS2	sporulation (sensu Fungi)*	-0.68	-0.12	-0.56	-0.07	-0.3575	0.102752	1
YLR003C_ORF	YLR003C	YLR003C	ribosome biogenesis and assembly*	-0.24	-0.24	-0.48	-0.47	-0.3575	0.013335	1
YGR239C_ORF	YGR239C	PEX21	protein targeting to peroxisome	-0.44	-1.01	0.49	-0.47	-0.3575	0.334167
YGL043W_ORF	YGL043W	DST1	RNA elongation from RNA polymerase II promoter*	-0.28	-0.12	-0.27	-0.76	-0.3575	0.082442
YDR063W_ORF	YDR063W	YDR063W	biological_process	-0.67	-0.13	-0.41	-0.22	-0.3575	0.057939
YJR127C_ORF	YJR127C	RSF2	regulation of transcription	n	-0.5	-0.24	-0.33	-0.356667	0.042771
YPR007C_ORF	YPR007C	REC8	meiosis*	-0.5	-0.85	0.32	-0.39	-0.355	0.243858
YNL257C_ORF	YNL257C	SIP3	transcription initiation from RNA polymerase II promoter	n	n	-0.5	-0.21	-0.355	0.246862
YNL189W_ORF	YNL189W	SRP1	nucleocytoplasmic transport	-0.02	-0.57	-0.33	-0.5	-0.355	0.062616
YDR141C_ORF	YDR141C	DOP1	cell morphogenesis*	-0.09	-0.87	-0.3	-0.16	-0.355	0.138763
YDR138W_ORF	YDR138W	HPR1	telomere maintenance*	-0.31	-0.46	-0.23	-0.42	-0.355	0.006558
YCL061C_ORF	YCL061C	MRC1	telomere maintenance*	-0.04	-0.09	-0.62	-0.67	-0.355	0.125077
YBR185C_ORF	YBR185C	MBA1	aerobic respiration*	-0.24	-0.26	-0.74	-0.18	-0.355	0.071201
YJL110C_ORF	YJL110C	GZF3	negative regulation of transcription from RNA polymerase II promoter*	-0.34	-0.51	-0.21	n	-0.353333	0.055452
YHR140W_ORF	YHR140W	YHR140W	biological_process	-0.35	-0.58	n	-0.13	-0.353333	0.112777
YPR107C_ORF	YPR107C	YTH1	mRNA cleavage*	-0.51	-0.41	-0.44	-0.05	-0.3525	0.041758
YOR196C_ORF	YOR196C	LIP5	lipoic acid biosynthetic process	-0.03	-0.51	-0.45	-0.42	-0.3525	0.048197
YOR178C_ORF	YOR178C	GAC1	meiosis*	-0.76	-0.01	-0.77	0.13	-0.3525	0.238029
YOR158W_ORF	YOR158W	PET123	translation	-0.53	0	-0.4	-0.48	-0.3525	0.061246
YNR014W_ORF	YNR014W	YNR014W	biological_process	-0.89	-0.7	-0.23	0.41	-0.3525	0.310476
YJL014W_ORF	YJL014W	CCT3	protein folding*	-0.23	-1.33	0.24	-0.09	-0.3525	0.376565
YGR145W_ORF	YGR145W	ENP2	ribosome biogenesis and assembly*	-0.23	-0.09	-0.53	-0.56	-0.3525	0.054674	1
YPR059C_ORF	YPR059C	n	n	n	-0.35	n	n	-0.35	1
YOR324C_ORF	YOR324C	FRT1	response to stress	-0.55	-0.08	-0.24	-0.53	-0.35	0.055166
YOR279C_ORF	YOR279C	RFM1	telomere maintenance*	-0.2	-0.65	-0.31	-0.24	-0.35	0.04206
YLR363W-A_ORF	YLR363W-A	YLR363W-A	biological_process	-0.94	-0.92	0.1	0.36	-0.35	0.377883
YLR243W_ORF	YLR243W	YLR243W	biological_process	-0.29	-0.19	-0.48	-0.44	-0.35	0.013761
YJR020W_ORF	YJR020W	n	n	n	-0.35	n	n	-0.35	1
YJL141C_ORF	YJL141C	YAK1	protein amino acid phosphorylation	-0.68	-0.55	-0.46	0.29	-0.35	0.206824
YIR005W_ORF	YIR005W	IST3	nuclear mRNA splicing, via spliceosome*	-0.34	-0.36	n	n	-0.35	0.018184
YGR168C_ORF	YGR168C	YGR168C	biological_process	n	-0.08	0.04	-1.01	-0.35	0.402124
YGL227W_ORF	YGL227W	VID30	vacuolar protein catabolic process*	-0.34	-0.22	-0.55	-0.29	-0.35	0.016041
YCR038C_ORF	YCR038C	BUD5	pseudohyphal growth*	-0.32	-0.46	0	-0.62	-0.35	0.076607
YBR058C_ORF	YBR058C	UBP14	response to drug*	-0.53	-0.52	-0.23	-0.12	-0.35	0.043061
YPL230W_ORF	YPL230W	YPL230W	biological_process	-0.77	0.04	-0.69	0.03	-0.3475	0.214612
YNL199C_ORF	YNL199C	GCR2	positive regulation of transcription from RNA polymerase II promoter*	-0.28	-0.15	-0.35	-0.61	-0.3475	0.03704
YMR210W_ORF	YMR210W	YMR210W	medium-chain fatty acid metabolic process	-0.21	-0.69	0.04	-0.53	-0.3475	0.123119
YHR209W_ORF	YHR209W	CRG1	biological_process	-1.5	-0.21	-0.23	0.55	-0.3475	0.47336
YEL020W-A_ORF	YEL020W-A	TIM9	protein import into mitochondrial inner membrane	-0.54	-0.22	-0.31	-0.32	-0.3475	0.014493
YDR237W_ORF	YDR237W	MRPL7	translation	-1.07	-0.1	-0.36	0.14	-0.3475	0.276036
YAL016W_ORF	YAL016W	TPD3	translation*	-0.24	-0.3	-0.51	-0.34	-0.3475	0.00928
YPL217C_ORF	YPL217C	BMS1	35S primary transcript processing*	-0.2	-0.17	-0.46	-0.55	-0.345	0.035361	1
YPL149W_ORF	YPL149W	ATG5	protein targeting to vacuole*	-0.89	-0.14	-0.03	-0.32	-0.345	0.169009
YGL086W_ORF	YGL086W	MAD1	mitotic spindle checkpoint*	-0.05	n	-0.64	n	-0.345	0.450365
YDL018C_ORF	YDL018C	ERP3	secretory pathway	-0.93	0.09	-0.37	-0.17	-0.345	0.209365
YBR259W_ORF	YBR259W	YBR259W	biological_process	-0.66	-0.03	n	n	-0.345	0.471083
YBR113W_ORF	YBR113W	n	n	n	-0.83	0.14	n	-0.345	0.60638
YPR179C_ORF	YPR179C	HDA3	regulation of transcription, DNA-dependent*	-0.37	0.04	n	-0.7	-0.343333	0.249892
YPL255W_ORF	YPL255W	BBP1	microtubule nucleation*	n	-0.51	-0.37	-0.15	-0.343333	0.081856
YLR407W_ORF	YLR407W	YLR407W	biological_process	n	-0.21	-0.19	-0.63	-0.343333	0.139062
YPL043W_ORF	YPL043W	NOP4	ribosome biogenesis and assembly*	-0.65	-0.27	-0.11	-0.34	-0.3425	0.056553	1
YOR261C_ORF	YOR261C	RPN8	ubiquitin-dependent protein catabolic process	-0.42	-0.02	-0.47	-0.46	-0.3425	0.050477
YNL248C_ORF	YNL248C	RPA49	ribosome biogenesis and assembly*	-0.16	0	-0.46	-0.75	-0.3425	0.131009
YJR080C_ORF	YJR080C	FMP26	biological_process	-0.24	-0.03	-0.5	-0.6	-0.3425	0.076481
YIR015W_ORF	YIR015W	RPR2	tRNA processing	-0.62	-0.39	0.27	-0.63	-0.3425	0.203893
YDR312W_ORF	YDR312W	SSF2	ribosome biogenesis and assembly*	-0.44	-0.4	-0.27	-0.26	-0.3425	0.004869	1
YBR084W_ORF	YBR084W	MIS1	ribosome biogenesis and assembly*	-0.53	-0.38	-0.36	-0.1	-0.3425	0.031239
YPR022C_ORF	YPR022C	YPR022C	biological_process	-0.22	-0.18	-0.25	-0.71	-0.34	0.071439
YNL182C_ORF	YNL182C	IPI3	ribosome biogenesis and assembly*	-0.29	-0.48	-0.27	-0.32	-0.34	0.005713
YLR251W_ORF	YLR251W	SYM1	ethanol metabolic process	-0.47	0.07	-0.62	n	-0.34	0.246118	1
YLL029W_ORF	YLL029W	YLL029W	biological_process	-0.4	-0.12	-0.36	-0.48	-0.34	0.021904
YKR020W_ORF	YKR020W	VPS51	protein targeting to vacuole*	-0.05	0	-0.26	-1.05	-0.34	0.256657	1
YKL013C_ORF	YKL013C	ARC19	mitochondrion inheritance*	-0.3	-0.2	-0.39	-0.47	-0.34	0.009979	1
YJL145W_ORF	YJL145W	SFH5	phospholipid transport	-0.25	-0.54	-0.46	-0.11	-0.34	0.040431
YHR044C_OCH__ORF	YHR044C	DOG1	glucose metabolic process	n	-0.52	-0.12	0.24	-0.34	0.605331
YGR017W_ORF	YGR017W	YGR017W	biological_process	-0.28	-1.08	0.08	-0.08	-0.34	0.278288	1
YFR054C_ORF	YFR054C	n	n	n	-0.34	n	n	-0.34	1
YDR069C_ORF	YDR069C	DOA4	telomere maintenance*	n	-0.34	n	n	-0.34	1
YBR251W_ORF	YBR251W	MRPS5	translation	n	-0.67	-0.31	-0.04	-0.34	0.203465
YPR062W_ORF	YPR062W	FCY1	pyrimidine salvage*	-0.83	-0.05	-0.47	0	-0.3375	0.182057	1
YMR039C_ORF	YMR039C	SUB1	positive regulation of transcription from RNA polymerase II promoter*	-0.03	-0.59	-0.1	-0.63	-0.3375	0.122597
YML087C_ORF	YML087C	YML087C	biological_process	-1.21	-0.38	0.34	-0.1	-0.3375	0.377183
YLR197W_ORF	YLR197W	SIK1	ribosome biogenesis and assembly*	-0.05	-0.35	-0.34	-0.61	-0.3375	0.060028	1
YKR083C_ORF	YKR083C	DAD2	mitotic spindle organization and biogenesis in nucleus*	-0.35	-0.3	-0.51	-0.19	-0.3375	0.014778	1
YER062C_ORF	YER062C	HOR2	response to osmotic stress*	-0.26	-0.59	0.03	-0.53	-0.3375	0.097863
YDR450W_ORF	YDR450W	RPS18A	translation*	0.29	0.02	-0.42	-0.53	-0.3375	0.464438
YPL186C_ORF	YPL186C	UIP4	biological_process	-0.68	0.12	n	-0.45	-0.336667	0.292494
YLR254C_ORF	YLR254C	NDL1	nuclear migration, microtubule-mediated	-0.23	-0.56	-0.22	n	-0.336667	0.094707
YKL036C_ORF	YKL036C	n	n	n	0.16	-0.57	-0.6	-0.336667	0.308203
YPL257W_ORF	YPL257W	YPL257W	biological_process	-0.23	-0.14	-0.23	-0.74	-0.335	0.091565
YOR278W_ORF	YOR278W	HEM4	heme biosynthetic process	-0.21	-0.11	-0.41	-0.61	-0.335	0.056686
YOR206W_ORF	YOR206W	NOC2	ribosome biogenesis and assembly*	0.06	-0.55	-0.13	-0.72	-0.335	0.161053	1
YNL155W_ORF	YNL155W	YNL155W	biological_process	-0.34	-0.01	-0.52	-0.47	-0.335	0.061568
YML094W_ORF	YML094W	GIM5	tubulin folding	-1.09	0.01	-0.18	-0.08	-0.335	0.279821
YLR228C_ORF	YLR228C	ECM22	sterol biosynthetic process	0.15	-0.34	-0.44	-0.71	-0.335	0.158933
YKR099W_ORF	YKR099W	BAS1	transcription from RNA polymerase II promoter*	-0.41	-0.47	0.06	-0.52	-0.335	0.087091
YJR012C_ORF	YJR012C	YJR012C	transport	-0.32	0.2	-0.79	-0.43	-0.335	0.200138
YHR081W_ORF	YHR081W	LRP1	telomere maintenance*	-0.46	-0.39	-0.16	-0.33	-0.335	0.013626	1
YGR132C_ORF	YGR132C	PHB1	protein folding*	-0.31	0.03	-0.71	-0.35	-0.335	0.113661
YGL162W_ORF	YGL162W	SUT1	regulation of transcription from RNA polymerase II promoter*	-0.38	0.06	-0.56	-0.46	-0.335	0.091654
YCR092C_ORF	YCR092C	MSH3	mismatch repair*	-0.33	-0.34	n	n	-0.335	0.009501
Q0060_ORF	Q0060	AI3	biological_process	-0.17	-0.23	-0.45	-0.49	-0.335	0.024272
YNL118C_ORF	YNL118C	DCP2	mRNA catabolic process*	n	-0.36	-0.22	-0.42	-0.333333	0.030177
YLR230W_ORF	YLR230W	n	n	-0.48	-0.64	0.12	n	-0.333333	0.286297
YDL028C_ORF	YDL028C	MPS1	mitotic spindle checkpoint*	-0.01	-0.36	n	-0.63	-0.333333	0.204392
YPL178W_ORF	YPL178W	CBC2	telomere maintenance*	-0.5	-0.16	-0.4	-0.27	-0.3325	0.02081	1
YNL312W_ORF	YNL312W	RFA2	nucleotide-excision repair*	-1.15	0.1	-0.15	-0.13	-0.3325	0.318085
YNL166C_ORF	YNL166C	BNI5	cytokinesis*	-0.57	-0.25	-0.23	-0.28	-0.3325	0.025182
YMR173W-A_ORF	YMR173W-A	n	n	-0.41	-0.07	-0.58	-0.27	-0.3325	0.054241
YMR014W_ORF	YMR014W	BUD22	ribosome biogenesis and assembly*	-0.63	-0.19	0.09	-0.6	-0.3325	0.150239
YLR345W_ORF	YLR345W	YLR345W	fructose 2,6-bisphosphate metabolic process*	-0.61	-0.03	-0.67	-0.02	-0.3325	0.15852
YJL050W_ORF	YJL050W	MTR4	ribosome biogenesis and assembly*	-0.12	-0.14	-0.41	-0.66	-0.3325	0.080017
YHR154W_ORF	YHR154W	RTT107	double-strand break repair*	-0.3	-0.39	-0.34	-0.3	-0.3325	0.000576
YBL067C_ORF	YBL067C	UBP13	biological_process	0.04	0.03	-0.18	-0.56	-0.3325	0.318382
YOR194C_ORF	YOR194C	TOA1	transcription initiation from RNA polymerase II promoter	-0.46	-0.17	-0.23	-0.46	-0.33	0.022585	1
YNR048W_ORF	YNR048W	YNR048W	response to drug	n	-0.33	n	n	-0.33	1
YML060W_ORF	YML060W	OGG1	telomere maintenance*	-0.6	-0.03	n	-0.36	-0.33	0.183878
YLR039C_ORF	YLR039C	RIC1	retrograde transport, endosome to Golgi*	-0.5	-0.17	-0.38	-0.27	-0.33	0.018825
YKL167C_ORF	YKL167C	MRP49	translation	-0.5	0.01	-0.37	-0.46	-0.33	0.06611
YKL143W_ORF	YKL143W	LTV1	ribosome biogenesis and assembly*	-0.41	-0.49	-0.3	-0.12	-0.33	0.025922	1
YKL102C_ORF	YKL102C	n	n	n	n	n	-0.33	-0.33	1
YHR054C_ORF	YHR054C	YHR054C	biological_process	-0.35	-0.48	-0.11	-0.38	-0.33	0.024508
YGR249W_ORF	YGR249W	MGA1	filamentous growth	-0.54	0.22	-0.4	-0.6	-0.33	0.177572
YER084W_ORF	YER084W	n	n	-0.33	n	n	n	-0.33	1
YEL051W_ORF	YEL051W	VMA8	vacuolar acidification	-0.28	-0.22	-0.43	-0.39	-0.33	0.006483	1
YDR525W_ORF	YDR525W	n	n	n	-0.51	0.14	-0.62	-0.33	0.298613
YDR211W_ORF	YDR211W	GCD6	regulation of translational initiation	-0.18	-0.55	-0.29	-0.3	-0.33	0.024332	1
YDR172W_ORF	YDR172W	SUP35	mRNA catabolic process, deadenylation-dependent decay*	-0.16	-0.35	-0.26	-0.55	-0.33	0.028424	1
YDR137W_ORF	YDR137W	RGP1	retrograde transport, endosome to Golgi	-0.26	-0.52	-0.22	-0.32	-0.33	0.015768
YBR178W_ORF	YBR178W	n	n	n	n	n	-0.33	-0.33	1
Q0032_ORF	Q0032	n	n	0.33	-1.19	0.04	-0.5	-0.33	0.396343
YOL004W_ORF	YOL004W	SIN3	telomere maintenance*	-0.39	0.06	-0.49	-0.49	-0.3275	0.088149
YNL247W_ORF	YNL247W	YNL247W	ribosome biogenesis and assembly*	-0.33	0.02	-0.45	-0.55	-0.3275	0.077944
YNL023C_ORF	YNL023C	FAP1	biological_process	0.2	-0.52	-0.19	-0.8	-0.3275	0.225964
YMR092C_ORF	YMR092C	AIP1	response to osmotic stress*	-0.1	-0.45	-0.54	-0.22	-0.3275	0.048268
YGR229C_ORF	YGR229C	SMI1	telomere maintenance*	-0.3	-0.27	-0.34	-0.4	-0.3275	0.001357
YGL139W_ORF	YGL139W	FLC3	FAD transport	-0.13	-0.14	-0.56	-0.48	-0.3275	0.061748
YDR493W_ORF	YDR493W	FMP36	biological_process	-0.32	-0.1	-0.47	-0.42	-0.3275	0.028115
YDL137W_ORF	YDL137W	ARF2	ER to Golgi vesicle-mediated transport*	-0.88	-0.02	-0.33	-0.08	-0.3275	0.19336	1
YDL008W_ORF	YDL008W	APC11	mitotic sister chromatid segregation*	-0.28	-0.15	-0.57	-0.31	-0.3275	0.033745	1
YBL028C_ORF	YBL028C	YBL028C	ribosome biogenesis and assembly	-0.12	-0.08	-0.56	-0.55	-0.3275	0.088618
YNL035C_ORF	YNL035C	YNL035C	biological_process	n	-0.01	-0.29	-0.68	-0.326667	0.234702
YKR090W_ORF	YKR090W	PXL1	maintenance of cell polarity (sensu Fungi)	n	-0.47	-0.17	-0.34	-0.326667	0.063989
YGL168W_ORF	YGL168W	HUR1	telomere maintenance*	-0.06	-1.22	0.3	n	-0.326667	0.550156
YDR021W_ORF	YDR021W	FAL1	35S primary transcript processing	-0.28	-0.44	-0.26	n	-0.326667	0.029084
YPL099C_ORF	YPL099C	FMP14	biological_process	-0.22	-0.03	-0.65	-0.4	-0.325	0.090797	1
YOL116W_ORF	YOL116W	MSN1	invasive growth (sensu Saccharomyces)*	-0.41	0	-0.6	-0.29	-0.325	0.081435
YLR107W_ORF	YLR107W	REX3	RNA processing	-0.12	0.04	-0.51	-0.71	-0.325	0.156322
YJL109C_ORF	YJL109C	UTP10	ribosome biogenesis and assembly*	0.3	-0.25	-0.5	-0.85	-0.325	0.271772
YGR172C_ORF	YGR172C	YIP1	ER to Golgi vesicle-mediated transport*	-0.45	-0.04	-0.2	-0.61	-0.325	0.083356
YFL005W_ORF	YFL005W	SEC4	cytokinesis*	-0.28	-0.35	-0.43	-0.24	-0.325	0.004406	1
YDR496C_ORF	YDR496C	PUF6	ribosome biogenesis and assembly*	-0.1	-0.57	-0.11	-0.52	-0.325	0.083931
YDR259C_ORF	YDR259C	YAP6	positive regulation of transcription from RNA polymerase II promoter	-0.97	-0.22	-0.19	0.08	-0.325	0.244897
YPR159C-A_ONO_ORF	YPR159C-A	YPR159C-A	biological_process	-0.16	-1.28	0.03	0.12	-0.3225	0.393505
YOL114C_ORF	YOL114C	YOL114C	biological_process	-0.51	-0.2	-0.04	-0.54	-0.3225	0.076773
YLR166C_ORF	YLR166C	SEC10	establishment of cell polarity (sensu Fungi)*	-0.24	-0.13	-0.63	-0.29	-0.3225	0.058066
YIL111W_ORF	YIL111W	COX5B	mitochondrial electron transport, cytochrome c to oxygen	-0.66	0.19	-1.05	0.23	-0.3225	0.384781
YIL100W_ORF	YIL100W	n	n	0.13	-1.34	0.45	-0.53	-0.3225	0.474852
YEL060C_ORF	YEL060C	PRB1	sporulation*	-0.65	-0.64	0.03	-0.03	-0.3225	0.182397
YDL240C-A_ORF	YDL240C-A	n	n	-0.41	-0.11	-0.28	-0.49	-0.3225	0.030215	1
YCL029C_ORF	YCL029C	BIK1	mitotic spindle organization and biogenesis in nucleus*	-0.45	-0.2	-0.1	-0.54	-0.3225	0.052403
YBL018C_ORF	YBL018C	POP8	rRNA processing*	-0.19	-0.46	-0.3	-0.34	-0.3225	0.010266	1
YPL280W_ORF	YPL280W	HSP32	biological_process	-0.53	-0.11	n	-0.32	-0.32	0.118561
YMR009W_ORF	YMR009W	ADI1	methionine salvage	-0.23	-0.23	-0.5	n	-0.32	0.070803
YLR455W_ORF	YLR455W	YLR455W	response to drug	-0.3	-0.38	-0.16	-0.44	-0.32	0.013216
YJL127W-A_ORF	YJL127W-A	n	n	n	-0.32	n	n	-0.32	1
YJL057C_ORF	YJL057C	IKS1	biological_process	-0.55	-0.29	-0.12	n	-0.32	0.124737
YGR108W_ORF	YGR108W	CLB1	G2/M transition of mitotic cell cycle*	-0.22	-0.54	-0.2	n	-0.32	0.100878
YDR168W_ORF	YDR168W	CDC37	regulation of progression through cell cycle*	-0.2	-0.05	-0.75	-0.28	-0.32	0.124362
YDR153C_ORF	YDR153C	ENT5	Golgi to endosome transport*	-0.25	-0.11	-0.45	-0.47	-0.32	0.033613
YDR083W_ORF	YDR083W	RRP8	telomere maintenance*	-0.39	-0.4	-0.22	-0.27	-0.32	0.005554	1
YDL218W_ORF	YDL218W	YDL218W	biological_process	-0.33	-0.31	n	n	-0.32	0.019888
YPL155C_ORF	YPL155C	KIP2	nuclear migration, microtubule-mediated*	-0.79	0.06	-0.11	-0.43	-0.3175	0.188813
YOL078W_ORF	YOL078W	AVO1	regulation of cell growth*	-0.71	-0.07	-0.25	-0.24	-0.3175	0.103632
YLR056W_ORF	YLR056W	ERG3	endocytosis*	-0.05	-0.31	-0.09	-0.82	-0.3175	0.17071	1
YKL134C_ORF	YKL134C	OCT1	iron ion homeostasis*	-0.13	-0.3	-0.43	-0.41	-0.3175	0.019088
YJL095W_ORF	YJL095W	BCK1	protein amino acid phosphorylation*	-0.25	-0.71	-0.26	-0.05	-0.3175	0.107308
YIL070C_ORF	YIL070C	MAM33	response to drug*	-0.15	-0.2	-0.41	-0.51	-0.3175	0.033837
YHR190W_ORF	YHR190W	ERG9	ergosterol biosynthetic process	-0.2	0.11	-0.64	-0.54	-0.3175	0.160006
YDR344C_ORF	YDR344C	n	n	-0.21	-0.48	0.04	-0.62	-0.3175	0.118637
YPR146C_ORF	YPR146C	n	n	-0.56	-0.34	-0.21	-0.15	-0.315	0.040353
YPR139C_ORF	YPR139C	VPS66	protein targeting to vacuole	-0.34	-0.16	-0.31	-0.45	-0.315	0.013329
YPR111W_ORF	YPR111W	DBF20	protein amino acid phosphorylation*	-0.68	0.33	-0.46	-0.45	-0.315	0.250054
YPR093C_ORF	YPR093C	ASR1	response to ethanol	n	-0.72	n	0.09	-0.315	0.579167
YPL044C_ORF	YPL044C	n	n	-0.13	-0.42	-0.12	-0.59	-0.315	0.071494	1
YOR042W_ORF	YOR042W	CUE5	biological_process	-0.71	0.05	-0.06	-0.54	-0.315	0.184882	1
YKL205W_ORF	YKL205W	LOS1	tRNA export from nucleus*	-0.42	-0.22	-0.1	-0.52	-0.315	0.045196
YKL031W_ORF	YKL031W	n	n	n	-0.81	n	0.18	-0.315	0.639209
YHR158C_ORF	YHR158C	KEL1	cell morphogenesis*	-0.49	-0.7	-0.02	-0.05	-0.315	0.156354
YDR369C_ORF	YDR369C	XRS2	telomere maintenance*	n	-0.31	n	-0.32	-0.315	0.010104
YPR119W_ORF	YPR119W	CLB2	G2/M transition of mitotic cell cycle*	-0.29	-0.25	n	-0.4	-0.313333	0.019876
YPR140W_ORF	YPR140W	TAZ1	protein complex assembly*	-0.35	n	-0.28	-0.31	-0.313333	0.004161
YJL049W_ORF	YJL049W	YJL049W	biological_process	n	-0.26	-0.48	-0.2	-0.313333	0.066512
YMR253C_ORF	YMR253C	YMR253C	biological_process	-0.4	-0.68	0.18	-0.35	-0.3125	0.180077
YML047W-A_ORF	YML047W-A	n	n	-0.36	-0.29	-0.43	-0.17	-0.3125	0.011044
YJL047C-A_ONO_ORF	YJL047C-A	YJL047C-A	biological_process	-1.26	-1.44	0.95	0.5	-0.3125	0.642264
YGL146C_ORF	YGL146C	YGL146C	biological_process	-0.21	-0.01	-0.46	-0.57	-0.3125	0.089033
YFL036W_ORF	YFL036W	RPO41	mitochondrial genome maintenance*	-0.34	0.08	-0.57	-0.42	-0.3125	0.110528
YDL051W_ORF	YDL051W	LHP1	tRNA processing	-0.26	-0.3	-0.34	-0.35	-0.3125	0.000619	1
YAR069C_OCH__ORF	YAR069C	n	n	n	n	0.36	-0.2	-0.3125	0.822829
YPL033C_ORF	YPL033C	YPL033C	meiosis*	-0.4	-0.22	n	n	-0.31	0.17988
YPL024W_ORF	YPL024W	RMI1	response to DNA damage stimulus	-0.7	-0.38	-0.07	-0.09	-0.31	0.127292
YOR352W_ORF	YOR352W	YOR352W	biological_process	n	-0.58	-0.66	0.31	-0.31	0.423715
YOR307C_ORF	YOR307C	SLY41	ER to Golgi vesicle-mediated transport	0.08	-0.36	-0.28	-0.68	-0.31	0.141241
YNL112W_ORF	YNL112W	DBP2	35S primary transcript processing*	-0.17	-0.55	-0.17	-0.35	-0.31	0.04174	1
YNL051W_ORF	YNL051W	COG5	intra-Golgi vesicle-mediated transport	-0.4	-0.22	n	n	-0.31	0.17988
YLR334C_ORF	YLR334C	n	n	n	-0.31	n	n	-0.31	1
YFL002W-B_ORF	YFL002W-B	n	n	-0.26	-0.31	-0.37	-0.3	-0.31	0.000853
YDR087C_ORF	YDR087C	RRP1	ribosome biogenesis and assembly*	-0.23	-0.28	-0.11	-0.62	-0.31	0.065873	1
YDL044C_ORF	YDL044C	MTF2	translation*	-0.26	-0.43	-0.27	-0.28	-0.31	0.004535
YCR081W_ORF	YCR081W	SRB8	telomere maintenance*	-0.29	0	-0.53	-0.42	-0.31	0.073152
YBR143C_ORF	YBR143C	SUP45	cytokinesis*	-0.38	-0.23	-0.33	-0.3	-0.31	0.002201
YNL119W_ORF	YNL119W	NCS2	ribosome biogenesis and assembly*	-0.32	-0.42	-0.14	-0.35	-0.3075	0.014143
YJR055W_ORF	YJR055W	HIT1	telomere maintenance	-0.6	-0.42	0.36	-0.57	-0.3075	0.266762
YIR021W_ORF	YIR021W	MRS1	Group I intron splicing	-0.42	0.22	-0.34	-0.69	-0.3075	0.205984
YGR143W_ORF	YGR143W	SKN1	cell wall organization and biogenesis*	-0.18	-0.57	-0.31	-0.17	-0.3075	0.045669
YDR361C_ORF	YDR361C	BCP1	protein export from nucleus*	-0.15	-0.32	-0.35	-0.41	-0.3075	0.011727	1
YDR331W_ORF	YDR331W	GPI8	attachment of GPI anchor to protein	-0.34	-0.29	-0.31	-0.29	-0.3075	0.000124
YDR081C_ORF	YDR081C	PDC2	transcription from RNA polymerase II promoter*	-0.1	-0.32	-0.23	-0.58	-0.3075	0.056248
YDL007W_ORF	YDL007W	RPT2	ubiquitin-dependent protein catabolic process	-0.36	-0.18	-0.19	-0.5	-0.3075	0.027471	1
YOR300W_ORF	YOR300W	n	n	-0.12	-0.05	-0.17	-0.88	-0.305	0.212597
YNR001W-A_ORF	YNR001W-A	n	n	-0.48	-0.85	0.29	-0.18	-0.305	0.295119
YNL107W_ORF	YNL107W	YAF9	DNA repair*	-0.12	-0.25	-0.47	-0.38	-0.305	0.028183
YJR093C_ORF	YJR093C	FIP1	mRNA cleavage*	0	-0.08	-0.47	-0.67	-0.305	0.15124
YDL103C_ORF	YDL103C	QRI1	UDP-N-acetylglucosamine biosynthetic process	-0.22	-0.1	-0.62	-0.28	-0.305	0.071565
YCR077C_ORF	YCR077C	PAT1	chromosome segregation*	-0.39	-0.24	-0.34	-0.25	-0.305	0.0035
YLR036C_ORF	YLR036C	YLR036C	biological_process	-0.3	-0.25	-0.36	n	-0.303333	0.010811
YJR131W_ORF	YJR131W	MNS1	ER-associated protein catabolic process*	n	0.17	-0.38	-0.7	-0.303333	0.354902
YOR276W_ORF	YOR276W	CAF20	negative regulation of protein biosynthetic process	-0.37	-0.21	-0.33	-0.3	-0.3025	0.002995	1
YNL267W_ORF	YNL267W	PIK1	sporulation (sensu Fungi)*	-0.8	0.27	-0.53	-0.15	-0.3025	0.284626
YLR441C_ORF	YLR441C	RPS1A	translation	-0.21	0.22	-0.28	0.59	-0.3025	0.719564	1
YLR077W_ORF	YLR077W	FMP25	biological_process	-0.27	-0.08	-0.35	-0.51	-0.3025	0.042956
YGR066C_ORF	YGR066C	YGR066C	biological_process	-0.4	-1.15	0.33	0.01	-0.3025	0.41368
YDL150W_ORF	YDL150W	RPC53	transcription from RNA polymerase III promoter	0.04	-1.64	0.16	0.23	-0.3025	0.547548	1
YBR179C_ORF	YBR179C	FZO1	mitochondrion organization and biogenesis*	-0.79	-0.03	-0.34	-0.05	-0.3025	0.186459
YPL189W_ORF	YPL189W	GUP2	glycerol transport	-0.3	n	n	n	-0.3	1
YOR244W_ORF	YOR244W	ESA1	DNA repair*	-0.04	-0.18	-0.68	n	-0.3	0.262493
YKR106W_ORF	YKR106W	YKR106W	transport	n	-0.7	n	0.1	-0.3	0.590334
YKR074W_ORF	YKR074W	YKR074W	biological_process	-0.88	0.04	-0.48	0.12	-0.3	0.291033
YJL064W_ORF	YJL064W	n	n	n	n	n	-0.3	-0.3	1
YJL038C_ORF	YJL038C	YJL038C	biological_process	-0.3	n	n	n	-0.3	1
YHL022C_ORF	YHL022C	SPO11	meiotic DNA double-strand break formation	n	-0.36	n	-0.24	-0.3	0.125666
YGR195W_ORF	YGR195W	SKI6	35S primary transcript processing*	-0.16	-0.11	-0.33	-0.6	-0.3	0.072904
YGL247W_ORF	YGL247W	BRR6	mRNA export from nucleus*	-0.19	-0.33	-0.38	n	-0.3	0.034099	1
YGL150C_ORF	YGL150C	INO80	DNA repair*	n	-0.27	-0.33	n	-0.3	0.063451
YDR323C_ORF	YDR323C	PEP7	vesicle fusion*	0.11	-0.71	n	n	-0.3	0.597853
YBR172C_ORF	YBR172C	SMY2	cytoskeleton organization and biogenesis	-0.06	-0.37	n	-0.47	-0.3	0.135654
YPL146C_ORF	YPL146C	NOP53	ribosome biogenesis and assembly*	0.15	-0.2	-0.41	-0.73	-0.2975	0.205669	1
YPL075W_ORF	YPL075W	GCR1	positive regulation of transcription from RNA polymerase II promoter*	-0.21	-0.01	-0.44	-0.53	-0.2975	0.08471
YOL110W_ORF	YOL110W	SHR5	Ras protein signal transduction*	-0.36	-0.16	-0.37	-0.3	-0.2975	0.008647
YMR228W_ORF	YMR228W	MTF1	transcription from mitochondrial promoter	-0.45	-0.45	-0.28	-0.01	-0.2975	0.064362
YLR030W_ORF	YLR030W	YLR030W	biological_process	-0.45	-0.42	-0.11	-0.21	-0.2975	0.036263
YDR292C_ORF	YDR292C	SRP101	protein targeting to ER*	-0.39	-0.11	-0.38	-0.31	-0.2975	0.019563
YDR263C_ORF	YDR263C	DIN7	DNA repair	-0.44	-0.2	-0.14	-0.41	-0.2975	0.028503
YDL195W_ORF	YDL195W	SEC31	ER to Golgi vesicle-mediated transport	-0.61	-0.78	0.35	-0.15	-0.2975	0.325346
YDL003W_ORF	YDL003W	MCD1	mitotic sister chromatid cohesion*	-0.08	-0.32	-0.08	-0.71	-0.2975	0.139202
YAL019W_ORF	YAL019W	FUN30	chromosome organization and biogenesis (sensu Eukaryota)	-0.18	0.05	-0.48	-0.58	-0.2975	0.130143
YOL117W_ORF	YOL117W	RRI2	adaptation to pheromone during conjugation with cellular fusion*	-0.31	-0.2	n	-0.38	-0.296667	0.029796
YOL095C_ORF	YOL095C	HMI1	mitochondrial genome maintenance*	-0.09	-0.32	n	-0.48	-0.296667	0.119933
YJR101W_ORF	YJR101W	RSM26	translation	-0.21	-0.28	-0.4	n	-0.296667	0.033237
YNL272C_ORF	YNL272C	SEC2	exocytosis	-1.12	0.37	-0.33	-0.1	-0.295	0.413084
YMR023C_ORF	YMR023C	MSS1	translation*	-0.68	0.09	n	n	-0.295	0.583772
YML005W_ORF	YML005W	TRM12	tRNA methylation*	-0.33	-0.19	-0.49	-0.17	-0.295	0.028363
YLL032C_ORF	YLL032C	YLL032C	biological_process	-0.43	-0.02	-0.26	-0.47	-0.295	0.063408
YKL137W_ORF	YKL137W	YKL137W	biological_process	-0.26	-0.48	-0.18	-0.26	-0.295	0.019602	1
YKL082C_ORF	YKL082C	RRP14	ribosome biogenesis and assembly*	-0.38	-0.12	0.03	-0.71	-0.295	0.166527	1
YKL063C_ORF	YKL063C	YKL063C	biological_process	n	n	-0.43	-0.16	-0.295	0.273224
YJL214W_ORF	YJL214W	HXT8	hexose transport	0.12	-0.71	n	n	-0.295	0.60659
YHR111W_ORF	YHR111W	UBA4	pseudohyphal growth*	-0.41	-0.22	-0.3	-0.25	-0.295	0.005821
YGR242W_ORF	YGR242W	n	n	-0.51	-0.16	-0.24	-0.27	-0.295	0.029605
YGL159W_ORF	YGL159W	YGL159W	biological_process	-0.08	-0.12	-0.38	-0.6	-0.295	0.093472
YER147C_ORF	YER147C	SCC4	double-strand break repair via homologous recombination*	-0.13	-0.46	n	n	-0.295	0.324658
YER046W_ORF	YER046W	SPO73	sporulation (sensu Fungi)*	-0.45	-0.04	-0.37	-0.32	-0.295	0.045382
YBR149W_ORF	YBR149W	ARA1	carbohydrate metabolic process	-0.12	-0.13	-0.57	-0.36	-0.295	0.070512
YBR123C_ORF	YBR123C	TFC1	transcription initiation from RNA polymerase III promoter	-0.31	0.11	-0.56	-0.42	-0.295	0.133607
YMR100W_ORF	YMR100W	MUB1	regulation of cell budding	n	0.13	-0.73	-0.28	-0.293333	0.358978
YHR014W_ORF	YHR014W	SPO13	positive regulation of sister chromatid cohesion*	-0.62	n	0.2	-0.46	-0.293333	0.362921
YNL277W_ORF	YNL277W	MET2	methionine biosynthetic process*	-0.45	-0.5	0.07	n	-0.293333	0.248768
YNL205C_ORF	YNL205C	n	n	-0.18	-0.87	0.04	-0.16	-0.2925	0.237587
YNL175C_ORF	YNL175C	NOP13	ribosome biogenesis and assembly	0.02	-0.58	-0.23	-0.38	-0.2925	0.10373	1
YLR405W_ORF	YLR405W	DUS4	tRNA modification	-0.45	-1.16	0.53	-0.09	-0.2925	0.468033
YLR351C_ORF	YLR351C	NIT3	biological_process	-0.56	-0.4	-0.47	0.26	-0.2925	0.215835	1
YER111C_ORF	YER111C	SWI4	G1/S transition of mitotic cell cycle*	-0.23	-0.29	-0.49	-0.16	-0.2925	0.025911
YPL152W-A_ONO_ORF	YPL152W-A	YPL152W-A	biological_process	n	-0.29	n	n	-0.29	1
YNR073C_ORF	YNR073C	YNR073C	biological_process	-0.21	-0.38	-0.24	-0.33	-0.29	0.005172
YMR302C_ORF	YMR302C	YME2	rRNA processing*	-0.68	-0.3	n	0.11	-0.29	0.331461
YMR288W_ORF	YMR288W	HSH155	spliceosome assembly	-0.8	0.22	n	n	-0.29	0.670847
YMR244C-A_ORF	YMR244C-A	YMR244C-A	biological_process	-0.52	0.06	-0.53	-0.17	-0.29	0.136695	1
YLR328W_ORF	YLR328W	NMA1	NAD metabolic process	0.07	0.07	-0.55	-0.75	-0.29	0.264463
YGR236C_ORF	YGR236C	SPG1	biological_process	-0.15	-0.34	-0.38	n	-0.29	0.054962
YDR060W_ORF	YDR060W	MAK21	ribosome biogenesis and assembly*	-0.16	-0.28	-0.08	-0.64	-0.29	0.100807	1
YDL030W_ORF	YDL030W	PRP9	nuclear mRNA splicing, via spliceosome	n	-0.18	-0.4	n	-0.29	0.230803
YCR090C_ORF	YCR090C	YCR090C	biological_process	-0.17	-0.28	-0.47	-0.24	-0.29	0.020249
YBR025C_ORF	YBR025C	OLA1	ATP catabolic process	-0.41	-0.21	-0.37	-0.17	-0.29	0.016039	1
YAL032C_ORF	YAL032C	PRP45	nuclear mRNA splicing, via spliceosome*	-0.62	-0.1	-0.26	-0.18	-0.29	0.085625
Q0250_ORF	Q0250	COX2	aerobic respiration*	0.02	-1.01	-0.06	-0.11	-0.29	0.315965
YPR125W_ORF	YPR125W	YLH47	protein insertion into mitochondrial membrane	-0.45	-0.26	-0.62	0.18	-0.2875	0.193801
YPR055W_ORF	YPR055W	SEC8	cytokinesis*	-0.5	-0.18	-0.33	-0.14	-0.2875	0.039054
YPL005W_ORF	YPL005W	AEP3	mRNA metabolic process	-0.93	0.03	-0.01	-0.24	-0.2875	0.286447
YLL001W_ORF	YLL001W	DNM1	mitochondrion organization and biogenesis*	-0.17	-0.09	-0.44	-0.45	-0.2875	0.052835
YIL005W_ORF	YIL005W	EPS1	protein retention in ER	-0.43	0.11	-0.56	-0.27	-0.2875	0.141988
YER148W_ORF	YER148W	SPT15	transcription from RNA polymerase II promoter*	-0.31	0.13	-0.06	-0.91	-0.2875	0.293357	1
YCL024W_ORF	YCL024W	KCC4	protein amino acid phosphorylation*	-0.43	0.2	-0.31	-0.61	-0.2875	0.196659
YPR047W_ORF	YPR047W	MSF1	translation*	-0.33	-0.11	-0.42	n	-0.286667	0.089526
YPL038W_ORF	YPL038W	MET31	regulation of transcription*	n	-0.32	-0.2	-0.34	-0.286667	0.022475
YGR287C_ORF	YGR287C	YGR287C	biological_process	-0.21	n	-0.34	-0.31	-0.286667	0.01828
YGL049C_ORF	YGL049C	TIF4632	translational initiation	-0.47	0.01	n	-0.4	-0.286667	0.195594
YDR131C_ORF	YDR131C	YDR131C	ubiquitin-dependent protein catabolic process	-0.37	-0.03	n	-0.46	-0.286667	0.160006
YMR104C_ORF	YMR104C	YPK2	protein amino acid phosphorylation	n	-0.07	-0.59	-0.2	-0.286667	0.20797
YPL225W_ORF	YPL225W	YPL225W	biological_process	0.07	-0.09	-0.54	-0.58	-0.285	0.17735	1
YMR113W_ORF	YMR113W	FOL3	folic acid and derivative biosynthetic process	-0.12	-0.16	-0.4	-0.46	-0.285	0.043963
YLR052W_ORF	YLR052W	IES3	chromatin remodeling	-0.65	-0.11	-0.31	-0.07	-0.285	0.120615
YIR008C_ORF	YIR008C	PRI1	DNA replication*	n	-0.21	n	-0.36	-0.285	0.163817
YHR110W_ORF	YHR110W	ERP5	secretory pathway	-0.04	-1.26	-0.14	0.3	-0.285	0.461478
YGR104C_ORF	YGR104C	SRB5	telomere maintenance*	-0.32	-0.01	-0.17	-0.64	-0.285	0.123739
YDR034C-A_ORF	YDR034C-A	YDR034C-A	biological_process	-0.03	-0.54	n	n	-0.285	0.464669	1
Q0120_ORF	Q0120	BI4	Group I intron splicing	-0.15	-0.55	-0.35	-0.09	-0.285	0.071889
Q0070_ORF	Q0070	AI5_ALPHA	movement of group I intron	-0.24	-0.25	-0.56	-0.09	-0.285	0.063139
Q0050_ORF	Q0050	AI1	mRNA processing*	-0.15	-0.12	-0.53	-0.34	-0.285	0.057796
YAR035C-A_ONO_ORF	YAR035C-A	YAR035C-A	biological_process	-0.26	n	-0.09	-0.5	-0.283333	0.140097
YOR283W_ORF	YOR283W	YOR283W	biological_process	-0.35	-0.26	-0.32	-0.2	-0.2825	0.003427	1
YNR022C_ORF	YNR022C	MRPL50	translation	-0.59	0.09	-0.44	-0.19	-0.2825	0.154385	1
YNL110C_ORF	YNL110C	NOP15	ribosome biogenesis and assembly*	-0.02	-0.19	-0.27	-0.65	-0.2825	0.123944	1
YKL049C_ORF	YKL049C	CSE4	mitotic sister chromatid segregation*	-0.5	0.06	-0.24	-0.45	-0.2825	0.113138
YFR001W_ORF	YFR001W	LOC1	ribosomal large subunit biogenesis and assembly*	-0.52	-0.36	-0.08	-0.17	-0.2825	0.063927	1
YER047C_ORF	YER047C	SAP1	biological_process	-0.51	-0.11	-0.32	-0.19	-0.2825	0.04801
YER031C_ORF	YER031C	YPT31	vesicle-mediated transport*	-0.44	0.14	-0.24	-0.59	-0.2825	0.171792	1
YDR080W_ORF	YDR080W	VPS41	vacuole fusion, non-autophagic*	-0.1	-0.38	-0.43	-0.22	-0.2825	0.03335
YDL172C_ORF	YDL172C	n	n	-0.01	-0.77	0.07	-0.42	-0.2825	0.242765	1
YOL034W_ORF	YOL034W	SMC5	DNA repair*	n	-0.28	n	n	-0.28	1
YNR045W_ORF	YNR045W	PET494	translation	-0.09	0.03	-0.29	-0.77	-0.28	0.210179
YLR218C_ORF	YLR218C	YLR218C	biological_process	-0.73	-0.16	-0.1	-0.13	-0.28	0.159755	1
YLR172C_ORF	YLR172C	DPH5	peptidyl-diphthamide biosynthetic process from peptidyl-histidine	-0.54	-0.43	0.06	-0.21	-0.28	0.124941
YKL041W_ORF	YKL041W	VPS24	late endosome to vacuole transport*	-0.53	-0.79	0.43	-0.23	-0.28	0.364923
YIL073C_ORF	YIL073C	SPO22	meiosis*	n	-0.28	n	n	-0.28	1
YHR214C-D_ONO_ORF	YHR214C-D	YHR214C-D	biological_process	n	-0.28	n	n	-0.28	1
YHR085W_ORF	YHR085W	IPI1	35S primary transcript processing*	-0.07	-0.36	-0.12	-0.57	-0.28	0.093886
YGR002C_ORF	YGR002C	SWC4	DNA repair*	n	0	-0.41	-0.43	-0.28	0.183735
YGL206C_ORF	YGL206C	CHC1	endocytosis*	-0.05	-0.12	-0.55	-0.4	-0.28	0.097435
YGL126W_ORF	YGL126W	SCS3	phospholipid metabolic process	-0.45	-0.21	0.12	-0.58	-0.28	0.166202
YGL050W_ORF	YGL050W	TYW3	wybutosine biosynthetic process	-0.22	-0.32	-0.62	0.04	-0.28	0.132375	1
YEL008W_ORF	YEL008W	n	n	-0.99	-1.35	0.71	0.51	-0.28	0.628071
YDR442W_ORF	YDR442W	n	n	n	-0.28	n	n	-0.28	1
YDL247W-A_ORF	YDL247W-A	n	n	-0.3	-0.1	-0.31	-0.41	-0.28	0.02297	1
YDL178W_ORF	YDL178W	DLD2	lactate metabolic process	-0.41	-0.15	n	n	-0.28	0.27672
YBL098W_ORF	YBL098W	BNA4	NAD biosynthetic process	0	-0.29	-0.55	n	-0.28	0.220012
YAL024C_ORF	YAL024C	LTE1	response to drug*	0.13	0.26	-0.83	-0.68	-0.28	0.386874
YPL183C_ORF	YPL183C	YPL183C	biological_process	-0.12	-0.11	-0.32	-0.56	-0.2775	0.078907
YOR022C_ORF	YOR022C	YOR022C	biological_process	-0.49	-0.15	-0.71	0.24	-0.2775	0.273314
YML020W_ORF	YML020W	YML020W	biological_process	-0.26	-0.68	0.07	-0.24	-0.2775	0.169287
YLR359W_ORF	YLR359W	ADE13	'de novo' IMP biosynthetic process*	-0.12	0.1	-0.67	-0.42	-0.2775	0.198611
YLR022C_ORF	YLR022C	SDO1	35S primary transcript processing*	0	-0.39	-0.39	-0.33	-0.2775	0.05928	1
YJR126C_ORF	YJR126C	VPS70	protein targeting to vacuole	0.36	-0.61	-0.52	-0.34	-0.2775	0.295956
YJR005W_ORF	YJR005W	APL1	vesicle-mediated transport	-0.46	-0.09	-0.53	-0.03	-0.2775	0.116751
YHR013C_ORF	YHR013C	ARD1	telomere maintenance*	-0.13	-0.14	-0.28	-0.56	-0.2775	0.069596
YGR127W_ORF	YGR127W	YGR127W	biological_process	-0.24	-0.63	-0.18	-0.06	-0.2775	0.109902
YBR203W_ORF	YBR203W	COS111	signal transduction	-0.8	-1.21	0.61	0.29	-0.2775	0.567393
YBR007C_ORF	YBR007C	DSF2	biological_process	-0.14	-0.52	-0.01	-0.44	-0.2775	0.105616
YPL029W_ORF	YPL029W	SUV3	RNA catabolic process	n	-0.43	-0.04	-0.36	-0.276667	0.147675
YLR103C_ORF	YLR103C	CDC45	DNA replication initiation*	-0.76	0.3	n	-0.37	-0.276667	0.465738
YJR097W_ORF	YJR097W	JJJ3	peptidyl-diphthamide biosynthetic process from peptidyl-histidine	-0.96	n	0.19	-0.06	-0.276667	0.511249	1
YDR117C_ORF	YDR117C	TMA64	biological_process	n	-0.14	-0.51	-0.18	-0.276667	0.142231
YPL159C_ORF	YPL159C	PET20	aerobic respiration	-0.61	-0.32	-0.09	-0.08	-0.275	0.11454
YPL040C_ORF	YPL040C	ISM1	translation*	-0.36	0.15	-0.31	-0.58	-0.275	0.170774
YNL047C_ORF	YNL047C	SLM2	actin cytoskeleton organization and biogenesis*	-0.13	-0.25	-0.2	-0.52	-0.275	0.048431
YMR147W_ORF	YMR147W	YMR147W	biological_process	-0.27	0.14	-0.27	-0.7	-0.275	0.207135
YLR274W_ORF	YLR274W	CDC46	DNA replication initiation*	0.08	-0.58	-0.09	-0.51	-0.275	0.184831
YJL215C_ORF	YJL215C	n	n	-0.16	-0.25	-0.44	-0.25	-0.275	0.018593
YJL061W_ORF	YJL061W	NUP82	mRNA export from nucleus*	-0.36	-0.08	-0.44	-0.22	-0.275	0.040435
YIL153W_ORF	YIL153W	RRD1	DNA repair*	-0.49	-0.66	0.03	0.02	-0.275	0.217412
YGR215W_ORF	YGR215W	RSM27	translation	-0.46	-0.2	-0.26	-0.18	-0.275	0.023152	1
YGR167W_ORF	YGR167W	CLC1	endocytosis*	-0.33	-0.22	-0.05	-0.5	-0.275	0.062088	1
YGR133W_ORF	YGR133W	PEX4	peroxisome organization and biogenesis*	-0.96	0.08	-0.25	0.03	-0.275	0.334301
YGL201C_ORF	YGL201C	MCM6	DNA replication initiation*	0.29	-0.84	n	n	-0.275	0.711629
YDR329C_ORF	YDR329C	PEX3	peroxisome organization and biogenesis*	0	0.33	-0.86	-0.57	-0.275	0.382492
YDL163W_ORF	YDL163W	n	n	-0.87	n	0.32	n	-0.275	0.724382
YDL057W_ORF	YDL057W	YDL057W	biological_process	-0.3	-0.06	-0.63	-0.11	-0.275	0.123057
YCL026C-B_ORF	YCL026C-B	HBN1	biological_process	-0.53	-0.33	-0.07	-0.17	-0.275	0.071489
YBL079W_ORF	YBL079W	NUP170	mRNA export from nucleus*	-0.23	-0.08	-0.6	-0.19	-0.275	0.092811
YPR109W_ORF	YPR109W	YPR109W	biological_process	n	-0.28	-0.36	-0.18	-0.273333	0.034425
YER163C_ORF	YER163C	YER163C	biological_process	-0.21	-0.07	-0.54	n	-0.273333	0.188794	1
YLL034C_ORF	YLL034C	RIX7	ribosomal large subunit export from nucleus	n	-0.58	-0.24	0	-0.273333	0.245768	1
YNL099C_ORF	YNL099C	OCA1	response to oxidative stress	-0.29	-0.33	0.07	-0.54	-0.2725	0.120521	1
YMR052W_ORF	YMR052W	FAR3	cell cycle arrest in response to pheromone	-0.26	-0.39	-0.27	-0.17	-0.2725	0.009127
YKL193C_ORF	YKL193C	SDS22	chromosome segregation*	-0.26	0.13	-0.6	-0.36	-0.2725	0.170819
YKL018C-A_ORF	YKL018C-A	YKL018C-A	biological_process	-0.55	-0.23	-0.29	-0.02	-0.2725	0.087912	1
YKL017C_ORF	YKL017C	HCS1	lagging strand elongation	-0.46	0.03	-0.23	-0.43	-0.2725	0.09492
YJR100C_ORF	YJR100C	YJR100C	biological_process	-0.12	-0.16	-0.56	-0.25	-0.2725	0.071605
YGR212W_ORF	YGR212W	SLI1	response to drug	0.15	0.1	-0.57	-0.77	-0.2725	0.32722
YGR196C_ORF	YGR196C	FYV8	biological_process	-0.27	0.1	-0.28	-0.64	-0.2725	0.169041
YDR364C_ORF	YDR364C	CDC40	G1/S transition of mitotic cell cycle*	-0.34	-0.21	-0.31	-0.23	-0.2725	0.003158
YDR261W-A_ORF	YDR261W-A	n	n	-0.21	-0.02	-0.45	-0.41	-0.2725	0.070913
YPR158W-B_ORF	YPR158W-B	n	n	-0.93	0.17	-0.43	0.11	-0.27	0.372325
YPL189C-A_ONO_ORF	YPL189C-A	YPL189C-A	biological_process	-0.08	-0.02	-0.76	-0.22	-0.27	0.207645
YOR354C_ORF	YOR354C	MSC6	meiotic recombination	-0.1	-0.29	-0.49	-0.2	-0.27	0.047333
YOR319W_ORF	YOR319W	HSH49	nuclear mRNA splicing, via spliceosome	-0.25	-0.55	-0.01	n	-0.27	0.22604
YOR301W_ORF	YOR301W	RAX1	cellular bud site selection	n	-0.27	n	n	-0.27	1
YOL057W_ORF	YOL057W	YOL057W	biological_process	n	-0.17	-0.32	-0.32	-0.27	0.032625
YNL274C_ORF	YNL274C	GOR1	metabolic process*	-0.73	-0.13	-0.33	0.11	-0.27	0.226103	1
YMR021C_ORF	YMR021C	MAC1	response to drug*	-0.25	-0.05	-0.43	-0.35	-0.27	0.046064
YLR239C_ORF	YLR239C	LIP2	protein-lipoylation	-0.25	-0.25	-0.05	-0.53	-0.27	0.071534
YLR236C_ORF	YLR236C	n	n	0.29	-0.48	n	-0.62	-0.27	0.440607
YLL036C_ORF	YLL036C	PRP19	nuclear mRNA splicing, via spliceosome*	-0.19	-0.17	-0.21	-0.51	-0.27	0.043813
YLL033W_ORF	YLL033W	IRC19	sporulation (sensu Fungi)	-0.73	0.19	n	n	-0.27	0.662099
YJL112W_ORF	YJL112W	MDV1	mitochondrial genome maintenance*	-0.73	-0.61	0.27	-0.01	-0.27	0.341048
YIL045W_ORF	YIL045W	PIG2	regulation of glycogen biosynthetic process	n	-0.27	n	n	-0.27	1
YHR017W_ORF	YHR017W	YSC83	biological_process	-0.56	0.21	-0.58	-0.15	-0.27	0.246857
YGL006W-A_ONO_ORF	YGL006W-A	YGL006W-A	biological_process	0	0.15	-0.92	-0.31	-0.27	0.337143
YER157W_ORF	YER157W	COG3	ER to Golgi vesicle-mediated transport*	-0.26	-0.12	n	-0.43	-0.27	0.094788
YDR515W_ORF	YDR515W	SLF1	copper ion homeostasis*	-0.2	0.19	-0.88	-0.19	-0.27	0.312082
YDR305C_ORF	YDR305C	HNT2	nucleoside catabolic process	-0.42	0.35	-0.37	-0.64	-0.27	0.297766
YCR028C-A_ORF	YCR028C-A	RIM1	mitochondrial genome maintenance	-0.4	-0.09	-0.31	-0.28	-0.27	0.025561
YCL047C_ORF	YCL047C	YCL047C	biological_process	-0.45	-1.38	0.66	0.09	-0.27	0.57784
YOR350C_ORF	YOR350C	MNE1	biological_process	-0.54	-0.53	0.06	-0.06	-0.2675	0.185696
YOR333C_ORF	YOR333C	n	n	-0.51	0	-0.3	-0.26	-0.2675	0.083534
YOR175C_ORF	YOR175C	YOR175C	biological_process	0.02	-0.13	-0.4	-0.56	-0.2675	0.132988
YOR118W_ORF	YOR118W	YOR118W	biological_process	-0.28	0.07	-0.36	-0.5	-0.2675	0.11468
YNL298W_ORF	YNL298W	CLA4	protein amino acid phosphorylation*	-0.4	-0.17	-0.29	-0.21	-0.2675	0.013292
YLR262C_ORF	YLR262C	YPT6	retrograde transport, endosome to Golgi*	-0.31	-0.14	-0.44	-0.18	-0.2675	0.029247	1
YJL180C_ORF	YJL180C	ATP12	F-type ATPase complex assembly	-0.46	-0.04	-0.36	-0.21	-0.2675	0.061472
YDL060W_ORF	YDL060W	TSR1	ribosome biogenesis and assembly*	-0.04	-0.47	-0.31	-0.25	-0.2675	0.057284
YBR073W_ORF	YBR073W	RDH54	meiotic recombination*	-0.12	-0.3	-0.3	-0.35	-0.2675	0.013173
YJR108W_ORF	YJR108W	ABM1	microtubule cytoskeleton organization and biogenesis	-0.6	-0.19	n	-0.01	-0.266667	0.266209
YDL102W_ORF	YDL102W	CDC2	nucleotide-excision repair*	0.17	0.09	n	-1.06	-0.266667	0.571266
YPL166W_ORF	YPL166W	ATG29	autophagy	-0.62	0.09	n	n	-0.265	0.591772
YOR332W_ORF	YOR332W	VMA4	vacuolar acidification	-0.31	-0.51	0.27	-0.51	-0.265	0.246356	1
YOL090W_ORF	YOL090W	MSH2	chromatin silencing at silent mating-type cassette*	-0.06	-0.17	-0.3	-0.53	-0.265	0.07881
YMR239C_ORF	YMR239C	RNT1	ribosome biogenesis and assembly*	n	-0.04	n	-0.49	-0.265	0.448146	1
YLR255C_ORF	YLR255C	n	n	-0.86	-1.11	0.74	0.17	-0.265	0.585164
YKR095W_ORF	YKR095W	MLP1	mRNA export from nucleus*	-0.38	-0.25	-0.18	-0.25	-0.265	0.007901	1
YJL036W_ORF	YJL036W	SNX4	protein targeting to vacuole	-0.65	0.12	n	n	-0.265	0.616221
YGR050C_ORF	YGR050C	n	n	n	n	-0.37	-0.16	-0.265	0.240164	1
YGL190C_ORF	YGL190C	CDC55	translation*	-0.04	-0.26	-0.26	-0.5	-0.265	0.066688
YDR213W_ORF	YDR213W	UPC2	sterol biosynthetic process*	-0.2	0.2	-0.31	-0.75	-0.265	0.267886
YDL038C_ORF	YDL038C	YDL038C	response to drug	-0.05	-0.6	0.09	-0.5	-0.265	0.213326
YHL013C_ORF	YHL013C	OTU2	biological_process	-0.21	-0.3	-0.28	n	-0.263333	0.010566	1
YGR091W_ORF	YGR091W	PRP31	nuclear mRNA splicing, via spliceosome	-0.26	-0.34	n	-0.19	-0.263333	0.026026
YDR118W_ORF	YDR118W	APC4	mitotic sister chromatid segregation*	-0.1	-0.42	n	-0.27	-0.263333	0.104295
YOR014W_ORF	YOR014W	RTS1	translation*	-0.51	0.29	-0.38	-0.45	-0.2625	0.253136
YML078W_ORF	YML078W	CPR3	protein folding	-0.59	-0.3	0.02	-0.18	-0.2625	0.131778
YLR277C_ORF	YLR277C	YSH1	mRNA cleavage*	0.15	-0.86	-0.26	-0.08	-0.2625	0.311393
YKL021C_ORF	YKL021C	MAK11	ribosome biogenesis and assembly*	-0.03	-0.35	-0.31	-0.36	-0.2625	0.043906
YDR463W_ORF	YDR463W	STP1	positive regulation of transcription from RNA polymerase II promoter*	-0.12	0.03	-0.25	-0.71	-0.2625	0.198906
YDL084W_ORF	YDL084W	SUB2	nuclear mRNA splicing, via spliceosome*	0.08	-0.27	-0.31	-0.55	-0.2625	0.136412
YPR060C_ORF	YPR060C	ARO7	aromatic amino acid family biosynthetic process	-0.21	-0.07	-0.44	-0.32	-0.26	0.045817
YOL102C_ORF	YOL102C	TPT1	tRNA splicing	-0.43	-0.4	-0.07	-0.14	-0.26	0.064444
YNL270C_ORF	YNL270C	ALP1	basic amino acid transport	n	-0.26	n	n	-0.26	1
YNL211C_ORF	YNL211C	YNL211C	biological_process	-0.88	-0.04	-0.12	0	-0.26	0.300248
YNL019C_ORF	YNL019C	YNL019C	biological_process	0.1	-0.93	0.15	-0.36	-0.26	0.3766
YMR254C_ORF	YMR254C	n	n	n	-0.26	n	n	-0.26	1
YMR190C_ORF	YMR190C	SGS1	response to DNA damage stimulus*	-0.24	0.06	-0.32	-0.54	-0.26	0.127152
YMR089C_ORF	YMR089C	YTA12	translation*	-0.14	0.1	-0.45	-0.55	-0.26	0.17802
YMR007W_ORF	YMR007W	n	n	n	-0.26	n	n	-0.26	1
YLR409C_ORF	YLR409C	UTP21	ribosome biogenesis and assembly*	0.03	0.01	-0.46	-0.62	-0.26	0.213113	1
YJL003W_ORF	YJL003W	COX16	aerobic respiration*	-1.09	0.04	-0.16	0.17	-0.26	0.428697
YHR132W-A_ORF	YHR132W-A	IGO2	biological_process	-0.71	-0.17	-0.33	0.17	-0.26	0.249806	1
YHL015W-A_ONO_ORF	YHL015W-A	YHL015W-A	biological_process	n	-0.26	n	n	-0.26	1
YGR029W_ORF	YGR029W	ERV1	response to oxidative stress*	-0.15	-0.13	-0.27	-0.49	-0.26	0.051453
YGL115W_ORF	YGL115W	SNF4	protein amino acid phosphorylation*	-0.24	-0.13	n	-0.41	-0.26	0.0857
YGL039W_ORF	YGL039W	YGL039W	telomere maintenance	0.16	-0.22	-0.4	-0.58	-0.26	0.198645
YFL038C_ORF	YFL038C	YPT1	ER to Golgi vesicle-mediated transport*	-0.18	0	-0.43	-0.43	-0.26	0.0892	1
YER127W_ORF	YER127W	LCP5	ribosome biogenesis and assembly*	-0.02	-0.29	-0.17	-0.56	-0.26	0.107332	1
YCR057C_ORF	YCR057C	PWP2	ribosome biogenesis and assembly*	-0.13	-0.44	0.07	-0.54	-0.26	0.161162	1
YPL088W_ORF	YPL088W	YPL088W	aldehyde metabolic process	-0.25	-1.1	0.23	0.09	-0.2575	0.451596
YPL074W_ORF	YPL074W	YTA6	biological_process	-0.19	-0.14	-0.46	-0.24	-0.2575	0.035455
YOR394W_ORF	YOR394W	PAU21	biological_process	0.17	-0.21	-0.17	-0.82	-0.2575	0.299868
YNL188W_ORF	YNL188W	KAR1	spindle pole body duplication in nuclear envelope*	-0.29	-0.08	-0.22	-0.44	-0.2575	0.041264
YMR081C_ORF	YMR081C	ISF1	aerobic respiration	-0.59	0.11	-0.69	0.14	-0.2575	0.329759
YML006C_ORF	YML006C	GIS4	cell ion homeostasis*	-0.11	-0.19	-0.38	-0.35	-0.2575	0.028116
YKR011C_ORF	YKR011C	YKR011C	biological_process	-0.55	-0.01	-0.15	-0.32	-0.2575	0.113642
YKL028W_ORF	YKL028W	TFA1	transcription initiation from RNA polymerase II promoter	-0.78	0.52	-0.07	-0.7	-0.2575	0.459101	1
YDR514C_ORF	YDR514C	YDR514C	biological_process	-0.55	-0.3	-0.38	0.2	-0.2575	0.208381
YLR314C_ORF	YLR314C	CDC3	cell wall organization and biogenesis*	n	-0.2	-0.12	-0.45	-0.256667	0.122902	1
YIL095W_ORF	YIL095W	PRK1	protein amino acid phosphorylation*	-0.24	-0.08	-0.45	n	-0.256667	0.138845
YDR330W_ORF	YDR330W	UBX5	ubiquitin-dependent protein catabolic process	n	-0.03	-0.24	-0.5	-0.256667	0.199608
YBR180W_ORF	YBR180W	DTR1	spore wall assembly (sensu Fungi)*	n	-0.45	-0.2	-0.12	-0.256667	0.122902
YPL016W_ORF	YPL016W	SWI1	regulation of transcription from RNA polymerase II promoter*	-0.26	0.04	-0.53	-0.27	-0.255	0.116405
YOR160W_ORF	YOR160W	MTR10	protein import into nucleus*	-0.11	-0.25	-0.23	-0.43	-0.255	0.030679
YNR065C_OCH__ORF	YNR065C	YSN1	biological_process	0.17	0.47	0.03	0.02	-0.255	0.198671
YMR268C_ORF	YMR268C	PRP24	spliceosome assembly*	-0.56	0.05	n	n	-0.255	0.556691
YJL165C_ORF	YJL165C	HAL5	cation homeostasis	-0.61	-0.03	-0.48	0.1	-0.255	0.233938
YDR370C_ORF	YDR370C	YDR370C	biological_process	0.18	-0.17	-0.33	-0.7	-0.255	0.256946
YDR229W_ORF	YDR229W	IVY1	secretory pathway	-0.28	0.1	-0.5	-0.34	-0.255	0.138512
YCR040W_ORF	YCR040W	MATALPHA1	regulation of transcription from RNA polymerase II promoter*	0.19	-0.7	n	n	-0.255	0.668732
YBR014C_ORF	YBR014C	YBR014C	biological_process	-0.12	0.04	-0.46	-0.48	-0.255	0.141276
YPR133C_ORF	YPR133C	SPN1	RNA elongation from RNA polymerase II promoter	n	-0.49	-0.17	-0.1	-0.253333	0.169287	1
YNL143C_ORF	YNL143C	n	n	n	-0.37	0.01	-0.4	-0.253333	0.194854
YDR151C_ORF	YDR151C	CTH1	iron ion homeostasis*	-0.36	-0.07	-0.33	n	-0.253333	0.110609
YBL034C_ORF	YBL034C	STU1	microtubule nucleation	n	0.03	-0.28	-0.51	-0.253333	0.246823
YOL065C_ORF	YOL065C	INP54	exocytosis*	n	-0.09	-0.59	-0.08	-0.253333	0.271316
YOR151C_ORF	YOR151C	RPB2	transcription from RNA polymerase II promoter	-0.07	0.04	-0.32	-0.66	-0.2525	0.20248
YOR113W_ORF	YOR113W	AZF1	regulation of transcription, DNA-dependent*	-0.53	0.23	-0.5	-0.21	-0.2525	0.247447
YOR056C_ORF	YOR056C	NOB1	ribosome biogenesis and assembly*	-0.17	-0.88	0.37	-0.33	-0.2525	0.398693
YNL121C_ORF	YNL121C	TOM70	protein import into mitochondrial matrix*	-0.15	-0.22	-0.37	-0.27	-0.2525	0.01208
YLR392C_ORF	YLR392C	YLR392C	biological_process	-0.3	0.2	-0.54	-0.37	-0.2525	0.210538
YKL094W_ORF	YKL094W	YJU3	biological_process	-0.56	-0.21	-0.09	-0.15	-0.2525	0.096224
YJR005C-A_ONO_ORF	YJR005C-A	YJR005C-A	biological_process	-0.06	-0.99	0.17	-0.13	-0.2525	0.393527
YJL008C_ORF	YJL008C	CCT8	protein folding*	-0.01	-0.3	-0.3	-0.4	-0.2525	0.057723
YHR182W_ORF	YHR182W	YHR182W	biological_process	-0.04	-0.45	-0.08	-0.44	-0.2525	0.108382
YFL016C_ORF	YFL016C	MDJ1	protein folding*	-0.44	0.15	-0.48	-0.24	-0.2525	0.177955
YER082C_ORF	YER082C	UTP7	ribosome biogenesis and assembly*	-0.02	0	-0.33	-0.66	-0.2525	0.202714
YDR465C_ORF	YDR465C	RMT2	ribosome biogenesis and assembly*	0.2	0.11	-0.62	-0.7	-0.2525	0.364051	1
YDR429C_ORF	YDR429C	TIF35	translational initiation	-0.39	-0.2	-0.1	-0.32	-0.2525	0.029283	1
YDR335W_ORF	YDR335W	MSN5	protein export from nucleus	-0.49	-0.93	0.49	-0.08	-0.2525	0.464836
YDR274C_ORF	YDR274C	n	n	-0.38	-0.15	-0.12	-0.36	-0.2525	0.03427
YDL167C_ORF	YDL167C	NRP1	ribosome biogenesis and assembly	0.23	-0.3	-0.29	-0.65	-0.2525	0.257992
YPR033C_ORF	YPR033C	HTS1	histidyl-tRNA aminoacylation	-0.23	-0.37	-0.28	-0.12	-0.25	0.017243
YPR005C_ORF	YPR005C	HAL1	positive regulation of transcription from RNA polymerase II promoter*	n	-0.63	-0.24	0.12	-0.25	0.367646
YPL246C_ORF	YPL246C	RBD2	biological_process	-0.18	0.2	-0.35	-0.67	-0.25	0.261435
YOR360C_ORF	YOR360C	PDE2	cAMP-mediated signaling	-0.1	-0.38	-0.05	-0.47	-0.25	0.093958
YOR299W_ORF	YOR299W	BUD7	cellular bud site selection*	-0.04	-0.35	-0.06	-0.55	-0.25	0.134033
YOR298W_ORF	YOR298W	MUM3	spore wall assembly (sensu Fungi)*	-0.15	-0.45	n	-0.15	-0.25	0.129612
YOR069W_ORF	YOR069W	VPS5	protein retention in Golgi*	-0.43	-0.07	-0.43	-0.07	-0.25	0.095391
YOL135C_ORF	YOL135C	MED7	transcription from RNA polymerase II promoter	n	-0.31	-0.19	n	-0.25	0.149953
YNR050C_ORF	YNR050C	LYS9	lysine biosynthetic process via aminoadipic acid	0.08	-0.29	-0.3	-0.49	-0.25	0.126961
YNL259C_ORF	YNL259C	ATX1	response to oxidative stress*	-0.61	-0.18	-0.22	0.01	-0.25	0.150323
YML108W_ORF	YML108W	YML108W	biological_process	-0.02	-0.32	-0.49	-0.17	-0.25	0.089155	1
YLR336C_ORF	YLR336C	SGD1	osmoregulation	0.11	-0.4	-0.46	n	-0.25	0.300956
YLR312W-A_ORF	YLR312W-A	MRPL15	translation	-0.07	0.04	-0.46	-0.51	-0.25	0.167505
YLR306W_ORF	YLR306W	UBC12	protein neddylation	-0.22	0.06	n	-0.59	-0.25	0.315432
YLL053C_ORF	YLL053C	YLL053C	biological_process	-0.59	-0.17	0.01	n	-0.25	0.294865
YKL196C_ORF	YKL196C	YKT6	vesicle fusion*	-0.4	0.01	-0.38	-0.23	-0.25	0.077484	1
YKL011C_ORF	YKL011C	CCE1	DNA recombination	n	-0.03	-0.47	n	-0.25	0.45942
YHR078W_ORF	YHR078W	YHR078W	biological_process	-0.75	0.07	0.18	-0.5	-0.25	0.344947
YGR246C_ORF	YGR246C	BRF1	transcription initiation from RNA polymerase III promoter	-0.13	-0.21	n	-0.41	-0.25	0.095334
YEL035C_ORF	YEL035C	UTR5	biological_process	-0.33	-0.49	0.13	-0.31	-0.25	0.156558
YDR398W_ORF	YDR398W	UTP5	ribosome biogenesis and assembly*	0.21	-0.41	-0.27	-0.53	-0.25	0.221064	1
YDR356W_ORF	YDR356W	SPC110	microtubule nucleation	-0.35	-0.02	-0.38	n	-0.25	0.162468
YDR194C_ORF	YDR194C	MSS116	RNA splicing	-0.13	-0.01	-0.69	-0.17	-0.25	0.195392
YBR244W_ORF	YBR244W	GPX2	response to oxidative stress	-0.12	0.15	-0.69	-0.34	-0.25	0.254006
YBR012C_ORF	YBR012C	n	n	-0.27	-1.25	0.36	0.16	-0.25	0.535563
YPR129W_ORF	YPR129W	SCD6	RNA metabolic process	-0.66	-0.57	-0.1	0.34	-0.2475	0.362747
YOR097C_ORF	YOR097C	YOR097C	biological_process	-0.73	-0.02	-0.22	-0.02	-0.2475	0.236243	1
YOL023W_ORF	YOL023W	IFM1	translational initiation	-0.03	-0.29	-0.52	-0.15	-0.2475	0.10012
YMR263W_ORF	YMR263W	SAP30	telomere maintenance*	-0.4	0.11	-0.45	-0.25	-0.2475	0.14538	1
YLR017W_ORF	YLR017W	MEU1	glutamate biosynthetic process*	-0.31	-0.17	-0.01	-0.5	-0.2475	0.097863
YKL135C_ORF	YKL135C	APL2	vesicle-mediated transport*	0.13	-0.6	-0.58	0.06	-0.2475	0.300531
YKL066W_ORF	YKL066W	n	n	-0.69	0.1	-0.28	-0.12	-0.2475	0.23451
YKL006C-A_ORF	YKL006C-A	SFT1	intra-Golgi vesicle-mediated transport	-0.08	-0.02	-0.15	-0.74	-0.2475	0.233421
YJR068W_ORF	YJR068W	RFC2	mismatch repair*	-0.45	-0.47	-0.18	0.11	-0.2475	0.166973
YGR233C_ORF	YGR233C	PHO81	phosphate metabolic process	-0.06	-0.01	-0.45	-0.47	-0.2475	0.138079	1
YFR041C_ORF	YFR041C	ERJ5	telomere maintenance*	-0.22	0.01	-0.59	-0.19	-0.2475	0.142185
YFR024C-A_ORF	YFR024C-A	LSB3	actin filament organization	-0.51	-0.17	-0.11	-0.2	-0.2475	0.069798	1
YDR324C_ORF	YDR324C	UTP4	ribosome biogenesis and assembly*	0.29	-0.35	-0.37	-0.56	-0.2475	0.273968
YBR053C_ORF	YBR053C	YBR053C	biological_process	-0.19	-0.37	-0.35	-0.08	-0.2475	0.036891
YMR175W_ORF	YMR175W	SIP18	response to osmotic stress*	-0.51	0.08	n	-0.31	-0.246667	0.290492
YGR080W_ORF	YGR080W	TWF1	bipolar cellular bud site selection*	-0.21	0.26	n	-0.79	-0.246667	0.501929
YPL257W-B_ORF	YPL257W-B	n	n	-0.7	0.03	0.07	-0.38	-0.245	0.272196
YPL256C_ORF	YPL256C	CLN2	regulation of cyclin-dependent protein kinase activity*	-0.16	-0.37	-0.18	-0.27	-0.245	0.014583
YOR128C_ORF	YOR128C	ADE2	'de novo' IMP biosynthetic process*	-0.39	-0.5	0.23	-0.32	-0.245	0.228986
YOR041C_ORF	YOR041C	n	n	-0.18	-1.09	0.28	0.01	-0.245	0.469968
YLR369W_ORF	YLR369W	SSQ1	DNA-dependent DNA replication*	0.14	-0.23	-0.33	-0.56	-0.245	0.191351
YKL171W_ORF	YKL171W	YKL171W	proteolysis	-0.09	-0.17	-0.36	-0.36	-0.245	0.037201
YIR039C_ORF	YIR039C	YPS6	biological_process	-0.71	0.34	-0.28	-0.12	-0.245	0.44008
YDL147W_ORF	YDL147W	RPN5	ubiquitin-dependent protein catabolic process	-0.15	-0.07	-0.17	-0.59	-0.245	0.127313	1
YIL119C_ORF	YIL119C	RPI1	thiamin biosynthetic process*	-0.3	-0.14	-0.29	n	-0.243333	0.042371
YOL146W_ORF	YOL146W	PSF3	DNA-dependent DNA replication	-0.27	-0.61	0.28	-0.37	-0.2425	0.287962
YLR410W-A_ORF	YLR410W-A	n	n	-0.67	0.35	-0.47	-0.18	-0.2425	0.35388
YJR090C_ORF	YJR090C	GRR1	response to DNA damage stimulus*	-0.27	0.2	-0.35	-0.55	-0.2425	0.224222
YJL102W_ORF	YJL102W	MEF2	translational elongation	-0.57	0.01	-0.33	-0.08	-0.2425	0.160624
YDR089W_ORF	YDR089W	YDR089W	membrane organization and biogenesis	-0.5	-0.32	0.17	-0.32	-0.2425	0.19053
YDL188C_ORF	YDL188C	PPH22	translation*	-0.1	0.27	-0.46	-0.68	-0.2425	0.328909
YPR013C_ORF	YPR013C	YPR013C	biological_process	n	-0.08	-0.27	-0.37	-0.24	0.105987
YOR212W_ORF	YOR212W	STE4	invasive growth (sensu Saccharomyces)*	-0.19	-0.18	-0.27	-0.32	-0.24	0.005562
YMR043W_ORF	YMR043W	MCM1	regulation of transcription from RNA polymerase II promoter*	-0.34	-0.56	0.14	-0.2	-0.24	0.200457
YKR103W_ORF	YKR103W	NFT1	transport	n	-0.19	n	-0.29	-0.24	0.130759
YKR084C_ORF	YKR084C	HBS1	translation	-0.06	-0.11	-0.4	-0.39	-0.24	0.076083
YJL005W_ORF	YJL005W	CYR1	meiosis*	-0.19	0.17	-0.17	-0.77	-0.24	0.30615
YIR040C_ORF	YIR040C	n	n	-1.16	n	n	0.68	-0.24	0.837546
YHR093W_ORF	YHR093W	n	n	n	n	n	-0.24	-0.24	1
YGR173W_ORF	YGR173W	RBG2	biological_process	0.01	-0.03	-0.39	-0.55	-0.24	0.178078
YFL052W_ORF	YFL052W	YFL052W	biological_process	n	-0.05	-0.62	-0.05	-0.24	0.333847
YER128W_ORF	YER128W	YER128W	biological_process	-0.31	-0.39	0.24	-0.5	-0.24	0.24105
YDR479C_ORF	YDR479C	PEX29	peroxisome organization and biogenesis	-0.47	-1.19	0.81	-0.11	-0.24	0.604281
YDR317W_ORF	YDR317W	HIM1	DNA repair	-0.21	-0.58	-0.1	-0.07	-0.24	0.133182
YDR079W_ORF	YDR079W	PET100	aerobic respiration*	-0.3	-0.21	-0.56	0.11	-0.24	0.180999
YDL139C_ORF	YDL139C	SCM3	biological_process	n	-0.24	n	n	-0.24	1
YDL065C_ORF	YDL065C	PEX19	protein folding*	-0.41	-0.34	-0.41	0.2	-0.24	0.202401
YBR227C_ORF	YBR227C	MCX1	biological_process	-0.47	0.08	-0.46	-0.11	-0.24	0.174848
YBR183W_ORF	YBR183W	YPC1	ceramide metabolic process	-0.64	-0.04	-0.29	0.01	-0.24	0.204717
YBR142W_ORF	YBR142W	MAK5	ribosome biogenesis and assembly*	-0.17	-0.48	-0.02	-0.29	-0.24	0.090156
YPR069C_ORF	YPR069C	SPE3	pantothenate biosynthetic process*	-0.15	-0.02	-0.56	-0.22	-0.2375	0.131309
YPR030W_ORF	YPR030W	CSR2	cell wall organization and biogenesis*	-0.4	0.24	-0.42	-0.37	-0.2375	0.233229
YOR075W_ORF	YOR075W	UFE1	vesicle fusion*	-0.37	-0.2	-0.27	-0.11	-0.2375	0.022861
YNL297C_ORF	YNL297C	MON2	endocytosis*	-0.18	0.09	-0.48	-0.38	-0.2375	0.155296
YNL163C_ORF	YNL163C	RIA1	ribosomal large subunit biogenesis and assembly*	0	-0.03	-0.37	-0.55	-0.2375	0.173872	1
YMR178W_ORF	YMR178W	YMR178W	biological_process	-0.45	-0.06	-0.44	0	-0.2375	0.143181
YMR070W_ORF	YMR070W	MOT3	telomere maintenance*	-0.84	-0.01	-0.19	0.09	-0.2375	0.338406
YML043C_ORF	YML043C	RRN11	transcription from RNA polymerase I promoter	-0.03	-0.54	0.04	-0.42	-0.2375	0.194984
YJR133W_ORF	YJR133W	XPT1	XMP salvage*	-0.05	0.13	-0.47	-0.56	-0.2375	0.246537
YDL152W_ORF	YDL152W	n	n	-0.22	-0.96	0.18	0.05	-0.2375	0.420093	1
YBR090C_ORF	YBR090C	YBR090C	biological_process	0.08	0.41	-0.57	0.19	-0.2375	0.904394	1
YOL031C_ORF	YOL031C	SIL1	SRP-dependent cotranslational protein targeting to membrane, translocation	-0.02	-0.01	-0.26	-0.65	-0.235	0.214983
YJL108C_ORF	YJL108C	PRM10	conjugation with cellular fusion*	n	0.13	n	-0.6	-0.235	0.635835
YIR033W_ORF	YIR033W	MGA2	positive regulation of transcription from RNA polymerase II promoter*	-0.63	-0.26	-0.16	0.11	-0.235	0.222377
YIL158W_ORF	YIL158W	YIL158W	biological_process	-0.23	0.06	-0.24	-0.53	-0.235	0.14613	1
YHR152W_ORF	YHR152W	SPO12	regulation of exit from mitosis*	-0.37	0.3	-0.47	-0.4	-0.235	0.281846
YGL259W_ORF	YGL259W	YPS5	biological_process	-0.41	0.13	-0.12	-0.54	-0.235	0.215242
YER121W_ORF	YER121W	YER121W	biological_process	-0.31	-0.16	n	n	-0.235	0.196671
YDR273W_ORF	YDR273W	DON1	meiosis*	-0.21	-0.12	-0.27	-0.34	-0.235	0.015068
YPL051W_ORF	YPL051W	ARL3	intracellular protein transport*	-0.62	-0.19	n	0.11	-0.233333	0.385539
YER180C-A_ONO_ORF	YER180C-A	SLO1	protein targeting to vacuole	n	-0.44	-0.09	-0.17	-0.233333	0.158396	1
YGL151W_ORF	YGL151W	NUT1	regulation of transcription from RNA polymerase II promoter	-0.24	-0.03	-0.43	n	-0.233333	0.180824
YBL085W_ORF	YBL085W	BOI1	establishment of cell polarity (sensu Fungi)*	-0.3	n	-0.03	-0.37	-0.233333	0.15324
YOL142W_ORF	YOL142W	RRP40	35S primary transcript processing*	-0.45	-0.07	-0.13	-0.28	-0.2325	0.071407
YMR260C_ORF	YMR260C	TIF11	translational initiation	-0.39	0.01	-0.38	-0.17	-0.2325	0.092796	1
YJL030W_ORF	YJL030W	MAD2	mitotic spindle checkpoint*	-0.75	0.28	-0.26	-0.2	-0.2325	0.350215
YHL047C_ORF	YHL047C	ARN2	iron ion homeostasis*	-0.44	-0.05	-0.27	-0.17	-0.2325	0.066839
YGL119W_ORF	YGL119W	ABC1	aerobic respiration*	-0.34	-0.06	-0.37	-0.16	-0.2325	0.051362
YDR188W_ORF	YDR188W	CCT6	protein folding*	-0.14	-0.61	-0.08	-0.1	-0.2325	0.163253	1
YDR181C_ORF	YDR181C	SAS4	chromatin silencing at telomere	-0.06	0.09	-0.76	-0.2	-0.2325	0.298934
YDR023W_ORF	YDR023W	SES1	seryl-tRNA aminoacylation	-0.53	-0.07	-0.27	-0.06	-0.2325	0.12569	1
YAR027W_ORF	YAR027W	UIP3	biological_process	-0.02	-0.06	-0.5	-0.35	-0.2325	0.137746
Q0010_ORF	Q0010	n	n	0.04	-1.28	0.24	0.07	-0.2325	0.556044
YOL139C_ORF	YOL139C	CDC33	translational initiation*	-0.22	-0.32	-0.46	0.08	-0.23	0.138048
YOL035C_ORF	YOL035C	n	n	-0.23	n	n	n	-0.23	1
YNL181W_ORF	YNL181W	YNL181W	biological_process	-0.42	-0.06	-0.45	0.01	-0.23	0.149646
YNL042W-B_ONO_ORF	YNL042W-B	YNL042W-B	biological_process	n	-0.23	n	n	-0.23	1
YMR257C_ORF	YMR257C	PET111	translation	-0.34	0.13	-0.58	-0.13	-0.23	0.225476
YML026C_ORF	YML026C	RPS18B	translation	0.13	0.26	-0.32	0.53	-0.23	0.459992
YLR248W_ORF	YLR248W	RCK2	protein amino acid phosphorylation*	n	-0.11	-0.33	-0.25	-0.23	0.070027
YJL175W_ORF	YJL175W	n	n	0.32	-0.79	n	-0.22	-0.23	0.547451
YER042W_ORF	YER042W	MXR1	response to oxidative stress	-0.18	-0.46	-0.25	-0.03	-0.23	0.082195
YER008C_ORF	YER008C	SEC3	cytokinesis*	-0.14	-0.16	-0.16	-0.46	-0.23	0.057929
YDR485C_ORF	YDR485C	VPS72	protein targeting to vacuole*	n	n	-0.44	-0.02	-0.23	0.471083
YDR269C_ORF	YDR269C	n	n	n	-0.04	n	-0.42	-0.23	0.439552	1
YCR099C_ORF	YCR099C	YCR099C	biological_process	-0.14	-0.93	n	0.03	-0.23	0.361879
YPR187W_ORF	YPR187W	RPO26	transcription from RNA polymerase II promoter*	-0.3	-0.34	-0.25	-0.02	-0.2275	0.050152	1
YPR112C_ORF	YPR112C	MRD1	35S primary transcript processing	0.08	-0.05	0.05	-0.99	-0.2275	0.439132	1
YPR091C_ORF	YPR091C	YPR091C	biological_process	-0.36	0.23	-0.37	-0.41	-0.2275	0.233466
YPL224C_ORF	YPL224C	MMT2	iron ion homeostasis	-0.21	-0.14	-0.56	0	-0.2275	0.15215
YOL141W_ORF	YOL141W	PPM2	wybutosine biosynthetic process	-0.25	-0.39	-0.02	-0.25	-0.2275	0.059134
YOL036W_ORF	YOL036W	YOL036W	biological_process	0.01	-0.52	-0.07	-0.33	-0.2275	0.157979
YNR012W_ORF	YNR012W	URK1	ribosome biogenesis and assembly*	-0.26	-0.59	-0.05	-0.01	-0.2275	0.184941
YNL049C_ORF	YNL049C	SFB2	ER to Golgi vesicle-mediated transport	-0.12	-0.21	-0.16	-0.42	-0.2275	0.042213
YMR153W_ORF	YMR153W	NUP53	mRNA export from nucleus*	-0.35	-0.35	-0.19	-0.02	-0.2275	0.063126	1
YMR013W-A_ORF	YMR013W-A	n	n	-0.42	-1.63	0.6	0.54	-0.2275	0.692769
YKL114C_ORF	YKL114C	APN1	telomere maintenance*	-0.38	0.05	-0.43	-0.15	-0.2275	0.132311	1
YKL101W_ORF	YKL101W	HSL1	protein amino acid phosphorylation*	-0.18	0.1	-0.17	-0.66	-0.2275	0.245712
YHR056C_ORF	YHR056C	RSC30	RNA elongation from RNA polymerase II promoter*	-0.04	-0.25	-0.21	-0.41	-0.2275	0.057935
YFL028C_ORF	YFL028C	CAF16	regulation of transcription, DNA-dependent	-0.39	-0.29	-0.31	0.08	-0.2275	0.118256	1
YDR245W_ORF	YDR245W	MNN10	actin filament organization*	-0.01	-0.04	-0.49	-0.37	-0.2275	0.153324	1
YDR076W_ORF	YDR076W	RAD55	meiotic DNA recombinase assembly*	-0.46	-0.44	-0.1	0.09	-0.2275	0.188722
YDL122W_ORF	YDL122W	UBP1	protein deubiquitination	-0.03	0.3	-0.61	-0.57	-0.2275	0.377171	1
YDL110C_ORF	YDL110C	TMA17	biological_process	-0.74	0.02	-0.34	0.15	-0.2275	0.337564
YOL145C_ORF	YOL145C	CTR9	RNA elongation from RNA polymerase II promoter*	-0.23	-0.2	-0.24	-0.23	-0.225	0.000125
YML038C_ORF	YML038C	YMD8	nucleotide-sugar transport	-0.12	0.11	-0.45	-0.44	-0.225	0.195227
YLR078C_ORF	YLR078C	BOS1	ER to Golgi vesicle-mediated transport	-0.29	-0.26	-0.22	-0.13	-0.225	0.007483
YLR042C_ORF	YLR042C	YLR042C	biological_process	0.1	-0.46	0.38	-0.92	-0.225	0.494517
YLR018C_ORF	YLR018C	POM34	nucleocytoplasmic transport	-0.56	-0.01	-0.23	-0.1	-0.225	0.158569
YIL030C_ORF	YIL030C	SSM4	ER-associated protein catabolic process	-0.16	-0.12	-0.39	-0.23	-0.225	0.032427
YGR213C_ORF	YGR213C	RTA1	response to toxin	-0.38	-0.07	n	n	-0.225	0.384028
YGR200C_ORF	YGR200C	ELP2	regulation of transcription from RNA polymerase II promoter*	-0.32	-0.1	-0.21	-0.27	-0.225	0.017683
YGR100W_ORF	YGR100W	MDR1	intracellular protein transport	-0.45	0.16	-0.24	-0.37	-0.225	0.195227
YGL095C_ORF	YGL095C	VPS45	protein complex assembly*	-0.25	-0.13	-0.58	0.06	-0.225	0.192809
YDR539W_ORF	YDR539W	YDR539W	biological_process	-0.49	0.18	-0.19	-0.4	-0.225	0.227971
YDR005C_ORF	YDR005C	MAF1	negative regulation of transcription from RNA polymerase III promoter	-0.33	0.28	-0.67	-0.18	-0.225	0.336471
YDL200C_ORF	YDL200C	MGT1	DNA dealkylation	0.07	-1.04	-0.06	0.13	-0.225	0.472527
YBR163W_ORF	YBR163W	DEM1	biological_process	-0.53	0.08	n	n	-0.225	0.595374
YBR160W_ORF	YBR160W	CDC28	protein amino acid phosphorylation*	-0.57	0.07	-0.48	0.08	-0.225	0.286974
YAL033W_ORF	YAL033W	POP5	rRNA processing*	-0.19	-0.5	-0.29	0.08	-0.225	0.158569
YPL104W_ORF	YPL104W	MSD1	translation	-0.31	-0.03	-0.33	n	-0.223333	0.147516
YOR330C_ORF	YOR330C	MIP1	DNA-dependent DNA replication*	n	-0.07	-0.13	-0.47	-0.223333	0.214802
YPL132W_ORF	YPL132W	COX11	aerobic respiration*	-0.52	0.12	-0.47	-0.02	-0.2225	0.25908
YPL019C_ORF	YPL019C	VTC3	vacuole fusion, non-autophagic	0.06	0.15	-0.56	-0.54	-0.2225	0.326165
YOR327C_ORF	YOR327C	SNC2	telomere maintenance*	-0.3	0.03	-0.32	-0.3	-0.2225	0.077694	1
YOR254C_ORF	YOR254C	SEC63	posttranslational protein targeting to membrane*	-0.13	-0.15	-0.19	-0.42	-0.2225	0.045031
YOR159C_ORF	YOR159C	SME1	nuclear mRNA splicing, via spliceosome	-0.25	0.24	-0.27	-0.61	-0.2225	0.29297	1
YMR209C_ORF	YMR209C	YMR209C	biological_process	-0.39	-0.7	0.32	-0.12	-0.2225	0.379115
YLR338W_ORF	YLR338W	n	n	-0.07	-0.51	0.14	-0.45	-0.2225	0.247152
YLR006C_ORF	YLR006C	SSK1	response to hydrogen peroxide*	-0.43	-0.56	-0.16	0.26	-0.2225	0.306865
YKL025C_ORF	YKL025C	PAN3	DNA repair*	-0.04	-0.1	-0.35	-0.4	-0.2225	0.088746
YJL090C_ORF	YJL090C	DPB11	nucleotide-excision repair*	0.08	0.15	-0.34	-0.78	-0.2225	0.376893
YHL048W_ORF	YHL048W	COS8	response to unfolded protein	0.43	0.63	-0.11	0.56	-0.2225	0.10983
YDR284C_ORF	YDR284C	DPP1	signal transduction*	-0.21	0.11	-0.28	-0.51	-0.2225	0.180603
YDL074C_ORF	YDL074C	BRE1	telomere maintenance*	0.08	0.13	-0.32	-0.78	-0.2225	0.369777
YBL036C_ORF	YBL036C	YBL036C	amino acid metabolic process	-0.74	-0.24	-0.19	0.28	-0.2225	0.364162	1
YOR197W_ORF	YOR197W	MCA1	apoptosis	0.07	-0.3	-0.24	-0.41	-0.22	0.122025
YNL114C_ORF	YNL114C	n	n	n	n	-0.22	n	-0.22	1
YMR049C_ORF	YMR049C	ERB1	rRNA processing	-0.28	-0.1	-0.03	-0.47	-0.22	0.111805
YML015C_ORF	YML015C	TAF11	transcription initiation from RNA polymerase II promoter*	0.06	0.33	-0.53	-0.74	-0.22	0.442943
YLR145W_ORF	YLR145W	RMP1	rRNA processing*	-0.73	0.2	-0.04	-0.31	-0.22	0.350396	1
YKR081C_ORF	YKR081C	RPF2	ribosome biogenesis and assembly*	n	-0.08	-0.4	-0.18	-0.22	0.145376	1
YKL110C_ORF	YKL110C	KTI12	regulation of transcription from RNA polymerase II promoter*	-0.12	-0.06	-0.2	-0.5	-0.22	0.109613
YKL062W_ORF	YKL062W	MSN4	response to stress*	-0.73	-0.29	-0.15	0.29	-0.22	0.372089
YKL053W_ORF	YKL053W	n	n	n	n	n	-0.22	-0.22	1	1
YDR159W_ORF	YDR159W	SAC3	mRNA export from nucleus*	-0.29	-0.16	-0.21	n	-0.22	0.028361
YCR038W-A_ORF	YCR038W-A	n	n	n	n	-0.22	n	-0.22	1
YBR151W_ORF	YBR151W	APD1	biological_process	-0.32	-0.27	-0.29	0	-0.22	0.059022
YBR121C_ORF	YBR121C	GRS1	transcription termination*	-0.5	-0.3	-0.05	-0.03	-0.22	0.143579	1
YAL042C-A_ORF	YAL042C-A	n	n	n	-1.21	n	0.77	-0.22	0.860791
YOL013W-B_ONO_ORF	YOL013W-B	n	n	-0.27	-0.99	0.61	-0.22	-0.2175	0.55369
YMR312W_ORF	YMR312W	ELP6	regulation of transcription from RNA polymerase II promoter*	-0.09	0.13	-0.28	-0.63	-0.2175	0.269589
YLR028C_ORF	YLR028C	ADE16	sporulation (sensu Fungi)*	-0.47	-0.65	-0.04	0.29	-0.2175	0.380623
YJL184W_ORF	YJL184W	GON7	telomere maintenance*	-0.31	0.14	-0.19	-0.51	-0.2175	0.20862	1
YJL128C_ORF	YJL128C	PBS2	protein amino acid phosphorylation*	-0.24	-0.29	0.06	-0.4	-0.2175	0.113946
YHR064C_ORF	YHR064C	SSZ1	translation*	-0.12	-0.29	-0.23	-0.23	-0.2175	0.008703
YGR042W_ORF	YGR042W	YGR042W	telomere maintenance	-0.64	0.24	-0.11	-0.36	-0.2175	0.328917
YGL234W_ORF	YGL234W	ADE5,7	'de novo' IMP biosynthetic process*	-0.34	-0.18	-0.04	-0.31	-0.2175	0.050463
YGL047W_ORF	YGL047W	ALG13	dolichol-linked oligosaccharide biosynthetic process	-0.47	-0.35	-0.15	0.1	-0.2175	0.179538
YDR507C_ORF	YDR507C	GIN4	protein amino acid phosphorylation*	-0.28	0.12	-0.56	-0.15	-0.2175	0.221428
YCR002C_ORF	YCR002C	CDC10	cell wall organization and biogenesis*	-0.29	-0.04	-0.46	-0.08	-0.2175	0.112323
YOL063C_ORF	YOL063C	CRT10	response to DNA damage stimulus*	-0.2	0	-0.45	n	-0.216667	0.237926
YMR033W_ORF	YMR033W	ARP9	RNA elongation from RNA polymerase II promoter*	-0.19	-0.1	-0.36	n	-0.216667	0.104704
YJL031C_ORF	YJL031C	BET4	protein amino acid geranylgeranylation	n	-0.35	-0.22	-0.08	-0.216667	0.108752
YDR108W_ORF	YDR108W	GSG1	ER to Golgi vesicle-mediated transport*	-0.23	-0.24	n	-0.18	-0.216667	0.007257
YPL078C_ORF	YPL078C	ATP4	ATP synthesis coupled proton transport	-0.31	-0.05	-0.34	-0.16	-0.215	0.050146
YOR125C_ORF	YOR125C	CAT5	ubiquinone biosynthetic process	-0.4	-0.17	-0.32	0.03	-0.215	0.10756
YNL029C_ORF	YNL029C	KTR5	cell wall organization and biogenesis*	-0.43	-0.42	0.22	-0.23	-0.215	0.252452
YLR119W_ORF	YLR119W	SRN2	protein targeting to vacuole*	n	n	-0.6	0.17	-0.215	0.675769
YKR063C_ORF	YKR063C	LAS1	establishment of cell polarity (sensu Fungi)*	0.18	-0.09	-0.21	-0.74	-0.215	0.346642
YKR033C_ORF	YKR033C	n	n	-0.39	-1.16	0.62	0.07	-0.215	0.608049
YKL142W_ORF	YKL142W	MRP8	translation	-0.35	-0.17	-0.32	-0.02	-0.215	0.066234	1
YKL109W_ORF	YKL109W	HAP4	transcription*	-0.02	-0.03	-0.44	-0.37	-0.215	0.147249
YHL006C_ORF	YHL006C	SHU1	error-free DNA repair	-0.5	0.07	n	n	-0.215	0.588551	1
YGR243W_ORF	YGR243W	FMP43	biological_process	-0.11	0.12	-0.48	-0.39	-0.215	0.21371
YGR153W_ORF	YGR153W	YGR153W	biological_process	n	-0.26	n	-0.17	-0.215	0.13135	1
YFR035C_ORF	YFR035C	YFR035C	biological_process	-0.44	-1.25	0.5	0.33	-0.215	0.629096
YFL023W_ORF	YFL023W	BUD27	cellular bud site selection	-0.43	-0.41	0.04	-0.06	-0.215	0.171547	1
YDL045W-A_ORF	YDL045W-A	MRP10	translation	-0.65	0.02	-0.31	0.08	-0.215	0.291674
YBR062C_ORF	YBR062C	YBR062C	biological_process	-0.17	0.27	-0.67	-0.29	-0.215	0.34783	1
YBL054W_ORF	YBL054W	YBL054W	ribosome biogenesis and assembly	-0.02	0.13	-0.21	-0.76	-0.215	0.349736
YAR008W_ORF	YAR008W	SEN34	tRNA splicing	0.04	-0.47	n	n	-0.215	0.55405
YLR253W_ORF	YLR253W	YLR253W	biological_process	-0.48	-0.11	-0.05	n	-0.213333	0.253489
YGR151C_ORF	YGR151C	n	n	n	-0.01	-0.4	-0.23	-0.213333	0.199374	1
YPR103W_ORF	YPR103W	PRE2	ubiquitin-dependent protein catabolic process	-0.04	-0.3	-0.41	-0.1	-0.2125	0.090349	1
YPL190C_ORF	YPL190C	NAB3	regulation of transcription from RNA polymerase II promoter*	-0.28	-0.07	0.04	-0.54	-0.2125	0.194848	1
YMR117C_ORF	YMR117C	SPC24	chromosome segregation*	-0.57	-0.31	0.24	-0.21	-0.2125	0.297208
YML009C_ORF	YML009C	MRPL39	translation	-0.42	-0.09	-0.33	-0.01	-0.2125	0.116141
YML004C_ORF	YML004C	GLO1	glutathione metabolic process*	-0.39	0.09	-0.41	-0.14	-0.2125	0.169707
YLR454W_ORF	YLR454W	FMP27	biological_process	-0.02	0.15	-0.53	-0.45	-0.2125	0.287521
YIL001W_ORF	YIL001W	YIL001W	biological_process	-0.21	0.08	-0.39	-0.33	-0.2125	0.13472
YHR002W_ORF	YHR002W	LEU5	coenzyme A transport	-0.58	0.32	-0.54	-0.05	-0.2125	0.394933
YGR251W_ORF	YGR251W	YGR251W	35S primary transcript processing	-0.36	-0.38	0.12	-0.23	-0.2125	0.163618	1
YGR177C_ORF	YGR177C	ATF2	steroid metabolic process	0.04	-0.22	-0.35	-0.32	-0.2125	0.096094
YGR119C_ORF	YGR119C	NUP57	mRNA export from nucleus*	-0.05	-0.25	-0.29	-0.26	-0.2125	0.030412
YGL207W_ORF	YGL207W	SPT16	RNA elongation from RNA polymerase II promoter*	-0.32	-0.39	0.22	-0.36	-0.2125	0.238718
YER080W_ORF	YER080W	FMP29	biological_process	-0.11	-0.48	-0.32	0.06	-0.2125	0.170255
YDR336W_ORF	YDR336W	YDR336W	biological_process	0.06	-0.03	-0.25	-0.63	-0.2125	0.260603
YDR020C_ORF	YDR020C	YDR020C	biological_process	0.04	-0.02	-0.1	-0.77	-0.2125	0.340615
YAR014C_ORF	YAR014C	BUD14	regulation of transcription, DNA-dependent*	-0.57	0.32	-0.23	-0.37	-0.2125	0.346416
YOR198C_ORF	YOR198C	BFR1	meiosis*	-0.1	-0.31	-0.23	-0.2	-0.21	0.016833
YOL140W_ORF	YOL140W	ARG8	arginine biosynthetic process*	-0.61	-0.36	0.14	-0.01	-0.21	0.303604
YOL094C_ORF	YOL094C	RFC4	mismatch repair*	-0.11	-0.23	-0.3	-0.2	-0.21	0.01288
YNR034W_ORF	YNR034W	SOL1	tRNA export from nucleus*	-0.04	-0.12	-0.39	-0.29	-0.21	0.077506
YNR003C_ORF	YNR003C	RPC34	ribosome biogenesis and assembly*	0	-0.17	-0.34	-0.33	-0.21	0.078894
YNL167C_ORF	YNL167C	SKO1	negative regulation of transcription from RNA polymerase II promoter	-0.01	0.05	-0.47	-0.41	-0.21	0.214847
YML100W-A_ONO_ORF	YML100W-A	YML100W-A	biological_process	-0.13	-1.1	0.5	-0.11	-0.21	0.570574
YLR227W-B_ORF	YLR227W-B	n	n	-0.04	-0.18	0.05	-0.67	-0.21	0.281872
YLR195C_ORF	YLR195C	NMT1	replicative cell aging*	0.11	0.37	-0.7	-0.62	-0.21	0.486993	1
YLR129W_ORF	YLR129W	DIP2	ribosome biogenesis and assembly*	0.34	-0.23	-0.49	-0.46	-0.21	0.354688	1
YKR055W_ORF	YKR055W	RHO4	actin filament organization*	-0.02	0.14	-0.22	-0.74	-0.21	0.352734
YKL145W_ORF	YKL145W	RPT1	ubiquitin-dependent protein catabolic process	0.12	n	-0.41	-0.34	-0.21	0.333809	1
YJR082C_ORF	YJR082C	EAF6	DNA repair*	-0.12	0.14	-0.27	-0.59	-0.21	0.261936
YJL025W_ORF	YJL025W	RRN7	transcription from RNA polymerase I promoter	0.11	-0.17	n	-0.57	-0.21	0.39869
YIL051C_ORF	YIL051C	MMF1	mitochondrial genome maintenance*	0.12	0.02	-0.38	-0.6	-0.21	0.302329
YHR197W_ORF	YHR197W	RIX1	ribosome biogenesis and assembly*	-0.45	-0.07	-0.11	-0.21	-0.21	0.090586
YHR005C-A_ORF	YHR005C-A	MRS11	protein import into mitochondrial inner membrane	-0.29	0.01	-0.43	-0.13	-0.21	0.115455	1
YER168C_ORF	YER168C	CCA1	tRNA modification	-0.03	-0.17	-0.43	n	-0.21	0.21501
YDR256C_ORF	YDR256C	CTA1	oxygen and reactive oxygen species metabolic process*	-0.66	-0.1	0.08	-0.16	-0.21	0.276903
YDR183W_ORF	YDR183W	PLP1	positive regulation of transcription from RNA polymerase II promoter by pheromones*	-0.71	-0.17	-0.21	0.25	-0.21	0.363493
YDR056C_ORF	YDR056C	YDR056C	biological_process	-0.11	0.03	-0.35	-0.41	-0.21	0.134085	1
YDL199C_ORF	YDL199C	YDL199C	biological_process	-0.49	-0.8	0.54	-0.09	-0.21	0.520231
YDL186W_ORF	YDL186W	YDL186W	biological_process	-0.21	-0.38	-0.12	-0.13	-0.21	0.039712
YBR187W_ORF	YBR187W	GDT1	ribosome biogenesis and assembly	-0.54	0.03	0	-0.33	-0.21	0.222666	1
YBL065W_ORF	YBL065W	n	n	n	-0.21	n	n	-0.21	1
Q0297_ORF	Q0297	n	n	0.4	-1.14	0.28	-0.38	-0.21	0.59504
YPR166C_ORF	YPR166C	MRP2	translation	-0.42	-0.38	-0.28	0.25	-0.2075	0.273856
YOR104W_ORF	YOR104W	PIN2	biological_process	-0.77	0.06	0.06	-0.18	-0.2075	0.367124	1
YNL084C_ORF	YNL084C	END3	endocytosis*	-0.15	0.24	-0.56	-0.36	-0.2075	0.311885
YMR144W_ORF	YMR144W	YMR144W	biological_process	0.39	-1.15	-0.11	0.04	-0.2075	0.57538
YLR163C_ORF	YLR163C	MAS1	mitochondrial protein processing	0.1	-0.2	-0.53	-0.2	-0.2075	0.205219
YLL048C_ORF	YLL048C	YBT1	bile acid and bile salt transport	0.11	-0.1	-0.3	-0.54	-0.2075	0.232024
YGR037C_ORF	YGR037C	ACB1	fatty acid metabolic process*	-0.37	-0.11	-0.17	-0.18	-0.2075	0.034667
YFR013W_ORF	YFR013W	IOC3	chromatin remodeling	-0.34	-0.19	-0.04	-0.26	-0.2075	0.047202
YBR221W-A_ONO_ORF	YBR221W-A	YBR221W-A	biological_process	0.2	-0.7	-0.17	-0.16	-0.2075	0.344487
Q0055_ORF	Q0055	AI2	RNA splicing	-0.15	-0.1	-0.32	-0.26	-0.2075	0.025733
YOR038C_ORF	YOR038C	HIR2	regulation of transcription from RNA polymerase II promoter*	-0.62	0.11	n	-0.11	-0.206667	0.440008
YNL222W_ORF	YNL222W	SSU72	35S primary transcript processing*	n	-0.15	-0.38	-0.09	-0.206667	0.144319
YJL127C_ORF	YJL127C	SPT10	DNA repair*	-0.03	0.05	n	-0.64	-0.206667	0.442999
YPR087W_ORF	YPR087W	n	n	n	-0.48	0.07	n	-0.205	0.592191	1
YPR079W_ORF	YPR079W	MRL1	vacuolar transport	-0.29	-0.01	-0.28	-0.24	-0.205	0.052833
YOR386W_ORF	YOR386W	PHR1	photoreactive repair	0.19	-0.2	-0.34	-0.47	-0.205	0.246477
YOR238W_ORF	YOR238W	YOR238W	biological_process	0.21	0.4	-0.69	-0.74	-0.205	0.539864
YMR132C_ORF	YMR132C	JLP2	biological_process	-0.05	-0.36	n	n	-0.205	0.412143
YMR048W_ORF	YMR048W	CSM3	mitotic sister chromatid cohesion*	-0.57	-0.2	-0.2	0.15	-0.205	0.25747	1
YLR401C_ORF	YLR401C	DUS3	ribosome biogenesis and assembly*	0.07	-0.21	-0.35	-0.33	-0.205	0.124287
YGR276C_ORF	YGR276C	RNH70	RNA processing	0.12	0.15	-0.43	-0.66	-0.205	0.38476
YER150W_ORF	YER150W	SPI1	biological_process	-0.15	-0.18	-0.05	-0.44	-0.205	0.090351
YEL019C_ORF	YEL019C	MMS21	DNA repair	-0.36	-0.05	n	n	-0.205	0.412143
YDR516C_ORF	YDR516C	EMI2	response to drug*	-0.38	0.47	-1.07	0.16	-0.205	0.586579
YDR467C_ORF	YDR467C	n	n	-0.7	-1.05	1.8	-0.87	-0.205	0.780306
YDL211C_ORF	YDL211C	YDL211C	biological_process	n	-0.14	0.19	-0.66	-0.203333	0.497547
YBR241C_ORF	YBR241C	YBR241C	biological_process	-0.17	-0.45	n	0.01	-0.203333	0.268029
YMR150C_ORF	YMR150C	IMP1	mitochondrial protein processing	-0.37	-0.85	0.29	0.12	-0.2025	0.488576
YLL021W_ORF	YLL021W	SPA2	pseudohyphal growth*	-0.37	0.07	-0.01	-0.5	-0.2025	0.238036
YKR008W_ORF	YKR008W	RSC4	RNA elongation from RNA polymerase II promoter*	-0.2	0.04	-0.29	-0.36	-0.2025	0.102907
YKL057C_ORF	YKL057C	NUP120	mRNA export from nucleus*	-0.05	-0.2	-0.32	-0.24	-0.2025	0.037386
YDR430C_ORF	YDR430C	CYM1	proteolysis	0.02	-0.17	-0.25	-0.41	-0.2025	0.108375	1
YCR026C_ORF	YCR026C	NPP1	phosphate metabolic process*	-0.27	0.11	-0.41	-0.24	-0.2025	0.164403
YPR158W_ORF	YPR158W	YPR158W	biological_process	-0.06	0.08	-0.47	-0.35	-0.2	0.213243
YOR346W_ORF	YOR346W	REV1	DNA repair*	0.04	-0.28	-0.14	-0.42	-0.2	0.134799
YOR150W_ORF	YOR150W	MRPL23	translation*	-0.23	-0.03	-0.23	-0.31	-0.2	0.044096
YNL207W_ORF	YNL207W	RIO2	processing of 20S pre-rRNA	-0.11	-0.08	-0.32	-0.29	-0.2	0.046919
YNL102W_ORF	YNL102W	POL1	DNA replication*	n	-0.04	-0.07	-0.49	-0.2	0.30242	1
YMR229C_ORF	YMR229C	RRP5	ribosome biogenesis and assembly*	-0.11	-0.12	-0.15	-0.42	-0.2	0.073218
YMR151W_ORF	YMR151W	n	n	-0.88	0.47	0.08	-0.47	-0.2	0.549649
YLR429W_ORF	YLR429W	CRN1	actin filament organization*	-0.66	-0.06	-0.27	0.19	-0.2	0.347243
YLR303W_ORF	YLR303W	MET17	response to drug*	-0.25	-0.15	n	n	-0.2	0.155958
YKL003C_ORF	YKL003C	MRP17	translation	-0.25	0.17	-0.65	-0.07	-0.2	0.331162
YJR146W_ORF	YJR146W	n	n	n	n	n	-0.2	-0.2	1
YJL219W_ORF	YJL219W	HXT9	hexose transport	-0.48	-0.27	0.2	-0.25	-0.2	0.2567
YHR001W_ORF	YHR001W	OSH7	endocytosis*	-0.68	0.15	-0.34	0.07	-0.2	0.37554
YGR269W_ORF	YGR269W	n	n	n	n	n	-0.2	-0.2	1
YGR190C_ORF	YGR190C	n	n	-0.2	n	n	n	-0.2	1
YGL223C_ORF	YGL223C	COG1	intra-Golgi vesicle-mediated transport*	-0.06	0.01	-0.25	-0.5	-0.2	0.177888
YGL163C_ORF	YGL163C	RAD54	chromatin remodeling*	-0.15	0.26	-0.43	-0.48	-0.2	0.323441
YFR045W_ORF	YFR045W	YFR045W	transport	n	-0.2	-0.45	0.05	-0.2	0.300146
YER030W_ORF	YER030W	CHZ1	chromatin remodeling	-0.18	-0.63	-0.06	0.07	-0.2	0.280147	1
YEL053C_ORF	YEL053C	MAK10	telomere maintenance*	-0.33	-0.29	-0.34	0.16	-0.2	0.195506
YEL029C_ORF	YEL029C	BUD16	telomere maintenance*	-0.42	-0.14	-0.34	0.1	-0.2	0.183278
YDR270W_ORF	YDR270W	CCC2	iron ion homeostasis*	-0.81	0.38	-0.17	-0.2	-0.2	0.471039
YDR130C_ORF	YDR130C	FIN1	mitotic sister chromatid segregation*	-0.21	-0.24	-0.15	n	-0.2	0.017054
YBR232C_ORF	YBR232C	n	n	-0.45	-0.82	0.54	-0.07	-0.2	0.540381
YBR137W_ORF	YBR137W	YBR137W	biological_process	-0.32	0.11	-0.54	-0.05	-0.2	0.258838
YBR093C_OCH__ORF	YBR093C	PHO5	regulation of cell size*	-0.41	-0.29	-0.78	-0.82	-0.2	0.022557
Q0017_ORF	Q0017	n	n	-0.43	-1.08	0.46	0.25	-0.2	0.607179
YJL054W_ORF	YJL054W	TIM54	protein import into mitochondrial inner membrane	-0.04	0.31	-0.58	-0.48	-0.1975	0.408111
YJL053W_ORF	YJL053W	PEP8	protein retention in Golgi*	-0.4	0.05	-0.59	0.15	-0.1975	0.34644
YGL233W_ORF	YGL233W	SEC15	cytokinesis*	0.16	-0.25	-0.57	-0.13	-0.1975	0.282275
YBR111C_ORF	YBR111C	YSA1	biological_process	-0.05	-0.32	-0.19	-0.23	-0.1975	0.039045
YBR089C-A_ORF	YBR089C-A	NHP6B	positive regulation of transcription from RNA polymerase II promoter*	-0.25	0.19	-0.49	-0.24	-0.1975	0.257157
YOR037W_ORF	YOR037W	CYC2	cytochrome c-heme linkage*	-0.4	0.31	-0.5	n	-0.196667	0.521179
YLL012W_ORF	YLL012W	YEH1	sterol metabolic process	n	-0.09	-0.11	-0.39	-0.196667	0.179367
YDR067C_ORF	YDR067C	OCA6	biological_process	n	0.19	-0.71	-0.07	-0.196667	0.538626
YLR292C_ORF	YLR292C	SEC72	posttranslational protein targeting to membrane	n	0.01	-0.22	-0.38	-0.196667	0.224422
YPL137C_ORF	YPL137C	GIP3	chromosome segregation*	-0.1	-0.16	-0.24	-0.28	-0.195	0.016849
YLR024C_ORF	YLR024C	UBR2	protein monoubiquitination*	-0.01	-0.94	-0.11	0.28	-0.195	0.510321
YKR066C_ORF	YKR066C	CCP1	response to oxidative stress	-0.09	-0.11	-0.3	-0.28	-0.195	0.038481
YKL191W_ORF	YKL191W	DPH2	ribosome biogenesis and assembly*	-0.22	-0.3	0.2	-0.46	-0.195	0.260094
YJR008W_ORF	YJR008W	YJR008W	biological_process	-0.05	-0.04	-0.22	-0.47	-0.195	0.147781
YJL080C_ORF	YJL080C	SCP160	response to drug*	-0.11	-0.34	-0.14	-0.19	-0.195	0.031613
YHL017W_ORF	YHL017W	YHL017W	biological_process	0	-0.18	0.15	-0.75	-0.195	0.39504
YGL035C_ORF	YGL035C	MIG1	negative regulation of transcription from RNA polymerase II promoter by glucose	-0.14	-0.02	-0.08	-0.54	-0.195	0.195808
YFR025C_ORF	YFR025C	HIS2	histidine biosynthetic process	-0.25	-0.04	-0.19	-0.3	-0.195	0.04062
YFR019W_ORF	YFR019W	FAB1	Golgi to vacuole transport*	-0.01	0.41	-0.67	-0.51	-0.195	0.485565
YER106W_ORF	YER106W	MAM1	meiotic chromosome segregation	n	n	-0.25	-0.14	-0.195	0.175013
YER066W_ORF	YER066W	YER066W	biological_process	-0.14	-0.23	-0.3	-0.11	-0.195	0.02045
YDR261C_ORF	YDR261C	EXG2	cell wall organization and biogenesis	-0.34	0.2	-0.22	-0.42	-0.195	0.252338
YDR195W_ORF	YDR195W	REF2	telomere maintenance*	n	-0.12	-0.27	n	-0.195	0.23375
YDR190C_ORF	YDR190C	RVB1	regulation of transcription from RNA polymerase II promoter*	-0.11	0.12	-0.46	-0.33	-0.195	0.223482	1
YDL144C_ORF	YDL144C	YDL144C	biological_process	-0.02	0.16	-0.37	-0.55	-0.195	0.313979	1
YPR192W_ORF	YPR192W	AQY1	sporulation (sensu Fungi)*	-0.15	-0.34	-0.16	-0.12	-0.1925	0.030773
YPR064W_ORF	YPR064W	n	n	-0.13	-0.41	-0.17	-0.06	-0.1925	0.085157
YOR148C_ORF	YOR148C	SPP2	nuclear mRNA splicing, via spliceosome	-0.26	-0.13	-0.2	-0.18	-0.1925	0.005612	1
YOR146W_ORF	YOR146W	n	n	-0.34	-0.2	0.03	-0.26	-0.1925	0.094095
YOL097C_ORF	YOL097C	WRS1	tryptophanyl-tRNA aminoacylation	-0.17	-0.27	-0.36	0.03	-0.1925	0.105009
YMR242W-A_ONO_ORF	YMR242W-A	YMR242W-A	biological_process	-0.23	-0.82	0.39	-0.11	-0.1925	0.495065
YMR204C_ORF	YMR204C	INP1	peroxisome inheritance	-0.47	-0.32	-0.2	0.22	-0.1925	0.28473
YMR160W_ORF	YMR160W	YMR160W	biological_process	-0.77	-0.38	0.3	0.08	-0.1925	0.479496
YLR275W_ORF	YLR275W	SMD2	nuclear mRNA splicing, via spliceosome	-0.16	0.12	-0.13	-0.6	-0.1925	0.28856
YLR206W_ORF	YLR206W	ENT2	endocytosis*	-0.47	0.04	0.03	-0.37	-0.1925	0.243436
YJR088C_ORF	YJR088C	YJR088C	biological_process	-0.23	0	-0.47	-0.07	-0.1925	0.16205	1
YJL088W_ORF	YJL088W	ARG3	arginine biosynthetic process*	-0.55	0.26	-0.25	-0.23	-0.1925	0.334129
YGL169W_ORF	YGL169W	SUA5	aerobic respiration	-0.3	-0.45	0.07	-0.09	-0.1925	0.191261
YGL108C_ORF	YGL108C	YGL108C	biological_process	-0.29	0.19	-0.32	-0.35	-0.1925	0.229892	1
YCR009C_ORF	YCR009C	RVS161	endocytosis*	-0.01	-0.08	-0.38	-0.3	-0.1925	0.116202
YCL051W_ORF	YCL051W	LRE1	cell wall organization and biogenesis*	-0.1	0.17	-0.64	-0.2	-0.1925	0.335933
YBR267W_ORF	YBR267W	REI1	ribosome biogenesis and assembly*	0.01	0.03	-0.08	-0.73	-0.1925	0.365001	1
YBR210W_ORF	YBR210W	ERV15	ER to Golgi vesicle-mediated transport*	-0.56	-0.25	0.24	-0.2	-0.1925	0.32689
YBL029C-A_ORF	YBL029C-A	YBL029C-A	biological_process	-0.75	0.05	-0.59	0.52	-0.1925	0.558995
YPL236C_ORF	YPL236C	YPL236C	biological_process	-0.19	n	n	n	-0.19	1
YOR381W_ORF	YOR381W	FRE3	iron ion homeostasis*	-0.22	-0.39	-0.27	0.12	-0.19	0.180586	1
YOR241W_ORF	YOR241W	MET7	telomere maintenance*	0.14	0.1	-0.44	-0.56	-0.19	0.370564
YOR050C_ORF	YOR050C	n	n	-0.12	-0.78	0.2	-0.06	-0.19	0.429473
YOR006C_ORF	YOR006C	YOR006C	biological_process	-0.78	-0.29	-0.01	0.32	-0.19	0.474269	1
YNL062C_ORF	YNL062C	GCD10	ribosome biogenesis and assembly*	-0.35	-0.51	0.31	-0.21	-0.19	0.363072
YNL042W_ORF	YNL042W	BOP3	response to mercury ion	-0.54	-0.02	n	-0.01	-0.19	0.391097
YMR040W_ORF	YMR040W	YET2	biological_process	n	n	-0.19	n	-0.19	1
YLR382C_ORF	YLR382C	NAM2	Group I intron splicing*	0	-0.32	-0.35	-0.09	-0.19	0.113974
YLR289W_ORF	YLR289W	GUF1	biological_process	n	-0.19	n	n	-0.19	1	1
YKL008C_ORF	YKL008C	LAC1	ceramide biosynthetic process*	-0.28	-0.3	0.21	-0.39	-0.19	0.255308
YKL007W_ORF	YKL007W	CAP1	barbed-end actin filament capping	-0.38	-0.52	0.07	0.07	-0.19	0.302035
YJR142W_ORF	YJR142W	YJR142W	biological_process	n	-0.18	-0.46	0.07	-0.19	0.340368
YJL094C_ORF	YJL094C	KHA1	monovalent inorganic cation transport	-0.15	-0.08	-0.16	-0.37	-0.19	0.056046
YHR214W-A_ORF	YHR214W-A	n	n	-0.31	-0.17	0.21	-0.49	-0.19	0.290845	1
YGR174W-A_ONO_ORF	YGR174W-A	YGR174W-A	biological_process	-0.57	0.14	-0.2	-0.13	-0.19	0.284977
YGR058W_ORF	YGR058W	PEF1	biological_process	n	-0.19	n	n	-0.19	1
YER161C_ORF	YER161C	SPT2	RNA elongation from RNA polymerase II promoter*	-0.15	-0.03	-0.17	-0.41	-0.19	0.096962	1
YDR352W_ORF	YDR352W	YDR352W	biological_process	0.11	-0.38	-0.11	-0.38	-0.19	0.207278
YDL214C_ORF	YDL214C	PRR2	MAPKKK cascade	0.08	-0.46	n	n	-0.19	0.60962
YCL075W_ORF	YCL075W	YCL075W	transposition, RNA-mediated	n	-0.19	n	n	-0.19	1
YBL033C_ORF	YBL033C	RIB1	response to drug*	-0.02	-0.28	-0.2	-0.26	-0.19	0.048897	1
YOR020C_ORF	YOR020C	HSP10	protein folding	-0.54	-0.57	-0.02	0.38	-0.1875	0.470126
YNR007C_ORF	YNR007C	ATG3	protein targeting to vacuole*	-0.46	0.36	-0.62	-0.03	-0.1875	0.458462	1
YMR224C_ORF	YMR224C	MRE11	telomere maintenance*	-0.58	0.13	-0.19	-0.11	-0.1875	0.293122
YMR125W_ORF	YMR125W	STO1	telomere maintenance*	-0.06	-0.14	-0.36	-0.19	-0.1875	0.059727
YML001W_ORF	YML001W	YPT7	telomere maintenance*	-0.1	-0.33	-0.49	0.17	-0.1875	0.282616
YJL146W_ORF	YJL146W	IDS2	meiosis	-0.98	0.42	-0.19	0	-0.1875	0.568105
YGR123C_ORF	YGR123C	PPT1	ribosome biogenesis and assembly*	-0.06	-0.05	-0.44	-0.2	-0.1875	0.131052
YFR036W_ORF	YFR036W	CDC26	mitotic sister chromatid segregation*	-0.72	-0.25	0.02	0.2	-0.1875	0.417951
YFL001W_ORF	YFL001W	DEG1	RNA processing	-0.07	-0.33	-0.21	-0.14	-0.1875	0.043015
YER025W_ORF	YER025W	GCD11	translational initiation	-0.18	-0.18	-0.24	-0.15	-0.1875	0.00217
YDR150W_ORF	YDR150W	NUM1	mitochondrion inheritance*	0.04	0.01	-0.34	-0.46	-0.1875	0.231327
YDR008C_ORF	YDR008C	n	n	-0.16	-0.44	0.19	-0.34	-0.1875	0.268836
YAL025C_ORF	YAL025C	MAK16	ribosome biogenesis and assembly*	0.02	-0.2	-0.22	-0.35	-0.1875	0.092237	1
YOR368W_ORF	YOR368W	RAD17	meiotic recombination*	n	-0.34	-0.3	0.08	-0.186667	0.297802
YKL220C_ORF	YKL220C	FRE2	copper ion import*	n	-0.64	0.29	-0.21	-0.186667	0.559123
YFL049W_ORF	YFL049W	SWP82	chromatin remodeling*	-0.12	-0.31	n	-0.13	-0.186667	0.094178
YDR291W_ORF	YDR291W	HRQ1	biological_process	0.02	-0.13	n	-0.45	-0.186667	0.310374
YDR230W_ORF	YDR230W	n	n	n	-0.81	0.46	-0.21	-0.186667	0.661407
YKR078W_ORF	YKR078W	YKR078W	protein transport	n	-0.63	-0.21	0.28	-0.186667	0.551382
YIR018W_ORF	YIR018W	YAP5	positive regulation of transcription from RNA polymerase II promoter*	0.23	0.04	n	-0.83	-0.186667	0.625013
YIL110W_ORF	YIL110W	MNI1	response to drug	0.07	-0.47	-0.16	n	-0.186667	0.355171
YPR152C_ORF	YPR152C	URN1	biological_process	-0.52	0.14	-0.24	-0.12	-0.185	0.269626	1
YOR203W_ORF	YOR203W	n	n	-0.04	-1.12	0.7	-0.28	-0.185	0.655632
YOR052C_ORF	YOR052C	YOR052C	biological_process	-0.63	0.29	-0.65	0.25	-0.185	0.532258
YNR067C_ORF	YNR067C	DSE4	cytokinesis, completion of separation	0.25	-0.28	-0.22	-0.49	-0.185	0.321355
YMR161W_ORF	YMR161W	HLJ1	protein folding*	-0.09	-0.51	-0.11	-0.03	-0.185	0.190178	1
YKR076W_ORF	YKR076W	ECM4	cell wall organization and biogenesis*	-0.13	-0.17	-0.25	-0.19	-0.185	0.005104
YJR103W_ORF	YJR103W	URA8	phospholipid biosynthetic process*	-0.85	-0.36	0.19	0.28	-0.185	0.532395
YIL084C_ORF	YIL084C	SDS3	histone deacetylation*	-0.88	0.51	n	n	-0.185	0.83438
YHR121W_ORF	YHR121W	LSM12	RNA metabolic process	-0.52	-0.85	0.6	0.03	-0.185	0.602044
YGR165W_ORF	YGR165W	MRPS35	translation*	0.03	0.23	-0.66	-0.34	-0.185	0.41802
YGL187C_ORF	YGL187C	COX4	aerobic respiration*	-0.18	0.24	-0.39	-0.41	-0.185	0.307702
YDR034C-C_ORF	YDR034C-C	n	n	-0.2	0.05	-0.19	-0.4	-0.185	0.138042
YBR257W_ORF	YBR257W	POP4	rRNA processing*	-0.15	-0.22	n	n	-0.185	0.119035
YBR216C_ORF	YBR216C	YBP1	response to oxidative stress	-0.19	0.1	-0.5	-0.15	-0.185	0.229761
YOR320C_ORF	YOR320C	GNT1	protein amino acid N-linked glycosylation	0.01	-0.23	-0.33	n	-0.183333	0.210815
YNL065W_ORF	YNL065W	AQR1	drug transport*	0.12	-0.47	n	-0.2	-0.183333	0.3948
YLR106C_ORF	YLR106C	MDN1	rRNA processing*	0.01	-0.25	n	-0.31	-0.183333	0.202899	1
YAL010C_ORF	YAL010C	MDM10	telomere maintenance*	n	0.21	-0.51	-0.25	-0.183333	0.475619
YGR071C_ORF	YGR071C	YGR071C	biological_process	n	-0.38	-0.22	0.05	-0.183333	0.28146
YPR083W_ORF	YPR083W	MDM36	mitochondrion organization and biogenesis	-0.14	-0.07	-0.2	-0.32	-0.1825	0.041083
YPL269W_ORF	YPL269W	KAR9	nuclear migration, microtubule-mediated	-0.75	0.26	-0.23	-0.01	-0.1825	0.456563
YOR361C_ORF	YOR361C	PRT1	translational initiation	-0.1	-0.05	-0.07	-0.51	-0.1825	0.194621
YOR269W_ORF	YOR269W	PAC1	nuclear migration, microtubule-mediated	-0.08	-0.25	-0.04	-0.36	-0.1825	0.092115	1
YMR315W_ORF	YMR315W	YMR315W	biological_process	-0.39	0.02	-0.32	-0.04	-0.1825	0.169579
YMR230W-A_ONO_ORF	YMR230W-A	YMR230W-A	biological_process	0.09	-0.3	-0.34	-0.18	-0.1825	0.156429
YKR056W_ORF	YKR056W	TRM2	ribosome biogenesis and assembly*	0.27	0.2	-0.59	-0.61	-0.1825	0.504756
YHR045W_ORF	YHR045W	YHR045W	biological_process	-0.17	-0.27	-0.17	-0.12	-0.1825	0.010192
YGR044C_ORF	YGR044C	RME1	meiosis*	0	0.14	-0.46	-0.41	-0.1825	0.307786
YDR204W_ORF	YDR204W	COQ4	ubiquinone biosynthetic process	0.01	0.18	-0.01	-0.91	-0.1825	0.512311
YBR262C_ORF	YBR262C	FMP51	biological_process	-0.35	0.06	-0.2	-0.24	-0.1825	0.12635	1
YBR192W_ORF	YBR192W	RIM2	mitochondrial genome maintenance*	-0.21	0.02	-0.43	-0.11	-0.1825	0.150449
Q0080_ORF	Q0080	ATP8	ATP synthesis coupled proton transport	0.48	0.07	-0.5	-0.78	-0.1825	0.564815
YPL239W_ORF	YPL239W	YAR1	response to oxidative stress*	0.19	-0.3	-0.27	-0.34	-0.18	0.243011	1
YPL021W_ORF	YPL021W	ECM23	pseudohyphal growth	-0.1	-0.26	n	n	-0.18	0.26625
YOR336W_ORF	YOR336W	KRE5	1,6-beta-glucan biosynthetic process	0.12	0.08	-0.43	-0.49	-0.18	0.348386
YOR094W_ORF	YOR094W	ARF3	actin cytoskeleton organization and biogenesis*	0.09	-0.23	-0.35	-0.23	-0.18	0.152426
YOL109W_ORF	YOL109W	ZEO1	telomere maintenance*	-0.29	-0.04	-0.18	-0.21	-0.18	0.040834
YNL303W_ORF	YNL303W	n	n	-0.26	-0.1	n	n	-0.18	0.26625
YNL100W_ORF	YNL100W	YNL100W	biological_process	-0.28	0.09	-0.34	-0.19	-0.18	0.15483
YMR196W_ORF	YMR196W	YMR196W	biological_process	-0.46	-0.06	0.02	-0.22	-0.18	0.187531
YML095C_ORF	YML095C	RAD10	meiotic mismatch repair*	n	-0.51	-0.4	0.37	-0.18	0.58226
YML090W_ORF	YML090W	n	n	n	-0.65	n	0.29	-0.18	0.767158
YML083C_ORF	YML083C	YML083C	biological_process	n	-0.32	-0.04	n	-0.18	0.420833
YLR177W_ORF	YLR177W	YLR177W	biological_process	-0.15	0.46	-0.67	-0.36	-0.18	0.505379
YKL139W_ORF	YKL139W	CTK1	telomere maintenance*	-0.23	-0.49	-0.11	0.11	-0.18	0.245589
YKL050C_ORF	YKL050C	YKL050C	biological_process	-0.28	-0.34	0.03	-0.13	-0.18	0.117919	1
YHR138C_ORF	YHR138C	YHR138C	vacuole fusion, non-autophagic	-0.54	0.35	-0.53	0	-0.18	0.467781
YHL010C_ORF	YHL010C	YHL010C	biological_process	-0.11	-0.13	0.04	-0.52	-0.18	0.229121
YGR139W_ORF	YGR139W	n	n	n	-1.19	0.44	0.21	-0.18	0.757567
YGR018C_ORF	YGR018C	n	n	n	-0.18	n	n	-0.18	1
YGL226W_ORF	YGL226W	YGL226W	biological_process	-0.37	-0.2	-0.13	-0.02	-0.18	0.091412	1
YGL222C_ORF	YGL222C	EDC1	deadenylation-dependent decapping	-0.5	0.07	-0.04	-0.25	-0.18	0.247359
YGL099W_ORF	YGL099W	LSG1	ribosome biogenesis and assembly*	-0.18	-0.02	-0.21	-0.31	-0.18	0.057988
YDR389W_ORF	YDR389W	SAC7	small GTPase mediated signal transduction*	0.07	-0.1	-0.15	-0.54	-0.18	0.256985
YDR332W_ORF	YDR332W	IRC3	biological_process	-0.32	-0.07	0.01	-0.34	-0.18	0.134011
YDR208W_ORF	YDR208W	MSS4	sporulation (sensu Fungi)*	-0.31	0.05	-0.56	0.1	-0.18	0.332538
YBR214W_ORF	YBR214W	SDS24	endocytosis*	-0.33	0	-0.19	-0.2	-0.18	0.077049
YBL026W_ORF	YBL026W	LSM2	nuclear mRNA splicing, via spliceosome*	0.15	0.15	-0.51	-0.51	-0.18	0.414482
YPL026C_ORF	YPL026C	SKS1	protein amino acid phosphorylation*	-0.5	-0.16	-0.22	0.17	-0.1775	0.287216
YMR152W_ORF	YMR152W	YIM1	response to DNA damage stimulus	-0.22	0.46	-0.43	-0.52	-0.1775	0.481702
YKL216W_ORF	YKL216W	URA1	'de novo' pyrimidine base biosynthetic process	-0.06	-0.05	-0.09	-0.51	-0.1775	0.208587	1
YHR055C_ORF	YHR055C	CUP1-2	response to copper ion	-0.09	0.07	-0.31	-0.38	-0.1775	0.183516
YGR255C_ORF	YGR255C	COQ6	ubiquinone biosynthetic process	0.04	-0.11	-0.35	-0.29	-0.1775	0.138978
YDR293C_ORF	YDR293C	SSD1	response to drug*	-0.05	0.38	-0.43	-0.61	-0.1775	0.477793
Q0182_ORF	Q0182	n	n	0.63	-0.93	0.05	-0.46	-0.1775	0.633307
Q0142_ORF	Q0142	n	n	0.71	-0.86	0.31	-0.87	-0.1775	0.691001
YOR030W_ORF	YOR030W	DFG16	pseudohyphal growth*	n	0.14	-0.44	-0.23	-0.176667	0.406811
YKR024C_ORF	YKR024C	DBP7	ribosome biogenesis and assembly*	0.04	-0.44	-0.13	n	-0.176667	0.335577
YJL221C_ORF	YJL221C	FSP2	biological_process	n	-0.14	-0.34	-0.05	-0.176667	0.175391
YBR211C_ORF	YBR211C	AME1	attachment of spindle microtubules to kinetochore	-0.17	0.15	n	-0.51	-0.176667	0.45174
YPR095C_ORF	YPR095C	SYT1	vesicle-mediated transport*	-0.51	0.16	n	n	-0.175	0.693533
YOL066C_ORF	YOL066C	RIB2	riboflavin biosynthetic process*	0.12	-0.2	-0.16	-0.46	-0.175	0.236868
YLR207W_ORF	YLR207W	HRD3	ER-associated protein catabolic process	-0.28	-0.02	-0.07	-0.33	-0.175	0.10599
YJR135C_ORF	YJR135C	MCM22	chromosome segregation	n	0.24	-0.59	n	-0.175	0.74595
YJR056C_ORF	YJR056C	YJR056C	biological_process	0.12	-0.05	-0.28	-0.49	-0.175	0.280338
YGR046W_ORF	YGR046W	TAM41	protein import into mitochondrial matrix	-0.33	0.11	-0.48	0	-0.175	0.29455
YDR185C_ORF	YDR185C	YDR185C	biological_process	-0.07	0.28	-0.6	-0.31	-0.175	0.417052
YDL226C_ORF	YDL226C	GCS1	ER to Golgi vesicle-mediated transport*	-0.1	-0.92	0.11	0.21	-0.175	0.544172
YCL035C_ORF	YCL035C	GRX1	response to oxidative stress*	-0.41	0.15	-0.45	0.01	-0.175	0.328178	1
YBL041W_ORF	YBL041W	PRE7	ubiquitin-dependent protein catabolic process	-0.05	-0.29	-0.28	-0.08	-0.175	0.071254
YOR034C_ORF	YOR034C	AKR2	endocytosis*	-0.38	0.31	n	-0.45	-0.173333	0.548933
YGL131C_ORF	YGL131C	SNT2	biological_process	-0.47	-0.01	-0.04	n	-0.173333	0.363673
YPR131C_ORF	YPR131C	NAT3	telomere maintenance*	-0.34	-0.07	-0.27	-0.01	-0.1725	0.116293
YPR003C_ORF	YPR003C	YPR003C	biological_process	-0.01	0.1	-0.67	-0.11	-0.1725	0.388087
YOR335C_ORF	YOR335C	ALA1	alanyl-tRNA aminoacylation	-0.04	-0.18	-0.13	-0.34	-0.1725	0.071189
YNR010W_ORF	YNR010W	CSE2	transcription from RNA polymerase II promoter*	-0.28	-0.05	-0.19	-0.17	-0.1725	0.035615
YNL219C_ORF	YNL219C	ALG9	protein amino acid glycosylation*	-0.11	0.06	-0.09	-0.55	-0.1725	0.280727
YMR207C_ORF	YMR207C	HFA1	fatty acid biosynthetic process	-0.4	0.04	-0.38	0.05	-0.1725	0.263438	1
YLR071C_ORF	YLR071C	RGR1	transcription from RNA polymerase II promoter	-0.39	-0.01	-0.25	-0.04	-0.1725	0.151242
YLL051C_ORF	YLL051C	FRE6	biological_process	0.03	-0.37	0	-0.35	-0.1725	0.210097
YJL129C_ORF	YJL129C	TRK1	telomere maintenance*	-0.11	-0.08	-0.31	-0.19	-0.1725	0.043813
YHR068W_ORF	YHR068W	DYS1	hypusine biosynthetic process from peptidyl-lysine	-0.03	-0.17	-0.28	-0.21	-0.1725	0.046572	1
YGR038C-B_ORF	YGR038C-B	n	n	0.2	-0.54	0.03	-0.38	-0.1725	0.391465
YGL241W_ORF	YGL241W	KAP114	protein import into nucleus	0.03	-0.28	-0.29	-0.15	-0.1725	0.103962
YFL013C_ORF	YFL013C	IES1	chromatin remodeling	-0.51	-0.14	-0.09	0.05	-0.1725	0.244494
YER173W_ORF	YER173W	RAD24	meiotic recombination*	0.01	-0.37	0.1	-0.43	-0.1725	0.285933
YDR300C_ORF	YDR300C	PRO1	telomere maintenance*	-0.23	0.2	-0.46	-0.2	-0.1725	0.297261	1
YDR238C_ORF	YDR238C	SEC26	ER to Golgi vesicle-mediated transport	-0.13	-0.1	-0.36	-0.1	-0.1725	0.071189
YDL183C_ORF	YDL183C	YDL183C	biological_process	-0.31	-0.15	-0.51	0.28	-0.1725	0.3797
YDL097C_ORF	YDL097C	RPN6	ubiquitin-dependent protein catabolic process	-0.4	-0.1	-0.23	0.04	-0.1725	0.163047
YDL091C_ORF	YDL091C	UBX3	biological_process	-0.21	0.23	-0.48	-0.23	-0.1725	0.326826
YDL022W_ORF	YDL022W	GPD1	NADH oxidation*	-0.16	-0.2	-0.22	-0.11	-0.1725	0.005738
YBR164C_ORF	YBR164C	ARL1	protein targeting to vacuole*	-0.15	-0.03	-0.1	-0.41	-0.1725	0.128911	1
YBR136W_ORF	YBR136W	MEC1	telomere maintenance*	-0.28	0.02	-0.35	-0.08	-0.1725	0.138427
YPR009W_ORF	YPR009W	SUT2	regulation of transcription from RNA polymerase II promoter*	-0.65	0	-0.14	0.11	-0.17	0.386055
YPL259C_ORF	YPL259C	APM1	vesicle-mediated transport*	0	0.06	-0.17	-0.57	-0.17	0.317069
YPL103C_ORF	YPL103C	FMP30	biological_process	-0.55	0.14	-0.37	0.1	-0.17	0.3949
YPL048W_ORF	YPL048W	CAM1	regulation of translational elongation	0.09	0.04	-0.26	-0.55	-0.17	0.335026
YOR274W_ORF	YOR274W	MOD5	tRNA modification	0.03	-0.03	-0.25	-0.43	-0.17	0.205533
YNL170W_ORF	YNL170W	n	n	0.41	-1.01	0.47	-0.55	-0.17	0.67287
YNL132W_ORF	YNL132W	KRE33	ribosome biogenesis and assembly	0.09	0.03	-0.21	-0.59	-0.17	0.350957
YNL009W_ORF	YNL009W	IDP3	fatty acid beta-oxidation*	-0.43	n	0.23	-0.31	-0.17	0.490433
YMR167W_ORF	YMR167W	MLH1	meiotic recombination*	n	-0.39	-0.29	0.17	-0.17	0.42812
YMR053C_ORF	YMR053C	STB2	histone deacetylation	-0.18	0.21	-0.52	-0.19	-0.17	0.337481
YJL060W_ORF	YJL060W	BNA3	NAD biosynthetic process	n	-0.22	0.03	-0.32	-0.17	0.244009
YGR228W_ORF	YGR228W	n	n	n	n	-0.15	-0.19	-0.17	0.074554
YBL091C_ORF	YBL091C	MAP2	proteolysis	-0.26	-0.02	-0.12	-0.28	-0.17	0.069572	1
YAR019C_ORF	YAR019C	CDC15	protein amino acid phosphorylation*	-0.19	0.19	-0.24	-0.44	-0.17	0.286926
YOL092W_ORF	YOL092W	YOL092W	biological_process	-0.07	0.08	-0.14	-0.54	-0.1675	0.295091
YMR199W_ORF	YMR199W	CLN1	regulation of cyclin-dependent protein kinase activity	-0.1	-0.05	-0.45	-0.07	-0.1675	0.175172
YMR184W_ORF	YMR184W	ADD37	ER-associated protein catabolic process	-0.28	-0.09	-0.29	-0.01	-0.1675	0.095918	1
YJR085C_ORF	YJR085C	YJR085C	biological_process	0.03	0.1	-0.39	-0.41	-0.1675	0.303047
YJL205C_ORF	YJL205C	NCE101	protein secretion	-0.31	-0.01	-0.36	0.01	-0.1675	0.18374
YHR122W_ORF	YHR122W	YHR122W	transcription	-0.34	0.07	-0.1	-0.3	-0.1675	0.176039	1
YHR053C_ORF	YHR053C	CUP1-1	response to copper ion	0.3	0.45	-0.18	0.11	-0.1675	0.299435
YGL219C_ORF	YGL219C	MDM34	mitochondrion organization and biogenesis	-0.4	0.03	-0.44	0.14	-0.1675	0.339267
YDR322C-A_ORF	YDR322C-A	TIM11	ATP synthesis coupled proton transport	-0.15	-0.49	0	-0.03	-0.1675	0.232552
YDR227W_ORF	YDR227W	SIR4	telomere maintenance*	-0.03	-0.07	-0.54	-0.03	-0.1675	0.271231
YDR147W_ORF	YDR147W	EKI1	phosphatidylethanolamine biosynthetic process	-0.11	-0.01	-0.18	-0.37	-0.1675	0.114685
YCR042C_ORF	YCR042C	TAF2	transcription initiation from RNA polymerase II promoter*	0.24	-0.14	-0.38	-0.39	-0.1675	0.338955
YAL053W_ORF	YAL053W	FLC2	protein folding*	-0.16	-0.38	0.13	-0.26	-0.1675	0.221589
YNR039C_ORF	YNR039C	ZRG17	zinc ion transport	-0.31	0.08	n	-0.27	-0.166667	0.310722
YNL293W_ORF	YNL293W	MSB3	actin filament organization*	-0.02	0.13	n	-0.61	-0.166667	0.537394	1
YLR057W_ORF	YLR057W	YLR057W	biological_process	0.03	-0.02	n	-0.51	-0.166667	0.43538
YJR031C_ORF	YJR031C	GEA1	ER to Golgi vesicle-mediated transport*	0.12	-0.23	-0.39	n	-0.166667	0.383702
YPR124W_ORF	YPR124W	CTR1	copper ion import	-0.22	-0.05	-0.3	-0.09	-0.165	0.064879
YNL307C_ORF	YNL307C	MCK1	protein amino acid phosphorylation*	-0.4	-0.14	0.15	-0.27	-0.165	0.255347
YMR188C_ORF	YMR188C	MRPS17	translation*	-0.11	0.01	-0.33	-0.23	-0.165	0.110942	1
YMR154C_ORF	YMR154C	RIM13	protein processing	-0.38	0.01	-0.29	0	-0.165	0.197089
YML128C_ORF	YML128C	MSC1	meiotic recombination	-0.36	-0.17	-0.19	0.06	-0.165	0.151721
YLR435W_ORF	YLR435W	TSR2	ribosome biogenesis and assembly*	-0.16	-0.12	-0.11	-0.27	-0.165	0.020434	1
YLR202C_ORF	YLR202C	n	n	-0.23	-0.36	-0.15	0.08	-0.165	0.172198
YIL149C_ORF	YIL149C	MLP2	mRNA export from nucleus*	0.03	-0.23	-0.37	-0.09	-0.165	0.152679
YHR202W_ORF	YHR202W	YHR202W	biological_process	-0.02	-0.22	-0.04	-0.38	-0.165	0.146246
YDR397C_ORF	YDR397C	NCB2	positive regulation of transcription from RNA polymerase II promoter*	-0.13	0.17	-0.51	-0.19	-0.165	0.321723	1
YDR165W_ORF	YDR165W	TRM82	ribosome biogenesis and assembly*	-0.52	0.01	-0.42	0.27	-0.165	0.43826
YBR003W_ORF	YBR003W	COQ1	ubiquinone biosynthetic process	-0.24	-0.11	-0.05	-0.26	-0.165	0.047433
YAL056C-A_ORF	YAL056C-A	n	n	-0.09	-0.44	n	0.04	-0.163333	0.372568
YKL078W_ORF	YKL078W	DHR2	ribosome biogenesis and assembly	-0.12	-0.29	-0.08	n	-0.163333	0.126531
YGR120C_ORF	YGR120C	COG2	ER to Golgi vesicle-mediated transport*	n	0.14	-0.44	-0.19	-0.163333	0.433403
YBR165W_ORF	YBR165W	UBS1	protein export from nucleus*	-0.2	0.13	n	-0.42	-0.163333	0.414296
YPL046C_ORF	YPL046C	ELC1	RNA elongation from RNA polymerase II promoter*	n	-0.42	-0.27	0.2	-0.163333	0.47403
YPL173W_ORF	YPL173W	MRPL40	translation	-0.3	-0.06	-0.16	-0.13	-0.1625	0.048415
YOR357C_ORF	YOR357C	SNX3	protein localization	-0.51	-0.05	-0.2	0.11	-0.1625	0.305999	1
YNL041C_ORF	YNL041C	COG6	intra-Golgi vesicle-mediated transport	0.23	0.34	-0.74	-0.48	-0.1625	0.582712
YMR243C_ORF	YMR243C	ZRC1	zinc ion homeostasis*	-0.13	0.16	-0.12	-0.56	-0.1625	0.354019
YLL017W_ORF	YLL017W	YLL017W	Ras protein signal transduction	-0.02	-0.96	0.47	-0.14	-0.1625	0.622101
YIR019C_ORF	YIR019C	MUC1	pseudohyphal growth*	-0.39	0.01	-0.03	-0.24	-0.1625	0.18086
YIL118W_ORF	YIL118W	RHO3	actin filament organization*	-0.18	-0.05	-0.28	-0.14	-0.1625	0.042198
YIL078W_ORF	YIL078W	THS1	translation	-0.07	-0.01	-0.26	-0.31	-0.1625	0.11082	1
YEL055C_ORF	YEL055C	POL5	rRNA transcription*	0.03	-0.39	-0.23	-0.06	-0.1625	0.179042
YDR079C-A_ORF	YDR079C-A	TFB5	DNA repair*	-0.32	-0.71	-0.1	0.48	-0.1625	0.559877
YCR091W_ORF	YCR091W	KIN82	protein amino acid phosphorylation*	-0.2	0.32	-0.69	-0.08	-0.1625	0.491679
YBR215W_ORF	YBR215W	HPC2	RNA elongation from RNA polymerase II promoter*	0.05	0.02	-0.39	-0.33	-0.1625	0.252023
YOR101W_ORF	YOR101W	RAS1	Ras protein signal transduction*	-0.12	-0.04	-0.13	-0.35	-0.16	0.095227
YNL238W_ORF	YNL238W	KEX2	peptide pheromone maturation	n	-0.24	-0.02	-0.22	-0.16	0.150409
YNL151C_ORF	YNL151C	RPC31	transcription from RNA polymerase III promoter	-0.26	-0.27	-0.09	-0.02	-0.16	0.08267	1
YNL095C_ORF	YNL095C	YNL095C	biological_process	n	-0.16	n	n	-0.16	1
YMR072W_ORF	YMR072W	ABF2	mitochondrial genome maintenance*	-0.18	0.12	-0.47	-0.11	-0.16	0.279717
YML131W_ORF	YML131W	YML131W	response to toxin	-0.22	-1.55	0.77	0.36	-0.16	0.772519
YML080W_ORF	YML080W	DUS1	tRNA modification	-0.2	-0.12	n	n	-0.16	0.155958
YLR368W_ORF	YLR368W	MDM30	mitochondrion organization and biogenesis*	-0.01	-0.04	-0.43	n	-0.16	0.358458
YLR315W_ORF	YLR315W	NKP2	biological_process	n	-0.38	0.16	-0.26	-0.16	0.431465
YLR312C-B_ONO_ORF	YLR312C-B	n	n	n	-0.16	n	n	-0.16	1
YLR232W_ORF	YLR232W	n	n	-0.12	n	-0.2	n	-0.16	0.155958
YLR007W_ORF	YLR007W	NSE1	DNA repair*	n	0.09	-0.38	-0.19	-0.16	0.361869	1
YJR022W_ORF	YJR022W	LSM8	nuclear mRNA splicing, via spliceosome	n	-0.16	n	n	-0.16	1
YJL024C_ORF	YJL024C	APS3	vesicle-mediated transport*	-0.67	-0.08	-0.29	0.4	-0.16	0.524975
YHR088W_ORF	YHR088W	RPF1	ribosome biogenesis and assembly*	-0.1	-0.31	-0.34	0.11	-0.16	0.223733	1
YHR083W_ORF	YHR083W	SAM35	protein import into mitochondrial outer membrane	-0.09	-0.21	-0.15	-0.19	-0.16	0.009069	1
YER079W_ORF	YER079W	YER079W	biological_process	-0.49	0.48	-0.65	0.02	-0.16	0.577323
YER045C_ORF	YER045C	ACA1	transcription initiation from RNA polymerase II promoter	-0.13	-0.09	-0.34	-0.08	-0.16	0.078698
YDR328C_ORF	YDR328C	SKP1	cytokinesis*	0.17	0.33	-0.62	-0.52	-0.16	0.552405	1
YDR278C_ORF	YDR278C	n	n	-0.08	-0.24	n	n	-0.16	0.295167
YDR186C_ORF	YDR186C	YDR186C	biological_process	-0.01	0.08	-0.5	-0.21	-0.16	0.301533
YDR125C_ORF	YDR125C	ECM18	cell wall organization and biogenesis	n	-0.16	n	n	-0.16	1
YDR017C_ORF	YDR017C	KCS1	response to drug*	0.31	0.07	-0.22	-0.8	-0.16	0.551541
YDL240W_ORF	YDL240W	LRG1	small GTPase mediated signal transduction*	0.06	-0.3	-0.24	n	-0.16	0.287303
YPR065W_ORF	YPR065W	ROX1	negative regulation of transcription from RNA polymerase II promoter	-0.49	0.12	-0.25	-0.01	-0.1575	0.326885
YOR204W_ORF	YOR204W	DED1	translational initiation*	0.44	-0.56	0.18	-0.69	-0.1575	0.608619
YOR187W_ORF	YOR187W	TUF1	translational elongation	-0.16	-0.05	-0.27	-0.15	-0.1575	0.03943
YOR044W_ORF	YOR044W	IRC23	biological_process	-0.14	0.04	-0.64	0.11	-0.1575	0.420673
YMR071C_ORF	YMR071C	TVP18	vesicle-mediated transport	-0.27	0.08	-0.37	-0.07	-0.1575	0.21603	1
YLR384C_ORF	YLR384C	IKI3	regulation of transcription from RNA polymerase II promoter*	-0.21	-0.14	-0.11	-0.17	-0.1575	0.005157	1
YLR189C_ORF	YLR189C	ATG26	sterol metabolic process	-0.29	0.12	-0.34	-0.12	-0.1575	0.226437
YIL147C_ORF	YIL147C	SLN1	protein amino acid phosphorylation*	-0.14	-0.19	-0.08	-0.22	-0.1575	0.014281
YGL134W_ORF	YGL134W	PCL10	regulation of glycogen biosynthetic process*	0.08	0.17	-0.38	-0.5	-0.1575	0.412599
YER139C_ORF	YER139C	YER139C	biological_process	-0.17	-0.4	n	0.1	-0.156667	0.391557
YLR321C_ORF	YLR321C	SFH1	RNA elongation from RNA polymerase II promoter*	-0.38	-0.06	-0.03	n	-0.156667	0.296782
YKL073W_ORF	YKL073W	LHS1	response to unfolded protein*	n	-0.21	-0.13	-0.13	-0.156667	0.027771
YHR187W_ORF	YHR187W	IKI1	regulation of transcription from RNA polymerase II promoter*	n	-0.21	-0.25	-0.01	-0.156667	0.169279
YBR091C_ORF	YBR091C	MRS5	protein import into mitochondrial inner membrane	n	-0.05	-0.21	-0.21	-0.156667	0.098982	1
YPR074W-A_ORF	YPR074W-A	n	n	n	n	0.14	-0.45	-0.155	0.692017
YPR046W_ORF	YPR046W	MCM16	chromosome segregation	-0.42	0.11	n	n	-0.155	0.663071
YPR015C_ORF	YPR015C	YPR015C	biological_process	-0.33	0.02	n	n	-0.155	0.538536
YPL241C_ORF	YPL241C	CIN2	microtubule-based process	0.18	0.13	-0.26	-0.67	-0.155	0.490522
YOR359W_ORF	YOR359W	VTS1	protein targeting to vacuole*	-0.1	-0.55	0.16	-0.13	-0.155	0.368781
YML116W_ORF	YML116W	ATR1	multidrug transport	n	-0.39	n	0.08	-0.155	0.628802
YML056C_ORF	YML056C	IMD4	biological_process	0.12	-0.03	-0.08	-0.08	-0.155	0.736102
YML050W_ORF	YML050W	YML050W	biological_process	-0.16	-0.26	-0.08	-0.12	-0.155	0.027767
YML014W_ORF	YML014W	TRM9	response to stress*	-0.2	0.21	-0.22	-0.41	-0.155	0.320539	1
YLR234W_ORF	YLR234W	TOP3	meiotic recombination*	-0.09	-0.22	n	n	-0.155	0.252789
YJL208C_ORF	YJL208C	NUC1	ribosome biogenesis and assembly*	-0.31	0.08	-0.12	-0.27	-0.155	0.17769
YJL137C_ORF	YJL137C	GLG2	glycogen biosynthetic process	0.21	0.46	-0.27	-1.02	-0.155	0.666648
YJL012C-A_ORF	YJL012C-A	n	n	-0.32	0.16	-0.49	0.03	-0.155	0.379655
YHL021C_ORF	YHL021C	FMP12	biological_process	-0.5	0.52	-0.76	0.12	-0.155	0.631228
YGL174W_ORF	YGL174W	BUD13	nuclear mRNA splicing, via spliceosome*	-0.35	0.04	n	n	-0.155	0.572442
YER048C_ORF	YER048C	CAJ1	biological_process	-0.08	-0.59	-0.29	0.34	-0.155	0.48555
YDR217C_ORF	YDR217C	RAD9	DNA repair*	0.07	-0.41	0.37	-0.65	-0.155	0.549086
YDR051C_ORF	YDR051C	YDR051C	biological_process	-0.12	0.01	-0.35	-0.16	-0.155	0.128738	1
YBR152W_ORF	YBR152W	SPP381	nuclear mRNA splicing, via spliceosome*	-0.5	-0.08	-0.14	0.1	-0.155	0.305662	1
YBR042C_ORF	YBR042C	CST26	phospholipid biosynthetic process	0	-0.18	-0.29	-0.15	-0.155	0.080909
YOL021C_ORF	YOL021C	DIS3	35S primary transcript processing*	0.41	-0.26	n	-0.61	-0.153333	0.659343
YKL123W_ORF	YKL123W	n	n	-0.18	0.07	n	-0.35	-0.153333	0.335632
YPL100W_ORF	YPL100W	ATG21	autophagy*	-0.2	-0.28	-0.09	-0.04	-0.1525	0.066698
YPL052W_ORF	YPL052W	OAZ1	protein catabolic process	0.02	-0.04	-0.15	-0.44	-0.1525	0.232092
YOR316C_ORF	YOR316C	COT1	zinc ion homeostasis*	0.07	-0.12	-0.12	-0.44	-0.1525	0.245064
YMR180C_ORF	YMR180C	CTL1	RNA processing	0.12	-0.96	0.13	0.1	-0.1525	0.610719
YLR193C_ORF	YLR193C	UPS1	mitochondrial protein processing	-0.38	-0.2	0.1	-0.13	-0.1525	0.2221
YKL144C_ORF	YKL144C	RPC25	transcription from RNA polymerase III promoter	-0.06	0.01	-0.24	-0.32	-0.1525	0.141076	1
YJR057W_ORF	YJR057W	CDC8	DNA repair*	-0.03	0.15	-0.52	-0.21	-0.1525	0.364003	1
YGR009C_ORF	YGR009C	SEC9	vesicle fusion*	-0.3	-0.11	-0.28	0.08	-0.1525	0.183141
YGL020C_ORF	YGL020C	GET1	mitochondrion organization and biogenesis*	-0.13	0	-0.08	-0.4	-0.1525	0.17695
YDR338C_ORF	YDR338C	YDR338C	biological_process	0.01	0.25	-0.34	-0.53	-0.1525	0.446857
YBL063W_ORF	YBL063W	KIP1	microtubule nucleation*	-0.48	0.34	-0.65	0.18	-0.1525	0.574622
YAR028W_ORF	YAR028W	YAR028W	biological_process	0.3	0.35	-0.72	-0.54	-0.1525	0.621864
YPL070W_ORF	YPL070W	MUK1	regulation of transcription	-0.13	0.41	-0.54	-0.34	-0.15	0.516515
YOL082W_ORF	YOL082W	ATG19	protein targeting to vacuole	-0.29	0.09	-0.31	-0.09	-0.15	0.209413
YNR034W-A_ORF	YNR034W-A	YNR034W-A	biological_process	-0.3	-0.51	0.36	n	-0.15	0.624883
YNL048W_ORF	YNL048W	ALG11	protein amino acid glycosylation*	0.02	-0.26	-0.06	-0.3	-0.15	0.147438
YMR177W_ORF	YMR177W	MMT1	iron ion homeostasis	-0.16	-0.83	0.22	0.17	-0.15	0.579013
YMR124W_ORF	YMR124W	YMR124W	biological_process	-0.07	-0.07	-0.31	n	-0.15	0.201631
YMR102C_ORF	YMR102C	YMR102C	biological_process	-0.2	0.19	-0.18	-0.41	-0.15	0.315294
YML079W_ORF	YML079W	YML079W	biological_process	-0.41	-0.15	0.14	-0.18	-0.15	0.275546	1
YML076C_ORF	YML076C	WAR1	response to acid	-0.23	0.24	n	-0.46	-0.15	0.54222
YLR364W_ORF	YLR364W	YLR364W	biological_process	-0.08	-0.22	n	n	-0.15	0.277965
YLR156C-A_OCH__ORF	YLR156C-A	YLR156C-A	biological_process	-0.26	-1.66	0.65	0.67	-0.15	0.802087
YLR074C_ORF	YLR074C	BUD20	ribosome biogenesis and assembly*	-0.01	-0.27	-0.08	-0.24	-0.15	0.09615	1
YHR207C_ORF	YHR207C	SET5	biological_process	0.17	-0.49	-0.14	-0.14	-0.15	0.347091
YGR024C_ORF	YGR024C	THG1	tRNA modification	0.26	0.26	-0.47	-0.65	-0.15	0.575604	1
YER179W_ORF	YER179W	DMC1	meiosis*	n	-0.42	n	0.12	-0.15	0.677171
YER037W_ORF	YER037W	PHM8	biological_process	-0.68	0.38	n	n	-0.15	0.824417
YEL062W_ORF	YEL062W	NPR2	response to drug*	-0.26	0.02	-0.32	-0.04	-0.15	0.167224
YDR509W_ORF	YDR509W	n	n	n	n	n	-0.15	-0.15	1
YDR466W_ORF	YDR466W	PKH3	MAPKKK cascade during cell wall biogenesis	-0.11	0.14	-0.23	-0.4	-0.15	0.278068
YDR413C_ORF	YDR413C	n	n	0.14	-0.83	n	0.24	-0.15	0.703169	1
YDR169C_ORF	YDR169C	STB3	biological_process	-0.55	0.06	-0.37	0.26	-0.15	0.481594
YBR294W_ORF	YBR294W	SUL1	sulfate transport	n	-0.49	-0.05	0.09	-0.15	0.481111
YBR101C_ORF	YBR101C	FES1	translation	0.1	-0.08	-0.24	-0.38	-0.15	0.242908
YNR023W_ORF	YNR023W	SNF12	chromatin remodeling	-0.01	0.25	-0.49	-0.34	-0.1475	0.440069
YNL139C_ORF	YNL139C	RLR1	mRNA export from nucleus*	-0.19	-0.01	-0.35	-0.04	-0.1475	0.155526
YMR259C_ORF	YMR259C	YMR259C	biological_process	-0.05	-0.43	0.06	-0.17	-0.1475	0.255545
YLR009W_ORF	YLR009W	RLP24	ribosome biogenesis and assembly*	-0.31	0.02	-0.05	-0.25	-0.1475	0.157892	1
YIL074C_ORF	YIL074C	SER33	serine family amino acid biosynthetic process	0.17	-0.03	-0.35	-0.38	-0.1475	0.345812
YGR117C_ORF	YGR117C	YGR117C	biological_process	-0.32	0.12	-0.38	-0.01	-0.1475	0.308326
YGL254W_ORF	YGL254W	FZF1	positive regulation of transcription from RNA polymerase II promoter*	0.03	-0.03	-0.19	-0.4	-0.1475	0.222465
YDR477W_ORF	YDR477W	SNF1	protein amino acid phosphorylation*	0.16	-0.16	-0.32	-0.27	-0.1475	0.264727
YAL059W_ORF	YAL059W	ECM1	cell wall organization and biogenesis*	-0.03	-0.2	-0.21	-0.15	-0.1475	0.03753	1
YCR095C_ORF	YCR095C	OCA4	biological_process	0.04	0.02	n	-0.5	-0.146667	0.493952
YBR125C_ORF	YBR125C	PTC4	biological_process	-0.1	-0.12	-0.22	n	-0.146667	0.058487
YNL253W_ORF	YNL253W	TEX1	mRNA export from nucleus	-0.21	0.07	n	-0.3	-0.146667	0.318627
YNL054W_ORF	YNL054W	VAC7	vacuole inheritance*	0.18	-0.47	n	n	-0.145	0.732842
YMR105W-A_ONO_ORF	YMR105W-A	YMR105W-A	biological_process	n	-0.65	n	0.36	-0.145	0.821997
YML061C_ORF	YML061C	PIF1	telomere maintenance*	-0.15	0.12	-0.16	-0.39	-0.145	0.258591
YKL209C_ORF	YKL209C	STE6	peptide pheromone export	0.06	-0.06	-0.26	-0.32	-0.145	0.198275
YKL124W_ORF	YKL124W	SSH4	vesicle-mediated transport	0.11	0.1	-0.5	-0.29	-0.145	0.406617
YGR141W_ORF	YGR141W	VPS62	protein targeting to vacuole	-0.56	0.02	-0.23	0.19	-0.145	0.439274	1
YGR090W_ORF	YGR090W	UTP22	35S primary transcript processing	-0.27	-0.01	-0.5	0.2	-0.145	0.411713
YDL227C_ORF	YDL227C	HO	gene conversion at mating-type locus*	0.09	0.01	-0.36	-0.32	-0.145	0.29323
YDL146W_ORF	YDL146W	LDB17	biological_process	-0.4	0.11	n	n	-0.145	0.670847
YBR194W_ORF	YBR194W	SOY1	biological_process	-0.37	0.13	-0.2	-0.14	-0.145	0.256848
YNL233W_ORF	YNL233W	BNI4	barrier septum formation*	-0.03	-0.15	n	-0.25	-0.143333	0.152946
YIL014W_ORF	YIL014W	MNT3	protein amino acid O-linked glycosylation	-0.25	0.18	-0.36	n	-0.143333	0.476038
YHR160C_ORF	YHR160C	PEX18	protein targeting to peroxisome	-0.56	-0.45	0.58	n	-0.143333	0.731119
YGR074W_ORF	YGR074W	SMD1	nuclear mRNA splicing, via spliceosome	n	0.18	-0.21	-0.4	-0.143333	0.489504
YDR473C_ORF	YDR473C	PRP3	nuclear mRNA splicing, via spliceosome	n	0.1	-0.62	0.09	-0.143333	0.608686
YPR031W_ORF	YPR031W	NTO1	histone acetylation	0.02	-0.34	-0.02	-0.23	-0.1425	0.194833
YPL082C_ORF	YPL082C	MOT1	35S primary transcript processing*	-0.15	-0.01	-0.29	-0.12	-0.1425	0.089902
YNR053C_ORF	YNR053C	NOG2	ribosome biogenesis and assembly*	-0.06	-0.51	0.15	-0.15	-0.1425	0.376783
YNR011C_ORF	YNR011C	PRP2	U2-type catalytic spliceosome formation for first transesterification step	-0.2	-0.14	-0.19	-0.04	-0.1425	0.030053
YLR187W_ORF	YLR187W	SKG3	biological_process	-0.4	-0.36	0.49	-0.3	-0.1425	0.549317
YLL011W_ORF	YLL011W	SOF1	processing of 20S pre-rRNA	0.07	-0.29	-0.08	-0.27	-0.1425	0.192949	1
YKL217W_ORF	YKL217W	JEN1	lactate transport	0.09	-0.24	-0.08	-0.34	-0.1425	0.227534
YKL040C_ORF	YKL040C	NFU1	iron ion homeostasis	-0.24	0.07	-0.4	0	-0.1425	0.280489	1
YHR072W_ORF	YHR072W	ERG7	ergosterol biosynthetic process	-0.18	-0.2	-0.04	-0.15	-0.1425	0.028118
YHR065C_ORF	YHR065C	RRP3	ribosome biogenesis and assembly*	-0.17	-0.2	-0.1	-0.1	-0.1425	0.011058
YGR163W_ORF	YGR163W	GTR2	telomere maintenance*	0.08	0.07	-0.21	-0.51	-0.1425	0.38287	1
YGL215W_ORF	YGL215W	CLG1	cell cycle	0.34	0.23	-0.35	-0.79	-0.1425	0.626356
YER028C_ORF	YER028C	MIG3	response to DNA damage stimulus*	-0.31	-0.04	-0.16	-0.06	-0.1425	0.104054
YDL192W_ORF	YDL192W	ARF1	telomere maintenance*	-0.02	0.34	-0.56	-0.33	-0.1425	0.518234	1
YPR006C_ORF	YPR006C	ICL2	propionate metabolic process*	-0.11	-0.15	-0.46	0.16	-0.14	0.350646
YPL204W_ORF	YPL204W	HRR25	DNA repair*	-0.54	-0.05	0.14	-0.11	-0.14	0.401456
YPL174C_ORF	YPL174C	NIP100	establishment of mitotic spindle orientation	n	-0.27	n	-0.01	-0.14	0.476432
YPL008W_ORF	YPL008W	CHL1	chromosome segregation*	-0.28	-0.28	-0.1	0.1	-0.14	0.219818
YOR191W_ORF	YOR191W	RIS1	chromatin assembly or disassembly*	-0.13	0.02	-0.45	0	-0.14	0.287578
YOR049C_ORF	YOR049C	RSB1	response to toxin*	n	n	n	-0.14	-0.14	1
YOL076W_ORF	YOL076W	MDM20	mitochondrion inheritance*	0.05	0.05	-0.34	-0.32	-0.14	0.291979
YOL014W_ORF	YOL014W	YOL014W	biological_process	n	n	-0.14	n	-0.14	1
YMR166C_ORF	YMR166C	YMR166C	transport	n	n	-0.28	0	-0.14	0.5
YMR118C_ORF	YMR118C	YMR118C	biological_process	n	-0.14	n	n	-0.14	1
YMR093W_ORF	YMR093W	UTP15	ribosome biogenesis and assembly*	0.11	-0.21	-0.1	-0.36	-0.14	0.251897
YLR302C_ORF	YLR302C	n	n	n	-0.14	n	n	-0.14	1
YLL052C_ORF	YLL052C	AQY2	water transport	-0.01	n	0.37	n	-0.14	0.517202
YKL138C_ORF	YKL138C	MRPL31	translation	n	-0.21	-0.17	-0.04	-0.14	0.112192	1
YJR075W_ORF	YJR075W	HOC1	cell wall mannoprotein biosynthetic process*	-0.05	-0.1	0.05	-0.46	-0.14	0.296838
YJL216C_ORF	YJL216C	YJL216C	biological_process	n	-0.08	n	-0.2	-0.14	0.257762
YJL041W_ORF	YJL041W	NSP1	mRNA export from nucleus*	-0.22	0.06	-0.26	n	-0.14	0.29883
YHR097C_ORF	YHR097C	YHR097C	biological_process	-0.23	0.67	-0.64	-0.36	-0.14	0.655021
YGR219W_ORF	YGR219W	n	n	-0.14	n	n	n	-0.14	1
YER122C_ORF	YER122C	GLO3	ER to Golgi vesicle-mediated transport*	0.08	-0.07	0.06	-0.63	-0.14	0.462617
YEL023C_ORF	YEL023C	YEL023C	biological_process	n	-0.01	n	-0.27	-0.14	0.476432
YDR244W_ORF	YDR244W	PEX5	peroxisome organization and biogenesis*	0.43	0.33	-0.73	-0.59	-0.14	0.674779
YDL059C_ORF	YDL059C	RAD59	telomere maintenance via recombination*	-0.28	-0.17	-0.02	-0.09	-0.14	0.087111
YDL020C_ORF	YDL020C	RPN4	telomere maintenance*	-0.2	0.27	-0.18	-0.45	-0.14	0.419039
YCR060W_ORF	YCR060W	TAH1	protein folding	-0.29	-0.01	-0.24	-0.02	-0.14	0.150633	1
YBR285W_ORF	YBR285W	YBR285W	biological_process	-0.46	0.18	n	n	-0.14	0.737451
YBL024W_ORF	YBL024W	NCL1	ribosome biogenesis and assembly*	-0.01	0.27	-0.52	-0.3	-0.14	0.47527
YAR068W_ORF	YAR068W	YAR068W	biological_process	-0.43	-0.25	0.22	-0.1	-0.14	0.38403	1
YPL196W_ORF	YPL196W	OXR1	response to oxidative stress	-0.36	-0.1	-0.48	0.39	-0.1375	0.527386	1
YPL163C_ORF	YPL163C	SVS1	response to chemical stimulus	0.04	-0.34	0.29	-0.54	-0.1375	0.514336
YNL192W_ORF	YNL192W	CHS1	cytokinesis, completion of separation*	0.22	0.35	-0.63	-0.49	-0.1375	0.616615
YNL081C_ORF	YNL081C	SWS2	translation	-0.17	-0.04	-0.37	0.03	-0.1375	0.21563
YLR381W_ORF	YLR381W	CTF3	chromosome segregation	-0.21	0.04	-0.21	-0.17	-0.1375	0.105472
YLR376C_ORF	YLR376C	PSY3	error-free DNA repair	-0.41	-0.13	-0.18	0.17	-0.1375	0.332461	1
YLR310C_ORF	YLR310C	CDC25	replicative cell aging*	0.03	0.35	-0.28	-0.65	-0.1375	0.565972
YKL166C_ORF	YKL166C	TPK3	protein amino acid phosphorylation*	-0.51	0	0.24	-0.28	-0.1375	0.461908
YGR010W_ORF	YGR010W	NMA2	NAD metabolic process	0.07	-0.06	-0.14	-0.42	-0.1375	0.276522
YGL071W_ORF	YGL071W	AFT1	positive regulation of transcription from RNA polymerase II promoter*	-0.39	0.36	-0.19	-0.33	-0.1375	0.480263
YDR427W_ORF	YDR427W	RPN9	ubiquitin-dependent protein catabolic process	0.16	0.21	-0.48	-0.44	-0.1375	0.514708
YDR129C_ORF	YDR129C	SAC6	endocytosis*	0.01	-0.19	-0.18	-0.19	-0.1375	0.068226
YDR122W_ORF	YDR122W	KIN1	exocytosis	-0.14	-0.03	-0.32	-0.06	-0.1375	0.12516
YBR104W_ORF	YBR104W	YMC2	mitochondrial transport	0.26	-0.12	-0.29	-0.4	-0.1375	0.41145	1
YBR056W_ORF	YBR056W	YBR056W	biological_process	-0.46	-0.52	0.27	0.16	-0.1375	0.550623
YAR061W_ORF	YAR061W	YAR061W	biological_process	-0.4	-0.21	0.07	-0.01	-0.1375	0.283343
YOR296W_ORF	YOR296W	YOR296W	biological_process	n	-0.23	0.08	-0.26	-0.136667	0.335504
YNL218W_ORF	YNL218W	MGS1	DNA replication*	n	-0.2	-0.28	0.07	-0.136667	0.325873
[truncated: 4,131 more rows]

## Sheet: upregulated
Oligo ID	YORF	Gene Name	Process	Gis2 OE (2a)	Gis2 OE (3a)	Gis2 OE (2b)	Gis2 OE (3b)	Average log2 ratio	p-value	Gis2 target (yes=1)		GO Category	GOID	GO_term	Cluster frequency	Background frequency	P-value	Gene(s) annotated to the term
YML133C_ORF	YML133C	YML133C	biological_process	0.95	1.12	0.76	1.44	1.0675	0.005109	1		Process	722	telomere maintenance via recombination	7 out of 177 genes, 4.0%	19 out of 6607 background genes, 0.3%	0.00013	YRF1-1/YDR545W:YRF1-2/YER190W:YRF1-3/YGR296W:YRF1-4/YLR466W:YRF1-5/YLR467W:YRF1-6/YNL339C:YRF1-7/YPL283C
YEL077C_ORF	YEL077C	YEL077C	biological_process	0.89	1	0.62	1.49	1	0.011826	1			6096	glycolysis	7 out of 177 genes, 4.0%	22 out of 6607 background genes, 0.3%	0.0004	PGK1/YCR012W:TPI1/YDR050C:TDH3/YGR192C:ENO1/YGR254W:PFK26/YIL107C:TDH2/YJR009C:PFK2/YMR205C
YCL010C_ORF	YCL010C	SGF29	histone acetylation	1.34	1.25	0.52	0.84	0.9875	0.01385	1			19320	hexose catabolic process	8 out of 177 genes, 4.5%	45 out of 6607 background genes, 0.7%	0.00789	GAL1/YBR020W:PGK1/YCR012W:TPI1/YDR050C:TDH3/YGR192C:ENO1/YGR254W:PFK26/YIL107C:TDH2/YJR009C:PFK2/YMR205C
YAL064W-B_ORF	YAL064W-B	YAL064W-B	biological_process	0.53	0.92	1.12	1.11	0.92	0.006867	1
YFR034C_ORF	YFR034C	PHO4	phosphate metabolic process*	0.8	1.09	0.75	0.74	0.845	0.001999	1		Function	4386	helicase activity	14 out of 177 genes, 7.9%	80 out of 6607 background genes, 1.2%	1.81e-06	YBL113C:YRF1-1/YDR545W:YEL077C:YRF1-2/YER190W:YRF1-3/YGR296W:YHL050C:YIL177C:YLL066C:YRF1-4/YLR466W:YRF1-5/YLR467W:YML133C:YRF1-6/YNL339C:YRF1-7/YPL283C:YPR204W
YAL013W_ORF	YAL013W	DEP1	telomere maintenance*	1.07	0.79	n	0.67	0.843333	0.019181	1			3678	DNA helicase activity	8 out of 177 genes, 4.5%	32 out of 6607 background genes, 0.5%	0.00013	YRF1-1/YDR545W:YRF1-2/YER190W:YRF1-3/YGR296W:YRF1-4/YLR466W:YRF1-5/YLR467W:YRF1-6/YNL339C:YRF1-7/YPL283C:YPR204W
YLL066C_ORF	YLL066C	YLL066C	biological_process	0.66	0.71	0.75	1.2	0.83	0.006912	1			15175	neutral amino acid transmembrane transporter activity	4 out of 177 genes, 2.3%	9 out of 6607 background genes, 0.1%	0.00542	AGP1/YCL025C:AVT3/YKL146W:GAP1/YKR039W:PUT4/YOR348C
YBL046W_ORF	YBL046W	PSY4	response to drug*	0.82	0.87	0.76	n	0.816667	0.001513	1			15193	L-proline transmembrane transporter activity	3 out of 177 genes, 1.7%	4 out of 6607 background genes, 0.1%	0.00712	AGP1/YCL025C:GAP1/YKR039W:PUT4/YOR348C
YHR219W_ORF	YHR219W	YHR219W	biological_process	0.59	0.95	0.56	1.11	0.8025	0.009615	1
YBL113C_OCH__ORF	YBL113C	YBL113C	biological_process	0.88	1.1	1.07	1.35	0.7925	0.00145	1		Compartment	5618	cell wall	14 out of 177 genes, 7.9%	98 out of 6607 background genes, 1.5%	3.33e-05	TIP1/YBR067C:TIR1/YER011W:AGA2/YGL032C:CRH1/YGR189C:TDH3/YGR192C:SIM1/YIL123W:HSP150/YJL159W:TDH2/YJR009C:CWP2/YKL096W-A:CCW12/YLR110C:TOS6/YNL300W:AGA1/YNR044W:TIR2/YOR010C:SRL1/YOR247W
YLR467W_ORF	YLR467W	YRF1-5	telomere maintenance via recombination	0.71	0.65	0.6	1.21	0.7925	0.01113	1
YHR218W_ORF	YHR218W	YHR218W	biological_process	0.69	0.5	0.92	0.98	0.7725	0.00597	1
YLR466W_ORF	YLR466W	YRF1-4	telomere maintenance via recombination	0.35	0.93	0.69	1.08	0.7625	0.017321	1
YIL177C_ORF	YIL177C	YIL177C	biological_process	0.74	0.57	0.65	1.02	0.745	0.004727	1
YDR545W_ORF	YDR545W	YRF1-1	telomere maintenance via recombination	0.5	0.8	0.6	1.05	0.7375	0.008955	1
YGR296W_ORF	YGR296W	YRF1-3	telomere maintenance via recombination	0.28	0.8	0.59	1.23	0.725	0.035823	1
YJL115W_ORF	YJL115W	ASF1	chromatin silencing at telomere*	0.83	0.54	n	0.8	0.723333	0.01582	1
YER190W_ORF	YER190W	YRF1-2	telomere maintenance via recombination	0.48	0.63	0.61	1.17	0.7225	0.017934	1
YKL190W_ORF	YKL190W	CNB1	cell wall organization and biogenesis*	0.72	0.82	0.48	0.82	0.71	0.003039	1
YPL283C_ORF	YPL283C	YRF1-7	telomere maintenance via recombination	0.49	0.5	0.79	1.01	0.6975	0.011429	1
YFL066C_ORF	YFL066C	YFL066C	biological_process	0.56	0.64	0.72	0.83	0.6875	0.001268	1
YPR204W_ORF	YPR204W	YPR204W	biological_process	0.26	0.67	0.6	1.08	0.6525	0.030382	1
YFR033C_ORF	YFR033C	QCR6	aerobic respiration*	0.71	0.98	0.41	0.47	0.6425	0.015833	1
YML074C_ORF	YML074C	FPR3	meiotic recombination checkpoint	0.55	0.57	0.51	0.76	0.5975	0.001722	1
YJL210W_ORF	YJL210W	PEX2	peroxisome organization and biogenesis	0.95	0.5	0.35	0.55	0.5875	0.019464	1
YNL255C_ORF	YNL255C	GIS2	intracellular signaling cascade	5.47	5.86	3.86	5.14	5.0825	0.001331	1
YBL111C_ORF	YBL111C	YBL111C	biological_process	1.04	0.96	0.85	1.32	1.0425	0.001904	1
YAR062W_ORF	YAR062W	YAR062W	biological_process	0.78	0.59	0.77	0.75	0.7225	0.000512	1
YDR003W-A_ONO_ORF	YDR003W-A	YDR003W-A	biological_process	0.76	0.8	0.43	0.6	0.6475	0.0046	1
YPR174C_ORF	YPR174C	YPR174C	biological_process	0.87	0.89	0.56	0.5	0.705	0.006183	1
YLR463C_ORF	YLR463C	n	n	0.96	0.39	0.96	1.54	0.9625	0.026248	1
YJL062W-A_ORF	YJL062W-A	YJL062W-A	biological_process	0.83	0.38	1.06	1.23	0.875	0.017711	1
YBR228W_ORF	YBR228W	SLX1	response to DNA damage stimulus*	0.54	0.84	0.66	0.84	0.72	0.00226	1
YAL064C-A_ORF	YAL064C-A	YAL064C-A	biological_process	0.73	0.34	n	0.71	0.593333	0.042762	1
YHL050C_ORF	YHL050C	YHL050C	biological_process	0.75	0.86	0.55	1	0.79	0.003639	1
YEL075C_ORF	YEL075C	YEL075C	biological_process	0.84	0.4	0.71	0.86	0.7025	0.00703	1
YHR213W_ORF	YHR213W	YHR213W	biological_process	0.65	0.53	0.82	0.58	0.645	0.002015	1
YER091C-A_ORF	YER091C-A	n	n	1.22	0.94	0.52	0.41	0.7725	0.026046	1
YCR076C_ORF	YCR076C	YCR076C	biological_process	0.51	1	n	0.75	0.753333	0.033499	1
YER055C_ORF	YER055C	HIS1	histidine biosynthetic process	0.85	0.63	0.46	0.7	0.66	0.003856	1
YKR026C_ORF	YKR026C	GCN3	regulation of translational initiation	1	0.62	0.69	0.65	0.74	0.00351	1
YHL049C_ORF	YHL049C	YHL049C	biological_process	0.29	0.63	0.72	0.97	0.6525	0.018863	1
YJL077W-B_ONO_ORF	YJL077W-B	YJL077W-B	biological_process	0.82	0.43	1.5	2.02	1.1925	0.043299	1
YGL133W_ORF	YGL133W	ITC1	chromatin silencing at telomere*	n	n	1.17	1.13	1.15	0.011071	1
YNL339C_ORF	YNL339C	YRF1-6	telomere maintenance via recombination	0.74	0.94	0.72	1.32	0.93	0.006834	1
YER189W_ORF	YER189W	YER189W	biological_process	0.53	n	0.86	0.57	0.653333	0.024405	1
YPL067C_ORF	YPL067C	YPL067C	biological_process	0.86	0.73	0.45	0.53	0.6425	0.006292	1
YCL034W_ORF	YCL034W	LSB5	endocytosis*	0.99	0.42	0.26	0.75	0.605	0.034505	1
YGR277C_ORF	YGR277C	YGR277C	coenzyme A biosynthetic process	0.73	0.58	n	0.47	0.593333	0.015748	1
YBL071W-A_ORF	YBL071W-A	KTI11	tRNA modification*	0.43	0.24	0.91	0.95	0.6325	0.037072	1
YAR066W_ORF	YAR066W	YAR066W	biological_process	0.74	0.53	0.78	1.14	0.7975	0.008091	1
YNL024C-A_ONO_ORF	YNL024C-A	YNL024C-A	biological_process	0.85	0.8	0.73	0.66	0.76	0.000354	1
YDR187C_ORF	YDR187C	n	n	1.03	0.7	0.81	1.08	0.905	0.002097	1
YDL130W_ORF	YDL130W	RPP1B	translational elongation*	0.41	1	0.58	0.94	0.7325	0.01412	1
YKL156W_ORF	YKL156W	RPS27A	translation	0.61	0.64	0.34	1.23	0.705	0.032913
YLR110C_OCH__ORF	YLR110C	CCW12	cell wall organization and biogenesis*	2.14	1.67	0.83	1.47	1.8275	0.011118
YLR154C-G_ONO_ORF	YLR154C-G	YLR154C-G	biological_process	2.2	0.66	1.15	2.23	1.56	0.028238
YHR137W_ORF	YHR137W	ARO9	aromatic amino acid family metabolic process	1.58	1.52	1.56	1.44	1.525	1.8e-05
YKL068W-A_ONO_ORF	YKL068W-A	YKL068W-A	biological_process	1.91	0.78	1.83	0.81	1.3325	0.023326
YJL159W_OCH__ORF	YJL159W	HSP150	cell wall organization and biogenesis	0.18	0.57	0.44	0.69	1.3275	0.023148
YNL338W_OCH__ORF	YNL338W	n	n	1.06	0.91	1.02	1.52	1.2975	0.00357
YDR524C-B_ONO_ORF	YDR524C-B	YDR524C-B	biological_process	1.09	1.61	0.76	1.42	1.22	0.007341
YER011W_ORF	YER011W	TIR1	response to stress	1.52	1.35	0.74	1.26	1.2175	0.005424
YBR012W-A_ORF	YBR012W-A	n	n	1.22	2.01	0.63	0.91	1.1925	0.027965
YOR029W_ORF	YOR029W	n	n	1.23	1.06	1.03	1.41	1.1825	0.000882
YGR126W_ORF	YGR126W	YGR126W	biological_process	1.2	1.11	1	1.27	1.145	0.00029
YBR200W-A_ONO_ORF	YBR200W-A	YBR200W-A	biological_process	0.61	1.16	1.25	1.43	1.1125	0.008088
YHR217C_ORF	YHR217C	n	n	1.3	0.76	1.04	1.28	1.095	0.003231
YOL100W_ORF	YOL100W	PKH2	protein amino acid phosphorylation*	1.03	1.1	0.87	1.28	1.07	0.001079
YOL103W-A_ORF	YOL103W-A	n	n	0.75	1.85	0.57	1.09	1.065	0.032818
YNR044W_ORF	YNR044W	AGA1	agglutination during conjugation with cellular fusion	1.1	0.94	1.48	0.69	1.0525	0.007881
YBL109W_ORF	YBL109W	n	n	1.03	0.74	1.11	1.3	1.045	0.002915
YDR210C-C_ORF	YDR210C-C	n	n	0.93	1.45	0.65	1.09	1.03	0.00857
YML040W_ORF	YML040W	n	n	1.2	1.79	0.33	0.8	1.03	0.044784
YLR157C-A_ORF	YLR157C-A	n	n	1.36	1.54	0.21	1	1.0275	0.039869
YPR158W-A_ORF	YPR158W-A	n	n	1.32	1.75	0.28	0.76	1.0275	0.049364
YHR214C-C_ORF	YHR214C-C	n	n	1.02	1.74	0.22	1.12	1.025	0.046251
YDR365W-A_ORF	YDR365W-A	n	n	1.16	1.72	0.3	0.86	1.01	0.042174
YMR316C-B_ORF	YMR316C-B	n	n	1.5	1.35	0.42	0.77	1.01	0.027832
YAR010C_ORF	YAR010C	n	n	0.76	1.42	0.63	1.21	1.005	0.012417
YER159C-A_ORF	YER159C-A	n	n	0.71	1.45	0.64	1.2	1	0.014354
YLR104W_ORF	YLR104W	YLR104W	biological_process	1.26	1.02	0.58	1.14	1	0.006664
YER137C-A_ORF	YER137C-A	n	n	0.59	1.54	0.62	1.24	0.9975	0.023901
YOR010C_ORF	YOR010C	TIR2	response to stress	1	1.05	0.66	1.28	0.9975	0.004393
YEL074W_ORF	YEL074W	n	n	0.86	0.59	1.1	1.42	0.9925	0.011123
YPL111W_ORF	YPL111W	CAR1	arginine catabolic process to ornithine	1.18	1.09	0.76	0.91	0.985	0.001837
YDR134C_ORF	YDR134C	YDR134C	biological_process	1.83	1	0.8	1.5	0.9775	0.012011
YGR192C_ORF	YGR192C	TDH3	glycolysis*	1.36	0.83	0.64	1.08	0.9775	0.008222
YPL092W_ORF	YPL092W	SSU1	sulfite transport	1.06	1.07	n	0.79	0.973333	0.008762
YLR374C_ORF	YLR374C	n	n	0.97	0.85	0.86	1.2	0.97	0.001268
YNL300W_ORF	YNL300W	YNL300W	biological_process	1.06	0.84	0.76	1.14	0.95	0.001794
YDL198C_ORF	YDL198C	GGC1	mitochondrial genome maintenance*	1.01	0.98	n	0.82	0.936667	0.003941
YBR118W_ORF	YBR118W	TEF2	translational elongation*	1.49	0.71	0.45	1.08	0.9325	0.025924
YHL048C-A_OCH__ORF	YHL048C-A	YHL048C-A	biological_process	0.78	0.98	0.61	1.35	0.93	0.009981
YDL140C_ORF	YDL140C	RPO21	transcription from RNA polymerase II promoter	1.07	1.08	0.58	0.97	0.925	0.004286
YOR153W_ORF	YOR153W	PDR5	response to drug*	1	0.96	n	0.81	0.923333	0.0039
YBR020W_ORF	YBR020W	GAL1	positive regulation of transcription by galactose*	1.08	1.21	0.51	0.89	0.9225	0.009044
YCL025C_ORF	YCL025C	AGP1	amino acid transport	1.16	1	0.64	0.87	0.9175	0.003601
YBL043W_ORF	YBL043W	ECM13	cell wall organization and biogenesis	1.08	0.93	0.71	0.94	0.915	0.001254
YKL096W-A_ORF	YKL096W-A	CWP2	cell wall organization and biogenesis*	0.79	1.11	0.61	1.08	0.8975	0.004945
YMR303C_ORF	YMR303C	ADH2	NADH oxidation*	1.18	1.18	0.54	0.67	0.8925	0.013046
YJR009C_ORF	YJR009C	TDH2	glycolysis*	1.03	0.96	0.49	1.07	0.8875	0.007075
YDR316W-A_ORF	YDR316W-A	n	n	0.61	1.29	0.6	1.01	0.8775	0.013516
YOR142W-A_ORF	YOR142W-A	n	n	0.93	1.46	0.44	0.67	0.875	0.028154
YKR093W_ORF	YKR093W	PTR2	peptide transport*	1.21	0.79	0.86	0.63	0.8725	0.005678
YJR026W_ORF	YJR026W	n	n	0.98	0.83	0.45	1.2	0.865	0.011945
YKL146W_ORF	YKL146W	AVT3	amino acid export from vacuole	1.08	1.06	0.62	0.64	0.85	0.006827
YDL109C_ORF	YDL109C	YDL109C	lipid metabolic process	0.53	0.94	0.79	1.06	0.83	0.00538
YER138W-A_ORF	YER138W-A	YER138W-A	biological_process	1.11	1.32	0.44	0.39	0.815	0.040448
YNL145W_ORF	YNL145W	MFA2	pheromone-dependent signal transduction during conjugation with cellular fusion	0.95	0.76	0.79	0.74	0.81	0.000447
YPR158C-C_ORF	YPR158C-C	n	n	0.23	1.36	0.62	1.03	0.81	0.045767
YOR247W_ORF	YOR247W	SRL1	nucleobase, nucleoside, nucleotide and nucleic acid metabolic process	0.66	0.44	1.02	0.67	0.805	0.010111
YDR261C-C_ORF	YDR261C-C	n	n	0.81	1.33	0.28	0.77	0.7975	0.033867
YGL032C_ORF	YGL032C	AGA2	agglutination during conjugation with cellular fusion	0.89	0.86	0.75	0.68	0.795	0.000501
YNL055C_ORF	YNL055C	POR1	aerobic respiration*	1.23	0.44	0.83	0.68	0.795	0.017245
YCR061W_ORF	YCR061W	YCR061W	regulation of cell size	0.46	0.72	0.91	1.02	0.7775	0.007937
YGR237C_ORF	YGR237C	YGR237C	biological_process	0.72	0.83	0.51	1.01	0.7675	0.005229
YGL090W_ORF	YGL090W	LIF1	double-strand break repair via nonhomologous end joining	0.85	0.59	n	0.83	0.756667	0.011969
YMR096W_ORF	YMR096W	SNZ1	pyridoxine metabolic process*	0.88	0.63	0.38	1.12	0.7525	0.018018
YAR009C_ORF	YAR009C	n	n	0.62	0.72	0.58	1.05	0.7425	0.006079
YER033C_ORF	YER033C	ZRG8	biological_process	0.85	0.72	0.65	0.75	0.7425	0.000381
YML058W_ORF	YML058W	SML1	response to DNA damage stimulus*	0.93	0.75	0.62	0.65	0.7375	0.001821
YER153C_ORF	YER153C	PET122	translation	0.91	0.9	0.44	0.69	0.735	0.006951
YJL153C_ORF	YJL153C	INO1	inositol metabolic process	1.04	0.9	0.62	0.37	0.7325	0.016144
YCR012W_ORF	YCR012W	PGK1	glycolysis*	1.31	0.26	0.53	0.82	0.73	0.047487
YKR037C_ORF	YKR037C	SPC34	microtubule nucleation*	0.68	0.78	n	n	0.73	0.043536
YPR036W-A_ONO_ORF	YPR036W-A	YPR036W-A	response to drug	0.96	0.85	0.49	0.62	0.73	0.006416
YLR355C_ORF	YLR355C	ILV5	mitochondrial genome maintenance*	0.43	0.71	0.91	0.86	0.7275	0.006661
YDR387C_ORF	YDR387C	YDR387C	biological_process	0.75	0.7	n	n	0.725	0.021944
YGL066W_ORF	YGL066W	SGF73	histone acetylation*	0.39	0.81	0.53	1.17	0.725	0.024444
YOR142W-B_ORF	YOR142W-B	n	n	0.45	0.83	0.43	1.18	0.7225	0.026997
YOR348C_ORF	YOR348C	PUT4	proline catabolic process*	0.51	0.38	0.96	1.03	0.72	0.021048
YMR205C_ORF	YMR205C	PFK2	glycolysis	0.89	0.91	0.36	0.7	0.715	0.011193
YGL093W_ORF	YGL093W	SPC105	microtubule nucleation	0.74	0.68	n	n	0.71	0.026883
YBR265W_ORF	YBR265W	TSC10	sphingolipid biosynthetic process*	0.76	0.6	n	0.76	0.706667	0.005648
YGL225W_ORF	YGL225W	VRG4	protein amino acid N-linked glycosylation*	0.95	0.6	0.65	0.62	0.705	0.003345
YLR227W-A_ORF	YLR227W-A	n	n	0.98	0.76	0.43	0.65	0.705	0.008619
YML045W-A_ORF	YML045W-A	n	n	0.85	0.93	0.36	0.68	0.705	0.011342
YBL005W-A_ORF	YBL005W-A	n	n	0.68	1.09	0.58	0.46	0.7025	0.014296
YGR161C-D_ORF	YGR161C-D	n	n	0.45	0.64	0.47	1.23	0.6975	0.031553
YGL177W_ORF	YGL177W	n	n	0.96	0.27	0.74	0.8	0.6925	0.01854
YGR294W_ORF	YGR294W	PAU12	biological_process	0.92	0.35	0.89	0.61	0.6925	0.014003
YLR130C_ORF	YLR130C	ZRT2	low-affinity zinc ion transport	0.9	0.39	n	0.78	0.69	0.046346
YGR109W-A_ORF	YGR109W-A	n	n	0.36	0.62	0.7	1.05	0.6825	0.017273
YBR031W_ORF	YBR031W	RPL4A	translation	0.93	0.48	0.73	0.58	0.68	0.00612
YCR108C_OCH__ORF	YCR108C	YCR108C	biological_process	0.58	0.3	0.84	0.99	0.6775	0.020903
YER070W_ORF	YER070W	RNR1	telomere maintenance*	1.01	0.34	0.69	0.67	0.6775	0.01581
YJR028W_ORF	YJR028W	n	n	0.64	0.42	0.63	1.02	0.6775	0.012301
YLR095C_ORF	YLR095C	IOC2	chromatin remodeling	0.38	0.69	0.55	1.09	0.6775	0.020802
YMR122W-A_ORF	YMR122W-A	YMR122W-A	biological_process	0.69	0.85	0.48	0.68	0.675	0.002984
YPR028W_ORF	YPR028W	YOP1	vesicle-mediated transport	0.84	0.95	0.26	0.64	0.6725	0.021343
YHR208W_ORF	YHR208W	BAT1	branched chain family amino acid biosynthetic process*	0.73	0.78	0.19	0.98	0.67	0.028611
YKR013W_ORF	YKR013W	PRY2	biological_process	0.88	1.07	0.38	0.35	0.67	0.033956
YPR080W_ORF	YPR080W	TEF1	translational elongation*	0.83	0.29	0.6	0.95	0.6675	0.019374
YDR210W_ORF	YDR210W	YDR210W	biological_process	0.81	0.85	0.24	0.76	0.665	0.018702
YJR077C_ORF	YJR077C	MIR1	phosphate transport	0.97	0.71	0.52	0.46	0.665	0.010231
YLR164W_ORF	YLR164W	YLR164W	biological_process	0.64	0.69	n	n	0.665	0.023922
YLR438W_ORF	YLR438W	CAR2	arginine catabolic process	0.52	0.85	0.33	0.96	0.665	0.019699
YCR024C-A_ORF	YCR024C-A	PMP1	cation transport	0.86	0.56	0.71	0.52	0.6625	0.003364
YGR038C-A_ORF	YGR038C-A	n	n	0.54	0.54	0.69	0.88	0.6625	0.003778
YDR050C_ORF	YDR050C	TPI1	glycolysis	0.75	0.92	0.24	0.73	0.66	0.02037
YLR099C_ORF	YLR099C	ICT1	biological_process	n	0.66	0.43	0.89	0.66	0.038177
YKR039W_ORF	YKR039W	GAP1	amino acid transport*	0.84	0.45	0.68	n	0.656667	0.028448
YDR354W_ORF	YDR354W	TRP4	tryptophan biosynthetic process	1.03	0.57	0.55	0.45	0.65	0.015185
YIL080W_ORF	YIL080W	YIL080W	transposition, RNA-mediated	0.44	0.86	n	0.65	0.65	0.033076
YDL123W_ORF	YDL123W	SNA4	biological_process	0.47	0.45	0.6	1.07	0.6475	0.020804
YDR133C_ORF	YDR133C	n	n	0.87	0.69	0.51	0.52	0.6475	0.004678
YFL030W_ORF	YFL030W	AGX1	glycine biosynthetic process, by transamination of glyoxylate	0.82	0.68	0.33	0.76	0.6475	0.009697
YIL123W_ORF	YIL123W	SIM1	microtubule cytoskeleton organization and biogenesis	0.99	0.94	0.28	0.38	0.6475	0.039333
YFR031C-A_ORF	YFR031C-A	RPL2A	translation	0.95	0.89	0.24	0.5	0.645	0.031094
YOR394C-A_OCH__ORF	YOR394C-A	YOR394C-A	biological_process	0.8	0.22	0.83	0.73	0.645	0.020442
YBR067C_ORF	YBR067C	TIP1	cell wall organization and biogenesis	0.78	0.76	0.51	0.52	0.6425	0.003184
YER120W_ORF	YER120W	SCS2	chromatin silencing at telomere*	0.73	0.64	0.42	0.78	0.6425	0.003976
YIL056W_ORF	YIL056W	VHR1	regulation of transcription from RNA polymerase II promoter*	0.65	0.95	0.26	0.71	0.6425	0.020586
YOR302W_ORF	YOR302W	YOR302W	regulation of translation	0.74	0.51	0.87	0.45	0.6425	0.007272
YKL026C_ORF	YKL026C	GPX1	response to oxidative stress	0.47	0.67	0.61	0.81	0.64	0.002821
YHR033W_ORF	YHR033W	YHR033W	biological_process	0.81	0.59	0.63	0.52	0.6375	0.001946
YEL017C-A_ORF	YEL017C-A	PMP2	cation transport	0.74	0.65	0.59	0.56	0.635	0.000531
YGL077C_ORF	YGL077C	HNM1	choline transport	1.03	0.43	0.43	0.65	0.635	0.020646
YIL107C_ORF	YIL107C	PFK26	fructose 2,6-bisphosphate metabolic process*	0.61	0.66	n	n	0.635	0.025051
YLR081W_ORF	YLR081W	GAL2	galactose metabolic process*	0.66	0.79	0.76	0.32	0.6325	0.009877
YOL052C-A_ORF	YOL052C-A	DDR2	response to stress	0.53	0.6	0.55	0.85	0.6325	0.003362
YJL051W_ORF	YJL051W	IRC8	biological_process	0.59	0.67	n	n	0.63	0.040366
YDR295C_ORF	YDR295C	HDA2	telomere maintenance*	0.4	0.99	0.42	0.68	0.6225	0.0204
YIL082W_ORF	YIL082W	n	n	0.45	0.9	0.33	0.81	0.6225	0.020232
YLR342W-A_ONO_ORF	YLR342W-A	YLR342W-A	biological_process	0.44	0.41	0.9	0.74	0.6225	0.013521
YCR031C_OCH__ORF	YCR031C	RPS14A	translation*	0.69	1.21	0.36	0.45	0.62	0.038004
YLR027C_ORF	YLR027C	AAT2	nitrogen compound metabolic process*	0.84	0.69	0.43	0.52	0.62	0.00647
YDR214W_ORF	YDR214W	AHA1	response to stress*	n	0.64	0.46	0.74	0.613333	0.017377
YNL169C_ORF	YNL169C	PSD1	phosphatidylcholine biosynthetic process	0.68	0.47	0.56	0.74	0.6125	0.00205
YHR041C_ORF	YHR041C	SRB2	telomere maintenance*	0.68	0.46	0.49	0.81	0.61	0.005128
YGR136W_ORF	YGR136W	LSB1	biological_process	0.52	0.71	0.42	0.78	0.6075	0.005305
YGR178C_ORF	YGR178C	PBP1	mRNA polyadenylation*	0.6	0.89	0.33	0.6	0.605	0.013172
YKR089C_ORF	YKR089C	TGL4	triacylglycerol mobilization*	0.84	0.68	0.39	0.5	0.6025	0.008958
YNL026W_ORF	YNL026W	SAM50	protein complex assembly*	0.66	0.27	0.59	0.89	0.6025	0.018156
YGR189C_ORF	YGR189C	CRH1	cell wall organization and biogenesis	0.8	0.45	0.62	0.53	0.6	0.004103
YOR202W_ORF	YOR202W	HIS3	histidine biosynthetic process	0.64	0.46	0.75	0.55	0.6	0.002348
YNR056C_ORF	YNR056C	BIO5	biotin biosynthetic process*	0.9	0.47	0.7	0.32	0.5975	0.018391
YDR100W_ORF	YDR100W	TVP15	vesicle-mediated transport	0.71	0.61	0.47	0.59	0.595	0.00122
YGR146C-A_ONO_ORF	YGR146C-A	YGR146C-A	biological_process	0.6	0.59	n	n	0.595	0.00535
YDR544C_ORF	YDR544C	n	n	0.71	0.27	0.97	0.42	0.5925	0.031769
YGR254W_OCH__ORF	YGR254W	ENO1	glycolysis*	0.36	0.19	0.12	0.19	0.5925	0.024481
YDL239C_ORF	YDL239C	ADY3	spore wall assembly (sensu Fungi)*	0.61	n	0.57	n	0.59	0.021572
YHR199C-A_ONO_ORF	YHR199C-A	YHR199C-A	biological_process	0.84	0.54	0.88	0.09	0.5875	0.048525
YLR157W-A_ONO_ORF	YLR157W-A	n	n	0.41	0.63	0.43	0.88	0.5875	0.012648
GOID	GO_term	Cluster frequency	Background frequency	P-value	Gene(s) annotated to the term
722	telomere maintenance via recombination	7 out of 177 genes, 4.0%	19 out of 6607 background genes, 0.3%	0.00013	YRF1-1/YDR545W:YRF1-2/YER190W:YRF1-3/YGR296W:YRF1-4/YLR466W:YRF1-5/YLR467W:YRF1-6/YNL339C:YRF1-7/YPL283C
6096	glycolysis	7 out of 177 genes, 4.0%	22 out of 6607 background genes, 0.3%	0.0004	PGK1/YCR012W:TPI1/YDR050C:TDH3/YGR192C:ENO1/YGR254W:PFK26/YIL107C:TDH2/YJR009C:PFK2/YMR205C
19320	hexose catabolic process	8 out of 177 genes, 4.5%	45 out of 6607 background genes, 0.7%	0.00789	GAL1/YBR020W:PGK1/YCR012W:TPI1/YDR050C:TDH3/YGR192C:ENO1/YGR254W:PFK26/YIL107C:TDH2/YJR009C:PFK2/YMR205C

## Sheet: downregulated
Oligo ID	YORF	Gene Name	Process	Gis2 OE (2a)	Gis2 OE (3a)	Gis2 OE (2b)	Gis2 OE (3b)	Average log2 ratio	p-value	Gis2 target (1=yes)		GO Category	GOID	GO_term	Cluster frequency	Background frequency	P-value	Gene(s) annotated to the term
YMR311C_ORF	YMR311C	GLC8	chromosome segregation*	-1.56	-0.45	-0.71	-1.11	-0.9575	0.028942	1		Compartment	33573	high affinity iron permease complex	2 out of 72 genes, 2.8%	2 out of 6607 background genes, 0.0%	0.00914	FTR1/YER145C:FET3/YMR058W
YDR281C_ORF	YDR281C	PHM6	response to drug	-0.92	-1.12	-0.41	-0.88	-0.8325	0.011599	1
YDR201W_ORF	YDR201W	SPC19	microtubule nucleation*	-1.01	-0.99	-0.31	-0.73	-0.76	0.018618	1
YPR134W_ORF	YPR134W	MSS18	Group I intron splicing	-1.25	-0.67	-0.31	-0.8	-0.7575	0.029884	1
YPR180W_ORF	YPR180W	AOS1	protein sumoylation	-0.6	-1.05	-0.42	-0.8	-0.7175	0.01309	1
YBL052C_ORF	YBL052C	SAS3	chromatin silencing at telomere*	-0.81	-0.34	-0.57	-0.84	-0.64	0.011963	1
YHR060W_ORF	YHR060W	VMA22	protein complex assembly*	-0.56	-0.34	-0.41	-1.1	-0.6025	0.039436	1
YDR173C_ORF	YDR173C	ARG82	response to drug*	-1.03	-0.47	-0.2	-0.69	-0.5975	0.042358	1
YNL325C_ORF	YNL325C	FIG4	cellular morphogenesis during conjugation with cellular fusion	-1.56	-1.48	-0.36	-0.91	-1.0775	0.030844	1
YOR304W_ORF	YOR304W	ISW2	chromatin silencing at telomere*	-0.96	-0.27	-0.55	-0.9	-0.67	0.025277	1
YNL014W_ORF	YNL014W	HEF3	translational elongation	-1.91	-2.36	-0.21	-1.83	-1.5775	0.043972	1
YOR277C_ORF	YOR277C	n	n	-0.57	-0.86	-0.56	-0.7	-0.6725	0.00241	1
YBL021C_ORF	YBL021C	HAP3	transcription*	-0.92	-0.62	-0.19	-0.72	-0.6125	0.02844	1
YPL020C_ORF	YPL020C	ULP1	G2/M transition of mitotic cell cycle*	-1.07	-0.22	-0.62	-1.23	-0.785	0.041303	1
YIL008W_ORF	YIL008W	URM1	response to drug*	-0.82	-1.28	-0.28	-0.62	-0.75	0.037011	1
YPL213W_ORF	YPL213W	LEA1	telomere maintenance*	-0.65	-0.97	-0.23	-0.97	-0.705	0.027648	1
YER126C_ORF	YER126C	NSA2	ribosome biogenesis and assembly*	-0.49	-0.42	-0.74	-0.94	-0.6475	0.012263	1
YLL009C_ORF	YLL009C	COX17	cytochrome c oxidase complex assembly*	-1.6	-0.75	-0.92	-1.66	-1.2325	0.013092
YKL087C_ORF	YKL087C	CYT2	cytochrome c-heme linkage	-1.32	-1.11	-0.11	-1.27	-0.9525	0.044079
YOL156W_ORF	YOL156W	HXT11	hexose transport	-2.98	-2.05	-0.84	-1.71	-1.895	0.023377
YGL192W_ORF	YGL192W	IME4	meiosis*	-1.8	-2.27	-0.2	-1.84	-1.5275	0.043852
YCL064C_ORF	YCL064C	CHA1	threonine catabolic process*	-1.09	-1.56	-1.6	-1.61	-1.465	0.00135
YPL247C_ORF	YPL247C	YPL247C	biological_process	-1.66	-1.5	-0.32	-1.3	-1.195	0.028518
YIL157C_ORF	YIL157C	COA1	biological_process	-1.47	-0.8	-0.81	-1.2	-1.07	0.007144
YNL103W_ORF	YNL103W	MET4	positive regulation of transcription from RNA polymerase II promoter*	-1.3	-1.43	-0.09	-1.29	-1.0275	0.046741
YLR035C_ORF	YLR035C	MLH2	meiotic recombination*	-0.93	-1.48	-0.41	-1.22	-1.01	0.021722
YNL017C_ORF	YNL017C	n	n	-1.25	-0.81	-0.26	-1.57	-0.9725	0.041723
YHR094C_ORF	YHR094C	HXT1	hexose transport	-1.45	-0.77	-0.5	-1	-0.93	0.019063
Q0140_ORF	Q0140	VAR1	translation*	-0.47	-1.54	-0.41	-1.01	-0.8575	0.047776
YIL151C_ORF	YIL151C	YIL151C	biological_process	-1.29	-0.99	-0.14	-0.98	-0.85	0.041345
YOR242C_ORF	YOR242C	SSP2	sporulation (sensu Fungi)*	-1.4	-0.37	-0.51	-1.1	-0.845	0.040296
YPL272C_ORF	YPL272C	YPL272C	biological_process	-1.51	-0.63	-0.6	-0.59	-0.8325	0.034667
YNL001W_ORF	YNL001W	DOM34	translation*	-0.23	-1.16	-0.79	-1.1	-0.82	0.03084
Q0160_ORF	Q0160	SCEI	intron homing	-0.41	-1.16	-0.9	-0.8	-0.8175	0.013427
YOR382W_ORF	YOR382W	FIT2	siderophore transport	-1.18	-0.97	-0.57	-0.55	-0.8175	0.013236
YDR271C_ORF	YDR271C	n	n	-1.14	-1.09	-0.47	-0.51	-0.8025	0.02129
YBR120C_ORF	YBR120C	CBP6	translation	-0.83	-0.51	-0.79	-1.06	-0.7975	0.005817
YIL162W_ORF	YIL162W	SUC2	sucrose catabolic process	-0.67	-0.77	-0.79	-0.95	-0.795	0.000838
YKR091W_ORF	YKR091W	SRL3	nucleobase, nucleoside, nucleotide and nucleic acid metabolic process	-0.82	n	-0.77	n	-0.795	0.020013
YOL136C_ORF	YOL136C	PFK27	fructose 2,6-bisphosphate metabolic process*	-0.44	-1.06	-0.38	-1.3	-0.795	0.039833
YDR088C_ORF	YDR088C	SLU7	generation of catalytic spliceosome for second transesterification step	-0.95	-0.39	-0.52	-1.29	-0.7875	0.031453
YPL036W_ORF	YPL036W	PMA2	regulation of pH*	-0.8	-1.35	-0.18	-0.73	-0.765	0.049428
YOR323C_ORF	YOR323C	PRO2	proline biosynthetic process	-0.98	-0.83	-0.37	-0.85	-0.7575	0.010817
YDR052C_ORF	YDR052C	DBF4	DNA replication initiation*	-1.2	-0.47	-0.33	-1.01	-0.7525	0.036812
YNL111C_ORF	YNL111C	CYB5	electron transport*	-1.01	-0.4	-0.32	-1.27	-0.75	0.04807
YOR289W_ORF	YOR289W	YOR289W	biological_process	-1.03	-0.91	-0.53	-0.39	-0.715	0.018166
YGR271C-A_ORF	YGR271C-A	YGR271C-A	biological_process	-0.43	-0.86	-0.35	-1.21	-0.7125	0.0378
YDR252W_ORF	YDR252W	BTT1	cotranslational protein folding	-0.94	-0.99	-0.21	-0.7	-0.71	0.028331
YHR021W-A_ORF	YHR021W-A	ECM12	cell wall organization and biogenesis	-0.86	-0.85	n	-0.42	-0.71	0.039282
YJR011C_ORF	YJR011C	YJR011C	biological_process	n	-0.44	-0.79	-0.88	-0.703333	0.034535
YER171W_ORF	YER171W	RAD3	transcription initiation from RNA polymerase II promoter*	-1.19	-0.36	-0.39	-0.83	-0.6925	0.039344
YMR058W_ORF	YMR058W	FET3	response to copper ion*	-0.64	-0.7	-0.61	-0.78	-0.6825	0.000362
YOR155C_ORF	YOR155C	ISN1	inosine salvage	-1.13	-0.43	-0.36	-0.78	-0.675	0.031859
YNL214W_ORF	YNL214W	PEX17	peroxisome organization and biogenesis	-0.81	-1	-0.25	-0.58	-0.66	0.026433
YJL086C_ORF	YJL086C	n	n	-0.81	-0.38	n	-0.77	-0.653333	0.041356
YHR170W_ORF	YHR170W	NMD3	ribosome biogenesis and assembly*	-0.62	-0.48	-0.49	-0.99	-0.645	0.012418
YKL079W_ORF	YKL079W	SMY1	exocytosis	-0.99	-0.66	-0.08	-0.83	-0.64	0.048401
YDR469W_ORF	YDR469W	SDC1	chromatin silencing at telomere*	n	-0.6	-0.68	-0.63	-0.636667	0.00134
YEL065W_ORF	YEL065W	SIT1	iron ion homeostasis*	-0.49	-0.27	-0.85	-0.93	-0.635	0.026209
YDR449C_ORF	YDR449C	UTP6	ribosome biogenesis and assembly*	-0.26	-0.56	-0.58	-1.12	-0.63	0.038918
YOR216C_ORF	YOR216C	RUD3	ER to Golgi vesicle-mediated transport	-0.73	-0.38	-0.39	-1.01	-0.6275	0.025439
YOR281C_ORF	YOR281C	PLP2	positive regulation of transcription from RNA polymerase II promoter by pheromones	-0.88	-0.4	-0.38	-0.83	-0.6225	0.019066
YPL276W_ORF	YPL276W	YPL276W	formate catabolic process	-0.79	-0.87	-0.21	-0.62	-0.6225	0.024121
YAR071W_ORF	YAR071W	PHO11	phosphate metabolic process	-0.72	-0.38	-0.41	-0.97	-0.62	0.021268
YBR191W_ORF	YBR191W	RPL21A	translation	-1.12	-0.49	-0.45	-0.41	-0.6175	0.03502
YPR016W-A_ORF	YPR016W-A	n	n	-0.78	-0.62	-0.55	-0.52	-0.6175	0.001778
YGR064W_ORF	YGR064W	n	n	-0.84	-0.66	-0.21	-0.74	-0.6125	0.021731
YMR069W_ORF	YMR069W	NAT4	histone acetylation	-0.77	-0.84	-0.27	-0.57	-0.6125	0.017242
YOL015W_ORF	YOL015W	IRC10	biological_process	-0.47	-0.44	-0.8	-0.71	-0.605	0.006455
YER145C_ORF	YER145C	FTR1	high affinity iron ion transport	-0.17	-0.74	-0.56	-0.94	-0.6025	0.034759
YER177W_ORF	YER177W	BMH1	sporulation (sensu Fungi)*	-0.86	-0.35	-0.3	-0.87	-0.595	0.031822
YLR424W_ORF	YLR424W	SPP382	nuclear mRNA splicing, via spliceosome*	-0.39	-0.28	-0.79	-0.91	-0.5925	0.030133
YGR084C_ORF	YGR084C	MRP13	translation	-0.72	-0.35	-0.4	-0.88	-0.5875	0.019171
