# Supplementary material for: Defining potentially conserved RNA regulons of homologous zinc-finger RNA-binding proteins
Source: Genome Biol. 2011 Jan 13;12(1):R3. doi: 10.1186/gb-2011-12-1-r3 (PMC3091301; doi:10.1186/gb-2011-12-1-r3)
Supplement: Additional file 11 — Raw qMS data comparing protein levels from cells overexpressing GIS2 with control cells. Experimentally defined Gis2p targets are indicated in a separate column. A list of significantly up-regulated and down-regulated genes (1.5-fold, P < 0.05) and a GO enrichment analysis are given in separate worksheets. [file gb-2011-12-1-r3-S11.XLS]

## Sheet: qMS data
YORF	Gene Name	MS 1 log2	MS 2 log2	MS 3 log2	Average log2 MS	p-value	Gis2 target (1=yes)
YNL255C	GIS2	3.18903	4.15866	3.33628	3.56133	0.007099	1
YDL235C	YPD1	n	2.68257	3.12433	2.90345	0.048338
YOL143C	RIB4	3.87873	2.68482	1.51602	2.69319	0.058562	1
YGR279C	SCW4	3.03738	1.57531	3.35191	2.65487	0.039976	1
YIL015W	BAR1	2.31034	2.57773	2.87971	2.58926	0.00401
YDL092W	SRP14	n	2.52105	n	2.52105	1	1
YBR151W	APD1	2.47249	n	n	2.47249	1
YHR103W	SBE22	2.3505	n	n	2.3505	1
YHR132C	ECM14	n	2.10098	n	2.10098	1
YLR287C-A	RPS30A	5.80839	-0.577767	1.02148	2.08403	0.390854
YOR275C	RIM20	n	3.15543	0.910733	2.03308	0.321118
YGR119C	NUP57	n	2.7866	1.24489	2.01574	0.23253
YMR305C	SCW10	2.77189	0.526069	2.45943	1.91913	0.111898
YBR162C	TOS1	1.8679	1.07039	2.50589	1.81473	0.048575
YKL145W	RPT1	n	1.76553	n	1.76553	1	1
YGL028C	SCW11	1.45943	2.06695	1.73552	1.75397	0.009877
YNR067C	DSE4	1.58015	1.1375	1.26303	1.32689	0.00971
YPR188C	MLC2	1.4957	1.63691	0.757023	1.29654	0.041539	1
YBR299W	MAL32	2.88166	n	-0.415037	1.23331	0.591064
YLR300W	EXG1	1.50589	1.33914	0.807355	1.21746	0.028651
YEL025C	YEL025C	1.21412	1.26903	1.12433	1.2025	0.001228
YNR057C	BIO4	0.454176	1.59455	1.51096	1.18656	0.083808	1
YJL173C	RFA3	-0.184425	3.76129	-0.0588937	1.17266	0.460713
YGR037C	ACB1	1.65076	0.831877	0.992768	1.15847	0.043711
YGR143W	SKN1	1.07039	1.29866	1.01436	1.1278	0.005891
YKL180W	RPL17A	1.79494	1.09085	0.400538	1.09544	0.112664
YEL051W	VMA8	1.38957	1.07039	0.799087	1.08635	0.023797	1
YER146W	LSM5	1.1177	n	1.02148	1.06959	0.028616	1
YNL231C	PDR16	n	1.0635	n	1.0635	1	1
YMR120C	ADE17	2.15704	-0.104697	n	1.02617	0.530876
YLR075W	RPL10	1.34483	0.978196	0.659925	0.994316	0.037398	1
YNL309W	STB1	0.879706	0.910733	1.1635	0.984646	0.008229
YBL032W	HEK2	0.918386	n	1.03562	0.977005	0.038149
YNL015W	PBI2	1.54102	0.0565835	1.31615	0.971249	0.170224
YDR045C	RPC11	n	0.963474	n	0.963474	1
YPL273W	SAM4	1.73985	0.389567	0.713696	0.947704	0.145276
YLR389C	STE23	0.970854	n	0.910733	0.940793	0.020335
YGR027C	RPS25A	1.23266	0.847997	0.731183	0.93728	0.025143
YNL259C	ATX1	0.757023	0.757023	1.29278	0.935609	0.034556
YJL184W	GON7	0.731183	1.1177	0.925999	0.924959	0.014242	1
YGR282C	BGL2	0.790772	0.584963	1.35614	0.910626	0.058525
YMR058W	FET3	0.879706	n	n	0.879706	1
YBR085C-A	n	0.687061	1.17632	0.773996	0.879127	0.028151
YKR074W	YKR074W	1.1635	1.07039	0.356144	0.863344	0.077275
YLR180W	SAM1	1.33914	0.713696	0.536053	0.862962	0.071243
YCL024W	KCC4	0.903038	1.43296	0.238787	0.858262	0.130934
YIL148W	RPL40A	0.669027	1.04963	0.83996	0.852872	0.016248	1
YJR105W	ADO1	1.13093	0.687061	0.722466	0.846819	0.02714
YGR205W	YGR205W	0.250962	1.69599	0.575312	0.840756	0.194746
YIL008W	URM1	0.925999	1.04264	0.536053	0.834899	0.032048	1
YGL106W	MLC1	0.887525	1.07724	0.536053	0.833607	0.034318	1
YOR265W	RBL2	2.63459	-0.0588937	-0.104697	0.823667	0.459061	1
YBR059C	AKL1	-0.321928	2.04614	0.669027	0.797747	0.365208
YFL014W	HSP12	0.263034	0.632268	1.43296	0.776087	0.153609
YER148W	SPT15	0.757023	n	n	0.757023	1	1
YCR093W	CDC39	0.748461	n	n	0.748461	1
YDL125C	HNT1	1.1375	0.687061	0.411426	0.74533	0.072012
YHR146W	CRP1	1.86394	-0.286304	0.613532	0.730389	0.362072
YGR193C	PDX1	1.45943	0.31034	0.411426	0.727066	0.186356
YMR297W	PRC1	1.09761	0.263034	0.790772	0.717139	0.098694
YBL006C	LDB7	0.678072	n	n	0.678072	1	1
YPR008W	HAA1	0.678072	n	n	0.678072	1
YCL035C	GRX1	0.604071	1.0072	0.378512	0.663259	0.069002	1
YOL145C	CTR9	0.505891	0.815575	n	0.660733	0.146547
YER080W	FMP29	n	0.659925	n	0.659925	1
YLR441C	RPS1A	0.956057	0.632268	0.286881	0.625069	0.083719	1
YDR487C	RIB3	n	0.62293	n	0.62293	1
YMR230W	RPS10B	0.933573	n	0.31034	0.621956	0.29569
YOR340C	n	0.201634	n	1.02148	0.611557	0.37593
YDL004W	ATP16	0.536053	0.765535	0.526069	0.609219	0.016085
YIL061C	SNP1	1.09085	0.739848	-0.0144996	0.605401	0.204509
YNL045W	YNL045W	-0.286304	2.01078	0.0840643	0.602847	0.486343
YGR246C	BRF1	0.389567	0.815575	n	0.602571	0.216312
YGR192C	TDH3	1.34483	-0.0291463	0.485427	0.60037	0.272845
YML025C	YML6	n	0.594549	n	0.594549	1
YPR133W-A	n	0.83996	0.807355	0.124328	0.590548	0.127009
YKL129C	MYO3	0.516015	0.678072	0.575312	0.5898	0.006381	1
YBR017C	KAP104	n	n	0.584963	0.584963	1	1
YDR150W	NUM1	-0.888969	2.0072	0.632268	0.583498	0.557603
YLR179C	YLR179C	0.879706	0.422233	0.400538	0.567492	0.068137
YMR303C	ADH2	0.464668	0.731183	0.505891	0.567247	0.020662
YGR132C	PHB1	0.432959	0.545968	0.713696	0.564208	0.02026
YLL050C	COF1	0.495695	0.790772	0.389567	0.558678	0.043186
YLR200W	YKE2	0.432959	0.687061	0.555816	0.558612	0.016815
YGL123W	RPS2	0.695994	0.669027	0.31034	0.558454	0.04614
YDR155C	CPR1	0.475085	0.669027	0.526069	0.556727	0.010697
YJL172W	CPS1	0.263034	1.13093	0.275007	0.556324	0.192466
YLR295C	ATP14	0.176323	0.722466	0.757023	0.551937	0.099143
YJL002C	OST1	0.432959	0.111031	1.09085	0.544948	0.199339
YOR122C	PFY1	0.575312	0.565597	0.475085	0.538665	0.003492
YDR430C	CYM1	n	0.536053	n	0.536053	1	1
YLR438W	CAR2	-0.0439433	0.704872	0.941106	0.534012	0.213911
YIL138C	TPM2	0.650765	0.356144	0.594549	0.533819	0.027447	1
YHR021C	RPS27B	0.238787	0.956057	0.389567	0.528137	0.136722
YGR087C	PDC6	0.632268	0.495695	0.443607	0.523857	0.011335
YOR261C	RPN8	0.992768	0.214125	0.356144	0.521012	0.161501
YJR139C	HOM6	0.238787	0.85599	0.443607	0.512794	0.105768
YGL078C	DBP3	0.659925	0.0976108	0.773996	0.510511	0.134644
YDL192W	ARF1	0.887525	0.286881	0.31034	0.494916	0.127967	1
YJR017C	ESS1	0.773996	0.739848	-0.0291463	0.494899	0.199724
YDR294C	DPL1	0.739848	n	0.226509	0.483178	0.310863
YLR421C	RPN13	1.28688	0.0565835	0.0976108	0.480358	0.355942	1
YHR138C	YHR138C	n	0.464668	0.495695	0.480182	0.02056
YDR002W	YRB1	0.910733	0.344828	0.176323	0.477295	0.164666	1
YDL136W	RPL35B	0.584963	0.298658	0.536053	0.473225	0.033182
YNL208W	YNL208W	0.575312	0.275007	0.565597	0.471972	0.040919	1
YLR229C	CDC42	0.411426	0.526069	n	0.468748	0.077465
YER131W	RPS26B	0.400538	0.956057	0.0426443	0.466413	0.221308
YPL235W	RVB2	0.0703893	1.16993	0.15056	0.463625	0.320436
YKL216W	URA1	0.516015	0.321928	0.545968	0.461304	0.022397	1
YPL037C	EGD1	0.389567	0.739848	0.238787	0.456067	0.091586
YOR220W	YOR220W	n	0.505891	0.400538	0.453214	0.073663
YHR216W	IMD2	1.13093	-0.104697	0.321928	0.449387	0.340656
YLR356W	YLR356W	n	n	0.443607	0.443607	1
YGL103W	RPL28	0.910733	0.400538	0.0143553	0.441875	0.230821	1
YFR031C-A	RPL2A	0.695994	0.189034	0.432959	0.439329	0.095397
YFR006W	YFR006W	0.0565835	n	0.807355	0.431969	0.455455
YLR043C	TRX1	-0.120294	0.956057	0.454176	0.429979	0.300882
YHR137W	ARO9	n	0.555816	0.298658	0.427237	0.186105
YPL010W	RET3	0.378512	0.226509	0.669027	0.424682	0.082093
YFL016C	MDJ1	n	0.422233	n	0.422233	1
YIR037W	HYR1	0.594549	0.333424	0.298658	0.408877	0.0484
YDR044W	HEM13	0.443607	0.641546	0.124328	0.40316	0.115889
YHL003C	LAG1	0.739848	0.344828	0.111031	0.398569	0.16198
YOL070C	NBA1	-0.0588937	n	0.85599	0.398548	0.543732
YDR177W	UBC1	0.464668	0.321928	0.400538	0.395711	0.010706
YJL174W	KRE9	0.495695	0.344828	0.344828	0.395117	0.015816
YOR285W	YOR285W	0.400538	0.250962	0.526069	0.392523	0.038674
YDR031W	MIC14	-0.0144996	0.641546	0.545968	0.391005	0.196192	1
YHR200W	RPN10	0.189034	0.495695	0.485427	0.390052	0.06049
YPL127C	HHO1	0.411426	0.333424	0.422233	0.389028	0.005132
YJL200C	ACO2	0.0143553	0.863938	0.286881	0.388392	0.261109
YER065C	ICL1	-0.514573	0.963474	0.713696	0.387532	0.485561
YDR194C	MSS116	-0.0291463	0.831877	0.356144	0.386292	0.260997
YJL194W	CDC6	n	-0.0588937	0.823749	0.382428	0.545438
YPL240C	HSP82	0.124328	0.807355	0.214125	0.381936	0.21663	1
YOR063W	RPL3	0.782409	0.214125	0.137504	0.378012	0.204211
YGL068W	MNP1	0.124328	0.565597	0.443607	0.377844	0.102864
YNL177C	MRPL22	0.226509	n	0.526069	0.376289	0.241164
YOL154W	ZPS1	0.298658	0.85599	-0.0291463	0.375167	0.283613
YNL010W	YNL010W	0.956057	0.111031	0.0565835	0.374557	0.327122
YLR355C	ILV5	0.678072	0.15056	0.286881	0.371838	0.14299
YGR218W	CRM1	0.389567	0.613532	0.111031	0.371377	0.125071
YIL062C	ARC15	0.565597	0.298658	0.238787	0.367681	0.067209	1
YNL244C	SUI1	0.454176	0.400538	0.238787	0.3645	0.030124
YHR193C	EGD2	0.495695	0.31034	0.286881	0.364305	0.031328	1
YAR010C	n	0.505891	0.516015	0.0703893	0.364098	0.131416
YDR050C	TPI1	0.298658	0.565597	0.226509	0.363588	0.071886
YDR421W	n	0.526069	0.137504	0.422233	0.361935	0.089392
YNL135C	FPR1	-0.184425	0.807355	0.454176	0.359035	0.341602
YLR351C	NIT3	0.669027	0.765535	-0.37707	0.352497	0.436952	1
YLR109W	AHP1	0.594549	0.31034	0.15056	0.351816	0.113476
YML028W	TSA1	0.992768	-0.0892673	0.15056	0.351354	0.396316
YDR381W	YRA1	0.344828	0.31034	0.389567	0.348245	0.004309	1
YBL015W	ACH1	0.0703893	0.739848	0.226509	0.345582	0.229586
YGL219C	MDM34	0.344828	n	n	0.344828	1
YML012W	ERV25	n	0.485427	0.201634	0.34353	0.249369	1
YDR502C	SAM2	0.454176	0.321928	0.250962	0.342355	0.028944
YBR118W	TEF2	0.773996	0.0565835	0.176323	0.335634	0.269532
YGL087C	MMS2	-0.251539	0.918386	n	0.333424	0.670192
YJR144W	MGM101	0.137504	0.704872	0.15056	0.330978	0.218732	1
YER043C	SAH1	0.632268	0.0703893	0.286881	0.329846	0.181348
YPL225W	YPL225W	0.201634	0.298658	0.485427	0.328573	0.058645	1
YKL193C	SDS22	0.263034	0.137504	0.584963	0.3285	0.132593
YBR019C	GAL10	0.443607	0.344828	0.176323	0.321586	0.054136
YDR394W	RPT3	0.0565835	0.823749	0.0840643	0.321466	0.329129
YDR513W	GRX2	0.214125	0.432959	0.31034	0.319141	0.037189
YGL066W	SGF73	n	0.887525	-0.251539	0.317993	0.675818
YPL111W	CAR1	-0.340075	0.516015	0.748461	0.308134	0.450146
YLR038C	COX12	-0.104697	0.704872	0.31034	0.303505	0.323659
YEL034W	HYP2	0.443607	0.0703893	0.389567	0.301188	0.122594
YGR254W	ENO1	0.464668	0.214125	0.214125	0.297639	0.070505
YPL131W	RPL5	0.941106	-0.120294	0.0565835	0.292465	0.467026
YJR069C	HAM1	0.575312	-0.37707	0.678072	0.292105	0.476194	1
YGR209C	TRX2	0.485427	0	0.389567	0.291665	0.18836
YDL137W	ARF2	0.344828	0.321928	0.201634	0.289463	0.022738	1
YNR001C	CIT1	-0.184425	0.475085	0.575312	0.288658	0.349483	1
YDR063W	YDR063W	-1.12029	1.69599	n	0.28785	0.871632
YGL242C	YGL242C	0.238787	0.201634	0.422233	0.287551	0.051896
YNL160W	YGP1	0.298658	0.378512	0.176323	0.284498	0.040154
YLR384C	IKI3	0.411426	0.238787	0.176323	0.275512	0.059382	1
YDL130W	RPP1B	0.163499	0.454176	0.201634	0.273103	0.095771	1
YDR510W	SMT3	0.0703893	0.400538	0.333424	0.268117	0.116935
YLR264W	RPS28B	0.226509	0.443607	0.111031	0.260382	0.116241
YDR328C	SKP1	0.0565835	0.422233	0.298658	0.259158	0.137224	1
YLR304C	ACO1	-0.0588937	0.286881	0.545968	0.257985	0.278769
YDR129C	SAC6	0.978196	-0.234465	0.0285692	0.257433	0.556908
YGL253W	HXK2	0.895303	-0.168123	0.0426443	0.256608	0.512628
YNL036W	NCE103	0.356144	0.298658	0.111031	0.255278	0.074747
YBR269C	FMP21	-0.120294	0.432959	0.443607	0.252091	0.308506	1
YER050C	RSM18	n	0.250962	n	0.250962	1
YNL012W	SPO1	n	0.250962	n	0.250962	1
YDL055C	PSA1	0.422233	0.201634	0.124328	0.249398	0.107762
YCL057C-A	YCL057C-A	0.575312	0.201634	-0.0291463	0.249267	0.292596
YEL011W	GLC3	-0.152003	0.757023	0.137504	0.247508	0.453389
YPL059W	GRX5	-0.234465	0.713696	0.263034	0.247422	0.461585
YGR286C	BIO2	-0.599462	0.575312	0.765535	0.247128	0.621128
YFL039C	ACT1	0.286881	0.286881	0.163499	0.245754	0.026882
YGL148W	ARO2	-0.0588937	0.584963	0.201634	0.242568	0.324029
YGL037C	PNC1	0.0285692	0.422233	0.275007	0.241936	0.169718
YMR169C	ALD3	n	0.238787	n	0.238787	1
YLR029C	RPL15A	0.0976108	0.344828	0.263034	0.235158	0.083773	1
YLR301W	YLR301W	0.263034	0.31034	0.124328	0.232568	0.053057
YBR143C	SUP45	0.226509	0.333424	0.137504	0.232479	0.05454
YOL133W	HRT1	0.516015	0.137504	0.0426443	0.232054	0.24974	1
YFR011C	YFR011C	0.163499	0.263034	0.263034	0.229856	0.020206	1
YLR100W	ERG27	0.263034	0.356144	0.0703893	0.229856	0.111946	1
YAL005C	SSA1	0.286881	0.250962	0.137504	0.225115	0.037739
YLR335W	NUP2	0.176323	0.367371	0.124328	0.222674	0.094723
YDR110W	FOB1	0.632268	0.201634	-0.168123	0.221926	0.438527
YER009W	NTF2	-0.0740006	0.378512	0.356144	0.220218	0.273416
YGL202W	ARO8	0.378512	-0.0439433	0.321928	0.218832	0.240178
YOL086C	ADH1	0.111031	0.367371	0.176323	0.218242	0.104993
YDL100C	GET3	0.367371	0.0426443	0.226509	0.212175	0.152625
YGL187C	COX4	0.0143553	0.333424	0.275007	0.207595	0.168523
YNL079C	TPM1	-0.0291463	0.176323	0.475085	0.20742	0.292215	1
YJR104C	SOD1	0.263034	0.250962	0.0976108	0.203869	0.061937
YHR005C-A	MRS11	-0.104697	0.422233	0.286881	0.201472	0.330336	1
YOR374W	ALD4	-0.104697	0.321928	0.378512	0.198581	0.322674
YFL010C	WWM1	0.137504	0.124328	0.321928	0.194587	0.092743
YGR240C	PFK1	0.263034	0.0565835	0.263034	0.194217	0.105966
YDL065C	PEX19	-0.321928	-0.104697	0.992768	0.188714	0.688375
YBR072W	HSP26	-0.0588937	0.31034	0.31034	0.187262	0.267542
YDR342C	HXT7	0.516015	-0.0144996	0.0565835	0.186033	0.379526
YMR167W	MLH1	-0.0291463	0.124328	0.454176	0.183119	0.327722
YOR039W	CKB2	0.0976108	0.333424	0.111031	0.180689	0.141933	1
YKR095W-A	PCC1	-0.168123	n	0.526069	0.178973	0.696922
YNL067W	RPL9B	0.201634	0.422233	-0.0892673	0.1782	0.352044
YHR018C	ARG4	-0.395929	0.765535	0.163499	0.177702	0.649137
YBL072C	RPS8A	0.111031	0.31034	0.111031	0.177468	0.116216	1
YIR006C	PAN1	n	-0.0892673	0.443607	0.17717	0.626419
YML078W	CPR3	-0.358454	0.650765	0.238787	0.177032	0.60708
YLR244C	MAP1	1.33342	-0.713119	-0.0892673	0.177013	0.797597
YBR247C	ENP1	0.176323	n	n	0.176323	1	1
YOR332W	VMA4	0.263034	0.189034	0.0703893	0.174153	0.090003	1
YLR060W	FRS1	0.321928	0.15056	0.0426443	0.171711	0.169113
YJR070C	LIA1	0.0143553	n	0.321928	0.168142	0.471631
YHR001W-A	QCR10	-0.104697	0.321928	0.286881	0.168037	0.344091
YMR311C	GLC8	-0.184425	0.389567	0.298658	0.167934	0.445306	1
YKL056C	TMA19	0.15056	0.214125	0.137504	0.167396	0.019408
YGL062W	PYC1	-0.120294	0.298658	0.321928	0.166764	0.365607
YOR198C	BFR1	0.286881	0.0976108	0.111031	0.165174	0.113538
YER091C	MET6	-0.0439433	0.286881	0.250962	0.164633	0.256803
YKL142W	MRP8	-0.136062	0.464668	0.163499	0.164035	0.444041	1
YOR096W	RPS7A	0.0285692	0.0976108	0.356144	0.160775	0.248154
YER069W	ARG5,6	-0.37707	0.695994	n	0.159462	0.816084
YDR399W	HPT1	0	0.226509	0.250962	0.159157	0.184572
YOR080W	DIA2	-0.251539	0.475085	0.250962	0.158169	0.538218
YDL171C	GLT1	-0.251539	0.400538	0.31034	0.153113	0.531199
YKL213C	DOA1	0.214125	-0.152003	0.389567	0.150563	0.444913	1
YHL034C	SBP1	0.286881	0.176323	-0.0144996	0.149568	0.231385	1
YBR149W	ARA1	0.411426	0.111031	-0.0740006	0.149486	0.40138
YML106W	URA5	0.0565835	0.201634	0.189034	0.149084	0.084714
YNL055C	POR1	0.238787	0.124328	0.0840643	0.14906	0.084583
YDR519W	FPR2	-0.234465	0.226509	0.454176	0.14874	0.539187	1
YBR018C	GAL7	0.0285692	0.263034	0.15056	0.147388	0.161411
YMR207C	HFA1	-0.168123	0.250962	0.344828	0.142556	0.461387	1
YNL189W	SRP1	0	0.189034	0.226509	0.138514	0.186804
YFR014C	CMK1	-0.0892673	0.356144	0.137504	0.134793	0.404513
YMR083W	ADH3	-0.136062	0.454176	0.0840643	0.13406	0.517775
YDL082W	RPL13A	0.226509	-0.217591	0.389567	0.132828	0.54025	1
YLR448W	RPL6B	-0.251539	-0.415037	1.0635	0.132309	0.803966
YMR116C	ASC1	0.189034	0.0565835	0.15056	0.132059	0.078437
YHR039C-A	VMA10	0.0840643	0.111031	0.189034	0.128043	0.055442	1
YNR016C	ACC1	-0.168123	0.356144	0.189034	0.125685	0.501676
YMR276W	DSK2	-0.120294	0.238787	0.250962	0.123151	0.418318
YGL097W	SRM1	0.378512	0.189034	-0.200913	0.122211	0.54806
YCL040W	GLK1	0.356144	0.0840643	-0.0740006	0.122069	0.433677
YML073C	RPL6A	0.0565835	0.367371	-0.0588937	0.121687	0.439953
YAR014C	BUD14	2.03914	-0.971431	-0.713119	0.118196	0.913568
YPL117C	IDI1	-0.136062	0.238787	0.250962	0.117896	0.45133
YKR046C	PET10	-0.599462	0.903038	0.0285692	0.110715	0.82314
YDR427W	RPN9	-0.104697	0.137504	0.298658	0.110488	0.445394
YPR016C	TIF6	-0.152003	0.250962	0.226509	0.108489	0.49305
YDR041W	RSM10	-0.0588937	0.584963	-0.217591	0.102826	0.715901
YOR230W	WTM1	-0.136062	0.400538	0.0426443	0.102374	0.582944
YHR174W	ENO2	0.344828	-0.168123	0.124328	0.100345	0.569023
YCR053W	THR4	0.189034	0.111031	0	0.100022	0.209767
YGL031C	RPL24A	0.443607	-0.340075	0.189034	0.0975217	0.713736
YAL038W	CDC19	0.0426443	-0.152003	0.400538	0.0970597	0.60952
YCR012W	PGK1	0.15056	0.137504	0	0.0960211	0.184341
YDR471W	RPL27B	0.0703893	0.0143553	0.201634	0.0954595	0.227557	1
YNL096C	RPS7B	0.432959	-0.136062	-0.0144996	0.0941328	0.640929
YBL099W	ATP1	-0.184425	0.250962	0.214125	0.0935539	0.571262
YDR091C	RLI1	0.137504	0.0976108	0.0426443	0.0925862	0.078027
YAR073W	n	-0.0144996	0.124328	0.163499	0.0911091	0.233625
YIL034C	CAP2	0.0426443	-0.0291463	0.250962	0.0881532	0.404088
YOR027W	STI1	0.124328	0.111031	0.0285692	0.0879762	0.098988
YLR432W	IMD3	0.0565835	0.0565835	0.15056	0.0879089	0.106985
YKL067W	YNK1	-0.104697	0.201634	0.163499	0.0868117	0.462817
YDL120W	YFH1	-0.104697	0.214125	0.15056	0.0866624	0.467566
YHR009C	YHR009C	0.275007	n	-0.104697	0.0851548	0.73158
YOL039W	RPP2A	-0.0588937	0.201634	0.111031	0.0845905	0.383348
YGR116W	SPT6	n	0.0840643	n	0.0840643	1	1
YPR154W	PIN3	0	0.137504	0.111031	0.0828449	0.188096
YGR118W	RPS23A	0.0840643	0.201634	-0.0439433	0.0805849	0.373621
YPL145C	KES1	0.275007	-0.104697	0.0703893	0.080233	0.540699
YBR020W	GAL1	-0.104697	0.176323	0.163499	0.0783747	0.482397
YBR140C	IRA1	0.594549	-0.577767	0.214125	0.0769688	0.844303
YLR249W	YEF3	0.111031	0.0703893	0.0426443	0.0746883	0.063983	1
YCL050C	APA1	0.124328	0.0840643	0.0143553	0.0742492	0.146999
YHR203C	RPS4B	0.0976108	0	0.124328	0.0739796	0.189356
YGR232W	NAS6	0.15056	-0.0291463	0.0976108	0.073008	0.304376	1
YJR065C	ARP3	-0.0588937	0.15056	0.124328	0.071998	0.388544
YBR286W	APE3	0.0285692	0.286881	-0.104697	0.070251	0.603294
YHR102W	KIC1	-0.136062	0	0.344828	0.069589	0.674856
YDR429C	TIF35	0.0703893	-0.268817	0.389567	0.0637131	0.769383	1
YKL148C	SDH1	-0.0892673	0.250962	0.0285692	0.0634211	0.589953
YOR197W	MCA1	-0.0144996	0	0.201634	0.0623781	0.465547
YPR110C	n	0.189034	0.214125	-0.217591	0.0618557	0.701622	1
YBR011C	IPP1	-0.0892673	0.333424	-0.0588937	0.0617542	0.694531
YOR232W	MGE1	0.137504	n	-0.0144996	0.061502	0.566884	1
YPL173W	MRPL40	0.475085	-0.0740006	-0.217591	0.0611643	0.799264
YER057C	HMF1	-0.577767	0.545968	0.214125	0.0607754	0.872134
YOR251C	YOR251C	-0.0144996	0.163499	0.0285692	0.0591894	0.384669
YPL262W	FUM1	-0.415037	0.137504	0.454176	0.0588806	0.838229
YDL110C	TMA17	-0.200913	0.111031	0.263034	0.0577177	0.713649
YER055C	HIS1	0.0565835	n	n	0.0565835	1	1
YJR016C	ILV3	0.0976108	0	0.0703893	0.056	0.194015
YEL060C	PRB1	0.584963	-0.184425	-0.234465	0.0553576	0.853979
YOR259C	RPT4	0.367371	-0.0740006	-0.136062	0.0524363	0.772196
YKL016C	ATP7	0.0426443	0.0565835	0.0565835	0.0519371	0.007909
YBR142W	MAK5	n	0.176323	-0.0740006	0.0511611	0.752969
YBR048W	RPS11B	0.124328	0	0.0285692	0.0509658	0.308015
YBR089C-A	NHP6B	n	-0.0892673	0.189034	0.0498832	0.780867
YJL052W	TDH1	-0.200913	0.275007	0.0703893	0.0481612	0.760142
YOR286W	FMP31	-0.104697	0.495695	-0.251539	0.0464863	0.857653
YOR095C	RKI1	0.137504	0.0143553	-0.0144996	0.0457864	0.429502	1
YGR250C	YGR250C	n	1.09085	-1	0.0454267	0.972355
YOR136W	IDH2	-0.217591	0.367371	-0.0144996	0.0450934	0.817181
YOR022C	YOR022C	n	0.0426443	n	0.0426443	1
YJR135W-A	TIM8	-0.152003	0.0285692	0.250962	0.0425092	0.750237
YKL085W	MDH1	-0.251539	0.163499	0.214125	0.0420283	0.8025
YOR369C	RPS12	0.0285692	-0.0439433	0.137504	0.0407098	0.520833	1
YGL008C	PMA1	0.0703893	0.124328	-0.0740006	0.040239	0.566832
YPR159W	KRE6	-0.136062	0.214125	n	0.0390316	0.860369
YLL001W	DNM1	-0.0439433	0.15056	0	0.0355388	0.607533
YOR046C	DBP5	0.516015	-0.321928	-0.0892673	0.0349399	0.901552
YAL003W	EFB1	-0.434403	0.263034	0.275007	0.0345462	0.896391	1
YPL106C	SSE1	0.0285692	0.0143553	0.0565835	0.0331693	0.116031
YOL038W	PRE6	-0.37707	0.815575	-0.340075	0.0328101	0.940848	1
YJR123W	RPS5	-0.0291463	0.0840643	0.0426443	0.0325208	0.429104	1
YDL181W	INH1	-0.268817	0.163499	0.201634	0.0321053	0.851196
YDR298C	ATP5	-0.168123	0.137504	0.124328	0.0312363	0.783813
YER030W	CHZ1	-0.152003	0.214125	n	0.0310609	0.893002	1
YBL036C	YBL036C	0.0285692	n	n	0.0285692	1	1
YKR026C	GCN3	0.0285692	n	n	0.0285692	1	1
YMR229C	RRP5	-0.358454	0.495695	-0.0588937	0.0261158	0.926395
YLR216C	CPR6	-0.0740006	0.137504	0.0143553	0.0259527	0.713337
YKL190W	CNB1	0.137504	n	-0.0892673	0.0241181	0.866573	1
YKL117W	SBA1	-0.136062	0.0703893	0.137504	0.0239438	0.798535	1
YPL091W	GLR1	0.545968	-0.599462	0.124328	0.0236115	0.950145	1
YNL071W	LAT1	0.0976108	-0.0439433	0.0143553	0.0226742	0.636376
YDL170W	UGA3	-0.577767	0.62293	n	0.0225817	0.976066
YDL168W	SFA1	-0.268817	0.31034	n	0.0207617	0.954435
YOL109W	ZEO1	-0.152003	-0.0740006	0.286881	0.0202925	0.894448
YLR044C	PDC1	0.176323	-0.0588937	-0.0588937	0.0195118	0.826693
YLR175W	CBF5	0.176323	-0.0740006	-0.0439433	0.0194596	0.828216	1
YER178W	PDA1	0.0703893	-0.0291463	0.0143553	0.0185328	0.585948
YJL026W	RNR2	0.0285692	0.0703893	-0.0439433	0.0183384	0.63807
YFL045C	SEC53	-0.0892673	-0.0740006	0.214125	0.0169523	0.879417
YBR222C	PCS60	0.137504	0.0143553	-0.104697	0.0157205	0.842988
YBL022C	PIM1	0.0143553	n	n	0.0143553	1
YHR063C	PAN5	0.956057	0.0285692	-0.943416	0.0137364	0.98229
YFR044C	DUG1	0.0840643	-0.0144996	-0.0291463	0.0134728	0.74114
YNL200C	YNL200C	-0.321928	0.250962	0.111031	0.0133549	0.945318
YBL026W	LSM2	0.0285692	0.0703893	-0.0588937	0.0133549	0.759352
YJL177W	RPL17B	0.201634	-0.0740006	-0.0892673	0.0127886	0.904768
YDL084W	SUB2	0.0840643	0.0703893	-0.120294	0.0113865	0.87883
YDR382W	RPP2B	-0.168123	-0.0740006	0.275007	0.0109612	0.942593
YHR037W	PUT2	-0.0588937	0.163499	-0.0740006	0.0102015	0.906452
YOR021C	YOR021C	0.163499	-0.0144996	-0.120294	0.00956831	0.91856	1
YDR226W	ADK1	0.0703893	-0.0291463	-0.0144996	0.00891447	0.800905
YMR079W	SEC14	0.0426443	-0.0588937	0.0426443	0.00879833	0.819216
YDL215C	GDH2	-0.473931	0.0976108	0.400538	0.00807251	0.977741
YHR027C	RPN1	0.378512	-0.494109	0.137504	0.00730203	0.980158	1
YLR420W	URA4	0.0840643	0.0565835	-0.120294	0.00678452	0.925288
YKL010C	UFD4	-0.136062	-0.514573	0.669027	0.00613068	0.987579
YDR033W	MRH1	0.111031	-0.136062	0.0426443	0.00587137	0.94373
YEL031W	SPF1	0.226509	-0.120294	-0.0892673	0.00564899	0.963969
YGR180C	RNR4	-0.0439433	0.0565835	0	0.00421339	0.898136
YEL071W	DLD3	-0.234465	0.0703893	0.176323	0.00408228	0.976562
YFL022C	FRS2	0.0143553	-0.0588937	0.0565835	0.00401504	0.916136
YIL155C	GUT2	-0.251539	-0.104697	0.367371	0.00371164	0.985944
YBR031W	RPL4A	0.250962	-0.217591	-0.0291463	0.00140793	0.992685
YBR078W	ECM33	0.15056	-0.0439433	-0.104697	0.00063965	0.994123
YNR032C-A	HUB1	-0.286304	n	0.286881	0.000288481	0.999359	1
YBR111C	YSA1	n	n	0	0	1
YPR002W	PDH1	0	n	n	0	1
YCR020W-B	HTL1	-0.666576	0.15056	0.516015	-4.80899e-07	0.999999	1
YJR088C	YJR088C	0.790772	-0.915936	0.124328	-0.000278521	0.999603	1
YDR385W	EFT2	0.124328	-0.0588937	-0.0740006	-0.00285538	0.968339
YMR012W	CLU1	-0.136062	0.124328	0	-0.00391114	0.963243
YGR167W	CLC1	0.0143553	0	-0.0291463	-0.00493035	0.73716	1
YKL035W	UGP1	0.176323	-0.0588937	-0.136062	-0.00621082	0.953303
Q0045	COX1	-0.395929	0.226509	0.15056	-0.00628682	0.977331
YMR226C	TMA29	-0.0892673	-0.0588937	0.124328	-0.0079443	0.916095
YPR187W	RPO26	-0.0439433	-0.136062	0.15056	-0.00981507	0.918124	1
YMR105C	PGM2	-0.358454	0.15056	0.176323	-0.0105238	0.957303
YHL001W	RPL14B	-0.104697	0.0143553	0.0565835	-0.0112529	0.837407
YOR061W	CKA2	-0.0144996	-0.200913	0.176323	-0.0130298	0.915697
YER044C	ERG28	-0.415037	-0.340075	0.713696	-0.0138057	0.97322
YBR256C	RIB5	0.604071	-0.810966	0.163499	-0.0144654	0.975541	1
YGR295C	COS6	-0.0439433	0	0	-0.0146478	0.42265
YDR300C	PRO1	0.0840643	0.0143553	-0.152003	-0.0178612	0.822503	1
YCR088W	ABP1	-0.0588937	-0.0144996	0.0143553	-0.0196793	0.453125
YNL104C	LEU4	0.214125	-0.0892673	-0.184425	-0.0198557	0.883956
YMR235C	RNA1	-0.621488	0.286881	0.275007	-0.0198667	0.953354	1
YOR184W	SER1	-0.251539	0.31034	-0.120294	-0.0204976	0.914901
YPR145W	ASN1	0.0143553	-0.120294	0.0426443	-0.0210982	0.715472
YDR341C	YDR341C	-0.0892673	-0.104697	0.124328	-0.0232122	0.783193
YLR259C	HSP60	-0.184425	0.0285692	0.0840643	-0.0239304	0.797498	1
YPL126W	NAN1	0.0565835	-0.200913	0.0703893	-0.0246466	0.806202
YEL024W	RIP1	-0.168123	-0.0588937	0.15056	-0.0254856	0.810745
YBR221C	PDB1	0.0840643	-0.168123	0	-0.0280195	0.741811
YER025W	GCD11	-0.0144996	-0.168123	0.0976108	-0.0283372	0.748228
YNL239W	LAP3	-0.395929	0.31034	0	-0.0285295	0.901772
YGR124W	ASN2	0.15056	-0.268817	0.0285692	-0.029896	0.832656
YDL051W	LHP1	0.15056	-0.120294	-0.120294	-0.0300096	0.771202	1
YBR181C	RPS6B	-0.0892673	-0.152003	0.15056	-0.0302369	0.774088	1
YOR323C	PRO2	-0.136062	0.0285692	0.0143553	-0.0310457	0.61527
YKL152C	GPM1	0.0976108	-0.0892673	-0.104697	-0.032118	0.670235
YLR258W	GSY2	-0.286304	0.0703893	0.111031	-0.0349612	0.80779
YGL191W	COX13	-0.152003	0.0143553	0.0285692	-0.0363595	0.594561
YOL123W	HRP1	-0.104697	0.163499	-0.168123	-0.0364405	0.754242	1
YOR298C-A	MBF1	-0.286304	0.250962	-0.0740006	-0.0364477	0.837234	1
YGL009C	LEU1	0.0565835	-0.0144996	-0.152003	-0.0366397	0.610281
YDR405W	MRP20	-0.0740006	0	n	-0.0370003	0.5
YML128C	MSC1	-1	0.443607	0.443607	-0.0375956	0.944839
YER015W	FAA2	-0.514573	-0.234465	0.632268	-0.0389234	0.920522
YPL154C	PEP4	-0.184425	-0.136062	0.201634	-0.0396174	0.775206
YGL135W	RPL1B	0	-0.321928	0.201634	-0.0400981	0.817165
YBL003C	HTA2	-0.168123	-0.136062	0.176323	-0.0426205	0.735454
YER049W	TPA1	-0.0439433	n	n	-0.0439433	1
YJR109C	CPA2	-0.599462	0.111031	0.356144	-0.0440956	0.891828
YKR001C	VPS1	-0.0740006	-0.0892673	0.0285692	-0.0448996	0.348779
YPL190C	NAB3	0.0285692	0.176323	-0.340075	-0.0450612	0.79682	1
YPL239W	YAR1	0.176323	-0.286304	-0.0291463	-0.0463759	0.762003	1
YLR370C	ARC18	0.584963	-0.556393	-0.168123	-0.0465179	0.902295
YEL037C	RAD23	-0.168123	0.0426443	-0.0144996	-0.0466593	0.535676
YOL151W	GRE2	0.0426443	n	-0.136062	-0.0467086	0.693355
YPL048W	CAM1	-0.152003	-0.152003	0.163499	-0.0468358	0.699635
YIL075C	RPN2	-0.184425	0.0143553	0.0285692	-0.0471667	0.563537	1
YMR205C	PFK2	-0.184425	0.0285692	0.0143553	-0.0471667	0.563537
YOR326W	MYO2	0.189034	n	-0.286304	-0.0486352	0.8715
YJL136C	RPS21B	-0.395929	0.0840643	0.163499	-0.0494552	0.803773	1
YMR011W	HXT2	n	0.0976108	-0.200913	-0.0516509	0.787913
YDR346C	SVF1	0.214125	-0.152003	-0.217591	-0.0518232	0.736796	1
YML079W	YML079W	-0.268817	0.214125	-0.104697	-0.0531298	0.743859	1
YJR080C	FMP26	0.111031	-0.104697	-0.168123	-0.0539296	0.588609
YJR137C	ECM17	-0.120294	-0.168123	0.124328	-0.0546963	0.607281
YLL009C	COX17	n	-0.168123	0.0565835	-0.0557696	0.70668	1
YML001W	YPT7	-0.0144996	-0.184425	0.0285692	-0.056785	0.474565
YLR192C	HCR1	-0.120294	-0.200913	0.15056	-0.0568824	0.646106
YBR121C	GRS1	-0.0588937	-0.251539	0.137504	-0.057643	0.658847	1
YGR155W	CYS4	-0.0439433	-0.0439433	-0.0892673	-0.0590513	0.059659
YJL217W	YJL217W	-0.0439433	-0.0439433	-0.0892673	-0.0590513	0.059659
YFL018C	LPD1	-0.217591	-0.0588937	0.0976108	-0.0596248	0.579587
YPL028W	ERG10	-0.234465	-0.0291463	0.0840643	-0.0598491	0.586642	1
YBR126C	TPS1	-0.136062	0.0143553	-0.0588937	-0.0602	0.299989
Q0250	COX2	-0.152003	-0.0740006	0.0426443	-0.0611198	0.392832
YDR071C	PAA1	0.0426443	-0.200913	-0.0291463	-0.0624716	0.4784
YJR133W	XPT1	0.516015	-0.454032	-0.251539	-0.0631851	0.850473
YHR043C	DOG2	-0.0439433	-0.0740006	-0.0740006	-0.0639815	0.023655
YHR128W	FUR1	-0.0588937	-0.0892673	-0.0439433	-0.0640348	0.040729
YIL041W	GVP36	-0.0892673	-0.0588937	-0.0439433	-0.0640348	0.040729
YML100W	TSL1	-0.104697	0.163499	-0.251539	-0.0642458	0.649798
YDR037W	KRS1	0.0426443	-0.168123	-0.0740006	-0.066493	0.38926
YGL006W	PMC1	-0.168123	0.0426443	-0.0740006	-0.066493	0.38926
YJL034W	KAR2	0.0285692	-0.321928	0.0840643	-0.0697649	0.638157
YJR121W	ATP2	-0.217591	-0.104697	0.111031	-0.0704192	0.541077
YFL030W	AGX1	-0.621488	0.201634	0.201634	-0.0727402	0.815747
YGR065C	VHT1	-0.556393	0.250962	0.0840643	-0.0737892	0.792568
YHL021C	FMP12	n	n	-0.0740006	-0.0740006	1
YPR035W	GLN1	-0.120294	-0.0740006	-0.0291463	-0.0744804	0.10544
YPR041W	TIF5	0	-0.321928	0.0976108	-0.0747724	0.615014
YPL061W	ALD6	-0.0892673	-0.136062	0	-0.0751096	0.200561	1
YBR006W	UGA2	n	-0.0144996	-0.136062	-0.0752806	0.432413
YOL040C	RPS15	-0.358454	0.298658	-0.168123	-0.0759728	0.734664
YPL004C	LSP1	-0.321928	-0.0144996	0.0976108	-0.0796056	0.590509
YDL145C	COP1	-0.0439433	-0.0588937	-0.136062	-0.0796329	0.108046
YHR025W	THR1	-0.136062	-0.0892673	-0.0144996	-0.0799428	0.152475
YMR186W	HSC82	-0.0291463	-0.168123	-0.0439433	-0.0804042	0.209617
YNR035C	ARC35	-0.0588937	-0.0144996	-0.168123	-0.0805053	0.219827
YOR310C	NOP58	-0.234465	0.0976108	-0.104697	-0.0805173	0.492331	1
YHR183W	GND1	0.226509	-0.234465	-0.234465	-0.0808073	0.651459
YHR113W	YHR113W	-0.184425	0.0143553	-0.0740006	-0.0813566	0.292726
YPL271W	ATP15	-0.136062	-0.168123	0.0565835	-0.0825336	0.360567
YNL121C	TOM70	-0.217591	-0.0740006	0.0426443	-0.0829826	0.385121
YFR037C	RSC8	-0.184425	-0.217591	0.15056	-0.0838188	0.549879	1
YHR064C	SSZ1	-0.120294	-0.0291463	-0.104697	-0.0847127	0.094931
YBR039W	ATP3	-0.395929	0.0426443	0.0976108	-0.0852245	0.639974
YLR270W	DCS1	0.0143553	-0.120294	-0.152003	-0.0859807	0.233838
YHL033C	RPL8A	-0.0740006	-0.184425	0	-0.0861417	0.249175
YDL014W	NOP1	-0.321928	0.214125	-0.152003	-0.0866021	0.638941	1
YHR051W	COX6	-0.473931	0	0.214125	-0.0866021	0.711572
YKR066C	CCP1	0.238787	-0.304006	-0.200913	-0.0887107	0.647318
YLR250W	SSP120	n	-0.0892673	n	-0.0892673	1	1
YLR354C	TAL1	-0.104697	-0.136062	-0.0291463	-0.0899684	0.105133
YMR072W	ABF2	-0.0291463	-0.434403	0.189034	-0.0915051	0.666085
YJR045C	SSC1	-0.168123	-0.395929	0.286881	-0.0923901	0.690496
YHR008C	SOD2	0.124328	-0.358454	-0.0439433	-0.0926897	0.579663
YGL238W	CSE1	-0.234465	-0.168123	0.124328	-0.0927533	0.488626
YGR159C	NSR1	0.0565835	-0.184425	-0.152003	-0.0932814	0.342148
YHR007C	ERG11	-0.713119	0.189034	0.238787	-0.0950994	0.78758
YJL068C	YJL068C	-0.514573	0.389567	-0.168123	-0.0977097	0.746248
YJL167W	ERG20	-0.168123	0.0565835	-0.184425	-0.0986546	0.332231
YBR191W	RPL21A	0.0976108	0.0976108	-0.494109	-0.0996292	0.66364
YGL070C	RPB9	-0.286304	n	0.0840643	-0.10112	0.681814
YKL060C	FBA1	-0.0740006	-0.200913	-0.0291463	-0.101353	0.187583
YEL021W	URA3	-0.0144996	-0.0892673	-0.200913	-0.10156	0.201617
YBL045C	COR1	-0.321928	0	0.0143553	-0.102524	0.448942
YDR454C	GUK1	-0.473931	0.0143553	0.15056	-0.103005	0.641371
YMR128W	ECM16	-0.621488	0.0976108	0.214125	-0.103251	0.730892	1
YPR118W	n	-0.184425	0.0426443	-0.168123	-0.103301	0.293277
YML008C	ERG6	0	-0.251539	-0.0588937	-0.103477	0.306235	1
YGR074W	SMD1	-0.152003	0.275007	-0.434403	-0.1038	0.664662
YBR025C	OLA1	-0.120294	-0.0740006	-0.120294	-0.104863	0.020976	1
YPR074C	TKL1	0.0703893	-0.200913	-0.184425	-0.104983	0.354418
YER165W	PAB1	-0.0588937	-0.0892673	-0.168123	-0.105428	0.083552
YHR208W	BAT1	-0.0588937	-0.184425	-0.0740006	-0.105773	0.116069
YNR050C	LYS9	-0.37707	0.0143553	0.0426443	-0.10669	0.513377
YNL099C	OCA1	-1.55639	0.485427	0.748461	-0.107502	0.896207	1
YAL044C	GCV3	-0.251539	-0.184425	0.111031	-0.108311	0.433365
YFR052W	RPN12	-0.217591	0.0565835	-0.168123	-0.10971	0.323124
YPL063W	TIM50	-0.104697	-0.0588937	-0.168123	-0.110571	0.073143
YMR099C	YMR099C	0.111031	-0.104697	-0.340075	-0.111247	0.483066
YLR118C	YLR118C	0.250962	-0.473931	n	-0.111485	0.81003
YDL103C	QRI1	-0.152003	0.0143553	-0.200913	-0.112853	0.225387
YBR218C	PYC2	-0.395929	0.0143553	0.0426443	-0.112976	0.508928
YAL060W	BDH1	0.485427	-0.577767	-0.251539	-0.114626	0.750404	1
YOR007C	SGT2	-0.152003	-0.0892673	-0.104697	-0.115323	0.025754	1
YGL122C	NAB2	-0.415037	0.189034	-0.120294	-0.115433	0.576101
YLR372W	SUR4	-0.0740006	-0.184425	-0.0892673	-0.115897	0.078525
YML010W	SPT5	-0.68966	0.356144	-0.0144996	-0.116005	0.741182	1
YDR148C	KGD2	-0.184425	-0.120294	-0.0439433	-0.116221	0.103464
YKL182W	FAS1	-0.184425	-0.136062	-0.0291463	-0.116544	0.126258
YOR335C	ALA1	-0.104697	-0.217591	-0.0291463	-0.117145	0.165779
YOL148C	SPT20	0	n	-0.234465	-0.117233	0.5
YAL012W	CYS3	-0.0291463	-0.234465	-0.0892673	-0.117626	0.193357
YOL077C	BRX1	0.344828	-0.514573	-0.184425	-0.118056	0.683614	1
YIL076W	SEC28	-0.0892673	-0.251539	-0.0144996	-0.118435	0.232571
YIL125W	KGD1	-0.268817	-0.0740006	-0.0144996	-0.119106	0.261096
YMR145C	NDE1	-0.268817	-0.120294	0.0285692	-0.120181	0.296493
YCR046C	IMG1	n	n	-0.120294	-0.120294	1
YKL181W	PRS1	-0.0439433	0.0565835	-0.37707	-0.121476	0.451811	1
YGR094W	VAS1	-0.184425	-0.0291463	-0.152003	-0.121858	0.123353
YOR239W	ABP140	0.0143553	-0.321928	-0.0588937	-0.122155	0.354124	1
YMR217W	GUA1	-0.434403	0.250962	-0.184425	-0.122622	0.60265
YLR058C	SHM2	0.15056	-0.268817	-0.251539	-0.123265	0.463222
YDL134C	PPH21	-0.0892673	-0.0291463	-0.251539	-0.123317	0.204486
YMR108W	ILV2	-0.104697	-0.251539	-0.0144996	-0.123579	0.215505	1
YGR086C	PIL1	-0.268817	-0.120294	0.0143553	-0.124919	0.266197
YBR169C	SSE2	0.111031	-0.217591	-0.268817	-0.125126	0.403343
YIL136W	OM45	-0.152003	-0.152003	-0.0740006	-0.126002	0.040041
YIL094C	LYS12	-0.234465	-0.200913	0.0565835	-0.126265	0.30332
YGL105W	ARC1	-0.152003	-0.0588937	-0.168123	-0.12634	0.065547
YJL121C	RPE1	-0.200913	-0.0588937	-0.120294	-0.1267	0.091166
YER006W	NUG1	-0.0740006	-0.217591	-0.0892673	-0.126953	0.108163	1
YDL075W	RPL31A	-0.340075	-0.340075	0.298658	-0.127164	0.610944	1
YBR109C	CMD1	-0.454032	-0.0291463	0.0976108	-0.128522	0.521603
YBR053C	YBR053C	-0.200913	n	-0.0588937	-0.129903	0.318473
YBL087C	RPL23A	-0.217591	-0.286304	0.111031	-0.130955	0.397325
YJL001W	PRE3	-0.395929	-0.0291463	0.0285692	-0.132169	0.424856
YLR106C	MDN1	0.0565835	-0.184425	-0.268817	-0.132219	0.307858	1
YPL068C	YPL068C	0.263034	0.124328	-0.785875	-0.132838	0.72544
YML120C	NDI1	-0.621488	0.250962	-0.0291463	-0.133224	0.656047
YDR388W	RVS167	-0.577767	n	0.31034	-0.133713	0.813799
YKL127W	PGM1	-0.200913	-0.152003	-0.0588937	-0.13727	0.081043
YCL043C	PDI1	-0.136062	-0.234465	-0.0439433	-0.138157	0.128643
YGR253C	PUP2	-0.234465	-0.0439433	-0.136062	-0.138157	0.128643	1
YDR019C	GCV1	0.0976108	-0.454032	-0.0588937	-0.138438	0.487782
YJR103W	URA8	0.584963	n	-0.862496	-0.138767	0.879399
YLR449W	FPR4	-0.120294	-0.268817	-0.0291463	-0.139419	0.184031	1
YBL002W	HTB2	-0.136062	-0.168123	-0.120294	-0.141493	0.009746
YGR019W	UGA1	-0.0144996	n	-0.268817	-0.141658	0.465695
YJR063W	RPA12	-0.200913	-0.321928	0.0976108	-0.141743	0.373437
YJR064W	CCT5	-0.0892673	-0.184425	-0.152003	-0.141898	0.036628
YGR204W	ADE3	-0.0740006	-0.251539	-0.104697	-0.143412	0.120184
YIL070C	MAM33	-0.340075	-0.136062	0.0426443	-0.144498	0.321297
YOR128C	ADE2	0.15056	0.0143553	-0.599462	-0.144849	0.594198
YLL026W	HSP104	-0.340075	-0.168123	0.0703893	-0.145936	0.344883
YNL247W	YNL247W	0.0565835	-0.395929	-0.104697	-0.148014	0.379897
YER177W	BMH1	-0.415037	0	-0.0291463	-0.148061	0.383623
YGL048C	RPT6	-0.200913	-0.184425	-0.0588937	-0.148077	0.080762	1
YCR051W	YCR051W	0.111031	-0.251539	-0.304006	-0.148171	0.373898	1
YDR092W	UBC13	-0.251539	-0.104697	-0.0892673	-0.148501	0.102883
YDL205C	HEM3	-0.234465	-0.0439433	-0.168123	-0.148844	0.11662
YDR152W	GIR2	-0.0291463	-0.268817	n	-0.148982	0.431243	1
YOR317W	FAA1	-0.666576	0.0285692	0.189034	-0.149658	0.626196
YBL024W	NCL1	-0.200913	-0.268817	0.0143553	-0.151791	0.217315
YNL216W	RAP1	-0.152003	n	n	-0.152003	1
YPL207W	TYW1	n	n	-0.152003	-0.152003	1	1
YLL024C	SSA2	-0.120294	-0.200913	-0.136062	-0.152423	0.025207
YPL210C	SRP72	-0.556393	n	0.250962	-0.152716	0.769754
YBL047C	EDE1	0	-0.494109	0.0285692	-0.15518	0.456939
YEL020W-A	TIM9	-0.340075	-0.168123	0.0426443	-0.155185	0.295911
YDR023W	SES1	-0.494109	-0.0144996	0.0426443	-0.155321	0.457784	1
YDL135C	RDI1	-0.0291463	-0.268817	-0.168123	-0.155362	0.154848
YKL150W	MCR1	-0.152003	-0.286304	-0.0291463	-0.155818	0.170761
YKL157W	APE2	-0.200913	-0.268817	0	-0.156576	0.191903
YGR034W	RPL26B	-0.321928	-0.0740006	-0.0740006	-0.156643	0.198509	1
YBR196C	PGI1	-0.415037	-0.0291463	-0.0291463	-0.157777	0.344783
YDR158W	HOM2	-0.321928	-0.304006	0.15056	-0.158458	0.413153
YML126C	ERG13	-0.234465	-0.0892673	-0.152003	-0.158579	0.063655
YML085C	TUB1	0.0703893	-0.268817	-0.286304	-0.161577	0.298566
YBL076C	ILS1	-0.152003	-0.152003	-0.184425	-0.16281	0.004377	1
YIL043C	CBR1	-0.136062	-0.136062	-0.217591	-0.163238	0.026615
YPR004C	YPR004C	-0.577767	0.321928	-0.234465	-0.163435	0.596602
YBR248C	HIS7	-0.200913	0.0143553	-0.304006	-0.163521	0.223355	1
YKR048C	NAP1	-0.184425	-0.217591	-0.0892673	-0.163761	0.05097	1
YKL091C	YKL091C	n	-0.268817	-0.0588937	-0.163855	0.362696
YPR036W	VMA13	-0.168123	-0.234465	-0.0892673	-0.163952	0.059712
YER052C	HOM3	-0.200913	-0.37707	0.0840643	-0.164639	0.345124
YGL207W	SPT16	-0.358454	-0.234465	0.0976108	-0.165103	0.349052
YGR130C	YGR130C	-0.37707	-0.104697	-0.0144996	-0.165422	0.268343
YMR242C	RPL20A	-0.268817	-0.0291463	-0.200913	-0.166292	0.14498
YNL315C	ATP11	-0.251539	-0.304006	0.0565835	-0.16632	0.277307
YKL120W	OAC1	0.189034	-0.234465	-0.454032	-0.166488	0.470736
YER036C	ARB1	-0.251539	-0.0144996	-0.234465	-0.166835	0.160408	1
YKR035W-A	DID2	n	0.378512	-0.713119	-0.167304	0.810652
YER090W	TRP2	0.0285692	-0.473931	-0.0588937	-0.168085	0.391485
YMR110C	HFD1	n	n	-0.168123	-0.168123	1
YKL073W	LHS1	-0.535332	0.0426443	-0.0144996	-0.169062	0.454929
YLR340W	RPP0	-0.321928	-0.136062	-0.0588937	-0.172294	0.158015
YGL026C	TRP5	-0.0588937	-0.321928	-0.136062	-0.172294	0.158015
YPL219W	PCL8	0.333424	-1.08927	0.238787	-0.172352	0.743517
YDR074W	TPS2	-0.395929	-0.136062	0.0143553	-0.172545	0.28657
YDL185W	TFP1	-0.251539	-0.268817	0	-0.173452	0.183953
YGR020C	VMA7	-0.184425	-0.0144996	-0.321928	-0.173617	0.190094
YIL109C	SEC24	-0.152003	-0.217591	-0.152003	-0.173866	0.015446
YDL067C	COX9	-0.577767	0.176323	-0.120294	-0.173913	0.510945
YML070W	DAK1	-0.434403	-0.0439433	-0.0439433	-0.174097	0.312839
YIL111W	COX5B	-0.37707	-0.321928	0.176323	-0.174225	0.426541
YGL173C	KEM1	-0.234465	-0.104697	-0.184425	-0.174529	0.043816
YOR020C	HSP10	-0.184425	-0.0892673	-0.251539	-0.175077	0.065299
YPL231W	FAS2	-0.286304	-0.168123	-0.0740006	-0.176143	0.103115
YLR314C	CDC3	-0.136062	-0.168123	-0.234465	-0.17955	0.025068	1
YMR314W	PRE5	-0.251539	-0.184425	-0.104697	-0.18022	0.051235
YML069W	POB3	-0.454032	-0.184425	0.0976108	-0.180282	0.375091	1
YGR234W	YHB1	0.0840643	-0.304006	-0.321928	-0.180623	0.30585
YBR094W	PBY1	0.0285692	-0.434403	-0.136062	-0.180632	0.314059
YER023W	PRO3	-0.340075	-0.217591	0.0143553	-0.181104	0.223532	1
YKL141W	SDH3	-0.37707	0.0143553	n	-0.181357	0.524225
YPR024W	YME1	-0.599462	0.250962	-0.200913	-0.183138	0.533677
YML118W	n	0.226509	-0.321928	-0.454032	-0.18315	0.472088
YOR168W	GLN4	-0.0588937	-0.340075	-0.152003	-0.183657	0.156507	1
YDR293C	SSD1	-0.251539	-0.120294	-0.184425	-0.185419	0.039313
YOL147C	PEX11	-0.621488	-0.234465	0.298658	-0.185765	0.55821
YNL241C	ZWF1	-0.200913	-0.286304	-0.0740006	-0.187072	0.093674
YCR002C	CDC10	-0.304006	-0.286304	0.0285692	-0.187247	0.22518
YJL190C	RPS22A	-0.473931	0	-0.0892673	-0.187733	0.325759
YJR059W	PTK2	-0.761213	0.0976108	0.0976108	-0.188664	0.577607
YML063W	RPS1B	-0.340075	-0.0740006	-0.152003	-0.188693	0.139432	1
YNL007C	SIS1	-0.0291463	-0.286304	-0.251539	-0.188996	0.14355	1
YPR062W	FCY1	-0.0439433	-0.340075	-0.184425	-0.189481	0.157083	1
YDR418W	RPL12B	-0.395929	-0.0892673	-0.0892673	-0.191488	0.201896
YDR453C	TSA2	0.124328	-0.415037	-0.286304	-0.192338	0.358498
YLR081W	GAL2	-0.395929	-0.251539	0.0703893	-0.192359	0.297581
YEL047C	YEL047C	-0.304006	-0.0892673	-0.184425	-0.192566	0.090214
YGR185C	TYS1	-0.321928	-0.0588937	-0.200913	-0.193911	0.1254
YHL015W	RPS20	-0.340075	-0.0740006	-0.168123	-0.194066	0.130347
YKL104C	GFA1	-0.340075	-0.168123	-0.0740006	-0.194066	0.130347
YGL147C	RPL9A	-0.200913	-0.168123	-0.217591	-0.195542	0.005476
YDR127W	ARO1	-0.234465	-0.184425	-0.168123	-0.195671	0.010246
YIL022W	TIM44	-0.395929	-0.104697	-0.0892673	-0.196631	0.18747	1
YNL113W	RPC19	-0.713119	-0.268817	0.389567	-0.197456	0.600415	1
YLR429W	CRN1	-0.234465	-0.268817	-0.0892673	-0.197516	0.069605
YBR046C	ZTA1	0.214125	-0.68966	-0.120294	-0.19861	0.530108	1
YHR068W	DYS1	-0.120294	-0.340075	-0.136062	-0.19881	0.106818	1
YDL029W	ARP2	-0.268817	-0.268817	-0.0588937	-0.198842	0.104741	1
YIL133C	RPL16A	-0.152003	-0.358454	-0.0892673	-0.199908	0.133188	1
YDL066W	IDP1	-0.358454	-0.0740006	-0.168123	-0.200192	0.139121
YHL030W	ECM29	n	n	-0.200913	-0.200913	1
YPR052C	NHP6A	-0.514573	-0.0144996	-0.0740006	-0.201024	0.330503
YKR016W	FMP13	-0.434403	-0.200913	0.0285692	-0.202249	0.269385
YNL061W	NOP2	-0.120294	-0.321928	-0.168123	-0.203448	0.07895	1
YLR008C	PAM18	0.214125	-0.136062	-0.68966	-0.203866	0.519481
YNL131W	TOM22	-0.340075	-0.168123	-0.104697	-0.204299	0.100853
YML017W	PSP2	-0.785875	-0.217591	0.389567	-0.204633	0.607804	1
YJL123C	YJL123C	-0.514573	-0.0892673	-0.0144996	-0.206113	0.316696	1
YDR304C	CPR5	0.389567	-1.18442	0.176323	-0.206178	0.716411
YER136W	GDI1	-0.358454	-0.217591	-0.0439433	-0.206663	0.151018
YCR084C	TUP1	-0.184425	-0.37707	-0.0588937	-0.206796	0.154966
YNL173C	MDG1	-0.0144996	-0.535332	-0.0740006	-0.207944	0.33378	1
YMR178W	YMR178W	-0.321928	-0.152003	-0.152003	-0.208645	0.066438
YOL058W	ARG1	-0.321928	-0.200913	-0.104697	-0.209179	0.07963
YLR248W	RCK2	-0.577767	-0.494109	0.443607	-0.209423	0.587897
YPL212C	PUS1	n	-0.184425	-0.234465	-0.209445	0.075691
YMR194W	RPL36A	-0.120294	-0.340075	-0.168123	-0.209497	0.088242	1
YOR176W	HEM15	-0.556393	-0.340075	0.263034	-0.211145	0.479888
YGL206C	CHC1	-0.234465	-0.340075	-0.0588937	-0.211145	0.123505
YER031C	YPT31	-0.37707	-0.152003	-0.104697	-0.211257	0.128417	1
YDR099W	BMH2	-0.321928	-0.268817	-0.0439433	-0.211563	0.131048
YGL167C	PMR1	0.250962	-0.286304	-0.599462	-0.211602	0.483903
YOR362C	PRE10	-0.200913	-0.200913	-0.234465	-0.212097	0.002769
YPR129W	SCD6	-0.104697	-0.321928	n	-0.213313	0.299828
YHR196W	UTP9	-0.268817	0.163499	-0.535332	-0.21355	0.40433	1
YGL245W	GUS1	-0.234465	-0.286304	-0.120294	-0.213688	0.048834
YMR109W	MYO5	-0.514573	-0.200913	0.0703893	-0.215032	0.33118
YJL153C	INO1	-0.358454	-0.200913	-0.0892673	-0.216211	0.109429
YIL033C	BCY1	-0.304006	-0.599462	0.250962	-0.217502	0.474923
YPL022W	RAD1	n	-0.217591	n	-0.217591	1
YLR150W	STM1	-0.184425	-0.304006	-0.168123	-0.218851	0.036242
YPR010C	RPA135	0.0426443	-0.286304	-0.415037	-0.219566	0.248434
YHR029C	YHI9	-0.577767	-0.152003	0.0703893	-0.219794	0.367156
YBL050W	SEC17	-0.200913	-0.473931	0.0143553	-0.220163	0.259488	1
YLL008W	DRS1	-0.340075	-0.321928	0	-0.220668	0.18381	1
YAL035W	FUN12	-0.152003	-0.454032	-0.0588937	-0.221643	0.204209	1
YJL045W	YJL045W	-0.286304	-0.395929	0.0143553	-0.222626	0.211148
YHR143W-A	RPC10	-0.268817	-0.184425	-0.217591	-0.223611	0.011837
YHR001W	OSH7	-0.168123	-0.251539	-0.251539	-0.223733	0.015096
YER073W	ALD5	-0.184425	-0.286304	-0.200913	-0.22388	0.019313	1
YPR163C	TIF3	-0.304006	-0.168123	-0.200913	-0.224347	0.031723	1
YKL081W	TEF4	-0.321928	-0.217591	-0.136062	-0.225194	0.052593
YLR359W	ADE13	-0.0892673	-0.434403	-0.152003	-0.225224	0.167887
YJR094W-A	RPL43B	-0.120294	-0.358454	-0.200913	-0.226554	0.083527	1
YER086W	ILV1	-0.358454	-0.321928	0	-0.226794	0.184677
YMR170C	ALD2	-0.736966	0.176323	-0.120294	-0.226979	0.487603
YMR146C	TIF34	-0.473931	-0.358454	0.15056	-0.227275	0.357827
YMR062C	ECM40	-0.286304	-0.321928	-0.0740006	-0.227411	0.098927
YMR246W	FAA4	0	-0.168123	-0.514573	-0.227565	0.271893
YHR019C	DED81	-0.136062	-0.395929	-0.152003	-0.227998	0.113364
YIL159W	BNR1	n	-0.599462	0.137504	-0.230979	0.643544
YDR170C	SEC7	-0.358454	-0.104697	n	-0.231576	0.319089
YDR051C	YDR051C	-0.104697	-0.321928	-0.268817	-0.231814	0.071162	1
YKR057W	RPS21A	-0.621488	-0.0892673	0.0143553	-0.232133	0.359797
YGL040C	HEM2	-0.514573	-0.358454	0.176323	-0.232235	0.382527
YDR001C	NTH1	n	-0.234465	n	-0.234465	1
YDR496C	PUF6	n	n	-0.234465	-0.234465	1
YGR285C	ZUO1	-0.168123	-0.286304	-0.251539	-0.235322	0.021492	1
YPL237W	SUI3	-0.434403	0.0143553	-0.286304	-0.235451	0.216444	1
YOR276W	CAF20	-0.358454	-0.304006	-0.0439433	-0.235468	0.136036	1
YIL053W	RHR2	-0.358454	-0.473931	0.124328	-0.236019	0.326628
YML092C	PRE8	-0.321928	-0.358454	-0.0291463	-0.236509	0.151302
YLR342W	FKS1	-0.37707	-0.152003	-0.184425	-0.237832	0.07726
YGL011C	SCL1	-0.340075	-0.473931	0.0976108	-0.238799	0.30066
YJL008C	CCT8	-0.415037	-0.234465	-0.0740006	-0.241168	0.134083
YNL178W	RPS3	-0.268817	-0.395929	-0.0588937	-0.241213	0.133519	1
YFR053C	HXK1	-0.251539	-0.321928	-0.152003	-0.241823	0.039128
YGR103W	NOP7	-0.286304	-0.395929	-0.0439433	-0.242059	0.145369	1
YNL141W	AAH1	-0.37707	-0.434403	0.0840643	-0.242469	0.277582
YHR057C	CPR2	-0.136062	-0.68966	0.0976108	-0.242704	0.407671	1
YDL140C	RPO21	-0.200913	-0.152003	-0.37707	-0.243328	0.070634
YGL195W	GCN1	-0.304006	-0.321928	-0.104697	-0.243544	0.072887
YIL137C	TMA108	-0.415037	-0.0740006	n	-0.244519	0.387672
YIL118W	RHO3	0	-0.37707	-0.358454	-0.245175	0.183765
YPR010C-A	n	-0.556393	-0.120294	-0.0588937	-0.245194	0.257911
YIL051C	MMF1	0.659925	-0.943416	-0.454032	-0.245841	0.655943
YJL080C	SCP160	-0.234465	-0.268817	-0.234465	-0.245916	0.002161
YBR154C	RPB5	-0.286304	-0.184425	-0.268817	-0.246515	0.015892	1
YCL028W	RNQ1	n	-0.434403	-0.0588937	-0.246648	0.414214
YAR015W	ADE1	-0.304006	-0.184425	-0.251539	-0.246657	0.019122
YDR432W	NPL3	-0.321928	-0.251539	-0.168123	-0.247197	0.030849
YIR034C	LYS1	0.400538	-0.943416	-0.200913	-0.24793	0.588839
YGR061C	ADE6	-0.358454	-0.168123	-0.217591	-0.248056	0.048983
YGL234W	ADE5,7	-0.454032	-0.217591	-0.0740006	-0.248541	0.154065
YMR261C	TPS3	-0.415037	-0.168123	-0.168123	-0.250428	0.093166
YEL030W	ECM10	-0.473931	0.0426443	-0.321928	-0.251072	0.243067
YLR257W	YLR257W	-0.251539	n	-0.251539	-0.251539	0	1
YHR104W	GRE3	-0.200913	-0.286304	-0.268817	-0.252011	0.010511
YKL196C	YKT6	-0.184425	-0.321928	-0.251539	-0.25263	0.023813	1
YDR135C	YCF1	-0.643856	0.137504	n	-0.253176	0.633946
YDR174W	HMO1	-0.251539	-0.358454	-0.152003	-0.253999	0.050908
YPL160W	CDC60	-0.434403	-0.268817	-0.0588937	-0.254038	0.144346	1
YLR447C	VMA6	-0.643856	-0.0144996	-0.104697	-0.254351	0.324803	1
YFR004W	RPN11	-0.415037	-0.321928	-0.0291463	-0.255371	0.159199	1
YDR238C	SEC26	-0.395929	-0.234465	-0.136062	-0.255485	0.077789
YBL041W	PRE7	-0.454032	-0.0439433	-0.268817	-0.255597	0.163866
YAL049C	YAL049C	-0.494109	-0.0740006	-0.200913	-0.256341	0.175501
YOL111C	MDY2	-0.434403	-0.200913	-0.136062	-0.257126	0.104956
YMR027W	YMR027W	-0.268817	-0.268817	-0.234465	-0.257366	0.001974
YIR036C	IRC24	-0.234465	-0.68966	0.15056	-0.257855	0.399564
YDL143W	CCT4	-0.152003	-0.304006	-0.321928	-0.259312	0.040597	1
YNL037C	IDH1	-0.494109	-0.395929	0.111031	-0.259669	0.300345
YOR187W	TUF1	-0.494109	-0.168123	-0.120294	-0.260842	0.156494
YPL050C	MNN9	0.286881	-0.556393	-0.514573	-0.261362	0.441359
YIL116W	HIS5	-0.643856	0.0565835	-0.200913	-0.262728	0.327675
YDR032C	PST2	-0.234465	-0.321928	-0.234465	-0.26362	0.012011
YGR085C	RPL11B	-0.340075	-0.286304	-0.168123	-0.264834	0.034862	1
YBR127C	VMA2	-0.37707	-0.268817	-0.152003	-0.265963	0.05484	1
YDL195W	SEC31	-0.37707	-0.152003	-0.268817	-0.265963	0.05484
YOR356W	YOR356W	-0.599462	-0.184425	-0.0144996	-0.266129	0.265254
YNL084C	END3	-0.358454	-0.577767	0.137504	-0.266239	0.335241
YPR160W	GPH1	-0.217591	-0.415037	-0.168123	-0.266917	0.071402
YNL064C	YDJ1	-0.251539	-0.251539	-0.304006	-0.269028	0.004199	1
YJR101W	RSM26	-0.104697	-0.599462	-0.104697	-0.269619	0.243707
YBR177C	EHT1	-0.217591	-0.340075	-0.251539	-0.269735	0.017832
YCL057W	PRD1	-0.599462	-0.0588937	-0.152003	-0.27012	0.246881
YBR263W	SHM1	-0.473931	-0.200913	-0.136062	-0.270302	0.120691
YLR069C	MEF1	-0.234465	-0.395929	-0.184425	-0.271606	0.05102
YJL138C	TIF2	-0.217591	-0.494109	-0.104697	-0.272133	0.142936
YOR204W	DED1	-0.415037	-0.200913	-0.200913	-0.272288	0.062354
YNL069C	RPL16B	-0.286304	-0.494109	-0.0439433	-0.274786	0.169025	1
YDL126C	CDC48	-0.268817	-0.304006	-0.251539	-0.274787	0.003141	1
YHR020W	YHR020W	-0.251539	-0.37707	-0.200913	-0.276507	0.03404	1
YDR533C	HSP31	0.659925	-0.761213	-0.736966	-0.279418	0.612276
YDR168W	CDC37	-0.304006	-0.234465	-0.304006	-0.280826	0.006745
YER156C	YER156C	-0.434403	-0.304006	-0.104697	-0.281035	0.099331
YBR026C	ETR1	-0.434403	-0.0892673	-0.321928	-0.281866	0.109125
YOR060C	YOR060C	-0.915936	0.464668	-0.395929	-0.282399	0.555633
YMR039C	SUB1	-0.434403	0.163499	-0.577767	-0.28289	0.338861
YER048C	CAJ1	-0.785875	-0.200913	0.137504	-0.283095	0.40401
YDR190C	RVB1	-0.251539	-0.434403	-0.168123	-0.284688	0.068543	1
YEL058W	PCM1	-0.434403	n	-0.136062	-0.285232	0.306762
YGR264C	MES1	-0.37707	-0.358454	-0.120294	-0.285273	0.074683
YMR241W	YHM2	-0.454032	-0.200913	-0.200913	-0.285286	0.077443	1
YJL066C	MPM1	-0.599462	n	0.0285692	-0.285446	0.530317
YKL007W	CAP1	-0.340075	n	-0.234465	-0.28727	0.115729
YKR043C	YKR043C	-0.340075	n	-0.234465	-0.28727	0.115729	1
YOL097C	WRS1	-0.217591	-0.358454	-0.286304	-0.28745	0.019434
YBR052C	RFS1	-0.358454	-0.217591	n	-0.288023	0.152679
YJL041W	NSP1	-0.736966	0.0565835	-0.184425	-0.288269	0.344579
YER120W	SCS2	-0.184425	-0.37707	-0.304006	-0.2885	0.035854
YPL263C	KEL3	-0.535332	-0.0439433	-0.286304	-0.288526	0.178962	1
YPL012W	RRP12	-1	0.163499	-0.0291463	-0.288549	0.506971
YGL054C	ERV14	-0.152003	-0.577767	-0.136062	-0.288611	0.184156
YHR135C	YCK1	-0.473931	n	-0.104697	-0.289314	0.361586
YNR043W	MVD1	-0.494109	-0.0892673	-0.286304	-0.289894	0.131295
YMR203W	TOM40	-0.321928	-0.395929	-0.152003	-0.289953	0.056786
YOR327C	SNC2	-0.473931	-0.395929	0	-0.289953	0.186766	1
YER007C-A	TMA20	-0.37707	0	-0.494109	-0.290393	0.190774
YCR009C	RVS161	-0.434403	-0.136062	-0.304006	-0.29149	0.077671
YGL137W	SEC27	-0.434403	-0.304006	-0.136062	-0.29149	0.077671
YDR212W	TCP1	-0.556393	-0.200913	-0.120294	-0.292533	0.160654
YKL126W	YPK1	-0.415037	-0.434403	-0.0291463	-0.292862	0.156699
YNL016W	PUB1	-0.251539	-0.358454	-0.268817	-0.292936	0.012555
YNL301C	RPL18B	0.15056	-0.556393	-0.473931	-0.293255	0.319331
YPL226W	NEW1	-0.268817	-0.234465	-0.37707	-0.293451	0.020776
YDL229W	SSB1	-0.37707	-0.321928	-0.184425	-0.294474	0.035817
YDL072C	YET3	-0.304006	n	-0.286304	-0.295155	0.019085
YLL041C	SDH2	-0.434403	-0.200913	-0.251539	-0.295618	0.053011
YBR082C	UBC4	-0.37707	-0.358454	-0.152003	-0.295842	0.054606
YNL274C	GOR1	-0.514573	-0.0144996	-0.358454	-0.295842	0.183123	1
YER070W	RNR1	-0.304006	-0.599462	0.0143553	-0.296371	0.236452
YDR464W	SPP41	-0.358454	n	-0.234465	-0.29646	0.131236
YOR215C	YOR215C	n	-0.120294	-0.473931	-0.297113	0.341754
YDR258C	HSP78	-0.120294	-0.434403	-0.340075	-0.298257	0.0851
YDR321W	ASP1	-0.321928	-0.514573	-0.0588937	-0.298465	0.152293
YPL078C	ATP4	-0.556393	-0.234465	-0.104697	-0.298519	0.156235
YNL220W	ADE12	-0.251539	-0.340075	-0.304006	-0.29854	0.007332	1
YDR353W	TRR1	0.0565835	-0.666576	-0.286304	-0.298766	0.288852
YDR189W	SLY1	-0.415037	-0.37707	-0.104697	-0.298935	0.092328
YGL115W	SNF4	-0.184425	-0.577767	-0.136062	-0.299418	0.16564
YIL142W	CCT2	-0.268817	-0.234465	-0.395929	-0.299737	0.025808
YJL130C	URA2	-0.340075	-0.358454	-0.200913	-0.299814	0.026431
YBL064C	PRX1	-0.395929	-0.286304	-0.217591	-0.299941	0.028693
YOR341W	RPA190	-0.514573	-0.136062	-0.251539	-0.300724	0.115222
YDL124W	YDL124W	-0.184425	-0.321928	-0.395929	-0.30076	0.039924
YOR042W	CUE5	-0.888969	-0.0588937	0.0426443	-0.301739	0.414053	1
YPL165C	n	-0.494109	-0.0892673	-0.321928	-0.301768	0.123682
YML127W	RSC9	-0.415037	-0.200913	n	-0.307975	0.21299
YFR050C	PRE4	-0.535332	-0.434403	0.0426443	-0.30903	0.225084
YGL100W	SEH1	-0.321928	-0.217591	-0.395929	-0.311816	0.026435
YJR007W	SUI2	-0.304006	-0.415037	-0.217591	-0.312212	0.031907
YKL080W	VMA5	-0.268817	-0.454032	-0.217591	-0.31348	0.048682
YJR014W	TMA22	-0.304006	-0.454032	-0.184425	-0.314154	0.056466	1
YDR172W	SUP35	-0.340075	-0.434403	-0.168123	-0.3142	0.056392	1
YAL062W	GDH3	-0.643856	-0.304006	0	-0.315954	0.231413
YDL040C	NAT1	-0.514573	n	-0.120294	-0.317434	0.3538
YPL218W	SAR1	-0.286304	-0.415037	-0.251539	-0.317627	0.023646
YPL134C	ODC1	-0.473931	-0.494109	0.0143553	-0.317895	0.195963	1
YNL112W	DBP2	-0.217591	-0.535332	-0.200913	-0.317945	0.099865	1
YGR284C	ERV29	-0.321928	-0.200913	-0.434403	-0.319081	0.041859
YNL052W	COX5A	-0.454032	-0.286304	-0.217591	-0.319309	0.045115	1
YLR325C	RPL38	-0.395929	-0.473931	-0.0892673	-0.319709	0.112534
YBR115C	LYS2	-0.473931	-0.234465	-0.251539	-0.319978	0.05349
YOR142W	LSC1	-0.577767	-0.340075	-0.0439433	-0.320595	0.173509
YNR017W	MAS6	-0.168123	n	-0.473931	-0.321027	0.282981
YEL042W	GDA1	-0.0892673	-0.785875	-0.0892673	-0.32147	0.300456
YNL004W	HRB1	-0.321928	n	n	-0.321928	1	1
YOR091W	TMA46	n	-0.321928	n	-0.321928	1	1
YHR108W	GGA2	-0.286304	n	-0.358454	-0.322379	0.070944
YDR175C	RSM24	-0.643856	-0.234465	-0.0892673	-0.32253	0.191562
YBR009C	HHF1	-0.37707	-0.251539	-0.340075	-0.322895	0.013043	1
YDL007W	RPT2	-0.888969	-0.234465	0.15056	-0.324291	0.397081	1
YBL058W	SHP1	-0.286304	-0.535332	-0.152003	-0.324546	0.101775	1
YJL020C	BBC1	-0.434403	-0.321928	-0.217591	-0.324641	0.035233
YLR153C	ACS2	-0.713119	-0.217591	-0.0439433	-0.324885	0.246568
YIL078W	THS1	-0.184425	-0.415037	-0.37707	-0.325511	0.044885	1
YAR042W	SWH1	-0.556393	-0.395929	-0.0291463	-0.327156	0.170966
YDL022W	GPD1	-0.304006	-0.321928	-0.358454	-0.328129	0.002375
YER110C	KAP123	-0.358454	-0.473931	-0.152003	-0.328129	0.073397
YGR178C	PBP1	-0.286304	-0.358454	-0.340075	-0.328278	0.00432
YLR113W	HOG1	-0.599462	-0.217591	-0.168123	-0.328392	0.137567
YFR009W	GCN20	-0.358454	n	-0.304006	-0.33123	0.052207
YKL210W	UBA1	-0.251539	-0.577767	-0.184425	-0.33791	0.108598
YPR181C	SEC23	-0.494109	-0.184425	-0.340075	-0.339536	0.062859
YGL043W	DST1	n	n	-0.340075	-0.340075	1
YJL005W	CYR1	n	n	-0.340075	-0.340075	1
YGL130W	CEG1	n	-0.736966	0.0565835	-0.340191	0.548783
YGR032W	GSC2	-0.514573	-0.37707	-0.136062	-0.342568	0.090363
YML022W	APT1	-0.577767	-0.395929	-0.0588937	-0.344196	0.151826
YDL097C	RPN6	-0.785875	-0.358454	0.111031	-0.344433	0.314968
YDR064W	RPS13	-0.599462	-0.286304	-0.152003	-0.345923	0.120815
YDL174C	DLD1	-0.736966	-0.286304	-0.0144996	-0.345923	0.242302
YKL033W-A	YKL033W-A	-0.358454	-0.304006	-0.37707	-0.34651	0.003978	1
YMR074C	YMR074C	-0.761213	-0.577767	0.298658	-0.346774	0.400106	1
YMR131C	RRB1	-0.321928	-0.454032	-0.268817	-0.348259	0.024099	1
YLR222C	UTP13	-0.321928	-0.621488	-0.104697	-0.349371	0.144943
YDR035W	ARO3	-0.184425	-0.37707	-0.494109	-0.351868	0.059971
YER081W	SER3	-0.621488	-0.434403	0	-0.351964	0.196026
YPR073C	LTP1	-0.621488	-0.168123	-0.268817	-0.352809	0.124136
YPR069C	SPE3	-0.535332	-0.184425	-0.340075	-0.353277	0.073572
YLR027C	AAT2	-0.494109	-0.304006	-0.268817	-0.355644	0.036599
YMR149W	SWP1	-0.666576	-0.184425	-0.217591	-0.356197	0.149078
YHR201C	PPX1	-0.535332	-0.120294	-0.415037	-0.356888	0.101494
YJR073C	OPI3	-0.395929	-0.358454	-0.321928	-0.35877	0.003527
YOR375C	GDH1	-0.713119	-0.321928	-0.0439433	-0.359663	0.205059
YER094C	PUP3	-0.862496	0	-0.217591	-0.360029	0.29896	1
YPR191W	QCR2	-0.666576	-0.304006	-0.120294	-0.363626	0.15169
YML086C	ALO1	-0.494109	-0.599462	0	-0.364524	0.187266
YOR117W	RPT5	-0.454032	-0.321928	-0.321928	-0.365963	0.014171	1
YNL098C	RAS2	-0.514573	-0.415037	-0.184425	-0.371345	0.062863	1
YLR268W	SEC22	-0.643856	-0.152003	-0.321928	-0.372596	0.122833
YDL078C	MDH3	-0.862496	0.0285692	-0.286304	-0.373411	0.288661
YGR244C	LSC2	-0.268817	-0.494109	-0.358454	-0.373793	0.029349
YER089C	PTC2	-0.136062	-0.514573	-0.473931	-0.374855	0.088973
YNL153C	GIM3	-1.25154	0.0426443	0.0840643	-0.374943	0.482567	1
YDL166C	FAP7	n	-0.37707	n	-0.37707	1
YPL206C	YPL206C	n	-0.37707	n	-0.37707	1
YFR010W	UBP6	-0.535332	-0.304006	-0.304006	-0.381115	0.038582
YMR038C	CCS1	-0.184425	-0.340075	-0.621488	-0.381996	0.096198
YLR061W	RPL22A	-0.556393	-0.454032	-0.136062	-0.382162	0.094384	1
YLR197W	SIK1	-0.395929	-0.434403	-0.321928	-0.384087	0.007303	1
YDR450W	RPS18A	-0.556393	-0.415037	-0.184425	-0.385285	0.070853
YDR508C	GNP1	-0.184425	-0.556393	-0.415037	-0.385285	0.070853
YNL209W	SSB2	-0.286304	-0.473931	-0.395929	-0.385388	0.019362
YNL302C	RPS19B	-0.473931	-0.395929	-0.286304	-0.385388	0.019362	1
YHR163W	SOL3	-0.217591	-0.340075	-0.599462	-0.38571	0.075644
YPL085W	SEC16	0.15056	-0.643856	-0.666576	-0.386624	0.286773
YHR074W	QNS1	0.613532	-0.340075	-1.4344	-0.386982	0.580225
YGR256W	GND2	0.0143553	-0.666576	-0.514573	-0.388931	0.20014
YCR031C	RPS14A	-0.358454	-0.68966	-0.120294	-0.389469	0.142306
YAL023C	PMT2	-1	0.15056	-0.321928	-0.390456	0.362758
YPR020W	ATP20	-0.599462	-0.304006	-0.268817	-0.390762	0.065043
YEL046C	GLY1	-0.234465	-0.736966	-0.200913	-0.390781	0.152913
YLL018C	DPS1	-0.494109	-0.494109	-0.184425	-0.390881	0.063204
YMR308C	PSE1	-0.234465	-0.836501	-0.104697	-0.391888	0.224286
YAL016W	TPD3	-0.761213	-0.0588937	-0.358454	-0.392854	0.19326
YLR133W	CKI1	-1.12029	-0.0439433	-0.0144996	-0.392912	0.393048
YGL120C	PRP43	-0.184425	-0.184425	-0.810966	-0.393272	0.200391
YIL162W	SUC2	-0.0439433	-0.621488	-0.514573	-0.393335	0.156901
YER063W	THO1	-0.836501	-0.0588937	-0.286304	-0.3939	0.230048
YCR004C	YCP4	-0.494109	-0.454032	-0.234465	-0.394202	0.039448	1
YBR085W	AAC3	n	-0.395929	n	-0.395929	1
YHR170W	NMD3	n	-0.415037	-0.37707	-0.396054	0.030491
YDL237W	YDL237W	-0.785875	-0.304006	-0.104697	-0.398193	0.187746
YER020W	GPA2	-0.304006	-0.494109	n	-0.399058	0.148863
YIL021W	RPB3	-0.494109	n	-0.304006	-0.399058	0.148863	1
YOR120W	GCY1	-1.05889	-0.217591	0.0703893	-0.402032	0.35721
YLR167W	RPS31	-0.473931	-0.643856	-0.0892673	-0.402352	0.133696	1
YLR089C	ALT1	-0.415037	-0.415037	-0.37707	-0.402382	0.000988
YDR098C	GRX3	-0.621488	-0.514573	-0.0740006	-0.403354	0.137763	1
YHR047C	AAP1	-0.454032	-0.434403	-0.321928	-0.403454	0.010246
YHR190W	ERG9	-0.599462	-0.37707	-0.234465	-0.403666	0.062771
YMR309C	NIP1	-0.68966	-0.340075	-0.184425	-0.40472	0.113512
YMR272C	SCS7	-0.268817	-0.556393	-0.395929	-0.407046	0.039332
YDR395W	SXM1	-0.454032	-0.168123	-0.599462	-0.407205	0.084692	1
YJR002W	MPP10	-0.577767	-0.358454	-0.286304	-0.407508	0.043272	1
YDR529C	QCR7	-0.666576	-0.321928	-0.234465	-0.407657	0.090674
YIL074C	SER33	-0.395929	-0.454032	-0.37707	-0.40901	0.003191
YNL138W	SRV2	-0.68966	-0.251539	-0.286304	-0.409168	0.100584
YLR208W	SEC13	-0.434403	-0.666576	-0.136062	-0.412347	0.115186
YKL009W	MRT4	-0.577767	-0.340075	-0.321928	-0.413257	0.037552
YHR052W	CIC1	-0.643856	-0.200913	-0.395929	-0.413566	0.084107
YFR015C	GSY1	n	-0.415037	n	-0.415037	1	1
YMR318C	ADH6	-0.0892673	-0.666576	-0.494109	-0.416651	0.135247
YDL147W	RPN5	-0.415037	-0.535332	-0.304006	-0.418125	0.024583	1
YJL171C	YJL171C	-0.434403	-0.535332	-0.286304	-0.41868	0.028562
YNL248C	RPA49	-0.535332	-0.556393	-0.168123	-0.419949	0.079509
YGL030W	RPL30	-0.535332	-0.535332	-0.200913	-0.423859	0.062729
YMR054W	STV1	-0.286304	-0.304006	-0.68966	-0.426657	0.083409
YPR133C	SPN1	-0.494109	-0.434403	-0.358454	-0.428989	0.008269	1
YJR077C	MIR1	-0.577767	-0.621488	-0.0892673	-0.429508	0.12812
YJR148W	BAT2	-0.268817	-0.643856	-0.37707	-0.429914	0.061101
YDR378C	LSM6	-0.621488	-0.434403	-0.234465	-0.430119	0.06135	1
YLR028C	ADE16	-0.395929	-0.321928	-0.577767	-0.431875	0.029607
YIL009W	FAA3	-0.621488	-0.286304	-0.395929	-0.434574	0.047879
YOR361C	PRT1	-0.643856	-0.514573	-0.152003	-0.436811	0.097288
YER083C	GET2	-0.434403	-0.556393	-0.321928	-0.437575	0.023112
YDR322C-A	TIM11	-0.713119	-0.415037	-0.200913	-0.443023	0.096411
YDL198C	GGC1	-0.434403	-0.340075	-0.556393	-0.443624	0.019346
YPL093W	NOG1	-0.434403	-0.556393	-0.340075	-0.443624	0.019346
YDR447C	RPS17B	-0.643856	-0.454032	-0.234465	-0.444118	0.064182	1
YDR233C	RTN1	-0.556393	-0.621488	-0.168123	-0.448668	0.086748
YAL017W	PSK1	-0.713119	-0.184425	n	-0.448772	0.338889
YJR125C	ENT3	-0.713119	-0.621488	-0.0144996	-0.449702	0.176668
YOL057W	YOL057W	-0.535332	-0.473931	-0.340075	-0.449779	0.016032
YPL097W	MSY1	-0.577767	-1.05889	0.286881	-0.449927	0.371489
YDR103W	STE5	-0.321928	-0.810966	-0.217591	-0.450162	0.13294
YOR209C	NPT1	-0.556393	-0.286304	-0.514573	-0.452424	0.032736	1
YPL110C	GDE1	-0.836501	-0.286304	-0.234465	-0.452424	0.143304	1
YLR330W	CHS5	-0.666576	-0.514573	-0.184425	-0.455191	0.085414
YPL260W	YPL260W	-0.599462	-0.454032	-0.321928	-0.458474	0.029227
YBR088C	POL30	-0.915936	-0.713119	0.250962	-0.459364	0.330057
YNL168C	FMP41	-0.736966	-0.286304	-0.358454	-0.460575	0.08104
YBL039C	URA7	-0.643856	-0.434403	-0.304006	-0.460755	0.043187
YBR106W	PHO88	-0.556393	-0.473931	-0.358454	-0.462926	0.015031
YBL092W	RPL32	-1.47393	0.0703893	0.0143553	-0.463062	0.45649
YNL110C	NOP15	-0.340075	-0.68966	-0.37707	-0.468935	0.051617	1
YOR270C	VPH1	-0.888969	-0.340075	-0.184425	-0.471156	0.15826
YJL111W	CCT7	-0.577767	-0.621488	-0.217591	-0.472282	0.066211	1
YLR017W	MEU1	-0.621488	-0.473931	-0.321928	-0.472449	0.03191
YPR165W	RHO1	-0.434403	-0.535332	-0.454032	-0.474589	0.004211
YER062C	HOR2	-0.971431	-0.395929	-0.0588937	-0.475418	0.216264
YGL198W	YIP4	-0.286304	-0.785875	-0.358454	-0.476878	0.092311	1
YJR072C	NPA3	-0.415037	-0.395929	-0.621488	-0.477485	0.022116	1
YER112W	LSM4	-0.971431	n	0.0143553	-0.478538	0.509407
YPR183W	DPM1	-0.514573	-0.415037	-0.514573	-0.481395	0.004717
YLR083C	EMP70	n	-0.810966	-0.152003	-0.481485	0.382044
YKL001C	MET14	-0.556393	-0.434403	-0.454032	-0.481609	0.00611
YER125W	RSP5	-0.915936	-0.120294	-0.415037	-0.483756	0.17266
YHR179W	OYE2	0.411426	-1.152	-0.713119	-0.484565	0.40726
YNL134C	YNL134C	0	-0.836501	-0.621488	-0.485997	0.19224
YBR283C	SSH1	-0.621488	-0.736966	-0.104697	-0.487717	0.128858
YDL083C	RPS16B	-0.415037	-0.358454	-0.68966	-0.487717	0.041278
YJR076C	CDC11	-0.888969	-0.454032	-0.120294	-0.487765	0.159726
YEL013W	VAC8	-0.785875	-0.395929	-0.286304	-0.489369	0.084039
YKL103C	LAP4	-0.556393	-0.556393	-0.358454	-0.490414	0.017624
YBR189W	RPS9B	-0.434403	-0.736966	-0.304006	-0.491792	0.06176	1
YPL009C	YPL009C	-0.494109	n	n	-0.494109	1	1
YJR025C	BNA1	n	-0.666576	-0.321928	-0.494252	0.213571
YDR188W	CCT6	-0.785875	-0.321928	-0.37707	-0.494958	0.077391	1
YBR084W	MIS1	-0.494109	-0.556393	-0.434403	-0.494968	0.005025
YHL011C	PRS3	-0.666576	-0.535332	-0.286304	-0.496071	0.047001
YMR092C	AIP1	-1	-0.321928	-0.168123	-0.496684	0.191396
YKR008W	RSC4	-0.971431	n	-0.0291463	-0.500289	0.480905
YBL091C	MAP2	-0.415037	-0.836501	-0.251539	-0.501026	0.102666	1
YIR012W	SQT1	-0.415037	-0.514573	-0.577767	-0.502459	0.008769
YDL095W	PMT1	-0.535332	-0.577767	-0.395929	-0.503009	0.011713
YKR006C	MRPL13	-0.415037	-0.643856	-0.454032	-0.504308	0.01908	1
YBR249C	ARO4	-0.836501	-0.556393	-0.120294	-0.504396	0.136565
YBR268W	MRPL37	-1.08927	-0.104697	-0.321928	-0.505298	0.232724	1
YDL160C	DHH1	-0.643856	-0.621488	-0.251539	-0.505628	0.057857
YNR021W	YNR021W	-0.494109	-0.535332	-0.494109	-0.50785	0.000731
YHR148W	IMP3	-0.836501	-0.454032	-0.234465	-0.508333	0.101785
YGR207C	YGR207C	-0.473931	-0.785875	-0.268817	-0.509541	0.077101
YMR215W	GAS3	-1.02915	n	0	-0.514573	0.5
YGR135W	PRE9	-0.810966	-0.340075	-0.395929	-0.515657	0.073891	1
YCR061W	YCR061W	-0.761213	-0.535332	-0.251539	-0.516028	0.072836
YOR065W	CYT1	-0.599462	-0.434403	-0.514573	-0.516146	0.008417
YMR290C	HAS1	-0.621488	-0.666576	-0.268817	-0.51896	0.054
YML125C	PGA3	-0.395929	-0.862496	-0.304006	-0.52081	0.094792
YGR267C	FOL2	-1	-0.0439433	n	-0.521972	0.472043
YER056C-A	RPL34A	-0.621488	-0.454032	-0.494109	-0.52321	0.009182	1
YDR368W	YPR1	-0.713119	-0.556393	-0.304006	-0.524506	0.047942
YDL086W	YDL086W	n	-0.577767	-0.473931	-0.525849	0.062652
YFL037W	TUB2	-0.666576	-0.643856	-0.268817	-0.526416	0.055106
YJL060W	BNA3	-0.785875	-0.494109	-0.321928	-0.533971	0.058699
YMR015C	ERG5	n	-0.736966	-0.340075	-0.538521	0.224766
YGR211W	ZPR1	-0.599462	-0.621488	-0.395929	-0.53896	0.017287
YJR031C	GEA1	-0.761213	-0.321928	n	-0.541571	0.245287
YHR042W	NCP1	-0.577767	-0.556393	-0.494109	-0.542756	0.002131
YNL287W	SEC21	-0.836501	-0.37707	-0.415037	-0.542869	0.066315
YOR175C	YOR175C	-0.415037	-0.836501	-0.37707	-0.542869	0.066315
YMR202W	ERG2	-0.556393	-0.454032	-0.621488	-0.543971	0.007932
YNL308C	KRI1	-0.68966	-0.184425	-0.761213	-0.545099	0.0953	1
YDR086C	SSS1	-0.514573	-0.68966	-0.434403	-0.546212	0.018511	1
YMR125W	STO1	-0.810966	-0.415037	-0.415037	-0.547014	0.053575	1
YFL038C	YPT1	-0.810966	-0.395929	-0.434403	-0.547099	0.053876	1
YML056C	IMD4	-0.454032	-0.643856	-0.556393	-0.551427	0.009751
YER133W	GLC7	-0.666576	-0.666576	-0.321928	-0.551694	0.040731	1
YDL052C	SLC1	-0.340075	-0.761213	-0.556393	-0.552561	0.045164
YPL217C	BMS1	-0.234465	-0.810966	-0.621488	-0.55564	0.081927	1
YJR060W	CBF1	-1.08927	0	-0.577767	-0.555678	0.219422
YBR080C	SEC18	-0.358454	-0.68966	-0.621488	-0.556534	0.031378
YCL011C	GBP2	-0.943416	-0.358454	-0.37707	-0.559647	0.100267	1
YDR516C	EMI2	-0.473931	-0.494109	-0.713119	-0.560386	0.018171
YDR214W	AHA1	-0.556393	-0.217591	-0.915936	-0.563307	0.107793
YJR117W	STE24	-0.68966	-0.736966	-0.268817	-0.565147	0.062853
YNL132W	KRE33	-0.434403	-1.21759	-0.0439433	-0.565313	0.243028
YCL030C	HIS4	-1.32193	-0.37707	0	-0.566333	0.286427
YGR054W	YGR054W	-0.862496	-0.556393	-0.286304	-0.568398	0.076089
YML004C	GLO1	-0.514573	-0.643856	-0.556393	-0.571608	0.004411
R0040C	n	-0.454032	-0.599462	-0.666576	-0.573357	0.011759
YBR079C	RPG1	-0.888969	-0.454032	-0.37707	-0.573357	0.069318
YGR162W	TIF4631	-1.12029	-0.434403	-0.184425	-0.579707	0.174028
YJR019C	TES1	-1.05889	-0.268817	-0.415037	-0.580916	0.139036
YER003C	PMI40	-0.713119	-0.761213	-0.268817	-0.58105	0.065673
YJL014W	CCT3	-0.577767	-0.736966	-0.434403	-0.583045	0.021732
YER021W	RPN3	-0.836501	-0.556393	-0.358454	-0.583783	0.052063
YEL002C	WBP1	-0.535332	-0.785875	-0.434403	-0.585203	0.030428
YOR234C	RPL33B	-0.321928	-1.18442	-0.251539	-0.585964	0.189947	1
YDR165W	TRM82	-0.556393	n	-0.621488	-0.588941	0.035147
YKL094W	YJU3	-0.785875	n	-0.395929	-0.590902	0.202897
YPR184W	GDB1	-0.943416	-0.395929	-0.434403	-0.591249	0.078681
YKL212W	SAC1	-0.761213	-0.621488	-0.395929	-0.592877	0.030738
YML048W	GSF2	-0.621488	-0.666576	-0.494109	-0.594058	0.007472
YGR076C	MRPL25	n	-0.304006	-0.888969	-0.596487	0.290228
YFL005W	SEC4	n	n	-0.599462	-0.599462	1	1
YLR395C	COX8	-0.599462	n	n	-0.599462	1
YOL126C	MDH2	-0.217591	-2.47393	0.887525	-0.601332	0.605075
YOR099W	KTR1	-0.473931	-0.666576	-0.666576	-0.602361	0.011175
YLL045C	RPL8B	-0.713119	-0.666576	-0.454032	-0.611242	0.016598
YGR266W	YGR266W	-0.888969	-0.713119	-0.234465	-0.612184	0.088684
YLR347C	KAP95	-0.415037	-1.02915	-0.395929	-0.613371	0.098296
YMR315W	YMR315W	n	-0.713119	-0.514573	-0.613846	0.102072
YLR231C	BNA5	-0.713119	-0.37707	-0.761213	-0.617134	0.036264
YMR049C	ERB1	-0.415037	-0.943416	-0.494109	-0.617521	0.064231
YGL076C	RPL7A	-0.761213	-0.736966	-0.358454	-0.618878	0.041643
YNL219C	ALG9	-0.358454	-0.888969	n	-0.623711	0.255994
YNL206C	RTT106	-0.713119	-0.535332	n	-0.624225	0.090053	1
YMR307W	GAS1	-1	-0.621488	-0.251539	-0.624342	0.101803
YGL133W	ITC1	-0.514573	-0.761213	-0.599462	-0.625083	0.013131	1
YPL143W	RPL33A	-0.577767	-1.08927	-0.217591	-0.628209	0.130964
YJR010W	MET3	n	-1.05889	-0.200913	-0.629903	0.380627
YER012W	PRE1	-0.810966	-1.08927	0	-0.633411	0.192122
YOL030W	GAS5	-0.577767	-0.514573	-0.810966	-0.634435	0.019591
YDR483W	KRE2	-0.599462	-1.08927	-0.217591	-0.63544	0.128034
YNL307C	MCK1	-0.915936	-0.434403	-0.577767	-0.642702	0.045957
YBR185C	MBA1	-0.643856	n	n	-0.643856	1
YKL186C	MTR2	n	n	-0.643856	-0.643856	1
YCL037C	SRO9	-0.621488	-0.888969	-0.434403	-0.648287	0.038993
YBR159W	IFA38	-0.810966	-0.37707	-0.761213	-0.64975	0.041751
YGL049C	TIF4632	-0.713119	-0.599462	n	-0.65629	0.054988
YKR014C	YPT52	-0.810966	-0.810966	-0.358454	-0.660129	0.048448	1
YDR363W-A	SEM1	-0.915936	n	-0.415037	-0.665487	0.229148	1
YCL009C	ILV6	-0.68966	-0.943416	-0.37707	-0.670049	0.054877
YPR033C	HTS1	-1.08927	-0.556393	-0.37707	-0.674243	0.087599
YDR178W	SDH4	-1.78588	-0.395929	0.15056	-0.677081	0.361052
YNL243W	SLA2	-0.888969	-0.434403	-0.713119	-0.67883	0.035967
YIL016W	SNL1	-0.473931	-0.943416	-0.621488	-0.679612	0.03917	1
YML031W	NDC1	-1	-0.395929	-0.643856	-0.679928	0.060509
YER154W	OXA1	-0.68966	n	n	-0.68966	1
YKL137W	YKL137W	n	n	-0.68966	-0.68966	1	1
YOR272W	YTM1	n	-0.68966	n	-0.68966	1
YBR234C	ARC40	-0.200913	-1.47393	-0.395929	-0.690258	0.223334
YAR007C	RFA1	-1.05889	-0.556393	-0.494109	-0.703132	0.058991
YPL055C	LGE1	-0.434403	-1.05889	-0.621488	-0.704928	0.062511
YNL044W	YIP3	-0.836501	-0.810966	-0.473931	-0.707133	0.026229
YML124C	TUB3	-0.556393	-0.862496	n	-0.709445	0.135268	1
YBL030C	PET9	-0.621488	-1.68966	0.176323	-0.711608	0.318641
YDR272W	GLO2	-0.713119	n	n	-0.713119	1
YGL221C	NIF3	n	n	-0.713119	-0.713119	1
YMR300C	ADE4	-0.713119	n	n	-0.713119	1	1
YGR090W	UTP22	-1.05889	-0.514573	-0.577767	-0.717078	0.052932
YDR322W	MRPL35	-1.51457	-0.454032	-0.184425	-0.717676	0.21913
YBL027W	RPL19B	-0.152003	-1.73697	-0.268817	-0.719262	0.293847	1
YBR145W	ADH5	-1.02915	-1.02915	-0.104697	-0.720997	0.144183
YPL203W	TPK2	-0.836501	-0.415037	-0.915936	-0.722492	0.043297
YOR254C	SEC63	-0.810966	-0.736966	-0.621488	-0.72314	0.005762
YGR231C	PHB2	-0.971431	-0.666576	-0.556393	-0.731467	0.02761
YNL002C	RLP7	n	-0.577767	-0.888969	-0.733368	0.1331	1
YOR224C	RPB8	n	-0.736966	n	-0.736966	1
YMR237W	BCH1	-0.862496	-0.836501	-0.535332	-0.744776	0.019299
YBR245C	ISW1	-0.761213	-0.736966	-0.736966	-0.745048	0.000118
YAL007C	ERP2	-0.395929	n	-1.12029	-0.758111	0.283731
YPL243W	SRP68	-0.713119	-0.535332	-1.02915	-0.759199	0.034326
YCR005C	CIT2	-0.761213	n	n	-0.761213	1
YDR061W	YDR061W	n	n	-0.761213	-0.761213	1
YGL055W	OLE1	-0.643856	-0.836501	-0.836501	-0.772286	0.006843
YAL021C	CCR4	n	-0.785875	n	-0.785875	1
YEL038W	UTR4	-0.888969	-0.943416	-0.599462	-0.810616	0.016901
YER042W	MXR1	n	-1	-0.621488	-0.810744	0.145995
YBR101C	FES1	-0.810966	n	n	-0.810966	1
YOL064C	MET22	n	n	-0.810966	-0.810966	1
YML110C	COQ5	-1.152	-0.666576	-0.621488	-0.813356	0.040936
YAR002C-A	ERP1	-1.152	-0.862496	-0.434403	-0.816301	0.059446
YJL183W	MNN11	-0.971431	-0.785875	-0.736966	-0.831424	0.007297
YLR293C	GSP1	-1.73697	-0.535332	-0.234465	-0.835588	0.21028
YGR080W	TWF1	-0.268817	-1.4344	n	-0.85161	0.382061
YCL059C	KRR1	-0.862496	n	n	-0.862496	1	1
YGL012W	ERG4	-0.888969	-0.971431	-0.736966	-0.865788	0.006232
YKL024C	URA6	-1	-1.12029	-0.514573	-0.878289	0.041678
YGL022W	STT3	-0.577767	n	-1.18442	-0.881096	0.211073
YGR157W	CHO2	-0.888969	n	n	-0.888969	1
YMR093W	UTP15	-0.888969	n	n	-0.888969	1
YJL117W	PHO86	-1.02915	-0.943416	-0.713119	-0.895227	0.010928
YLR195C	NMT1	-0.888969	n	-0.915936	-0.902452	0.009511	1
YOR074C	CDC21	-1.4344	n	-0.395929	-0.915166	0.328547	1
YDL182W	LYS20	-0.915936	n	n	-0.915936	1
YEL055C	POL5	-0.943416	n	-0.915936	-0.929676	0.009408
YOR271C	n	-1.02915	-1.08927	-0.68966	-0.936025	0.017208
YGR214W	RPS0A	-1.2863	-1.02915	-0.494109	-0.93652	0.056833
YHR089C	GAR1	-1.32193	-0.599462	-0.888969	-0.936786	0.046725	1
YOR086C	TCB1	-1.2863	-0.599462	n	-0.942883	0.222364
YLR357W	RSC2	-0.836501	-1.59946	-0.473931	-0.969965	0.099749
YKR003W	OSH6	n	n	-0.971431	-0.971431	1
YPR156C	TPO3	-1.73697	-0.286304	-1.12029	-1.04785	0.130212
YPR060C	ARO7	0.15056	-1.64386	-1.68966	-1.06099	0.222039
YBR035C	PDX3	-1.152	-1	n	-1.076	0.044891
YLR186W	EMG1	-1.35845	-1.12029	-0.785875	-1.08821	0.022505
YKL130C	SHE2	-1.08927	n	n	-1.08927	1
YER074W	RPS24A	-1.21759	-1.55639	-0.599462	-1.12448	0.056825
YBR029C	CDS1	-0.68966	n	-1.59946	-1.14456	0.240835
YIL001W	YIL001W	-1.152	n	n	-1.152	1
YIL105C	SLM1	-1.21759	n	n	-1.21759	1
YLR344W	RPL26A	-3.47393	-0.0291463	-0.168123	-1.22373	0.390599
YGR082W	TOM20	-1.78588	-1.25154	-0.643856	-1.22709	0.065281
YLR373C	VID22	n	-0.943416	-1.51457	-1.22899	0.14535
YOR155C	ISN1	-1.25154	n	n	-1.25154	1
YDL131W	LYS21	-1.21759	-1.152	-1.4344	-1.268	0.004498
YML074C	FPR3	-1.59946	-2.18442	-0.0291463	-1.27101	0.18692	1
YLR276C	DBP9	-1.2863	n	n	-1.2863	1	1
YDR211W	GCD6	-1.08927	-1.51457	n	-1.30192	0.103073	1
YBR102C	EXO84	-0.761213	-1.88897	n	-1.32509	0.25613
YEL026W	SNU13	0.0703893	-4.32193	0.15056	-1.36699	0.45257
YDR348C	YDR348C	n	n	-1.39593	-1.39593	1
YCL064C	CHA1	n	-0.120294	-3.05889	-1.58959	0.474977
YOL127W	RPL25	-4.64386	-0.434403	-0.286304	-1.78819	0.337194
YHR045W	YHR045W	-2.05889	n	n	-2.05889	1
YJR009C	TDH2	-3.18442	-3.32193	-1.51457	-2.67364	0.044105

## Sheet: upregulated
YORF	Gene Name	MS 1 log2	MS 2 log2	MS 3 log2	Average log2 MS	p-value	Gis2 target (1=yes)		GO Category	GOID	GO_term	Cluster frequency	Background frequency	P-value	Gene(s) annotated to the term
YNL255C	GIS2	3.18903	4.15866	3.33628	3.56133	0.007099	1		Process	51301	cell division	6 out of 28 genes, 21.4%	150 out of 6607 background genes, 2.3%	0.00337	SCW11/YGL028C:MLC1/YGL106W:URM1/YIL008W:MYO3/YKL129C:DSE4/YNR067C:MLC2/YPR188C
YGR279C	SCW4	3.03738	1.57531	3.35191	2.65487	0.039976	1			32506	cytokinetic process	5 out of 28 genes, 17.9%	91 out of 6607 background genes, 1.4%	0.0037	SCW11/YGL028C:MLC1/YGL106W:MYO3/YKL129C:DSE4/YNR067C:MLC2/YPR188C
YPR188C	MLC2	1.4957	1.63691	0.757023	1.29654	0.041539	1
YEL051W	VMA8	1.38957	1.07039	0.799087	1.08635	0.023797	1		Function	15926	glucosidase activity	5 out of 28 genes, 17.9%	26 out of 6607 background genes, 0.4%	2.03e-06	SCW11/YGL028C:SKN1/YGR143W:SCW4/YGR279C:EXG1/YLR300W:DSE4/YNR067C
YER146W	LSM5	1.1177	n	1.02148	1.06959	0.028616	1			4553	hydrolase activity, hydrolyzing O-glycosyl compounds	5 out of 28 genes, 17.9%	40 out of 6607 background genes, 0.6%	1.95e-05	SCW11/YGL028C:SKN1/YGR143W:SCW4/YGR279C:EXG1/YLR300W:DSE4/YNR067C
YLR075W	RPL10	1.34483	0.978196	0.659925	0.994316	0.037398	1			45159	myosin II binding	2 out of 28 genes, 7.1%	2 out of 6607 background genes, 0.0%	0.00061	MLC1/YGL106W:MLC2/YPR188C
YJL184W	GON7	0.731183	1.1177	0.925999	0.924959	0.014242	1			42973	glucan endo-1,3-beta-D-glucosidase activity	2 out of 28 genes, 7.1%	4 out of 6607 background genes, 0.1%	0.00362	SCW11/YGL028C:DSE4/YNR067C
YIL148W	RPL40A	0.669027	1.04963	0.83996	0.852872	0.016248	1
YIL008W	URM1	0.925999	1.04264	0.536053	0.834899	0.032048	1		Compatment	5576	extracellular region	4 out of 28 genes, 14.3%	26 out of 6607 background genes, 0.4%	0.00021	ACB1/YGR037C:SCW4/YGR279C:EXG1/YLR300W:DSE4/YNR067C
YGL106W	MLC1	0.887525	1.07724	0.536053	0.833607	0.034318	1			5618	cell wall	5 out of 28 genes, 17.9%	98 out of 6607 background genes, 1.5%	0.00277	TOS1/YBR162C:SCW11/YGL028C:SCW4/YGR279C:EXG1/YLR300W:DSE4/YNR067C
YKL129C	MYO3	0.516015	0.678072	0.575312	0.5898	0.006381	1
YDL235C	YPD1	n	2.68257	3.12433	2.90345	0.048338
YIL015W	BAR1	2.31034	2.57773	2.87971	2.58926	0.00401
YBR162C	TOS1	1.8679	1.07039	2.50589	1.81473	0.048575
YGL028C	SCW11	1.45943	2.06695	1.73552	1.75397	0.009877
YNR067C	DSE4	1.58015	1.1375	1.26303	1.32689	0.00971
YLR300W	EXG1	1.50589	1.33914	0.807355	1.21746	0.028651
YEL025C	YEL025C	1.21412	1.26903	1.12433	1.2025	0.001228
YGR037C	ACB1	1.65076	0.831877	0.992768	1.15847	0.043711
YGR143W	SKN1	1.07039	1.29866	1.01436	1.1278	0.005891
YNL309W	STB1	0.879706	0.910733	1.1635	0.984646	0.008229
YBL032W	HEK2	0.918386	n	1.03562	0.977005	0.038149
YLR389C	STE23	0.970854	n	0.910733	0.940793	0.020335
YGR027C	RPS25A	1.23266	0.847997	0.731183	0.93728	0.025143
YNL259C	ATX1	0.757023	0.757023	1.29278	0.935609	0.034556
YBR085C-A	YBR085C-A	0.687061	1.17632	0.773996	0.879127	0.028151
YJR105W	ADO1	1.13093	0.687061	0.722466	0.846819	0.02714
YDL004W	ATP16	0.536053	0.765535	0.526069	0.609219	0.016085

## Sheet: downregulated
YORF	Gene Name	MS 1 log2	MS 2 log2	MS 3 log2	Average log2 MS	p-value	Gis2 target (1=yes)		GO Category	GOID	GO_term	Cluster frequency	Background frequency	P-value	Gene(s) annotated to the term
YGL133W	ITC1	-0.514573	-0.761213	-0.599462	-0.625083	0.013131	1		Process	44238	primary metabolic process	30 out of 38 genes, 78.9%	2915 out of 6607 background genes, 44.1%	0.00199	PDX3/YBR035C:IFA38/YBR159W:ISW1/YBR245C:SRO9/YCL037C:LYS21/YDL131W:TRM82/YDR165W:WBP1/YEL002C:UTR4/YEL038W:POL5/YEL055C:ERG4/YGL012W:OLE1/YGL055W:RPL7A/YGL076C:ITC1/YGL133W:PHB2/YGR231C:GAR1/YHR089C:SNL1/YIL016W:PHO86/YJL117W:MNN11/YJL183W:TDH2/YJR009C:URA6/YKL024C:SAC1/YKL212W:RPL8B/YLL045C:EMG1/YLR186W:NMT1/YLR195C:BNA5/YLR231C:GSF2/YML048W:BCH1/YMR237W:MCK1/YNL307C:KTR1/YOR099W:TPK2/YPL203W
YKR014C	YPT52	-0.810966	-0.810966	-0.358454	-0.660129	0.048448	1
YIL016W	SNL1	-0.473931	-0.943416	-0.621488	-0.679612	0.03917	1		Function	16740	transferase activity	12 out of 38 genes, 31.6%	675 out of 6607 background genes, 10.2%	0.00726	LYS21/YDL131W:TRM82/YDR165W:WBP1/YEL002C:POL5/YEL055C:MNN11/YJL183W:URA6/YKL024C:NMT1/YLR195C:COQ5/YML110C:MCK1/YNL307C:GAS5/YOL030W:KTR1/YOR099W:TPK2/YPL203W
YLR195C	NMT1	-0.888969	n	-0.915936	-0.902452	0.009511	1
YHR089C	GAR1	-1.32193	-0.599462	-0.888969	-0.936786	0.046725	1		Compartment	5783	endoplasmic reticulum	10 out of 38 genes, 26.3%	369 out of 6607 background genes, 5.6%	0.00218	IFA38/YBR159W:WBP1/YEL002C:ERG4/YGL012W:OLE1/YGL055W:SNL1/YIL016W:PHO86/YJL117W:SAC1/YKL212W:GSF2/YML048W:YIP3/YNL044W:SEC63/YOR254C
YEL002C	WBP1	-0.535332	-0.785875	-0.434403	-0.585203	0.030428
YDR165W	TRM82	-0.556393	n	-0.621488	-0.588941	0.035147
YKL212W	SAC1	-0.761213	-0.621488	-0.395929	-0.592877	0.030738
YML048W	GSF2	-0.621488	-0.666576	-0.494109	-0.594058	0.007472
YOR099W	KTR1	-0.473931	-0.666576	-0.666576	-0.602361	0.011175
YLL045C	RPL8B	-0.713119	-0.666576	-0.454032	-0.611242	0.016598
YLR231C	BNA5	-0.713119	-0.37707	-0.761213	-0.617134	0.036264
YGL076C	RPL7A	-0.761213	-0.736966	-0.358454	-0.618878	0.041643
YOL030W	GAS5	-0.577767	-0.514573	-0.810966	-0.634435	0.019591
YNL307C	MCK1	-0.915936	-0.434403	-0.577767	-0.642702	0.045957
YCL037C	SRO9	-0.621488	-0.888969	-0.434403	-0.648287	0.038993
YBR159W	IFA38	-0.810966	-0.37707	-0.761213	-0.64975	0.041751
YNL243W	SLA2	-0.888969	-0.434403	-0.713119	-0.67883	0.035967
YNL044W	YIP3	-0.836501	-0.810966	-0.473931	-0.707133	0.026229
YPL203W	TPK2	-0.836501	-0.415037	-0.915936	-0.722492	0.043297
YOR254C	SEC63	-0.810966	-0.736966	-0.621488	-0.72314	0.005762
YGR231C	PHB2	-0.971431	-0.666576	-0.556393	-0.731467	0.02761
YMR237W	BCH1	-0.862496	-0.836501	-0.535332	-0.744776	0.019299
YBR245C	ISW1	-0.761213	-0.736966	-0.736966	-0.745048	0.000118
YPL243W	SRP68	-0.713119	-0.535332	-1.02915	-0.759199	0.034326
YGL055W	OLE1	-0.643856	-0.836501	-0.836501	-0.772286	0.006843
YEL038W	UTR4	-0.888969	-0.943416	-0.599462	-0.810616	0.016901
YML110C	COQ5	-1.152	-0.666576	-0.621488	-0.813356	0.040936
YJL183W	MNN11	-0.971431	-0.785875	-0.736966	-0.831424	0.007297
YGL012W	ERG4	-0.888969	-0.971431	-0.736966	-0.865788	0.006232
YKL024C	URA6	-1	-1.12029	-0.514573	-0.878289	0.041678
YJL117W	PHO86	-1.02915	-0.943416	-0.713119	-0.895227	0.010928
YEL055C	POL5	-0.943416	n	-0.915936	-0.929676	0.009408
YOR271C	n	-1.02915	-1.08927	-0.68966	-0.936025	0.017208
YBR035C	PDX3	-1.152	-1	n	-1.076	0.044891
YLR186W	EMG1	-1.35845	-1.12029	-0.785875	-1.08821	0.022505
YDL131W	LYS21	-1.21759	-1.152	-1.4344	-1.268	0.004498
YJR009C	TDH2	-3.18442	-3.32193	-1.51457	-2.67364	0.044105
